# Supplementary material for: Transcriptomics Comparison between Porcine Adipose and Bone Marrow Mesenchymal Stem Cells during In Vitro Osteogenic and Adipogenic Differentiation
Source: PLoS One. 2012 Mar 7;7(3):e32481. doi: 10.1371/journal.pone.0032481 (PMC3296722; doi:10.1371/journal.pone.0032481)
Supplement: File S2 — Entire microarray results during differentiations plus qPCR and microarray comparison. The excel file contains 4 sheets: “Cell type comparison” microarray results of the direct comparison between ASC and BMSC during both adipogenic and osteogenic differentiation; “Differentiation comparison” microarray results of the direct comparison between adipogenic and osteogenic differentiation in ASC and BMSC; “qPCR vs Array adipogenic diff” comparison between qPCR and microarray analysis for the adipogenic differentiation; “qPCR vs Array osteogenic diff” comparison between qPCR and microarray analysis for the osteogenic differentiation. (XLSX) [file pone.0032481.s007.xlsx]

## Sheet: Cell type comparison
			Adipogenic differentiation BMSC vs. ASC dd2			Adipogenic differentiation BMSC vs. ASC dd7			Adipogenic differentiation BMSC vs. ASC dd21			Osteogenic differentiation BMSC vs. ASC dd2			Osteogenic differentiation BMSC vs. ASC dd7			Osteogenic differentiation BMSC vs. ASC dd21
Unique array ID	Entrez Gene ID	Gene Symbol	Expression Ratio (BMSC/ASC)	P-VALUE	FDR*	Expression Ratio (BMSC/ASC)	P-VALUE	FDR*	Expression Ratio (BMSC/ASC)	P-VALUE	FDR*	Expression Ratio (BMSC/ASC)	P-VALUE	FDR*	Expression Ratio (BMSC/ASC)	P-VALUE	FDR*	Expression Ratio (BMSC/ASC)	P-VALUE	FDR*
SS00000001	25870	SUMF2	0.876198	0.471051	0.077029	1.1281	0.546865	0.077029	0.805046	0.207387	0.077029	0.594116	0.00567381	0.077029	0.791968	0.319684	0.077029	0.78065	0.198232	0.077029
SS00000002	440400	MGC71993	1.1191	0.316129	0.688398	1.05817	0.611526	0.688398	0.91805	0.444109	0.688398	0.949654	0.642464	0.688398	1.2345	0.0907521	0.688398	1.04512	0.722524	0.688398
SS00000003	1281	COL3A1	4.53625	0.00012992	1.29053e-06	2.72737	0.00731864	1.29053e-06	4.24005	0.000101031	1.29053e-06	5.21583	2.01728e-05	1.29053e-06	2.38101	0.0179547	1.29053e-06	2.29424	0.0227736	1.29053e-06
SS00000004	1277	COL1A1	0.271226	0.000902462	0.0450721	0.862998	0.671091	0.0450721	1.51192	0.239771	0.0450721	0.919073	0.807584	0.0450721	1.16765	0.655157	0.0450721	0.639538	0.255083	0.0450721
SS00000005	6678	SPARC	0.412763	0.00598943	0.0684785	0.727472	0.287593	0.0684785	1.11362	0.716095	0.0684785	0.79408	0.438239	0.0684785	1.07201	0.814067	0.0684785	0.84161	0.602763	0.0684785
SS00000006	3490	IGFBP7	0.623398	0.126554	0.243865	0.900483	0.744947	0.243865	1.11388	0.7208	0.243865	0.611523	0.115183	0.243865	1.8072	0.0867994	0.243865	0.872131	0.685231	0.243865
SS00000007	80306	MED28	0.710862	0.012922	0.251116	0.851806	0.266062	0.251116	0.77911	0.0597172	0.251116	0.840475	0.22821	0.251116	1.35968	0.0683359	0.251116	0.949242	0.713363	0.251116
SS00000008	1982	EIF4G2	0.745985	0.23757	0.39439	1.15721	0.551617	0.39439	1.01703	0.944899	0.39439	0.860506	0.540266	0.39439	1.11378	0.65982	0.39439	0.652819	0.128131	0.39439
SS00000009	26056	RAB11FIP5	0.912511	0.333153	0.000459534	0.671649	0.000268118	0.000459534	0.899847	0.266231	0.000459534	0.856851	0.108846	0.000459534	0.817179	0.0556276	0.000459534	0.873825	0.205608	0.000459534
SS00000010	254428	SLC41A1	0.906345	0.561419	0.856865	0.98147	0.911729	0.856865	1.03	0.860966	0.856865	0.933923	0.685844	0.856865	0.751085	0.120973	0.856865	1.10409	0.600696	0.856865
SS00000011	8664	EIF3D	0.6936	0.122867	0.63641	1.40711	0.148451	0.63641	1.01106	0.962025	0.63641	0.94549	0.80833	0.63641	1.32417	0.231404	0.63641	0.962791	0.883257	0.63641
SS00000012	8531	CSDA	1.0353	0.88329	0.98637	1.02318	0.922763	0.98637	1.09764	0.69388	0.98637	0.808381	0.372204	0.98637	1.42012	0.164634	0.98637	0.929427	0.781929	0.98637
SS00000013	2583	B4GALNT1	1.04475	0.832902	0.792222	1.14887	0.500917	0.792222	0.952501	0.812623	0.792222	0.954256	0.819575	0.792222	1.01995	0.927638	0.792222	0.979703	0.928774	0.792222
SS00000014	10422	UBAC1	0.848713	0.230448	0.466039	1.03388	0.804628	0.466039	1.0291	0.831325	0.466039	1.00371	0.978083	0.466039	1.09033	0.550978	0.466039	1.17472	0.290622	0.466039
SS00000015	55353	LAPTM4B	1.1875	0.429455	0.137624	1.60313	0.0374127	0.137624	1.32745	0.197938	0.137624	0.66832	0.0719665	0.137624	0.876911	0.544741	0.137624	0.990938	0.96993	0.137624
SS00000017	7038	TG	1.00158	0.993448	0.370873	0.956163	0.815466	0.370873	0.98845	0.951743	0.370873	0.840405	0.390607	0.370873	0.692806	0.0727334	0.370873	0.890469	0.590033	0.370873
SS00000018	7494	XBP1	0.746989	0.0442696	0.239305	1.20112	0.194335	0.239305	1.04859	0.732406	0.239305	0.955437	0.742478	0.239305	1.01574	0.910282	0.239305	0.812247	0.187987	0.239305
SS00000019	283927	NUDT7	0.945902	0.658553	0.282855	1.33177	0.0304421	0.282855	0.893514	0.374142	0.282855	0.908307	0.446709	0.282855	1.00327	0.980854	0.282855	0.818867	0.163675	0.282855
SS00000020	55290	BRF2	0.635181	0.0222615	0.284691	1.27031	0.209122	0.284691	0.953803	0.800648	0.284691	0.812145	0.272703	0.284691	0.988703	0.951605	0.284691	0.822432	0.354818	0.284691
SS00000021	5018	OXA1L	0.898169	0.475469	0.294098	1.25487	0.138751	0.294098	1.19467	0.241773	0.294098	0.909526	0.52811	0.294098	0.867797	0.389834	0.294098	1.01291	0.938894	0.294098
SS00000022	80762	NDFIP1	1.00535	0.978975	0.514249	1.31852	0.18094	0.514249	1.3776	0.123589	0.514249	1.06844	0.744158	0.514249	1.11877	0.580886	0.514249	1.55828	0.059825	0.514249
SS00000023	5862	RAB2A	0.718131	0.126247	0.301444	1.20505	0.380681	0.301444	1.02341	0.912672	0.301444	1.14767	0.5158	0.301444	1.0621	0.775381	0.301444	1.17901	0.487387	0.301444
SS00000024	10490	VTI1B	0.740554	0.39794	0.341572	1.53219	0.233469	0.341572	0.893022	0.748518	0.341572	1.17244	0.65251	0.341572	1.66301	0.158192	0.341572	1.48805	0.318574	0.341572
SS00000025	5411	PNN	1.26637	0.056296	0.556809	0.833551	0.170549	0.556809	0.921702	0.451986	0.556809	0.913991	0.450242	0.556809	0.696756	0.02656	0.556809	1.14521	0.267164	0.556809
SS00000026	54496	PRMT7	0.78401	0.175043	0.198993	0.96064	0.819412	0.198993	0.878006	0.461925	0.198993	0.829067	0.292199	0.198993	1.62183	0.0106268	0.198993	1.12651	0.546056	0.198993
SS00000027	5306	PITPNA	0.500236	0.00303528	0.407267	0.993077	0.973781	0.407267	0.871584	0.51749	0.407267	0.901653	0.625213	0.407267	0.944222	0.786157	0.407267	0.675613	0.106998	0.407267
SS00000028	8073	PTP4A2	0.675872	0.0769958	0.443598	0.922135	0.705163	0.443598	1.21325	0.370431	0.443598	0.740001	0.16816	0.443598	0.908284	0.674946	0.443598	0.815117	0.396456	0.443598
SS00000029	57488	FAM62B	0.649429	0.0352935	0.120561	0.813241	0.295201	0.120561	0.987578	0.948917	0.120561	0.579513	0.00955955	0.120561	0.727658	0.113082	0.120561	0.772706	0.244246	0.120561
SS00000030	57106	NAT14	0.609169	0.041678	0.310706	0.974803	0.912528	0.310706	0.939136	0.787066	0.310706	1.06213	0.795399	0.310706	0.699664	0.163693	0.310706	0.665892	0.127103	0.310706
SS00000031	55571	C2orf29	0.849859	0.52464	0.518473	0.663508	0.116927	0.518473	1.06373	0.808358	0.518473	0.787915	0.353688	0.518473	1.14167	0.606635	0.518473	1.10979	0.714769	0.518473
SS00000032	7884	SLBP	0.74211	0.121538	0.795421	0.587268	0.00867047	0.795421	0.963563	0.843178	0.795421	0.826986	0.316487	0.795421	0.80746	0.260835	0.795421	0.914737	0.671434	0.795421
SS00000033	10575	CCT4	0.674895	0.0154175	0.0127321	0.931895	0.643182	0.0127321	0.985982	0.925962	0.0127321	0.984971	0.920597	0.0127321	1.07864	0.619192	0.0127321	0.656239	0.0196695	0.0127321
SS00000034	4171	MCM2	0.690703	0.167394	0.162764	0.927988	0.775972	0.162764	0.904697	0.703141	0.162764	1.24966	0.399398	0.162764	0.428518	0.00748478	0.162764	0.536318	0.0425742	0.162764
SS00000035	81669	CCNL2	1.10694	0.463201	0.134876	1.30385	0.0636827	0.134876	0.84059	0.214991	0.134876	0.986955	0.924023	0.134876	1.20213	0.219285	0.134876	0.982821	0.910376	0.134876
SS00000036	57215	THAP11	1.30351	0.330376	0.265138	1.55969	0.108966	0.265138	0.604003	0.0712189	0.265138	0.988876	0.966887	0.265138	1.1059	0.720785	0.265138	0.887348	0.692084	0.265138
SS00000037	58506	SCAF1	0.887512	0.589693	0.384333	1.25433	0.309808	0.384333	0.865952	0.516034	0.384333	0.896595	0.621642	0.384333	0.67438	0.0847441	0.384333	1.00578	0.981353	0.384333
SS00000038	2	A2M	2.30325	0.0548478	0.257511	1.94843	0.119435	0.257511	0.959555	0.921128	0.257511	2.15325	0.0757638	0.257511	1.38546	0.469338	0.257511	0.721228	0.485604	0.257511
SS00000039	57017	COQ9	0.897152	0.681535	0.085998	1.49664	0.136194	0.085998	1.04611	0.864452	0.085998	0.801426	0.405321	0.085998	0.974055	0.925289	0.085998	1.0408	0.89224	0.085998
SS00000040	6285	S100B	1.39272	0.370601	0.116134	1.01461	0.968855	0.116134	1.15359	0.697289	0.116134	1.12843	0.742843	0.116134	0.812548	0.583554	0.116134	0.511452	0.111856	0.116134
SS00000041	26073	POLDIP2	0.94705	0.811446	0.922331	1.36346	0.182313	0.922331	1.03774	0.870908	0.922331	1.0007	0.997533	0.922331	0.886535	0.598314	0.922331	1.13862	0.611433	0.922331
SS00000042	23216	TBC1D1	1.1236	0.584222	0.0696871	1.61391	0.0322176	0.0696871	0.653227	0.0542804	0.0696871	0.5505	0.00920984	0.0696871	0.756396	0.2148	0.0696871	0.749992	0.232762	0.0696871
SS00000043	136647	C7orf11	0.887649	0.497815	0.135643	1.08619	0.635244	0.135643	0.842036	0.327843	0.135643	1.0419	0.81349	0.135643	1.57422	0.0181917	0.135643	0.836743	0.363564	0.135643
SS00000044	7528	YY1	0.650188	0.141761	0.0829232	1.69107	0.0761915	0.0829232	1.09119	0.760525	0.0829232	1.73476	0.0638531	0.0829232	1.62785	0.0984679	0.0829232	0.741199	0.353613	0.0829232
SS00000045	8664	EIF3D	0.539361	0.00486409	0.115859	1.08795	0.674492	0.115859	1.33786	0.155402	0.115859	0.905134	0.619744	0.115859	1.21121	0.343592	0.115859	1.20575	0.407071	0.115859
SS00000046	158046	NXNL2	0.878569	0.63975	0.606305	1.66857	0.073446	0.606305	0.957349	0.874518	0.606305	1.22042	0.472883	0.606305	1.75054	0.0629228	0.606305	0.769615	0.399681	0.606305
SS00000047	9414	TJP2	0.316334	0.00175862	0.0540964	0.899558	0.747852	0.0540964	0.805143	0.511924	0.0540964	0.763699	0.418024	0.0540964	0.976331	0.943359	0.0540964	0.642226	0.235799	0.0540964
SS00000048	493856	CISD2	0.786951	0.335345	0.397241	1.04205	0.867141	0.397241	1.11521	0.65846	0.397241	1.01059	0.965859	0.397241	0.947846	0.827819	0.397241	0.925808	0.779567	0.397241
SS00000049	5970	RELA	0.616101	0.0375113	0.518177	1.04688	0.836427	0.518177	1.04424	0.845321	0.518177	1.28807	0.260405	0.518177	1.31844	0.220272	0.518177	1.24106	0.387719	0.518177
SS00000050	5298	PI4KB	0.6128	0.0817358	0.584057	1.50884	0.139889	0.584057	0.977851	0.934365	0.584057	0.979577	0.939524	0.584057	1.20354	0.497917	0.584057	1.1361	0.675328	0.584057
SS00000051	7140	TNNT3	0.814895	0.0924578	0.372572	1.63185	0.000341844	0.372572	0.965788	0.767948	0.372572	1.07936	0.51898	0.372572	1.02327	0.858039	0.372572	0.98115	0.885204	0.372572
SS00000052	1363	CPE	0.626885	0.0796442	0.250704	1.20629	0.468858	0.250704	1.08915	0.7404	0.250704	1.36459	0.259481	0.250704	1.03799	0.892514	0.250704	2.81324	0.0013926	0.250704
SS00000053	196463	P76	0.719497	0.278333	0.439511	1.58548	0.133729	0.439511	0.891708	0.702623	0.439511	0.919021	0.778334	0.439511	0.886575	0.688461	0.439511	1.20578	0.57788	0.439511
SS00000054	25898	RCHY1	1.10694	0.678299	0.492682	1.05862	0.809947	0.492682	0.904284	0.671411	0.492682	0.752335	0.236549	0.492682	1.13647	0.612279	0.492682	0.898362	0.686007	0.492682
SS00000055	23179	RGL1	0.803634	0.192954	0.365619	1.01411	0.932229	0.365619	0.866929	0.390049	0.365619	1.01648	0.920977	0.365619	1.21546	0.243467	0.365619	1.04946	0.793428	0.365619
SS00000056	143384	C10orf46	0.728386	0.215885	0.728418	0.92044	0.742232	0.728418	0.960533	0.872965	0.728418	0.749311	0.293699	0.728418	0.832498	0.469101	0.728418	0.799952	0.430972	0.728418
SS00000057	51574	LARP7	0.714788	0.0510003	0.0628326	1.13646	0.438929	0.0628326	1.03985	0.811977	0.0628326	1.4416	0.0341603	0.0628326	0.896377	0.539685	0.0628326	0.920432	0.652216	0.0628326
SS00000058	2620	GAS2	1.53251	0.339269	0.764552	0.699236	0.436133	0.764552	1.26066	0.601524	0.764552	1.90956	0.17443	0.764552	1.62889	0.298752	0.764552	1.13583	0.796867	0.764552
SS00000059	9545	RAB3D	0.642958	0.0879774	0.249527	0.959477	0.868916	0.249527	1.19325	0.483148	0.249527	1.0142	0.955114	0.249527	1.05143	0.841445	0.249527	0.921331	0.770142	0.249527
SS00000060	5525	PPP2R5A	1.00898	0.940609	0.481587	1.22779	0.0971619	0.481587	0.850379	0.185228	0.481587	0.805691	0.0817	0.481587	1.15057	0.295207	0.481587	0.915242	0.511075	0.481587
SS00000061	25938	HEATR5A	0.986998	0.874337	0.0150819	1.20779	0.0304015	0.0150819	0.878759	0.127907	0.0150819	0.838993	0.0427214	0.0150819	0.782921	0.0065341	0.0150819	0.887065	0.203194	0.0150819
SS00000062	51313	C4orf18	1.1314	0.443553	0.338996	1.52402	0.0139591	0.338996	1.26366	0.153002	0.338996	1.44824	0.0283965	0.338996	1.2674	0.148113	0.338996	1.06344	0.731418	0.338996
SS00000063	23184	MESDC2	0.937746	0.774315	0.795421	0.806442	0.341637	0.795421	1.13785	0.565624	0.795421	1.29937	0.249256	0.795421	0.831593	0.413741	0.795421	1.08138	0.754948	0.795421
SS00000064	55346	TCP11L1	1.06125	0.769124	0.00326115	1.32442	0.173763	0.00326115	1.15776	0.471665	0.00326115	1.22797	0.355862	0.00326115	1.23818	0.310141	0.00326115	1.04221	0.855035	0.00326115
SS00000065	7763	ZFAND5	0.421715	0.0041278	0.140432	1.34135	0.289951	0.140432	1.07952	0.780301	0.140432	0.782137	0.374166	0.140432	1.21465	0.480467	0.140432	1.25846	0.455915	0.140432
SS00000066	29035	C16orf72	1.1059	0.533673	0.331864	1.40486	0.0437235	0.331864	0.931687	0.66105	0.331864	0.970069	0.85038	0.331864	1.03444	0.833553	0.331864	0.841924	0.344024	0.331864
SS00000067	3735	KARS	0.946405	0.780634	0.00371206	1.51524	0.0441552	0.00371206	1.21143	0.335969	0.00371206	1.00419	0.98311	0.00371206	1.28619	0.21002	0.00371206	0.948788	0.811753	0.00371206
SS00000068	340719	NANOS1	0.875554	0.567943	0.788846	1.74121	0.0239376	0.788846	0.845915	0.473028	0.788846	1.04063	0.863675	0.788846	1.06105	0.807618	0.788846	0.92679	0.769528	0.788846
SS00000069	6421	SFPQ	1.03346	0.875362	0.330597	1.56255	0.0422271	0.330597	1.1798	0.433695	0.330597	1.51082	0.0587694	0.330597	1.29313	0.264451	0.330597	0.895829	0.639852	0.330597
SS00000070	84271	POLDIP3	0.728382	0.0452245	0.0969919	0.890108	0.444584	0.0969919	1.08232	0.602154	0.0969919	0.916282	0.564768	0.0969919	1.02756	0.857796	0.0969919	1.2381	0.214538	0.0969919
SS00000071	7298	TYMS	1.00535	0.986954	0.531378	1.23919	0.512784	0.531378	0.936898	0.841648	0.531378	0.857387	0.637879	0.531378	0.683973	0.258262	0.531378	1.04907	0.895483	0.531378
SS00000072	55656	INTS8	0.981902	0.953214	0.381955	1.10805	0.741986	0.381955	0.88535	0.696137	0.381955	1.28141	0.456801	0.381955	0.534243	0.0653554	0.381955	0.934689	0.846183	0.381955
SS00000073	1983	EIF5	0.844644	0.446768	0.506723	1.21157	0.388017	0.506723	0.984186	0.942374	0.506723	0.924308	0.721498	0.506723	1.1275	0.587491	0.506723	0.681659	0.129727	0.506723
SS00000074	134266	GRPEL2	0.675952	0.0981696	0.656566	1.51239	0.0816657	0.656566	0.95675	0.847413	0.656566	0.871111	0.549574	0.656566	1.12041	0.621519	0.656566	0.948779	0.837836	0.656566
SS00000075	6455	SH3GL1	0.645982	0.0593544	0.856598	1.11183	0.634914	0.856598	0.910176	0.673175	0.856598	1.03203	0.887427	0.856598	1.19517	0.443101	0.856598	1.02265	0.928329	0.856598
SS00000076	56339	METTL3	0.680285	0.161436	0.531661	1.74242	0.0483204	0.531661	1.26508	0.386326	0.531661	1.0397	0.885017	0.531661	0.714268	0.258291	0.531661	1.22781	0.497464	0.531661
SS00000077	2034	EPAS1	0.680114	0.1311	0.533208	1.09769	0.698936	0.533208	1.17098	0.513787	0.533208	1.28728	0.315747	0.533208	0.740916	0.248837	0.533208	1.37404	0.244586	0.533208
SS00000078	64755	C16orf58	0.714598	0.163254	0.382127	1.40332	0.159915	0.382127	0.902758	0.665129	0.382127	1.38682	0.174374	0.382127	1.2405	0.365207	0.382127	1.02775	0.917342	0.382127
SS00000079	Ssc.53786	BI400925	0.783375	0.325286	0.150989	0.843444	0.536851	0.150989	0.915597	0.71951	0.150989	0.863093	0.549931	0.150989	0.94932	0.86634	0.150989	1.05848	0.835802	0.150989
SS00000080	11165	NUDT3	0.75916	0.279275	0.525462	1.45609	0.14438	0.525462	1.02034	0.93615	0.525462	0.946539	0.82708	0.525462	1.57046	0.0825596	0.525462	0.879913	0.649721	0.525462
SS00000081	8841	HDAC3	0.634543	0.0145472	0.654384	1.29018	0.152365	0.654384	0.907866	0.579829	0.654384	1.09166	0.615238	0.654384	1.02153	0.909939	0.654384	1.0342	0.862804	0.654384
SS00000082	53947	A4GALT	0.485722	0.00216417	0.400848	1.17804	0.441379	0.400848	0.935426	0.752488	0.400848	0.958313	0.840467	0.400848	0.717477	0.152952	0.400848	0.986994	0.955839	0.400848
SS00000083	9687	GREB1	0.830207	0.318319	0.912187	0.822559	0.347569	0.912187	1.00343	0.98445	0.912187	1.19255	0.344365	0.912187	0.844583	0.476718	0.912187	1.08012	0.695624	0.912187
SS00000084	10186	LHFP	0.568307	0.051497	0.0203585	0.358519	0.00110055	0.0203585	0.552988	0.042	0.0203585	0.305199	0.000257387	0.0203585	0.451378	0.00823242	0.0203585	0.550311	0.0644936	0.0203585
SS00000085	51562	MBIP	1.24012	0.309838	0.47091	1.15356	0.497509	0.47091	1.58487	0.0363875	0.47091	1.2903	0.231166	0.47091	1.0481	0.84091	0.47091	1.54386	0.0736287	0.47091
SS00000086	115201	ATG4A	1.13341	0.569142	0.309599	0.913419	0.680042	0.309599	1.3026	0.235082	0.309599	1.0713	0.782478	0.309599	0.67813	0.128843	0.309599	0.99927	0.997622	0.309599
SS00000087	83697	SLC4A9	0.824731	0.384683	0.685364	1.38413	0.148513	0.685364	1.04025	0.857582	0.685364	1.09379	0.683939	0.685364	0.934507	0.758218	0.685364	1.01799	0.942171	0.685364
SS00000088	10217	CTDSPL	0.794026	0.386771	0.0691976	1.11812	0.687198	0.0691976	0.973165	0.918029	0.0691976	0.723872	0.228902	0.0691976	1.13972	0.636748	0.0691976	1.32824	0.341563	0.0691976
SS00000089	3908	LAMA2	0.911882	0.713028	0.380655	1.50046	0.115034	0.380655	1.60932	0.0672493	0.380655	1.25787	0.390974	0.380655	1.30066	0.317639	0.380655	1.35575	0.283187	0.380655
SS00000090	4915	NTRK2	1.53916	0.0208784	0.374721	1.13374	0.477814	0.374721	0.958841	0.811124	0.374721	0.799005	0.246679	0.374721	0.792095	0.212708	0.374721	0.794362	0.248376	0.374721
SS00000091	223267	BC006662	0.869522	0.573462	0.399815	1.63181	0.0574087	0.399815	0.981619	0.940247	0.399815	1.37292	0.208288	0.399815	1.3952	0.186882	0.399815	1.00506	0.985451	0.399815
SS00000092	159	ADSS	0.69052	0.0985709	0.627841	0.843934	0.438257	0.627841	1.00373	0.986327	0.627841	1.01607	0.941565	0.627841	1.55565	0.0704138	0.627841	0.855654	0.523261	0.627841
SS00000093	1284	COL4A2	0.298739	7.57593e-05	7.44032e-05	0.958049	0.866162	7.44032e-05	1.01454	0.954733	7.44032e-05	0.646321	0.0959961	7.44032e-05	0.918545	0.738514	7.44032e-05	1.14347	0.637946	7.44032e-05
SS00000094	387496	RASL11A	0.770927	0.195558	0.711511	1.27019	0.232781	0.711511	1.1021	0.623097	0.711511	1.03334	0.867996	0.711511	1.02844	0.886989	0.711511	0.963335	0.865565	0.711511
SS00000095	5861	RAB1A	0.979517	0.917019	0.640945	1.07942	0.700863	0.640945	0.801492	0.27165	0.640945	0.794372	0.253303	0.640945	0.722745	0.111979	0.640945	0.992441	0.972742	0.640945
SS00000096	9869	SETDB1	0.839629	0.439734	0.777083	0.916838	0.699717	0.777083	1.19071	0.44037	0.777083	1.32371	0.219785	0.777083	0.93472	0.787377	0.777083	1.29904	0.303456	0.777083
SS00000097	23291	FBXW11	0.56358	0.0167171	0.419797	1.03254	0.886687	0.419797	0.812204	0.358961	0.419797	0.70755	0.133159	0.419797	0.961537	0.861437	0.419797	0.978726	0.931773	0.419797
SS00000098	6382	SDC1	0.969717	0.833007	0.521072	1.01504	0.918416	0.521072	0.939474	0.669055	0.521072	1.02972	0.840818	0.521072	1.23563	0.155838	0.521072	1.22403	0.22247	0.521072
SS00000099	Ssc.57089	BI181070	0.456544	0.042625	0.334248	0.652107	0.253829	0.334248	1.15101	0.703783	0.334248	0.881623	0.733308	0.334248	0.47271	0.0518167	0.334248	1.07899	0.853963	0.334248
SS00000100	10574	CCT7	0.574827	0.0145999	0.152243	1.19523	0.403727	0.152243	1.01818	0.932243	0.152243	0.932866	0.743283	0.152243	0.633494	0.0399537	0.152243	0.753833	0.240222	0.152243
SS00000101	64359	NXN	0.938202	0.874988	0.927144	0.727522	0.435684	0.927144	1.20097	0.652159	0.927144	1.15964	0.715225	0.927144	0.746742	0.473771	0.927144	1.15771	0.746883	0.927144
SS00000102	5859	QARS	0.766618	0.149949	0.223725	0.852771	0.381322	0.223725	0.915704	0.626311	0.223725	0.789186	0.197574	0.223725	1.02267	0.90111	0.223725	1.12054	0.573855	0.223725
SS00000103	84687	PPP1R9B	0.475954	0.0111586	0.304117	0.824779	0.481188	0.304117	1.02041	0.940777	0.304117	0.767743	0.33614	0.304117	0.798216	0.410823	0.304117	1.214	0.52551	0.304117
SS00000104	5756	TWF1	0.543328	0.000835915	0.0492705	0.581902	0.00240878	0.0492705	0.967017	0.834645	0.0492705	0.840425	0.285125	0.0492705	0.819277	0.224316	0.0492705	0.870786	0.443914	0.0492705
SS00000105	79685	SAP30L	0.760219	0.354468	0.081411	0.85256	0.587717	0.081411	0.958978	0.88645	0.081411	1.30794	0.364367	0.081411	1.15356	0.639693	0.081411	0.585356	0.112294	0.081411
SS00000106	1025	CDK9	0.593853	0.0377848	0.494723	1.42075	0.15101	0.494723	0.924492	0.742834	0.494723	0.890603	0.628744	0.494723	0.905747	0.693307	0.494723	1.1076	0.702598	0.494723
SS00000107	9877	ZC3H11A	0.785254	0.342907	0.534537	1.03888	0.879879	0.534537	1.30065	0.303273	0.534537	1.24378	0.391203	0.534537	1.61765	0.0664575	0.534537	0.939607	0.825351	0.534537
SS00000108	8425	LTBP4	1.06225	0.841467	0.144464	1.27646	0.421972	0.144464	1.70469	0.0871849	0.144464	1.40919	0.262374	0.144464	2.22101	0.0135882	0.144464	1.9502	0.0573148	0.144464
SS00000109	8550	MAPKAPK5	0.722637	0.136555	0.764715	1.25438	0.292955	0.764715	0.836921	0.406579	0.764715	0.890221	0.586115	0.764715	1.26755	0.272317	0.764715	1.1324	0.602468	0.764715
SS00000110	Ssc.11686	BI185088	0.908054	0.42644	0.693091	0.844223	0.168594	0.693091	0.812486	0.0946657	0.693091	1.05618	0.650682	0.693091	1.01738	0.889908	0.693091	1.2151	0.157063	0.693091
SS00000111	51134	CCDC41	0.548545	0.0207432	0.109235	0.679574	0.0883062	0.109235	0.88637	0.580313	0.109235	0.826538	0.414832	0.109235	0.507024	0.0120979	0.109235	0.694502	0.143865	0.109235
SS00000112	27154	BRPF3	0.79365	0.274116	0.685364	1.42652	0.0984721	0.685364	1.1341	0.547825	0.685364	1.31786	0.193973	0.685364	0.893663	0.59099	0.685364	0.916923	0.710314	0.685364
SS00000113	57162	PELI1	0.542372	0.0156486	0.000873464	0.737702	0.207188	0.000873464	0.560801	0.02147	0.000873464	0.488232	0.0055636	0.000873464	0.794094	0.348513	0.000873464	0.591259	0.0568367	0.000873464
SS00000114	862	RUNX1T1	0.877119	0.385216	0.337543	1.30083	0.0855163	0.337543	1.0838	0.587793	0.337543	0.803742	0.149138	0.337543	0.716311	0.0467245	0.337543	1.0381	0.821281	0.337543
SS00000115	55777	MBD5	1.11785	0.438375	0.106123	0.850209	0.262476	0.106123	0.949646	0.717902	0.106123	0.790891	0.110348	0.106123	0.969961	0.830963	0.106123	1.133	0.437239	0.106123
SS00000116	6307	SC4MOL	0.947966	0.793129	0.0184378	1.42568	0.0915545	0.0184378	1.29894	0.20695	0.0184378	0.708843	0.100993	0.0184378	1.90252	0.00404195	0.0184378	0.952299	0.830082	0.0184378
SS00000117	120071	GYLTL1B	1.06541	0.635225	0.992007	1.05928	0.666204	0.992007	0.871013	0.305581	0.992007	0.962623	0.775131	0.992007	1.06478	0.638391	0.992007	1.10292	0.512774	0.992007
SS00000118	57447	NDRG2	0.69826	0.367292	0.45972	1.36563	0.43308	0.45972	0.625391	0.24164	0.45972	1.80564	0.14388	0.45972	1.27927	0.535274	0.45972	1.5094	0.355519	0.45972
SS00000119	23017	FAIM2	1.09002	0.265492	0.385024	1.18019	0.0737377	0.385024	0.868489	0.0705093	0.385024	0.742931	0.000625971	0.385024	1.12049	0.27146	0.385024	0.974212	0.755285	0.385024
SS00000120	11336	EXOC3	0.817238	0.300404	0.468837	1.27696	0.212145	0.468837	0.918635	0.660134	0.468837	1.11013	0.588682	0.468837	0.968213	0.875611	0.468837	1.17472	0.457296	0.468837
SS00000121	9332	CD163	1.088	0.626927	0.53767	1.04958	0.793948	0.53767	0.898493	0.538026	0.53767	0.989812	0.957938	0.53767	1.18815	0.436081	0.53767	1.01798	0.9266	0.53767
SS00000122	84171	LOXL4	0.360519	0.0107708	0.0212487	0.698561	0.313734	0.0212487	0.778285	0.478968	0.0212487	0.440852	0.02763	0.0212487	1.11033	0.766497	0.0212487	1.09333	0.82079	0.0212487
SS00000123	55972	SLC25A40	0.763877	0.143652	0.295475	1.21675	0.281542	0.295475	1.12836	0.504036	0.295475	0.937489	0.730943	0.295475	0.601618	0.0133392	0.295475	0.952175	0.807573	0.295475
SS00000124	2729	GCLC	0.970616	0.887974	0.155128	1.60868	0.0328537	0.155128	0.855641	0.464056	0.155128	1.56471	0.0433506	0.155128	1.12133	0.617762	0.155128	0.849358	0.4925	0.155128
SS00000125	2060	EPS15	0.694028	0.136071	0.764715	0.712833	0.165702	0.764715	1.04814	0.844129	0.764715	0.735269	0.206291	0.764715	0.881165	0.597758	0.764715	0.800093	0.407556	0.764715
SS00000126	23014	FBXO21	0.632362	0.0793325	0.11133	0.571573	0.0349885	0.11133	0.689742	0.150341	0.11133	0.496704	0.0100946	0.11133	0.58649	0.0434048	0.11133	0.754488	0.323282	0.11133
SS00000127	55664	CDC37L1	0.523527	0.00490799	0.0841448	0.665797	0.081767	0.0841448	1.08521	0.690445	0.0841448	0.671098	0.0932757	0.0841448	0.587048	0.033319	0.0841448	0.863582	0.524137	0.0841448
SS00000128	4811	NID1	0.50687	0.00738621	0.0149706	0.414637	0.000908323	0.0149706	0.872011	0.55951	0.0149706	0.869476	0.551257	0.0149706	0.760459	0.248492	0.0149706	0.556955	0.0333496	0.0149706
SS00000129	26227	PHGDH	1.66335	0.117623	0.0129299	1.06716	0.837299	0.0129299	0.985452	0.963058	0.0129299	1.90022	0.0518128	0.0129299	2.25078	0.0219207	0.0129299	1.07603	0.835963	0.0129299
SS00000130	253832	ZDHHC20	0.511049	0.0260772	0.590714	1.27135	0.403761	0.590714	1.06816	0.817336	0.590714	0.976719	0.934207	0.590714	0.646013	0.152188	0.590714	1.40187	0.295498	0.590714
SS00000131	6594	SMARCA1	0.739531	0.132786	0.278352	1.44731	0.0687514	0.278352	1.17016	0.425341	0.278352	1.39045	0.102143	0.278352	1.25741	0.248882	0.278352	0.853628	0.472106	0.278352
SS00000132	6871	TADA2L	0.806762	0.257315	0.671824	0.814593	0.278751	0.671824	1.16184	0.425404	0.671824	0.893401	0.582094	0.671824	1.05674	0.78807	0.671824	0.893559	0.59131	0.671824
SS00000133	51010	EXOSC3	0.757415	0.36039	0.911278	1.37995	0.290588	0.911278	1.0904	0.773887	0.911278	1.07948	0.814676	0.911278	0.840309	0.576908	0.911278	0.824682	0.568157	0.911278
SS00000134	114928	GPRASP2	0.693735	0.0214166	0.381668	1.09746	0.536276	0.381668	1.2871	0.101859	0.381668	0.906956	0.516216	0.381668	0.949268	0.730116	0.381668	1.05511	0.748893	0.381668
SS00000135	1381	CRABP1	1.48339	0.0422624	0.757766	0.986705	0.942443	0.757766	0.93897	0.734404	0.757766	1.1773	0.383673	0.757766	1.08011	0.72716	0.757766	1.15765	0.482368	0.757766
SS00000136	10516	FBLN5	0.335621	0.000240573	0.00110574	0.830718	0.468306	0.00110574	0.870308	0.586049	0.00110574	0.289148	5.49691e-05	0.00110574	0.407254	0.00161747	0.00110574	0.491259	0.0187995	0.00110574
SS00000137	9358	ITGBL1	0.37999	0.0286143	0.00614958	0.658792	0.371463	0.00614958	1.32232	0.501816	0.00614958	0.306208	0.00844688	0.00614958	1.11897	0.798586	0.00614958	0.438568	0.0852844	0.00614958
SS00000138	6891	TAP2	0.89792	0.690351	0.1606	2.29386	0.00480571	0.1606	1.02286	0.932901	0.1606	0.959056	0.876276	0.1606	1.57456	0.1014	0.1606	0.747408	0.336963	0.1606
SS00000139	10623	POLR3C	0.793957	0.287489	0.71799	1.23909	0.322207	0.71799	1.07911	0.722633	0.71799	1.061	0.7824	0.71799	0.995096	0.981689	0.71799	1.14144	0.581963	0.71799
SS00000140	7917	BAT3	0.80359	0.312206	0.618901	1.49633	0.0694358	0.618901	1.20641	0.384399	0.618901	1.21757	0.36191	0.618901	1.11947	0.598947	0.618901	1.2921	0.289977	0.618901
SS00000141	3855	KRT7	1.12468	0.649841	0.0784218	1.0697	0.780168	0.0784218	0.930948	0.766772	0.0784218	1.43903	0.167592	0.0784218	1.48426	0.138712	0.0784218	1.1933	0.513913	0.0784218
SS00000142	51136	LOC51136	0.733217	0.0787324	0.304912	1.14961	0.416942	0.304912	0.935461	0.696076	0.304912	1.31367	0.119388	0.304912	0.789862	0.175449	0.304912	1.0248	0.897785	0.304912
SS00000143	1756	DMD	1.54515	0.102009	0.0312672	1.28974	0.369007	0.0312672	0.964603	0.888118	0.0312672	1.04757	0.863821	0.0312672	1.01883	0.947559	0.0312672	0.472334	0.0157217	0.0312672
SS00000144	10626	TRIM16	0.73048	0.24777	0.542042	0.894175	0.677274	0.542042	0.889124	0.66136	0.542042	0.838803	0.513441	0.542042	0.743245	0.274073	0.542042	0.774503	0.39702	0.542042
SS00000145	5954	RCN1	0.763046	0.164905	0.000414709	0.970357	0.874585	0.000414709	1.60303	0.0198619	0.000414709	0.775827	0.191315	0.000414709	1.22735	0.288478	0.000414709	1.23753	0.322511	0.000414709
SS00000146	4129	MAOB	0.909177	0.585273	0.223454	1.16643	0.38012	0.223454	0.894349	0.522724	0.223454	1.33497	0.106609	0.223454	0.813668	0.242872	0.223454	0.801909	0.262856	0.223454
SS00000147	4200	ME2	0.390551	0.00478445	0.0015454	0.705804	0.259083	0.0015454	0.788205	0.452442	0.0015454	0.286357	0.000384321	0.0015454	0.65124	0.167764	0.0015454	0.30595	0.00184464	0.0015454
SS00000148	5576	PRKAR2A	0.423049	0.00116387	0.038285	0.955257	0.845405	0.038285	0.885194	0.604364	0.038285	0.624626	0.0543677	0.038285	0.625852	0.0553017	0.038285	0.585334	0.0505101	0.038285
SS00000149	54502	RBM47	0.957922	0.888372	0.793216	1.26838	0.440517	0.793216	0.903094	0.739532	0.793216	0.894052	0.714959	0.793216	0.947303	0.869159	0.793216	0.879671	0.708466	0.793216
SS00000150	54149	C21orf91	0.572109	0.0153772	0.28656	0.740691	0.172724	0.28656	0.799305	0.304532	0.28656	0.973976	0.902689	0.28656	1.20498	0.391055	0.28656	0.8194	0.412187	0.28656
SS00000151	23095	KIF1B	0.575662	0.0194346	0.689285	1.16814	0.486553	0.689285	0.999767	0.999161	0.689285	0.891644	0.60675	0.689285	0.726222	0.159005	0.689285	1.18259	0.501696	0.689285
SS00000152	8874	ARHGEF7	0.779107	0.001611	0.0333577	0.739739	0.0002562	0.0333577	1.12598	0.10286	0.0333577	0.968593	0.652055	0.0333577	1.07831	0.307503	0.0333577	1.08609	0.301239	0.0333577
SS00000153	9882	TBC1D4	0.694997	0.121868	0.333922	1.07958	0.738398	0.333922	0.776117	0.274741	0.333922	1.0806	0.735294	0.333922	1.34933	0.233261	0.333922	0.782102	0.341929	0.333922
SS00000154	4122	MAN2A2	0.564399	0.0343641	0.0574095	0.99066	0.970881	0.0574095	0.909491	0.71251	0.0574095	0.515594	0.0158318	0.0574095	0.345655	0.000362957	0.0574095	0.789676	0.41477	0.0574095
SS00000155	80778	ZNF34	1.01355	0.947167	0.123762	1.50745	0.0526413	0.123762	0.948524	0.794808	0.123762	1.30541	0.197573	0.123762	1.29163	0.215367	0.123762	0.9414	0.790401	0.123762
SS00000156	3308	HSPA4	0.62915	0.0472072	0.0532847	0.778777	0.269559	0.0532847	1.31114	0.232681	0.0532847	0.773337	0.256719	0.0532847	0.721447	0.153139	0.0532847	0.842948	0.496192	0.0532847
SS00000157	79008	GIYD2	0.972232	0.877299	0.285581	1.49815	0.0473076	0.285581	1.10024	0.601471	0.285581	1.19987	0.356954	0.285581	0.749606	0.175395	0.285581	1.11051	0.608199	0.285581
SS00000158	2967	GTF2H3	0.77856	0.148248	0.702557	0.962177	0.819788	0.702557	0.867279	0.40352	0.702557	1.01353	0.936918	0.702557	0.836254	0.326446	0.702557	0.923551	0.674688	0.702557
SS00000159	5783	PTPN13	0.714657	0.23501	0.518414	0.944684	0.838168	0.518414	1.32333	0.319752	0.518414	0.818794	0.475332	0.518414	0.749746	0.306649	0.518414	1.39184	0.29419	0.518414
SS00000160	81611	ANP32E	0.810655	0.445787	0.342333	1.54185	0.123205	0.342333	1.29295	0.35223	0.342333	1.7127	0.0587768	0.342333	0.770488	0.345275	0.342333	0.877668	0.670244	0.342333
SS00000161	9821	RB1CC1	0.835911	0.389216	0.330917	1.67421	0.0188915	0.330917	0.886192	0.559531	0.330917	0.920866	0.689916	0.330917	0.933026	0.737131	0.330917	0.827109	0.413918	0.330917
SS00000162	6426	SFRS1	0.766754	0.237811	0.457302	1.24067	0.335296	0.457302	1.0557	0.806826	0.457302	1.12959	0.583529	0.457302	0.899689	0.634087	0.457302	0.623767	0.0664895	0.457302
SS00000163	11060	WWP2	1.43171	0.218321	0.00637665	1.46489	0.19129	0.00637665	1.30825	0.353198	0.00637665	1.20008	0.526438	0.00637665	1.80505	0.0485765	0.00637665	1.03533	0.913736	0.00637665
SS00000164	3858	KRT10	0.795121	0.29239	0.736542	0.904817	0.640416	0.736542	0.797745	0.295985	0.736542	1.07521	0.757619	0.736542	1.31741	0.213018	0.736542	1.06442	0.793921	0.736542
SS00000165	286046	XKR6	0.970871	0.855079	0.707495	1.22287	0.201195	0.707495	0.889681	0.447937	0.707495	0.978758	0.894449	0.707495	0.910208	0.601451	0.707495	1.0469	0.78897	0.707495
SS00000166	8905	AP1S2	0.423351	0.132954	0.237629	0.501349	0.223414	0.237629	0.650947	0.444472	0.237629	0.395231	0.106043	0.237629	0.479856	0.196338	0.237629	0.665237	0.515363	0.237629
SS00000167	64326	RFWD2	0.766862	0.0729891	0.0885191	0.992303	0.956854	0.0885191	0.888736	0.412357	0.0885191	0.672279	0.00992428	0.0885191	1.25984	0.115675	0.0885191	0.83311	0.259561	0.0885191
SS00000168	10277	UBE4B	0.664448	0.0640087	0.658167	1.39143	0.129544	0.658167	0.903141	0.632339	0.658167	0.933399	0.745845	0.658167	1.15118	0.509477	0.658167	1.05941	0.808096	0.658167
SS00000169	23452	ANGPTL2	0.261115	0.000538915	0.0171928	0.579418	0.116153	0.0171928	0.389243	0.00964928	0.0171928	0.504549	0.0522908	0.0171928	0.517427	0.060848	0.0171928	0.654134	0.267754	0.0171928
SS00000170	83642	RP3-402G11.5	1.63783	0.0116243	0.495236	0.901064	0.568276	0.495236	1.03791	0.838031	0.495236	1.28126	0.181691	0.495236	1.46617	0.0504934	0.495236	0.837468	0.387122	0.495236
SS00000171	57551	TAOK1	0.939207	0.675478	0.422383	0.978754	0.902833	0.422383	1.14643	0.365859	0.422383	0.678307	0.031264	0.422383	0.899031	0.635978	0.422383	0.874109	0.424698	0.422383
SS00000172	55034	MOCOS	0.871039	0.630479	0.64055	1.66581	0.0846618	0.64055	0.801324	0.442114	0.64055	1.58308	0.13212	0.64055	0.874314	0.661715	0.64055	1.49012	0.220384	0.64055
SS00000173	338692	ANKRD13D	1.03503	0.892917	0.291384	1.51427	0.114496	0.291384	0.953305	0.851697	0.291384	1.35099	0.246398	0.291384	0.943424	0.833339	0.291384	0.992584	0.979226	0.291384
SS00000174	64902	AGXT2	1.83952	0.188155	0.694869	1.23376	0.644561	0.694869	1.15548	0.750668	0.694869	1.82035	0.195575	0.694869	1.83138	0.242006	0.694869	1.0951	0.8581	0.694869
SS00000175	7481	WNT11	0.70079	0.00769117	0.517971	0.992975	0.954476	0.517971	1.06674	0.599004	0.517971	0.971877	0.815961	0.517971	0.735032	0.0296982	0.517971	0.962289	0.779137	0.517971
SS00000176	83605	CCM2	0.396831	0.0101559	0.140847	0.516268	0.0570621	0.140847	0.783219	0.46655	0.140847	0.878495	0.698272	0.140847	0.568692	0.103095	0.140847	0.57445	0.146598	0.140847
SS00000177	79770	TXNDC15	1.10771	0.462548	0.517939	1.07105	0.620873	0.517939	1.04266	0.763001	0.517939	0.737029	0.0358939	0.517939	0.881895	0.399156	0.517939	0.890024	0.454309	0.517939
SS00000178	5928	RBBP4	0.961306	0.83846	0.176194	1.33288	0.146882	0.176194	1.09523	0.639087	0.176194	1.11541	0.573752	0.176194	0.885558	0.531691	0.176194	0.777722	0.252103	0.176194
SS00000179	204851	HIPK1	0.994843	0.978806	0.319987	1.17086	0.420991	0.319987	0.798178	0.2536	0.319987	1.15149	0.471133	0.319987	1.0894	0.660617	0.319987	0.660041	0.0659977	0.319987
SS00000180	91947	ARRDC4	1.13907	0.66115	0.0104507	1.02448	0.934987	0.0104507	0.798792	0.451382	0.0104507	1.44047	0.22579	0.0104507	0.849608	0.590036	0.0104507	0.844591	0.611329	0.0104507
SS00000181	57555	NLGN2	0.636875	0.239782	0.370674	1.33181	0.452401	0.370674	1.18752	0.650051	0.370674	1.03303	0.93396	0.370674	1.45776	0.350091	0.370674	1.30035	0.535994	0.370674
SS00000182	9364	RAB28	0.851036	0.339268	0.443954	1.12884	0.470832	0.443954	1.16148	0.374502	0.443954	0.94459	0.733314	0.443954	1.27996	0.180765	0.443954	1.16528	0.416323	0.443954
SS00000183	3661	IRF3	1.01564	0.951924	0.456332	1.30964	0.300373	0.456332	1.03628	0.889912	0.456332	1.30225	0.310392	0.456332	1.46533	0.175885	0.456332	1.1049	0.729198	0.456332
SS00000184	7905	REEP5	1.41587	0.0568893	0.550024	1.30988	0.133031	0.550024	0.975127	0.885589	0.550024	1.17441	0.385318	0.550024	0.919316	0.667909	0.550024	1.22669	0.302356	0.550024
SS00000185	6187	RPS2	0.877606	0.536258	0.0316459	1.63738	0.0264698	0.0316459	1.21678	0.355163	0.0316459	1.24865	0.296616	0.0316459	1.0946	0.667832	0.0316459	0.905079	0.671905	0.0316459
SS00000186	5250	SLC25A3	0.660556	0.0743	0.0471586	1.0106	0.962498	0.0471586	0.876694	0.558722	0.0471586	0.774709	0.261557	0.0471586	0.889192	0.601499	0.0471586	0.841356	0.492999	0.0471586
SS00000187	5997	RGS2	0.584161	0.00635937	0.00495772	1.09739	0.608945	0.00495772	0.727398	0.0887272	0.00495772	0.678018	0.040583	0.00495772	0.498033	0.00154212	0.00495772	1.09093	0.667834	0.00495772
SS00000188	710	SERPING1	0.470649	0.0859902	0.0105298	1.10924	0.807277	0.0105298	0.559751	0.180493	0.0105298	0.650601	0.316861	0.0105298	0.562607	0.184197	0.0105298	0.54189	0.204994	0.0105298
SS00000189	5918	RARRES1	0.944055	0.823865	0.27353	1.31832	0.292847	0.27353	1.25104	0.39016	0.27353	1.26526	0.367093	0.27353	1.67271	0.0667917	0.27353	1.08886	0.768558	0.27353
SS00000190	57704	GBA2	0.770434	0.204951	0.102548	1.65417	0.0192349	0.102548	0.780618	0.227892	0.102548	1.19126	0.424256	0.102548	0.735092	0.154963	0.102548	0.909961	0.676847	0.102548
SS00000191	1284	COL4A2	0.301299	0.0010821	0.0123019	0.757008	0.394974	0.0123019	1.10821	0.751905	0.0123019	0.631421	0.165672	0.0123019	0.96035	0.90084	0.0123019	1.21172	0.597872	0.0123019
SS00000192	79856	SNX22	0.462664	0.000621018	0.375119	0.989533	0.962334	0.375119	1.08717	0.665006	0.375119	0.935744	0.73054	0.375119	0.773284	0.31486	0.375119	1.06541	0.768743	0.375119
SS00000193	5894	RAF1	0.937148	0.525072	0.412159	1.08777	0.411538	0.412159	0.927009	0.458783	0.412159	1.02147	0.84538	0.412159	1.07702	0.476052	0.412159	1.03216	0.780892	0.412159
SS00000194	220323	OAF	0.539788	0.00273973	0.000739911	1.46722	0.048244	0.000739911	0.986398	0.941235	0.000739911	0.743538	0.120476	0.000739911	0.6613	0.0523144	0.000739911	0.843488	0.415932	0.000739911
SS00000195	1973	EIF4A1	1.12853	0.585077	0.577318	1.02104	0.924843	0.577318	1.04631	0.837582	0.577318	1.23527	0.343273	0.577318	0.817529	0.386888	0.577318	1.14871	0.575603	0.577318
SS00000196	1973	EIF4A1	0.526114	0.0315684	0.537635	1.01264	0.964679	0.537635	1.30823	0.348155	0.537635	1.29331	0.368741	0.537635	0.873551	0.634432	0.537635	1.04008	0.901386	0.537635
SS00000197	25798	BRI3	1.22634	0.107192	0.000912156	1.19945	0.148698	0.000912156	1.221	0.114495	0.000912156	0.861231	0.232061	0.000912156	1.53804	0.00176058	0.000912156	1.12524	0.394807	0.000912156
SS00000198	4239	MFAP4	0.911515	0.621397	0.220095	0.686175	0.0535258	0.220095	1.03202	0.866261	0.220095	0.799491	0.238871	0.220095	0.743111	0.122281	0.220095	1.05276	0.80595	0.220095
SS00000199	56983	KTELC1	0.797628	0.183063	0.768248	1.23526	0.212363	0.768248	0.91347	0.587979	0.768248	1.14888	0.408129	0.768248	1.02041	0.903449	0.768248	1.02716	0.885588	0.768248
SS00000200	57060	PCBP4	0.722521	0.140997	0.78815	1.37885	0.145438	0.78815	1.06441	0.772302	0.78815	1.06112	0.783281	0.78815	0.977328	0.915265	0.78815	1.05865	0.81312	0.78815
SS00000201	9921	RNF10	0.814038	0.208629	0.575807	1.01917	0.906007	0.575807	0.904153	0.532653	0.575807	1.02914	0.858243	0.575807	1.00027	0.998684	0.575807	0.870634	0.443878	0.575807
SS00000202	1843	DUSP1	0.418798	0.00454357	0.070186	0.975682	0.929902	0.070186	1.19217	0.531679	0.070186	0.816511	0.471362	0.070186	0.50805	0.022493	0.070186	1.43191	0.25793	0.070186
SS00000203	10365	KLF2	0.911278	0.706807	0.571152	0.890863	0.640156	0.571152	1.2267	0.410874	0.571152	1.0646	0.799767	0.571152	0.983661	0.946743	0.571152	0.831596	0.505698	0.571152
SS00000204	7837	PXDN	0.668204	0.0614279	0.571819	0.938175	0.758392	0.571819	0.772032	0.219609	0.571819	0.657189	0.0521947	0.571819	0.970618	0.885617	0.571819	0.89984	0.649536	0.571819
SS00000205	22984	PDCD11	0.717682	0.477235	0.340292	1.05338	0.91079	0.340292	1.35319	0.516555	0.340292	0.978717	0.963031	0.340292	0.835402	0.698868	0.340292	1.198	0.728075	0.340292
SS00000206	678	ZFP36L2	0.679983	0.0317133	0.290605	1.22904	0.233722	0.290605	1.06117	0.727962	0.290605	0.846358	0.332846	0.290605	0.777091	0.148361	0.290605	1.15994	0.439344	0.290605
SS00000207	84923	FAM104A	0.990616	0.965642	0.645361	1.49772	0.0748936	0.645361	1.04217	0.850394	0.645361	1.24782	0.317149	0.645361	1.04055	0.855956	0.645361	0.603847	0.0484758	0.645361
SS00000208	7088	TLE1	0.976619	0.91061	0.0983685	0.774653	0.249388	0.0983685	0.702967	0.102988	0.0983685	0.578536	0.0188353	0.0983685	0.689849	0.13518	0.0983685	0.838819	0.456008	0.0983685
SS00000209	51274	KLF3	0.820597	0.170449	0.22239	1.34873	0.0430947	0.22239	0.885289	0.392225	0.22239	1.08097	0.582741	0.22239	1.15062	0.326399	0.22239	1.27836	0.129613	0.22239
SS00000210	6519	SLC3A1	1.38392	0.180459	0.790199	1.04458	0.861282	0.790199	1.07306	0.76704	0.790199	1.13601	0.592938	0.790199	1.35484	0.249172	0.790199	0.99615	0.988424	0.790199
SS00000211	1212	CLTB	0.656649	0.0876459	0.223738	0.900828	0.661937	0.223738	1.18016	0.489391	0.223738	0.716498	0.170777	0.223738	0.660134	0.0914574	0.223738	0.882282	0.639195	0.223738
SS00000212	506	ATP5B	0.825051	0.601252	0.284501	0.917607	0.814805	0.284501	0.681831	0.302255	0.284501	1.06733	0.859078	0.284501	0.586329	0.154816	0.284501	0.587647	0.203045	0.284501
SS00000213	57661	KIAA1542	0.869998	0.530659	0.786399	1.28176	0.268163	0.786399	0.882302	0.572591	0.786399	1.17327	0.472485	0.786399	0.857797	0.490225	0.786399	1.09213	0.721897	0.786399
SS00000214	51714	SELT	0.810615	0.26716	0.128828	1.17247	0.397701	0.128828	1.10455	0.595366	0.128828	1.0663	0.731234	0.128828	1.01843	0.922052	0.128828	0.807955	0.312312	0.128828
SS00000215	27020	NPTN	0.769008	0.130742	0.0847752	0.643522	0.0149671	0.0847752	1.08397	0.634997	0.0847752	0.733368	0.077166	0.0847752	0.800795	0.198035	0.0847752	0.600566	0.0121825	0.0847752
SS00000216	79171	RBM42	0.730463	0.0839739	0.368134	1.15919	0.404326	0.368134	1.13006	0.488975	0.368134	0.917298	0.624281	0.368134	0.76299	0.133422	0.368134	1.10811	0.602525	0.368134
SS00000217	8545	CGGBP1	0.927981	0.681823	0.0603173	1.30791	0.149495	0.0603173	1.27451	0.190941	0.0603173	1.10623	0.580332	0.0603173	1.08602	0.676991	0.0603173	0.960114	0.8415	0.0603173
SS00000218	6484	ST3GAL4	0.748903	0.240685	0.373546	0.895383	0.649632	0.373546	0.96612	0.887092	0.373546	0.599845	0.044196	0.373546	0.636401	0.0747864	0.373546	1.19314	0.517125	0.373546
SS00000219	23588	KLHDC2	1.07269	0.658563	0.307299	1.2834	0.12504	0.307299	0.971729	0.856418	0.307299	0.931449	0.654722	0.307299	0.92658	0.650397	0.307299	1.27268	0.182062	0.307299
SS00000220	3398	ID2	1.00124	0.99625	0.000220815	1.13213	0.638682	0.000220815	0.741529	0.263343	0.000220815	0.748301	0.277744	0.000220815	0.594468	0.0581258	0.000220815	0.813005	0.484872	0.000220815
SS00000221	22938	SNW1	1.00292	0.983525	0.263625	0.85121	0.261257	0.263625	1.16273	0.292248	0.263625	0.759353	0.0612195	0.263625	0.945712	0.694838	0.263625	0.979896	0.897802	0.263625
SS00000222	25842	ASF1A	0.803353	0.272508	0.60262	0.868144	0.4733	0.60262	1.08398	0.680163	0.60262	0.859012	0.50389	0.60262	0.58562	0.0198968	0.60262	1.09885	0.666514	0.60262
SS00000223	51386	EIF3EIP	0.660079	0.022316	0.418144	1.16371	0.380482	0.418144	1.27144	0.170059	0.418144	0.895304	0.520694	0.418144	1.0455	0.795304	0.418144	1.08394	0.674625	0.418144
SS00000224	51389	RWDD1	0.875097	0.329392	0.722288	0.910332	0.489939	0.722288	1.13557	0.352237	0.722288	0.935438	0.622896	0.722288	1.16591	0.298137	0.722288	0.977605	0.881058	0.722288
SS00000225	27069	GHITM	0.798554	0.418393	0.662149	1.52254	0.137238	0.662149	1.03877	0.890386	0.662149	1.37013	0.260547	0.662149	0.869795	0.614229	0.662149	0.892891	0.7139	0.662149
SS00000226	285362	SUMF1	0.761955	0.0607166	0.848292	0.975355	0.857931	0.848292	0.83044	0.190817	0.848292	0.897337	0.439976	0.848292	0.950868	0.71809	0.848292	1.10511	0.523077	0.848292
SS00000227	51523	CXXC5	0.75605	0.213111	0.758494	1.32471	0.210681	0.758494	0.956065	0.838805	0.758494	1.28465	0.263161	0.758494	0.963891	0.867733	0.758494	1.02833	0.909885	0.758494
SS00000228	26054	SENP6	0.956779	0.76623	0.038877	0.832989	0.225925	0.038877	1.0398	0.792798	0.038877	1.02824	0.866535	0.038877	0.866042	0.389169	0.038877	1.25708	0.176811	0.038877
SS00000229	201266	SLC39A11	0.978749	0.878316	0.977309	1.10699	0.471174	0.977309	0.942277	0.672244	0.977309	1.05574	0.71767	0.977309	0.97468	0.862199	0.977309	0.912739	0.561855	0.977309
SS00000230	56851	C15orf24	1.17091	0.310593	0.242926	1.24062	0.169938	0.242926	1.1091	0.503027	0.242926	1.2371	0.214066	0.242926	1.03292	0.833318	0.242926	0.952924	0.779395	0.242926
SS00000231	26472	PPP1R14B	1.03664	0.879277	0.985206	1.22342	0.398289	0.985206	1.01038	0.965233	0.985206	1.12709	0.614463	0.985206	0.834951	0.449193	0.985206	1.17805	0.537775	0.985206
SS00000232	29988	SLC2A8	0.983153	0.927905	0.204386	1.28789	0.186333	0.204386	1.04654	0.808676	0.204386	1.64535	0.0133423	0.204386	1.52952	0.0316631	0.204386	0.705887	0.107031	0.204386
SS00000233	64321	SOX17	1.08279	0.732555	0.737349	0.780745	0.359584	0.737349	1.10984	0.654663	0.737349	1.37719	0.177659	0.737349	1.3222	0.367739	0.737349	1.10862	0.692067	0.737349
SS00000234	9592	IER2	0.78135	0.278303	0.116009	1.19043	0.440754	0.116009	1.33104	0.210919	0.116009	0.965396	0.875455	0.116009	1.50335	0.0800635	0.116009	1.18629	0.498546	0.116009
SS00000235	6277	S100A6	0.483555	0.00211254	0.00071003	0.663078	0.0624797	0.00071003	0.545582	0.00831231	0.00071003	0.540072	0.00742763	0.00071003	0.544011	0.0080513	0.00071003	0.973596	0.910186	0.00071003
SS00000236	1452	CSNK1A1	0.885007	0.616506	0.594072	1.08653	0.733311	0.594072	1.08076	0.749792	0.594072	1.12529	0.628368	0.594072	0.933582	0.777725	0.594072	1.10704	0.708884	0.594072
SS00000237	462	SERPINC1	1.76022	0.221853	0.916927	1.52693	0.357036	0.916927	0.977785	0.960642	0.916927	1.51753	0.363962	0.916927	1.49366	0.404566	0.916927	0.897316	0.831509	0.916927
SS00000238	55599	RNPC3	0.987909	0.9268	0.0235173	1.29948	0.0574199	0.0235173	1.0319	0.812662	0.0235173	1.18029	0.218308	0.0235173	1.52139	0.0039407	0.0235173	1.04159	0.783271	0.0235173
SS00000239	251	ALPPL2	0.684697	0.209078	0.367661	1.19189	0.555089	0.367661	0.974916	0.931681	0.367661	1.24811	0.457236	0.367661	0.871139	0.642309	0.367661	1.05818	0.864495	0.367661
SS00000240	8926	SNURF	0.848398	0.53208	0.694	1.3446	0.264976	0.694	1.45294	0.162897	0.694	0.969395	0.905571	0.694	0.922446	0.772378	0.694	0.962005	0.89481	0.694
SS00000241	5798	PTPRN	1.00162	0.990943	0.431168	0.957473	0.760961	0.431168	0.786456	0.10229	0.431168	0.981345	0.895169	0.431168	0.706876	0.035422	0.431168	1.00991	0.9507	0.431168
SS00000242	27077	B9D1	0.72442	0.142186	0.654683	1.28089	0.255147	0.654683	0.989108	0.959269	0.654683	0.987407	0.952876	0.654683	1.18052	0.441986	0.654683	1.02915	0.904627	0.654683
SS00000243	58487	CREBZF	1.2935	0.198092	0.09777	1.0502	0.803119	0.09777	0.885131	0.53596	0.09777	0.872505	0.492671	0.09777	1.04699	0.828859	0.09777	1.15726	0.507818	0.09777
SS00000244	1975	EIF4B	0.694226	0.154202	0.0149603	1.48232	0.125704	0.0149603	1.39443	0.192602	0.0149603	1.02715	0.914832	0.0149603	1.46488	0.136895	0.0149603	1.21755	0.48436	0.0149603
SS00000245	22880	MORC2	0.761772	0.0995501	0.57722	0.874899	0.407933	0.57722	0.971092	0.854836	0.57722	0.908246	0.549781	0.57722	0.851408	0.362082	0.57722	0.877568	0.468705	0.57722
SS00000246	4340	MOG	0.798565	0.162891	0.510797	0.842326	0.313847	0.510797	0.955909	0.759617	0.510797	0.819107	0.213402	0.510797	1.11461	0.56552	0.510797	1.15038	0.398923	0.510797
SS00000247	6047	RNF4	0.909247	0.364903	0.485305	0.988683	0.912911	0.485305	0.971877	0.784136	0.485305	0.917659	0.412375	0.485305	1.00987	0.930323	0.485305	0.904783	0.393539	0.485305
SS00000248	350	APOH	1.11132	0.795255	0.352535	1.18637	0.674747	0.352535	1.08986	0.832417	0.352535	1.95097	0.11003	0.352535	2.00999	0.122164	0.352535	0.874385	0.767911	0.352535
SS00000249	4780	NFE2L2	0.880433	0.480958	0.141764	1.35661	0.0996378	0.141764	0.983351	0.925566	0.141764	1.24095	0.23689	0.141764	1.40483	0.0867118	0.141764	1.07562	0.717122	0.141764
SS00000250	10513	APPBP2	0.883434	0.432269	0.711944	1.04132	0.796322	0.711944	1.0749	0.645704	0.711944	1.01779	0.910459	0.711944	0.947907	0.748379	0.711944	0.979328	0.905134	0.711944
SS00000251	23493	HEY2	0.812489	0.521728	0.130289	0.880375	0.709272	0.130289	1.16221	0.639589	0.130289	1.85977	0.108511	0.130289	0.152953	5.50392e-05	0.130289	0.668323	0.267418	0.130289
SS00000252	80700	UBXD1	0.70095	0.0112861	0.0197601	0.918836	0.518196	0.0197601	1.01878	0.88659	0.0197601	0.937257	0.62021	0.0197601	1.31453	0.0610145	0.0197601	1.13977	0.373739	0.0197601
SS00000253	26022	TMEM98	1.14471	0.615609	0.580482	0.781015	0.361627	0.580482	0.994354	0.983171	0.580482	0.610491	0.0759488	0.580482	0.599935	0.0769994	0.580482	1.05912	0.848292	0.580482
SS00000254	2309	FOXO3	0.731222	0.154709	0.756061	1.23671	0.328345	0.756061	1.00777	0.971283	0.756061	0.969678	0.886178	0.756061	0.792546	0.285741	0.756061	0.972062	0.906203	0.756061
SS00000255	26234	FBXL5	1.68837	0.0194346	0.103607	1.07862	0.719849	0.103607	0.832857	0.389306	0.103607	0.921285	0.697689	0.103607	0.905957	0.640084	0.103607	0.770055	0.273746	0.103607
SS00000256	23038	WDTC1	1.16809	0.178023	0.229255	1.27077	0.0429378	0.229255	0.971304	0.796896	0.229255	0.847655	0.15297	0.229255	1.23106	0.0767255	0.229255	0.923004	0.527959	0.229255
SS00000257	51056	LAP3	1.13142	0.599974	0.271622	1.7013	0.0316181	0.271622	0.824552	0.414604	0.271622	1.26766	0.317662	0.271622	1.13892	0.58075	0.271622	1.06319	0.81549	0.271622
SS00000258	284996	RNF149	0.511261	0.122756	0.625575	1.45362	0.381517	0.625575	1.21594	0.644937	0.625575	2.79239	0.0221954	0.625575	0.866133	0.734543	0.625575	0.611257	0.303965	0.625575
SS00000259	93627	MGC16169	0.917594	0.575104	0.380076	1.054	0.731205	0.380076	1.10536	0.514339	0.380076	1.03952	0.811865	0.380076	0.711376	0.0457589	0.380076	1.08667	0.627689	0.380076
SS00000260	28951	TRIB2	0.988621	0.968226	0.145866	1.55485	0.134035	0.145866	1.9707	0.0255849	0.145866	1.64467	0.103955	0.145866	1.83014	0.0505174	0.145866	1.3911	0.309624	0.145866
SS00000261	5018	OXA1L	1.18241	0.210981	0.322603	1.24315	0.108189	0.322603	0.853002	0.234458	0.322603	1.0012	0.992705	0.322603	0.705588	0.0134312	0.322603	1.06619	0.663899	0.322603
SS00000262	51075	TXNDC14	0.588729	0.0307896	0.261971	1.38721	0.168576	0.261971	1.06936	0.773455	0.261971	1.0427	0.857464	0.261971	1.30627	0.284634	0.261971	0.824591	0.461298	0.261971
SS00000263	9358	ITGBL1	0.692292	0.381097	0.324381	1.27368	0.562636	0.324381	1.16082	0.720566	0.324381	0.735947	0.4641	0.324381	0.749076	0.490254	0.324381	0.874406	0.773281	0.324381
SS00000264	54780	NSMCE4A	0.625773	0.00423354	0.00154939	0.971411	0.850109	0.00154939	0.827337	0.212138	0.00154939	0.46295	7.47486e-05	0.00154939	0.395874	1.01952e-05	0.00154939	0.687708	0.0330787	0.00154939
SS00000265	10236	HNRNPR	0.786961	0.113232	0.0747083	0.857067	0.300107	0.0747083	1.18321	0.259435	0.0747083	0.980022	0.890896	0.0747083	0.850193	0.318424	0.0747083	0.659818	0.0176591	0.0747083
SS00000266	26123	TCTN3	0.719126	0.267046	0.707003	1.1528	0.628385	0.707003	1.27577	0.409433	0.707003	1.16141	0.62804	0.707003	0.860963	0.621208	0.707003	1.59374	0.163853	0.707003
SS00000267	10614	HEXIM1	0.727116	0.147038	0.719698	1.68106	0.0225068	0.719698	0.940212	0.77417	0.719698	1.1541	0.50644	0.719698	0.895931	0.610153	0.719698	1.1441	0.576201	0.719698
SS00000268	10125	RASGRP1	5.19656	0.0478003	0.118572	2.14779	0.340655	0.118572	1.16294	0.849176	0.118572	8.33292	0.02474	0.118572	3.79368	0.168018	0.118572	1.87805	0.480081	0.118572
SS00000269	3475	IFRD1	0.618462	0.0999385	0.510716	0.974005	0.925953	0.510716	0.998187	0.994891	0.510716	0.724369	0.261831	0.510716	0.887527	0.674321	0.510716	0.864206	0.645827	0.510716
SS00000270	5687	PSMA6	0.491248	0.00156671	0.341143	0.925541	0.699941	0.341143	1.17604	0.421859	0.341143	1.05458	0.791052	0.341143	1.19497	0.378302	0.341143	1.03254	0.886412	0.341143
SS00000271	22818	COPZ1	0.809947	0.26292	0.192877	1.23914	0.255014	0.192877	1.18912	0.355453	0.192877	1.33923	0.125416	0.192877	1.09095	0.66504	0.192877	0.992063	0.969382	0.192877
SS00000272	9516	LITAF	0.482224	0.00253105	0.154456	1.16907	0.475385	0.154456	0.987839	0.955167	0.154456	0.66764	0.0733026	0.154456	0.877349	0.549253	0.154456	1.12384	0.632198	0.154456
SS00000273	115201	ATG4A	0.836182	0.341506	0.811375	1.50315	0.037123	0.811375	0.905721	0.596017	0.811375	1.0698	0.717484	0.811375	0.928496	0.690835	0.811375	1.16095	0.475956	0.811375
SS00000274	23243	ANKRD28	0.609522	0.00390791	0.000350717	0.795193	0.173376	0.000350717	1.13434	0.42252	0.000350717	1.02875	0.863555	0.000350717	1.03424	0.839545	0.000350717	0.996571	0.98429	0.000350717
SS00000275	5432	POLR2C	1.04514	0.845701	0.98124	0.815704	0.373228	0.98124	1.00528	0.981479	0.98124	0.943543	0.797883	0.98124	1.11048	0.644767	0.98124	0.926784	0.764476	0.98124
SS00000276	10075	HUWE1	0.933517	0.691644	0.281136	0.703544	0.0516278	0.281136	0.968199	0.851997	0.281136	0.765162	0.134708	0.281136	1.01753	0.92312	0.281136	0.975321	0.897312	0.281136
SS00000277	402100	LOC402100	1.08809	0.725168	0.341341	1.08487	0.73845	0.341341	1.18195	0.42553	0.341341	0.48841	0.00646887	0.341341	0.98462	0.962864	0.341341	0.93808	0.783622	0.341341
SS00000278	253512	SLC25A30	0.731748	0.0372819	0.00654049	0.945619	0.695921	0.00654049	1.06077	0.680131	0.00654049	0.845536	0.247115	0.00654049	0.82306	0.181376	0.00654049	0.635329	0.00861855	0.00654049
SS00000279	5501	PPP1CC	1.27739	0.278938	0.699415	1.18024	0.460511	0.699415	1.16205	0.503136	0.699415	1.22325	0.370862	0.699415	0.71745	0.146189	0.699415	1.05056	0.843365	0.699415
SS00000280	821	CANX	0.947612	0.795569	0.191422	1.51763	0.0538649	0.191422	1.29939	0.2148	0.191422	1.591	0.0334594	0.191422	1.39998	0.114839	0.191422	0.923591	0.732262	0.191422
SS00000281	80135	BXDC5	0.850817	0.318882	0.748629	1.26563	0.150974	0.748629	1.07524	0.651599	0.748629	1.12834	0.45412	0.748629	1.12037	0.518211	0.748629	0.892595	0.527931	0.748629
SS00000282	55914	ERBB2IP	0.93473	0.779679	0.132262	1.08419	0.73773	0.132262	1.05158	0.834838	0.132262	0.695983	0.142197	0.132262	0.91485	0.735169	0.132262	0.92997	0.787817	0.132262
SS00000283	56616	DIABLO	0.922542	0.613981	0.392282	0.884606	0.444691	0.392282	1.14159	0.409631	0.392282	0.91441	0.575872	0.392282	0.837304	0.271978	0.392282	1.03209	0.859381	0.392282
SS00000284	84061	RP11-217H1.1	1.24711	0.0592634	0.716525	1.05874	0.612904	0.716525	0.962939	0.737408	0.716525	0.950329	0.651372	0.716525	0.889485	0.303539	0.716525	1.07298	0.576756	0.716525
SS00000285	112858	TP53RK	1.15063	0.391929	0.550051	1.00159	0.992181	0.550051	0.82251	0.236797	0.550051	0.747665	0.108088	0.550051	0.91953	0.645058	0.550051	1.01068	0.953355	0.550051
SS00000286	4134	MAP4	0.585709	0.039282	0.572597	1.13751	0.603628	0.572597	0.843968	0.495172	0.572597	0.662894	0.10652	0.572597	1.03624	0.885637	0.572597	0.926175	0.781777	0.572597
SS00000287	11320	MGAT4A	1.11293	0.69441	0.0754085	1.9007	0.0255352	0.0754085	1.04421	0.873593	0.0754085	1.43421	0.193029	0.0754085	1.64833	0.0919937	0.0754085	0.904983	0.742852	0.0754085
SS00000288	11211	FZD10	0.866097	0.144347	0.387613	0.92891	0.42322	0.387613	0.9455	0.541582	0.387613	1.10539	0.303133	0.387613	0.731514	0.00705159	0.387613	0.943252	0.569028	0.387613
SS00000289	4756	NEO1	1.46856	0.00465092	0.166381	0.99511	0.968448	0.166381	0.931995	0.571231	0.166381	1.00126	0.991906	0.166381	1.2472	0.110897	0.166381	0.962994	0.785693	0.166381
SS00000290	201501	ZBTB7C	0.959986	0.823715	0.492906	1.29873	0.162706	0.492906	0.923092	0.662929	0.492906	1.14525	0.461839	0.492906	1.10125	0.59971	0.492906	1.39791	0.11188	0.492906
SS00000291	4621	MYH3	0.676429	0.0242574	0.263084	1.09305	0.588358	0.263084	0.908227	0.558397	0.263084	0.924167	0.633357	0.263084	1.0487	0.784451	0.263084	0.998665	0.994181	0.263084
SS00000292	3727	JUND	0.575672	0.0238565	0.28147	1.49606	0.0908522	0.28147	0.970687	0.897422	0.28147	0.893267	0.625635	0.28147	0.845225	0.468741	0.28147	1.25337	0.385321	0.28147
SS00000293	26268	FBXO9	1.02246	0.884812	0.542136	1.12918	0.431249	0.542136	1.08534	0.594381	0.542136	0.987774	0.936052	0.542136	1.36104	0.0537909	0.542136	1.02587	0.881593	0.542136
SS00000294	80227	PAAF1	0.782413	0.0952692	0.108144	0.808538	0.145457	0.108144	1.0607	0.679957	0.108144	0.816241	0.16344	0.108144	0.810293	0.149419	0.108144	0.629149	0.00737679	0.108144
SS00000295	79084	WDR77	0.80157	0.211507	0.12987	0.870597	0.416073	0.12987	1.05426	0.740048	0.12987	1.36299	0.0817668	0.12987	0.864509	0.49692	0.12987	0.884829	0.475836	0.12987
SS00000296	9554	SEC22B	0.669811	0.0335938	0.245512	1.11538	0.544077	0.245512	1.04832	0.792501	0.245512	1.14856	0.442695	0.245512	0.860932	0.442265	0.245512	0.887027	0.551312	0.245512
SS00000297	10540	DCTN2	1.01687	0.913066	0.0627609	1.30823	0.0894657	0.0627609	1.2979	0.0987293	0.0627609	0.921666	0.595533	0.0627609	0.884896	0.427942	0.0627609	0.898784	0.534987	0.0627609
SS00000298	Ssc.4986	BI183784	1.01973	0.923187	0.179163	1.99282	0.00222898	0.179163	1.14163	0.515262	0.179163	1.08827	0.676897	0.179163	0.997958	0.991951	0.179163	1.12467	0.605082	0.179163
SS00000299	11342	RNF13	0.929421	0.63856	0.601766	1.50502	0.0140338	0.601766	1.02635	0.867147	0.601766	0.958443	0.784984	0.601766	1.06215	0.698572	0.601766	1.24316	0.21816	0.601766
SS00000300	8216	LZTR1	1.44794	0.0500875	0.091731	0.908614	0.597521	0.091731	0.913882	0.619686	0.091731	1.95984	0.00102156	0.091731	1.09287	0.624522	0.091731	0.81414	0.314896	0.091731
SS00000301	6794	STK11	0.653179	0.0624049	0.375119	0.924875	0.722776	0.375119	0.79185	0.294308	0.375119	0.882012	0.569318	0.375119	0.91869	0.700139	0.375119	0.802118	0.373854	0.375119
SS00000302	84272	YIPF4	1.05801	0.708113	0.571527	0.995443	0.975772	0.571527	0.814165	0.180211	0.571527	0.713006	0.0326125	0.571527	0.663007	0.0110753	0.571527	1.08138	0.642488	0.571527
SS00000303	10576	CCT2	0.996171	0.983451	0.190049	1.143	0.472395	0.190049	1.28268	0.186759	0.190049	1.01438	0.938476	0.190049	0.925359	0.675478	0.190049	0.95366	0.818606	0.190049
SS00000304	10683	DLL3	1.12088	0.522917	0.787424	0.98506	0.931691	0.787424	1.05636	0.736707	0.787424	1.02151	0.906973	0.787424	0.802845	0.336523	0.787424	0.788457	0.201104	0.787424
SS00000305	668	FOXL2	0.980167	0.920314	0.406501	1.31286	0.182586	0.406501	0.950393	0.799551	0.406501	1.16604	0.445893	0.406501	1.25936	0.25624	0.406501	0.983382	0.940334	0.406501
SS00000306	84320	ACBD6	0.928086	0.654834	0.295208	1.04522	0.790786	0.295208	1.35122	0.0807255	0.295208	0.880178	0.446461	0.295208	1.69738	0.00412409	0.295208	1.15287	0.447845	0.295208
SS00000307	222255	ATXN7L1	1.13961	0.200268	0.400878	0.989533	0.916361	0.400878	0.886092	0.234721	0.400878	1.21808	0.0585347	0.400878	1.20193	0.0763198	0.400878	1.16888	0.172394	0.400878
SS00000308	387758	FIBIN	0.809923	0.449507	0.886549	1.38432	0.247402	0.886549	0.978762	0.938234	0.886549	1.32515	0.34053	0.886549	1.43664	0.220032	0.886549	1.01231	0.968499	0.886549
SS00000309	3157	HMGCS1	0.80013	0.371589	0.0049817	1.728	0.0353904	0.0049817	1.45825	0.136789	0.0049817	0.558872	0.0261051	0.0049817	2.52107	0.000972122	0.0049817	0.925969	0.781105	0.0049817
SS00000310	6566	SLC16A1	0.775847	0.214076	0.608094	1.65691	0.01821	0.608094	0.907578	0.630009	0.608094	1.01743	0.931437	0.608094	1.01817	0.928566	0.608094	0.93924	0.78026	0.608094
SS00000311	957	ENTPD5	1.31247	0.232467	0.149357	1.23137	0.359827	0.149357	0.974648	0.908801	0.149357	1.21183	0.395129	0.149357	1.18346	0.490141	0.149357	1.51821	0.105636	0.149357
SS00000312	79602	ADIPOR2	0.984709	0.927771	0.0015454	1.17913	0.337272	0.0015454	1.01573	0.926826	0.0015454	0.991542	0.960148	0.0015454	1.10892	0.576312	0.0015454	1.09076	0.648303	0.0015454
SS00000313	9181	ARHGEF2	0.79151	0.164229	0.0140063	0.858619	0.358635	0.0140063	1.0301	0.857009	0.0140063	0.60417	0.00508854	0.0140063	0.622967	0.0105208	0.0140063	1.19794	0.33119	0.0140063
SS00000314	26037	SIPA1L1	0.803886	0.235796	0.170928	1.2299	0.260341	0.170928	1.11379	0.55372	0.170928	1.03493	0.850792	0.170928	1.3298	0.146915	0.170928	1.15531	0.478715	0.170928
SS00000315	10286	BCAS2	0.661496	0.128285	0.528774	1.25485	0.395047	0.528774	1.19191	0.509366	0.528774	0.931893	0.790101	0.528774	1.42641	0.188281	0.528774	1.00265	0.992868	0.528774
SS00000316	3267	HRB	1.02672	0.845783	0.0410977	1.42559	0.0144552	0.0410977	0.990679	0.944903	0.0410977	1.08261	0.559485	0.0410977	1.19219	0.203284	0.0410977	0.745013	0.0616969	0.0410977
SS00000317	6711	SPTBN1	0.581165	0.0698005	0.643204	1.51666	0.157948	0.643204	0.977895	0.938244	0.643204	0.868866	0.626992	0.643204	0.657549	0.155363	0.643204	0.90339	0.753028	0.643204
SS00000318	10957	PNRC1	0.595575	0.0681036	0.335658	1.78117	0.0438732	0.335658	1.07035	0.80395	0.335658	1.20276	0.502065	0.335658	0.920304	0.761766	0.335658	1.12431	0.702215	0.335658
SS00000319	5902	RANBP1	0.554006	0.00107093	0.0378058	0.961216	0.804432	0.0378058	1.08495	0.610559	0.0378058	1.32458	0.08829	0.0378058	0.813925	0.235401	0.0378058	0.710508	0.0652782	0.0378058
SS00000320	8445	DYRK2	0.754886	0.182727	0.342777	1.7143	0.0148494	0.342777	0.963865	0.858869	0.342777	0.900033	0.61174	0.342777	1.12399	0.59892	0.342777	1.19939	0.435007	0.342777
SS00000321	Ssc.25575	BI185083	1.17691	0.540778	0.7963	0.945038	0.838603	0.7963	1.04252	0.875267	0.7963	0.61904	0.0805473	0.7963	0.92251	0.77834	0.7963	0.799327	0.452854	0.7963
SS00000322	2628	GATM	2.16631	0.0758984	0.373598	1.36529	0.461624	0.373598	0.557045	0.172813	0.373598	1.16793	0.71237	0.373598	1.71249	0.208663	0.373598	0.842893	0.716539	0.373598
SS00000323	23190	UBXD2	0.964354	0.760699	0.372199	1.05635	0.645986	0.372199	1.0011	0.992626	0.372199	0.837132	0.144784	0.372199	0.974468	0.84303	0.372199	1.16046	0.270041	0.372199
SS00000324	89857	KLHL6	1.19426	0.258284	0.49525	0.900979	0.553179	0.49525	0.854603	0.314216	0.49525	0.82018	0.207375	0.49525	0.919782	0.649235	0.49525	1.07882	0.660638	0.49525
SS00000325	7284	TUFM	0.932248	0.556003	0.449448	1.01967	0.869677	0.449448	0.98243	0.881311	0.449448	1.01134	0.924298	0.449448	1.00834	0.944215	0.449448	1.12374	0.383359	0.449448
SS00000326	55119	PRPF38B	0.95701	0.799105	0.865391	1.37356	0.0757506	0.865391	0.915788	0.611153	0.865391	0.863694	0.434569	0.865391	0.994398	0.974025	0.865391	0.939678	0.747315	0.865391
SS00000327	64921	CASD1	1.1062	0.531895	0.263425	1.28329	0.130436	0.263425	0.970155	0.850567	0.263425	1.02059	0.899139	0.263425	1.1221	0.476136	0.263425	1.40407	0.068851	0.263425
SS00000328	4204	MECP2	0.643764	0.0679309	0.289123	1.40918	0.149315	0.289123	0.921292	0.724672	0.289123	1.06318	0.792242	0.289123	1.0576	0.809721	0.289123	1.41885	0.1867	0.289123
SS00000329	11124	FAF1	0.933825	0.741384	0.462621	0.861436	0.474149	0.462621	1.16934	0.453076	0.462621	0.883473	0.551462	0.462621	0.965413	0.873181	0.462621	0.717123	0.160296	0.462621
SS00000330	7812	CSDE1	0.885195	0.525521	0.120686	1.30062	0.177985	0.120686	1.09315	0.642192	0.120686	1.12626	0.535815	0.120686	1.24485	0.258819	0.120686	1.0559	0.799307	0.120686
SS00000331	3655	ITGA6	1.5111	0.18956	0.191657	1.30026	0.398778	0.191657	0.83073	0.549615	0.191657	0.892846	0.713925	0.191657	0.673558	0.220162	0.191657	0.629051	0.187741	0.191657
SS00000332	29979	UBQLN1	1.17016	0.206869	0.419706	1.00125	0.991874	0.419706	1.03271	0.792566	0.419706	0.929479	0.551462	0.419706	0.807959	0.0912648	0.419706	0.880964	0.35852	0.419706
SS00000333	171023	ASXL1	0.723278	0.0251412	0.197095	1.40368	0.0196787	0.197095	0.97452	0.850328	0.197095	1.09309	0.517001	0.197095	1.07866	0.610406	0.197095	0.978204	0.885402	0.197095
SS00000334	5147	PDE6D	0.655125	0.00933789	0.0699072	1.16302	0.321565	0.0699072	0.876388	0.385254	0.0699072	0.932067	0.64143	0.0699072	1.29555	0.0957714	0.0699072	0.898722	0.52806	0.0699072
SS00000335	7372	UMPS	0.590107	0.0248213	0.447657	1.37314	0.162346	0.447657	1.00695	0.975119	0.447657	0.885084	0.583766	0.447657	0.749406	0.230828	0.447657	0.976536	0.923817	0.447657
SS00000336	8819	SAP30	1.14431	0.610281	0.649519	1.05238	0.846571	0.649519	1.14099	0.617958	0.649519	1.29293	0.334981	0.649519	0.911407	0.741042	0.649519	0.660509	0.16846	0.649519
SS00000337	1278	COL1A2	0.569012	0.0754328	0.238532	0.670328	0.199543	0.238532	1.39081	0.287273	0.238532	1.08451	0.791169	0.238532	1.36083	0.319545	0.238532	1.09087	0.799549	0.238532
SS00000338	55623	THUMPD1	0.677429	0.0489406	0.505424	1.37521	0.10244	0.505424	0.980466	0.917035	0.505424	1.19222	0.399744	0.505424	1.09728	0.643839	0.505424	1.08883	0.688216	0.505424
SS00000339	7094	TLN1	0.472271	0.0046502	0.00505098	0.613794	0.0530606	0.00505098	0.830677	0.44616	0.00505098	0.668982	0.106558	0.00505098	0.658506	0.0942258	0.00505098	0.805919	0.428286	0.00505098
SS00000340	79628	SH3TC2	0.756099	0.144828	0.598956	0.889215	0.591141	0.598956	0.988145	0.949037	0.598956	0.698816	0.080043	0.598956	0.854317	0.529687	0.598956	0.86492	0.489285	0.598956
SS00000341	1397	CRIP2	0.533473	0.0145669	0.00581991	0.773909	0.292346	0.00581991	0.867973	0.557407	0.00581991	0.502318	0.00816429	0.00581991	0.661329	0.0954588	0.00581991	0.753178	0.297471	0.00581991
SS00000342	1361	CPB2	3.04008	0.122756	0.434057	2.06121	0.308127	0.434057	1.38948	0.639982	0.434057	2.11542	0.291486	0.434057	3.38128	0.0975258	0.434057	1.30179	0.737003	0.434057
SS00000343	80700	UBXD1	0.745663	0.0616121	0.248999	0.865108	0.342062	0.248999	0.964397	0.810373	0.248999	0.725158	0.0421613	0.248999	0.791357	0.146881	0.248999	0.998746	0.994071	0.248999
SS00000344	57722	NOPE	0.622214	0.024757	0.477097	1.27902	0.222638	0.477097	0.92245	0.683525	0.477097	0.938446	0.763034	0.477097	1.0874	0.706103	0.477097	0.963712	0.867199	0.477097
SS00000345	8443	GNPAT	1.18443	0.462674	0.68555	0.725902	0.170876	0.68555	1.07571	0.750321	0.68555	0.908799	0.677529	0.68555	1.32308	0.243708	0.68555	0.957844	0.866501	0.68555
SS00000346	207	AKT1	0.771216	0.2576	0.874415	1.17196	0.485417	0.874415	0.951935	0.827724	0.874415	0.92192	0.719714	0.874415	0.899322	0.639844	0.874415	0.819359	0.434005	0.874415
SS00000347	9015	TAF1A	0.817232	0.260198	0.64015	1.35522	0.095494	0.64015	0.883695	0.486561	0.64015	1.03713	0.836661	0.64015	0.937649	0.716076	0.64015	1.1338	0.526953	0.64015
SS00000348	207932	4921511H13Rik	0.979581	0.886423	0.381594	0.935636	0.654881	0.381594	1.09467	0.532901	0.381594	0.790047	0.12863	0.381594	0.771994	0.128558	0.381594	1.10564	0.535735	0.381594
SS00000349	143502	OR52I2	1.14534	0.508044	0.00904744	0.707564	0.10369	0.00904744	1.21422	0.335443	0.00904744	0.823695	0.346667	0.00904744	0.948846	0.823216	0.00904744	1.1412	0.561567	0.00904744
SS00000350	27247	NFU1	1.2128	0.150129	0.332309	1.21778	0.142051	0.332309	1.13935	0.32457	0.332309	1.08657	0.528054	0.332309	0.815989	0.130263	0.332309	1.29628	0.0864614	0.332309
SS00000351	8540	AGPS	0.920337	0.529036	0.350367	1.19303	0.187354	0.350367	0.883383	0.349666	0.350367	1.06899	0.612382	0.350367	0.932396	0.628443	0.350367	0.868826	0.342961	0.350367
SS00000352	81849	ST6GALNAC5	0.923002	0.5952	0.518473	0.969716	0.847639	0.518473	0.875313	0.379776	0.518473	0.961974	0.804337	0.518473	0.494065	0.00023666	0.518473	0.860983	0.377306	0.518473
SS00000353	23038	WDTC1	0.983817	0.892333	0.734034	0.919754	0.489905	0.734034	0.912063	0.447894	0.734034	0.829497	0.130506	0.734034	0.917124	0.498067	0.734034	1.02745	0.840762	0.734034
SS00000354	5090	PBX3	0.984965	0.900768	0.0334494	1.01911	0.886126	0.0334494	0.944381	0.612839	0.0334494	0.978866	0.861062	0.0334494	0.862096	0.324456	0.0334494	0.940979	0.630309	0.0334494
SS00000355	80325	ABTB1	1.20285	0.0513709	0.247269	0.958518	0.641737	0.247269	1.00212	0.981441	0.247269	0.838272	0.0695873	0.247269	1.1166	0.237089	0.247269	0.999906	0.999259	0.247269
SS00000356	7531	YWHAE	1.01595	0.943126	0.292085	1.16494	0.493605	0.292085	1.09352	0.687492	0.292085	1.24256	0.332669	0.292085	0.854509	0.480939	0.292085	1.22113	0.423875	0.292085
SS00000357	3308	HSPA4	0.677645	0.0442379	0.0812172	1.02883	0.877802	0.0812172	1.00312	0.98656	0.0812172	0.683076	0.0483878	0.0812172	0.733969	0.104215	0.0812172	0.673492	0.0655424	0.0812172
SS00000358	0		0.684656	0.0845664	0.609815	1.46581	0.0818615	0.609815	0.846498	0.435905	0.609815	1.0209	0.922455	0.609815	1.01542	0.942587	0.609815	1.22119	0.403851	0.609815
SS00000359	22919	MAPRE1	0.594188	0.0103335	0.565391	1.1731	0.400503	0.565391	0.926642	0.686478	0.565391	0.920194	0.659589	0.565391	0.896622	0.563919	0.565391	0.988416	0.955893	0.565391
SS00000360	3590	IL11RA	0.983013	0.94656	0.448057	1.58255	0.0825047	0.448057	1.16693	0.54748	0.448057	1.10413	0.698819	0.448057	1.45581	0.151489	0.448057	1.06021	0.837957	0.448057
SS00000361	79583	FLJ22167	0.990884	0.942974	0.0678046	1.10324	0.44573	0.0678046	1.18122	0.201422	0.0678046	1.1878	0.187319	0.0678046	1.17714	0.210619	0.0678046	1.11271	0.458335	0.0678046
SS00000362	23030	JMJD2B	0.695268	0.0628838	0.360094	1.1481	0.465153	0.360094	1.11294	0.570551	0.360094	0.804756	0.254701	0.360094	1.11046	0.578574	0.360094	1.20919	0.370358	0.360094
SS00000363	10525	HYOU1	0.608814	0.0371907	0.39248	1.20466	0.415124	0.39248	0.878888	0.57061	0.39248	1.31111	0.239579	0.39248	1.10544	0.65921	0.39248	0.916519	0.731363	0.39248
SS00000364	104	ADARB1	0.620562	0.0608429	0.537253	1.316	0.268268	0.537253	0.96345	0.879083	0.537253	1.23349	0.394911	0.537253	1.21907	0.421534	0.537253	0.996598	0.990061	0.537253
SS00000365	140809	SRXN1	0.761031	0.0986013	0.0178898	0.915485	0.583162	0.0178898	0.812983	0.204751	0.0178898	0.898111	0.504909	0.0178898	0.851936	0.322945	0.0178898	1.00467	0.979248	0.0178898
SS00000366	Ssc.51974	BQ600957	0.861361	0.48405	0.642315	1.19739	0.399423	0.642315	0.742619	0.169524	0.642315	0.777514	0.242582	0.642315	1.22523	0.374573	0.642315	0.952742	0.838315	0.642315
SS00000367	57410	SCYL1	1.06258	0.475725	0.394475	0.920178	0.330723	0.394475	0.969548	0.715208	0.394475	1.0852	0.338919	0.394475	1.27041	0.00925607	0.394475	1.14349	0.165451	0.394475
SS00000368	9945	GFPT2	0.687894	0.112776	0.603528	1.2232	0.35621	0.603528	1.01114	0.959152	0.603528	1.08122	0.733849	0.603528	0.834806	0.428046	0.603528	0.774234	0.295912	0.603528
SS00000369	27148	STK36	0.900593	0.541248	0.132161	1.36372	0.0790968	0.132161	0.93667	0.701939	0.132161	1.0923	0.60603	0.132161	1.2993	0.134595	0.132161	0.805844	0.264551	0.132161
SS00000370	8546	AP3B1	0.869728	0.387891	0.617729	0.827353	0.244226	0.617729	1.06945	0.675935	0.617729	0.95529	0.775603	0.617729	0.784074	0.167062	0.617729	0.856127	0.390027	0.617729
SS00000371	5605	MAP2K2	0.668356	0.022078	0.425208	1.06419	0.708116	0.425208	0.943969	0.728556	0.425208	0.986851	0.936423	0.425208	0.901088	0.531984	0.425208	0.944905	0.760241	0.425208
SS00000372	25809	TTLL1	1.05034	0.79488	0.169863	1.03141	0.870775	0.169863	0.983851	0.927875	0.169863	0.727606	0.0887169	0.169863	0.798576	0.273977	0.169863	0.986467	0.945977	0.169863
SS00000373	7011	TEP1	1.03582	0.806177	0.152564	1.01551	0.914533	0.152564	0.841775	0.23683	0.152564	0.819884	0.174726	0.152564	1.22049	0.173437	0.152564	0.985304	0.926411	0.152564
SS00000374	5364	PLXNB1	1.07559	0.728868	0.677648	1.43931	0.0928308	0.677648	0.915296	0.673938	0.677648	0.990605	0.96414	0.677648	0.826813	0.369309	0.677648	1.01129	0.961869	0.677648
SS00000375	6653	SORL1	0.87591	0.478739	0.308746	1.46998	0.0475028	0.308746	0.88126	0.498973	0.308746	1.15845	0.432266	0.308746	1.18839	0.357965	0.308746	0.910585	0.653147	0.308746
SS00000376	10755	GIPC1	0.767038	0.0962955	0.484431	1.26763	0.134664	0.484431	0.890743	0.457054	0.484431	0.909125	0.539475	0.484431	0.669831	0.0153066	0.484431	1.00508	0.976617	0.484431
SS00000377	51669	TMEM66	1.28035	0.0504145	0.340236	0.80153	0.077468	0.340236	0.93651	0.588976	0.340236	0.921195	0.499727	0.340236	0.850137	0.189484	0.340236	1.05047	0.716284	0.340236
SS00000378	79191	IRX3	0.866353	0.397922	0.285819	1.0201	0.905948	0.285819	1.03974	0.817076	0.285819	0.803245	0.201306	0.285819	0.781915	0.153214	0.285819	0.839987	0.358789	0.285819
SS00000379	151449	GDF7	0.987238	0.916539	0.461236	0.960939	0.745378	0.461236	0.932161	0.567899	0.461236	0.852773	0.241105	0.461236	0.789905	0.0825164	0.461236	1.0657	0.643142	0.461236
SS00000380	23598	PATZ1	1.09378	0.653217	0.676927	1.30919	0.184477	0.676927	1.13456	0.527777	0.676927	1.14866	0.488581	0.676927	0.761668	0.18007	0.676927	1.27705	0.278116	0.676927
SS00000381	5396	PRRX1	1.04196	0.94604	0.66334	1.69268	0.390055	0.66334	1.66656	0.403991	0.66334	2.13473	0.219554	0.66334	0.581523	0.376224	0.66334	1.21706	0.772555	0.66334
SS00000382	3655	ITGA6	1.03966	0.849934	0.496808	1.07904	0.711632	0.496808	0.909391	0.644695	0.496808	1.09161	0.670323	0.496808	1.62534	0.0254515	0.496808	0.930049	0.752525	0.496808
SS00000383	5955	RCN2	0.459215	0.00567783	0.0261971	0.618195	0.0721206	0.0261971	0.771716	0.320352	0.0261971	0.862592	0.567991	0.0261971	0.743048	0.256339	0.0261971	1.46142	0.196534	0.0261971
SS00000384	83939	EIF2A	0.62025	0.0496559	0.68484	1.04744	0.842409	0.68484	1.04779	0.841301	0.68484	1.0338	0.886597	0.68484	1.11699	0.65052	0.68484	1.1728	0.542335	0.68484
SS00000385	255877	BCL6B	1.43444	0.0755877	0.456533	0.914985	0.651046	0.456533	1.19274	0.372704	0.456533	0.950556	0.81151	0.456533	0.834629	0.40153	0.456533	1.0504	0.822552	0.456533
SS00000386	114971	PTPMT1	0.797537	0.222694	0.141295	0.677607	0.0417748	0.141295	0.96936	0.864633	0.141295	0.618126	0.022783	0.141295	0.630524	0.0300493	0.141295	0.741641	0.152172	0.141295
SS00000387	55069	C7orf42	0.769299	0.22433	0.688183	1.09664	0.66461	0.688183	0.843555	0.426239	0.688183	1.08931	0.687581	0.688183	1.08562	0.699308	0.688183	0.923882	0.739064	0.688183
SS00000388	65125	WNK1	0.761588	0.214272	0.192763	0.992122	0.970734	0.192763	1.05409	0.807072	0.192763	0.814038	0.344643	0.192763	0.919878	0.698925	0.192763	0.965001	0.882514	0.192763
SS00000389	7100	TLR5	0.962734	0.825886	0.795859	1.44821	0.0746768	0.795859	0.936506	0.704265	0.795859	1.13034	0.482105	0.795859	1.16072	0.512786	0.795859	0.979435	0.914235	0.795859
SS00000390	1203	CLN5	0.560334	0.0163368	0.0755106	0.811954	0.361111	0.0755106	1.09404	0.691373	0.0755106	0.499825	0.00502206	0.0755106	0.557025	0.0177022	0.0755106	1.01833	0.942687	0.0755106
SS00000391	26010	LOC26010	0.574201	0.08723	0.22543	1.85359	0.0589453	0.22543	1.25736	0.468315	0.22543	0.817866	0.523782	0.22543	0.953955	0.886555	0.22543	0.759424	0.436127	0.22543
SS00000392	10600	USP16	0.933356	0.753973	0.734267	0.661615	0.0700916	0.734267	0.977225	0.916542	0.734267	0.768019	0.237134	0.734267	0.663777	0.0847757	0.734267	0.720146	0.190025	0.734267
SS00000393	7695	ZNF136	0.896936	0.372882	0.632256	0.907869	0.464374	0.632256	1.08967	0.480243	0.632256	0.870054	0.274022	0.632256	0.777103	0.0915082	0.632256	0.877451	0.338771	0.632256
SS00000394	6483	ST3GAL2	0.927713	0.666693	0.0105298	0.580286	0.00432965	0.0105298	0.88831	0.497924	0.0105298	0.473297	0.00023556	0.0105298	0.810188	0.242829	0.0105298	0.897318	0.578557	0.0105298
SS00000395	6497	SKI	0.762679	0.0865269	0.235093	0.969269	0.83837	0.235093	0.984504	0.918682	0.235093	0.73381	0.0523915	0.235093	0.933518	0.653589	0.235093	0.947749	0.753915	0.235093
SS00000396	55749	CCAR1	0.770807	0.169042	0.701695	0.81003	0.262286	0.701695	1.21934	0.290606	0.701695	1.20105	0.346917	0.701695	0.965881	0.856761	0.701695	0.839088	0.400869	0.701695
SS00000397	91978	C19orf20	0.844805	0.386924	0.00431894	1.45498	0.0620948	0.00431894	0.96725	0.863285	0.00431894	1.09073	0.653964	0.00431894	0.93904	0.74519	0.00431894	1.27699	0.264527	0.00431894
SS00000398	84817	TXNDC17	1.0049	0.975229	0.102983	1.17502	0.311198	0.102983	0.918139	0.588733	0.102983	1.27375	0.133947	0.102983	1.0132	0.933641	0.102983	0.831285	0.299639	0.102983
SS00000399	1376	CPT2	1.25258	0.344336	0.405538	1.18265	0.479254	0.405538	0.796299	0.338953	0.405538	0.970984	0.900638	0.405538	1.15575	0.543726	0.405538	0.976073	0.926814	0.405538
SS00000400	2687	GGTLA1	1.05858	0.82616	0.394534	1.46037	0.153059	0.394534	0.929328	0.777442	0.394534	1.23919	0.411303	0.394534	0.82249	0.45349	0.394534	1.03166	0.914323	0.394534
SS00000401	399818	LOC399818	1.05533	0.740731	0.478867	1.13346	0.47565	0.478867	1.10268	0.549231	0.478867	1.12876	0.492621	0.478867	0.896207	0.534813	0.478867	0.996868	0.986231	0.478867
SS00000402	23530	NNT	1.17669	0.128537	0.00704145	0.936962	0.534284	0.00704145	0.823492	0.0725684	0.00704145	0.751943	0.0110789	0.00704145	0.817289	0.0628246	0.00704145	0.838812	0.14128	0.00704145
SS00000403	23196	FAM120A	0.868652	0.615129	0.853801	1.45511	0.187752	0.853801	1.14238	0.634499	0.853801	1.22767	0.465335	0.853801	0.824407	0.491616	0.853801	1.16397	0.627678	0.853801
SS00000404	84875	PARP10	0.761144	0.0987696	0.172939	1.22956	0.205571	0.172939	0.915786	0.584548	0.172939	0.931435	0.658523	0.172939	0.926353	0.634196	0.172939	0.934839	0.707498	0.172939
SS00000405	145173	B3GALTL	0.797471	0.245685	0.412848	1.4496	0.0629099	0.412848	0.950077	0.789886	0.412848	1.06923	0.727789	0.412848	1.04415	0.822105	0.412848	0.915782	0.682552	0.412848
SS00000406	6041	RNASEL	0.843581	0.452231	0.596086	0.797221	0.347721	0.596086	0.717965	0.150576	0.596086	1.15411	0.580897	0.596086	0.839928	0.490042	0.596086	1.03987	0.876392	0.596086
SS00000407	9790	BMS1	0.477956	0.000177123	0.185985	0.746028	0.0853579	0.185985	0.971101	0.858566	0.185985	0.940558	0.739306	0.185985	1.00398	0.981419	0.185985	0.911296	0.616435	0.185985
SS00000408	51320	MEX3C	0.6806	0.0145155	0.203412	0.927265	0.609707	0.203412	1.07074	0.643056	0.203412	0.833646	0.224945	0.203412	1.36427	0.0569515	0.203412	1.09468	0.583627	0.203412
SS00000409	9683	N4BP1	0.732512	0.189179	0.758494	1.3537	0.201	0.758494	1.02009	0.931839	0.758494	1.08799	0.717277	0.758494	1.44409	0.123824	0.758494	0.953526	0.854832	0.758494
SS00000410	3915	LAMC1	0.685842	0.055208	0.150277	1.40058	0.0842949	0.150277	1.01507	0.936833	0.150277	1.05296	0.784706	0.150277	0.848902	0.389364	0.150277	0.901614	0.624502	0.150277
SS00000411	667	DST	0.951247	0.818874	0.00683201	1.49627	0.0746287	0.00683201	1.01393	0.94942	0.00683201	1.25093	0.310264	0.00683201	1.41446	0.121714	0.00683201	1.03876	0.876123	0.00683201
SS00000412	3149	HMGB3	0.704478	0.119047	0.320419	1.66097	0.0280053	0.320419	0.943992	0.792295	0.320419	0.894271	0.610425	0.320419	1.06952	0.75885	0.320419	0.76021	0.268704	0.320419
SS00000413	23256	SCFD1	0.842258	0.137551	0.617935	1.00308	0.978239	0.617935	1.02768	0.808836	0.617935	0.907789	0.394865	0.617935	0.973104	0.821987	0.617935	1.06525	0.617203	0.617935
SS00000414	4841	NONO	0.594025	0.0206632	0.254461	1.28575	0.242641	0.254461	1.3918	0.128365	0.254461	0.833007	0.392336	0.254461	1.04148	0.858257	0.254461	0.685093	0.120164	0.254461
SS00000415	8805	TRIM24	0.309602	0.000132298	0.0846121	0.788278	0.362282	0.0846121	0.902507	0.692281	0.0846121	0.586692	0.0649597	0.0846121	0.847683	0.526008	0.0846121	0.806117	0.458986	0.0846121
SS00000416	11325	DDX42	0.908944	0.483066	0.111531	1.4629	0.00925922	0.111531	0.839803	0.205231	0.111531	1.13211	0.363754	0.111531	1.18656	0.214213	0.111531	0.951746	0.744146	0.111531
SS00000417	10933	MORF4L1	1.32129	0.0298384	0.279456	1.08684	0.495777	0.279456	0.892942	0.356385	0.279456	0.946702	0.653194	0.279456	0.910553	0.478813	0.279456	1.06025	0.667659	0.279456
SS00000418	10197	PSME3	0.930846	0.460202	0.0252844	0.860912	0.130134	0.0252844	0.918836	0.384138	0.0252844	0.946234	0.568047	0.0252844	1.16127	0.161172	0.0252844	0.912694	0.400587	0.0252844
SS00000419	55216	C11orf57	1.09635	0.569695	0.214266	0.831174	0.25817	0.214266	1.21003	0.24413	0.214266	0.866967	0.421287	0.214266	1.10822	0.55929	0.214266	1.27769	0.182593	0.214266
SS00000420	6252	RTN1	1.21718	0.212346	0.36785	0.845942	0.286156	0.36785	1.03177	0.840065	0.36785	0.891241	0.459972	0.36785	0.932776	0.653943	0.36785	1.0156	0.928767	0.36785
SS00000421	1994	ELAVL1	1.18823	0.282395	0.430267	0.787045	0.140045	0.430267	0.933892	0.666521	0.430267	1.14606	0.393213	0.430267	1.02231	0.896801	0.430267	0.913533	0.610594	0.430267
SS00000422	3837	KPNB1	0.77583	0.266595	0.173509	1.0656	0.77817	0.173509	1.10427	0.660527	0.173509	1.48526	0.0892147	0.173509	0.936216	0.770145	0.173509	0.796519	0.37082	0.173509
SS00000423	2339	FNTA	0.875844	0.560592	0.487886	0.943229	0.796907	0.487886	1.0927	0.696564	0.487886	1.11004	0.646272	0.487886	0.700969	0.142549	0.487886	1.0331	0.897901	0.487886
SS00000424	22911	WDR47	0.706247	0.100465	0.475753	0.786074	0.24832	0.475753	1.05421	0.796772	0.475753	0.723129	0.173406	0.475753	0.554382	0.0180671	0.475753	0.849094	0.477739	0.475753
SS00000425	23358	USP24	1.06024	0.664982	0.485514	1.02615	0.848209	0.485514	0.910949	0.491302	0.485514	1.17938	0.228472	0.485514	1.38369	0.0230438	0.485514	1.02787	0.855348	0.485514
SS00000426	23219	FBXO28	1.04421	0.72563	0.0439848	0.619831	0.000672064	0.0439848	1.03158	0.800739	0.0439848	0.978515	0.862002	0.0439848	0.957057	0.735717	0.0439848	1.12371	0.400404	0.0439848
SS00000427	2060	EPS15	0.829465	0.384426	0.918901	0.911122	0.66304	0.918901	0.811415	0.331987	0.918901	0.800093	0.336461	0.918901	0.819373	0.354959	0.918901	1.10618	0.672596	0.918901
SS00000428	6430	SFRS5	0.96734	0.789623	0.0436548	1.17819	0.25123	0.0436548	1.08365	0.520337	0.0436548	1.04284	0.736185	0.0436548	1.08419	0.634369	0.0436548	0.989398	0.938893	0.0436548
SS00000429	2770	GNAI1	1.3229	0.029917	0.0744813	0.921043	0.5031	0.0744813	0.690216	0.00546231	0.0744813	1.05313	0.672482	0.0744813	1.29769	0.0418339	0.0744813	0.887579	0.38675	0.0744813
SS00000430	9107	MTMR6	0.69198	0.076974	0.170142	0.892588	0.573268	0.170142	1.05202	0.80098	0.170142	1.0189	0.929687	0.170142	1.1414	0.513749	0.170142	0.731971	0.173865	0.170142
SS00000431	10112	KIF20A	0.687686	0.0573891	0.469064	1.10947	0.584711	0.469064	0.934337	0.720011	0.469064	1.12182	0.545133	0.469064	0.790083	0.238458	0.469064	1.09913	0.655737	0.469064
SS00000432	9466	IL27RA	0.40885	0.000446378	0.111347	1.48826	0.0818666	0.111347	0.945906	0.801375	0.111347	1.075	0.743658	0.111347	1.18947	0.470745	0.111347	1.14998	0.572864	0.111347
SS00000433	55437	ALS2CR2	1.17054	0.276471	0.226628	0.823396	0.18219	0.226628	0.830562	0.201708	0.226628	0.835072	0.214711	0.226628	0.929077	0.636743	0.226628	0.87808	0.418818	0.226628
SS00000434	55854	ZC3H15	1.0362	0.892544	0.851288	0.582166	0.0490811	0.851288	0.968604	0.903556	0.851288	0.938506	0.809587	0.851288	1.19157	0.510228	0.851288	0.909257	0.746793	0.851288
SS00000435	4152	MBD1	0.916555	0.651413	0.751995	0.980941	0.920518	0.751995	0.81397	0.290739	0.751995	0.780431	0.207423	0.751995	1.02568	0.903826	0.751995	0.804316	0.316822	0.751995
SS00000436	9527	GOSR1	1.43193	0.0805467	0.678282	0.982158	0.936577	0.678282	1.0646	0.750996	0.678282	1.05862	0.801503	0.678282	0.963099	0.890825	0.678282	1.5646	0.0523881	0.678282
SS00000437	22978	NT5C2	0.251959	8.14003e-05	0.00247124	0.657636	0.160007	0.00247124	0.615249	0.105936	0.00247124	0.657956	0.160471	0.00247124	0.49866	0.0311143	0.00247124	0.57699	0.101835	0.00247124
SS00000438	1431	CS	0.719849	0.0736081	0.577065	1.05397	0.767053	0.577065	0.915928	0.621269	0.577065	0.907669	0.585967	0.577065	0.789656	0.191185	0.577065	1.21359	0.33371	0.577065
SS00000439	113	ADCY7	1.0227	0.899292	0.328238	0.984238	0.928612	0.328238	0.964521	0.838645	0.328238	0.83024	0.3371	0.328238	0.823635	0.294444	0.328238	0.846978	0.405778	0.328238
SS00000440	10161	P2RY5	1.54355	0.128336	0.537784	1.32037	0.305947	0.537784	0.844698	0.526647	0.537784	1.41151	0.27505	0.537784	0.838863	0.580386	0.537784	0.648322	0.154074	0.537784
SS00000441	643854	hCG_2030429	1.44364	0.037582	0.0579989	1.06282	0.717577	0.0579989	0.816369	0.235041	0.0579989	1.2129	0.259826	0.0579989	1.44682	0.0492771	0.0579989	1.03309	0.862611	0.0579989
SS00000442	85457	KIAA1737	1.14289	0.458021	0.0291676	0.880208	0.478098	0.0291676	0.780389	0.174449	0.0291676	0.613663	0.0114313	0.0291676	0.725912	0.110573	0.0291676	0.959342	0.835654	0.0291676
SS00000443	3679	ITGA7	1.05993	0.588785	0.575037	0.843348	0.122149	0.575037	1.03793	0.729022	0.575037	0.968627	0.784683	0.575037	0.93497	0.554051	0.575037	0.999647	0.997655	0.575037
SS00000444	7405	UVRAG	1.03901	0.784782	0.499069	0.868673	0.319991	0.499069	1.09285	0.527855	0.499069	1.10679	0.471235	0.499069	1.15066	0.321524	0.499069	1.08514	0.602796	0.499069
SS00000445	10146	G3BP1	1.02792	0.826543	0.188526	0.806263	0.0964341	0.188526	0.966849	0.788543	0.188526	1.35513	0.0233445	0.188526	1.08417	0.546025	0.188526	0.92033	0.555888	0.188526
SS00000446	9687	GREB1	1.06917	0.586633	0.0848759	1.40067	0.0106899	0.0848759	0.799295	0.0776249	0.0848759	0.785396	0.0583934	0.0848759	1.28735	0.0672959	0.0848759	1.01984	0.886059	0.0848759
SS00000447	27020	NPTN	0.918445	0.582969	0.0769903	0.672602	0.0161448	0.0769903	1.28464	0.114679	0.0769903	1.11394	0.487057	0.0769903	0.56268	0.00100804	0.0769903	0.823907	0.268423	0.0769903
SS00000448	9559	VPS26A	1.04681	0.847584	0.478711	0.871032	0.563095	0.478711	1.40919	0.158469	0.478711	1.28109	0.303449	0.478711	0.899577	0.657128	0.478711	1.06062	0.824968	0.478711
SS00000449	5806	PTX3	0.0617423	0.000348472	0.0148269	0.390751	0.148157	0.0148269	0.907982	0.879174	0.0148269	0.776247	0.690429	0.0148269	0.832276	0.77322	0.0148269	1.07216	0.921805	0.0148269
SS00000450	23390	ZDHHC17	0.980962	0.864335	0.02485	1.20109	0.113136	0.02485	1.16646	0.179612	0.02485	1.15372	0.221083	0.02485	1.22291	0.115501	0.02485	1.17308	0.212123	0.02485
SS00000451	4088	SMAD3	1.00529	0.972377	0.231033	1.29024	0.104182	0.231033	1.09429	0.555532	0.231033	1.20534	0.247593	0.231033	1.35998	0.0631212	0.231033	1.34426	0.0922609	0.231033
SS00000452	4478	MSN	0.627267	0.0449652	0.123762	0.831567	0.410326	0.123762	1.05693	0.803489	0.123762	0.690302	0.105492	0.123762	0.624573	0.0431857	0.123762	0.876368	0.59665	0.123762
SS00000453	1072	CFL1	1.11323	0.506831	0.0495561	0.699181	0.0343479	0.0495561	1.20584	0.251367	0.0495561	1.03785	0.817399	0.0495561	1.23231	0.202081	0.0495561	0.661093	0.0291271	0.0495561
SS00000454	2219	FCN1	2.17827	0.0807985	0.601003	0.974689	0.952561	0.601003	1.1841	0.695446	0.601003	1.22219	0.642279	0.601003	2.27689	0.0783119	0.601003	1.29793	0.589536	0.601003
SS00000455	891	CCNB1	0.850351	0.42075	0.113304	0.774022	0.205625	0.113304	0.84796	0.410315	0.113304	1.09091	0.678736	0.113304	0.651196	0.0476512	0.113304	0.865572	0.517962	0.113304
SS00000456	4069	LYZ	4.50766	0.0534267	0.749249	2.4165	0.24503	0.749249	0.930214	0.922928	0.749249	2.79597	0.177769	0.749249	2.87762	0.177269	0.749249	0.684368	0.650778	0.749249
SS00000457	5627	PROS1	0.685995	0.0491756	0.0034694	0.761205	0.146307	0.0034694	0.792781	0.213452	0.0034694	0.63265	0.0190075	0.0034694	0.674304	0.0419307	0.0034694	0.684023	0.074014	0.0034694
SS00000458	4151	MB	0.897976	0.587173	0.434583	1.10867	0.641356	0.434583	0.735214	0.131468	0.434583	0.690176	0.105787	0.434583	1.16858	0.584759	0.434583	0.971158	0.889046	0.434583
SS00000459	4916	NTRK3	0.722192	0.150863	0.505424	1.07679	0.773436	0.505424	0.951527	0.822154	0.505424	1.58286	0.0476358	0.505424	1.19926	0.505289	0.505424	1.10933	0.675082	0.505424
SS00000460	5478	PPIA	0.714777	0.213149	0.417126	0.980766	0.941603	0.417126	1.09355	0.736182	0.417126	1.11518	0.681478	0.417126	2.38554	0.00303677	0.417126	0.878841	0.663687	0.417126
SS00000461	6750	SST	0.80348	0.396079	0.800548	1.37259	0.239922	0.800548	0.956102	0.84984	0.800548	0.977878	0.924809	0.800548	0.981036	0.942403	0.800548	0.795878	0.393115	0.800548
SS00000462	3263	HPX	1.40165	0.47292	0.00324045	1.16393	0.745823	0.00324045	1.03259	0.945341	0.00324045	1.27262	0.60733	0.00324045	0.695851	0.441214	0.00324045	0.958186	0.93491	0.00324045
SS00000463	Ssc.17029	CN155265	1.19976	0.205089	0.578897	1.15044	0.326022	0.578897	1.02443	0.864299	0.578897	1.2566	0.11553	0.578897	1.08692	0.589061	0.578897	0.942879	0.709836	0.578897
SS00000464	795	S100G	1.10553	0.60001	0.00698052	1.61221	0.0186597	0.00698052	0.820147	0.30426	0.00698052	1.23752	0.270354	0.00698052	1.14031	0.52773	0.00698052	0.6172	0.0316916	0.00698052
SS00000465	100047628	LOC100047628	1.49397	0.128021	0.53756	1.14663	0.59565	0.53756	0.720741	0.210564	0.53756	1.18901	0.502738	0.53756	1.47913	0.137304	0.53756	0.984416	0.956413	0.53756
SS00000466	5187	PER1	0.958522	0.817445	0.143473	1.09413	0.624719	0.143473	1.1419	0.471943	0.143473	0.68275	0.0465696	0.143473	0.927747	0.683173	0.143473	0.970419	0.883611	0.143473
SS00000467	51084	CRYL1	1.38296	0.152759	0.152667	1.5255	0.0665221	0.152667	1.08945	0.699569	0.152667	1.44011	0.109778	0.152667	1.45036	0.103408	0.152667	1.073	0.776361	0.152667
SS00000468	347	APOD	0.859321	0.296252	0.597123	1.11339	0.45664	0.597123	0.828541	0.19788	0.597123	0.806686	0.143553	0.597123	1.07193	0.635852	0.597123	1.06412	0.698766	0.597123
SS00000469	7132	TNFRSF1A	1.08731	0.436813	0.259707	0.999133	0.993527	0.259707	0.868113	0.194255	0.259707	0.847677	0.131864	0.259707	1.04109	0.706945	0.259707	0.881157	0.295785	0.259707
SS00000470	231	AKR1B1	0.642574	0.0657221	0.347179	1.16784	0.504588	0.347179	0.805328	0.354007	0.347179	1.03597	0.878639	0.347179	0.943273	0.800869	0.347179	1.02881	0.912573	0.347179
SS00000471	3309	HSPA5	0.807401	0.568627	0.163111	0.801335	0.555177	0.163111	0.845707	0.654746	0.163111	0.880759	0.734512	0.163111	1.12443	0.754065	0.163111	0.916084	0.83402	0.163111
SS00000472	495	ATP4A	1.2989	0.315144	0.703807	1.20253	0.476238	0.703807	0.883579	0.631543	0.703807	0.784252	0.349854	0.703807	1.28714	0.333221	0.703807	0.72912	0.278655	0.703807
SS00000473	338	APOB	2.30855	0.183788	0.616525	2.16962	0.217223	0.616525	1.04775	0.939757	0.616525	1.44607	0.551631	0.616525	0.964825	0.955416	0.616525	0.914912	0.897472	0.616525
SS00000474	2745	GLRX	0.75087	0.10536	0.000795838	0.872178	0.429265	0.000795838	1.2855	0.153072	0.000795838	0.647954	0.0177763	0.000795838	0.896718	0.529561	0.000795838	0.816004	0.295704	0.000795838
SS00000475	338	APOB	1.05377	0.83541	0.96646	1.33825	0.254382	0.96646	0.932468	0.78158	0.96646	1.18092	0.511289	0.96646	0.977147	0.926905	0.96646	0.988007	0.965837	0.96646
SS00000476	2028	ENPEP	2.44818	0.0699072	0.0982004	2.58221	0.0558336	0.0982004	1.94794	0.170267	0.0982004	2.75064	0.0424521	0.0982004	4.38265	0.005971	0.0982004	1.04016	0.941045	0.0982004
SS00000477	3906	LALBA	0.83185	0.0712483	0.0145985	0.745722	0.00618211	0.0145985	0.8147	0.0463911	0.0145985	0.867575	0.195418	0.0145985	0.682857	0.00146093	0.0145985	0.961368	0.720654	0.0145985
SS00000478	958	CD40	0.559301	0.00132248	0.0324912	0.686464	0.0364893	0.0324912	1.14489	0.394908	0.0324912	0.771954	0.156287	0.0324912	0.684057	0.0252468	0.0324912	0.829513	0.295283	0.0324912
SS00000479	2161	F12	0.748688	0.158984	0.544545	1.25985	0.257241	0.544545	1.15876	0.466129	0.544545	1.17586	0.423543	0.544545	1.06793	0.743959	0.544545	1.12137	0.611249	0.544545
SS00000480	89885	FATE1	1.17514	0.234286	0.77227	0.979564	0.877181	0.77227	0.942082	0.655807	0.77227	1.01342	0.920483	0.77227	1.19622	0.220739	0.77227	1.04868	0.750523	0.77227
SS00000481	1901	EDG1	0.522527	0.0635747	0.261239	0.701735	0.29794	0.261239	0.79561	0.498521	0.261239	0.533737	0.0720394	0.261239	0.927305	0.840861	0.261239	0.781639	0.514069	0.261239
SS00000482	7919	BAT1	0.681382	0.0223903	0.204762	1.29694	0.110595	0.204762	0.947606	0.734361	0.204762	1.46979	0.0219302	0.204762	1.19626	0.264507	0.204762	0.793522	0.199745	0.204762
SS00000483	3689	ITGB2	0.801999	0.178061	0.704559	1.31056	0.166264	0.704559	1.02629	0.871508	0.704559	0.90353	0.556235	0.704559	1.20157	0.428196	0.704559	1.2227	0.269046	0.704559
SS00000484	8242	JARID1C	0.595843	0.000247324	0.0791169	0.899032	0.382628	0.0791169	0.997165	0.981266	0.0791169	0.904427	0.41303	0.0791169	0.945631	0.657743	0.0791169	0.928909	0.586544	0.0791169
SS00000485	7273	TTN	0.81838	0.348754	0.227612	1.27861	0.252834	0.227612	1.55991	0.0448303	0.227612	1.57366	0.0411079	0.227612	1.17288	0.486881	0.227612	0.935921	0.77995	0.227612
SS00000486	5411	PNN	0.83928	0.471565	0.685214	1.70894	0.0351389	0.685214	1.04791	0.846707	0.685214	1.41916	0.157139	0.685214	1.009	0.97046	0.685214	1.03213	0.906943	0.685214
SS00000487	51816	CECR1	0.961957	0.810784	0.268051	1.56855	0.00992071	0.268051	0.954389	0.773284	0.268051	1.14006	0.421466	0.268051	1.38874	0.0713661	0.268051	0.897732	0.552722	0.268051
SS00000488	130589	GALM	1.63247	0.108295	0.406721	1.10611	0.734034	0.406721	0.929614	0.805648	0.406721	1.32741	0.344146	0.406721	1.91805	0.041729	0.406721	1.15093	0.672076	0.406721
SS00000489	2771	GNAI2	0.765604	0.0256893	1.35325e-06	0.865418	0.209573	1.35325e-06	1.10881	0.365859	1.35325e-06	1.02036	0.858723	1.35325e-06	1.20117	0.115252	1.35325e-06	0.947459	0.670397	1.35325e-06
SS00000490	10327	AKR1A1	1.11407	0.624619	0.167204	1.58648	0.0451042	0.167204	1.21795	0.374713	0.167204	1.55205	0.0553761	0.167204	1.0775	0.734927	0.167204	1.05081	0.840515	0.167204
SS00000491	653786	LOC653786	0.886982	0.405251	0.908546	1.03874	0.790546	0.908546	1.08344	0.5765	0.908546	1.09469	0.528738	0.908546	1.23726	0.157663	0.908546	0.997422	0.98712	0.908546
SS00000492	3265	HRAS	0.88574	0.436512	0.497901	1.12782	0.440416	0.497901	0.912619	0.55648	0.497901	1.34769	0.0637784	0.497901	0.988722	0.941628	0.497901	1.2653	0.182783	0.497901
SS00000493	5349	FXYD3	0.948312	0.827054	0.697087	0.979974	0.933803	0.697087	1.08834	0.714417	0.697087	1.1058	0.689683	0.697087	0.506727	0.0187778	0.697087	0.85952	0.559303	0.697087
SS00000494	387	RHOA	0.905821	0.610789	0.128828	1.26598	0.231024	0.128828	1.01056	0.956758	0.128828	1.0169	0.931108	0.128828	0.790663	0.232872	0.128828	0.921224	0.705354	0.128828
SS00000495	5452	POU2F2	0.598361	0.0465938	0.259707	1.53893	0.0907703	0.259707	1.46049	0.134511	0.259707	0.915084	0.719616	0.259707	1.49104	0.13693	0.259707	1.27469	0.383206	0.259707
SS00000496	10008	KCNE3	1.036	0.893207	0.778458	1.45594	0.162808	0.778458	0.840177	0.510509	0.778458	1.17247	0.57766	0.778458	1.32898	0.304323	0.778458	0.855919	0.598372	0.778458
SS00000497	991	CDC20	1.05289	0.832392	0.0014858	1.17377	0.51552	0.0014858	0.872589	0.576827	0.0014858	1.3349	0.261601	0.0014858	1.20096	0.459753	0.0014858	0.675252	0.15816	0.0014858
SS00000498	2626	GATA4	1.35602	0.11809	0.58852	1.00138	0.994402	0.58852	1.05768	0.767381	0.58852	1.34163	0.147332	0.58852	0.862325	0.523763	0.58852	0.983089	0.935804	0.58852
SS00000499	11034	DSTN	0.766652	0.372436	0.0113339	0.470321	0.0166536	0.0113339	0.814819	0.490296	0.0113339	0.543285	0.0479994	0.0113339	0.45843	0.0136763	0.0113339	0.604852	0.137339	0.0113339
SS00000500	5550	PREP	0.60922	0.0495841	0.021107	0.649244	0.0839229	0.021107	0.89318	0.641031	0.021107	0.822623	0.422497	0.021107	2.15584	0.00385763	0.021107	0.803638	0.421863	0.021107
SS00000501	1634	DCN	0.255286	0.000467063	0.0275538	0.824958	0.571358	0.0275538	0.728417	0.354128	0.0275538	0.467646	0.0330124	0.0275538	0.543339	0.0817107	0.0275538	0.544134	0.117905	0.0275538
SS00000502	345	APOC3	1.7965	0.113087	0.198401	1.01301	0.971321	0.198401	1.03631	0.920977	0.198401	1.30241	0.465034	0.198401	1.14949	0.714715	0.198401	0.905089	0.804192	0.198401
SS00000503	5745	PTHR1	1.58579	0.179674	0.791357	1.29997	0.439088	0.791357	0.775017	0.452065	0.791357	1.19696	0.594654	0.791357	1.47953	0.279923	0.791357	0.82278	0.605521	0.791357
SS00000504	6916	TBXAS1	0.722821	0.337497	0.368261	1.90126	0.0606905	0.368261	1.1005	0.771572	0.368261	1.22814	0.543553	0.368261	0.636582	0.226929	0.368261	0.88719	0.744938	0.368261
SS00000505	213	ALB	1.2369	0.652134	0.580468	2.16476	0.125043	0.580468	0.850222	0.711206	0.580468	1.49907	0.359722	0.580468	0.61515	0.326249	0.580468	0.754021	0.565386	0.580468
SS00000506	369	ARAF	0.502405	0.0572798	0.24096	1.39526	0.342892	0.24096	0.774243	0.464434	0.24096	0.564835	0.110312	0.24096	1.17518	0.643246	0.24096	0.822952	0.617154	0.24096
SS00000508	1475	CSTA	0.853104	0.529133	0.400737	0.618534	0.0666147	0.400737	0.921416	0.744995	0.400737	0.830646	0.486227	0.400737	0.737399	0.241678	0.400737	0.710275	0.230871	0.400737
SS00000509	3371	TNC	0.157997	4.81488e-05	0.00149039	0.609899	0.194476	0.00149039	1.78388	0.131388	0.00149039	0.483428	0.0616602	0.00149039	0.179696	0.000114354	0.00149039	0.335108	0.0145353	0.00149039
SS00000510	4846	NOS3	0.687542	0.0788104	0.161234	0.97984	0.921218	0.161234	1.11466	0.599196	0.161234	1.17943	0.445049	0.161234	0.582896	0.0184666	0.161234	0.77663	0.278427	0.161234
SS00000511	4950	OCLN	1.08498	0.813867	0.822268	1.64499	0.159411	0.822268	0.925165	0.822237	0.822268	0.976889	0.946127	0.822268	1.73491	0.140487	0.822268	0.629302	0.23847	0.822268
SS00000512	847	CAT	1.53003	0.243711	0.000133794	1.60213	0.19757	0.000133794	0.483774	0.052548	0.000133794	1.62721	0.183727	0.000133794	0.6035	0.1686	0.000133794	0.756954	0.490253	0.000133794
SS00000513	3122	HLA-DRA	2.63292	0.0897369	0.600247	2.36202	0.129427	0.600247	0.948497	0.923759	0.600247	1.73366	0.324487	0.600247	1.46427	0.494819	0.600247	1.26695	0.702132	0.600247
SS00000514	2022	ENG	0.696712	0.0870455	0.365606	0.738035	0.146578	0.365606	0.885735	0.554267	0.365606	0.768188	0.204991	0.365606	0.962942	0.853717	0.365606	0.858804	0.5074	0.365606
SS00000515	1462	VCAN	0.765517	0.622431	0.037728	0.696121	0.505385	0.037728	0.685494	0.487662	0.037728	0.516077	0.229059	0.037728	0.238711	0.0134973	0.037728	0.341293	0.08563	0.037728
SS00000516	301	ANXA1	0.364252	0.0150882	0.0575076	0.454269	0.0517124	0.0575076	0.627561	0.237935	0.0575076	0.48443	0.0721394	0.0575076	0.458967	0.05459	0.0575076	0.894919	0.798511	0.0575076
SS00000517	894	CCND2	0.622985	0.0717186	0.0496891	0.746871	0.256217	0.0496891	1.33091	0.265853	0.0496891	1.15409	0.573054	0.0496891	0.648461	0.0973904	0.0496891	0.685008	0.190171	0.0496891
SS00000518	6050	RNH1	0.562158	0.000461125	0.0125529	0.847262	0.252376	0.0125529	1.02745	0.849579	0.0125529	1.06567	0.656515	0.0125529	0.987651	0.930622	0.0125529	0.802782	0.177296	0.0125529
SS00000519	1041	CDSN	0.868542	0.531403	0.813223	1.54383	0.0624696	0.813223	0.990305	0.965344	0.813223	1.04968	0.828892	0.813223	1.07753	0.739431	0.813223	1.23432	0.404639	0.813223
SS00000520	836	CASP3	0.783446	0.23981	0.86668	1.37265	0.130976	0.86668	1.13694	0.531976	0.86668	1.16556	0.456434	0.86668	1.01095	0.957519	0.86668	1.18591	0.458461	0.86668
SS00000521	5294	PIK3CG	1.13859	0.413571	0.984281	0.981451	0.915154	0.984281	0.985728	0.927268	0.984281	0.916929	0.584255	0.984281	1.04444	0.849945	0.984281	0.922696	0.648485	0.984281
SS00000522	5624	PROC	1.56316	0.254255	0.876379	1.13228	0.747965	0.876379	1.30344	0.494823	0.876379	1.96723	0.0897881	0.876379	1.09045	0.822682	0.876379	0.967533	0.939073	0.876379
SS00000523	6146	RPL22	0.974392	0.896973	0.000410622	1.58816	0.0286585	0.000410622	1.41185	0.0951021	0.000410622	1.75627	0.00922415	0.000410622	1.76423	0.00875042	0.000410622	1.17387	0.476585	0.000410622
SS00000524	2172	FABP6	0.821707	0.44311	0.543827	1.35105	0.243978	0.543827	0.934035	0.788654	0.543827	1.05132	0.844083	0.543827	1.31235	0.291224	0.543827	0.813586	0.470771	0.543827
SS00000525	824	CAPN2	0.681795	0.105509	0.00728415	0.972719	0.904424	0.00728415	1.14477	0.557799	0.00728415	0.917535	0.708446	0.00728415	0.623969	0.0493672	0.00728415	0.733971	0.235956	0.00728415
SS00000526	6850	SYK	0.867151	0.445043	0.368132	1.53818	0.0278811	0.368132	1.03744	0.842952	0.368132	1.36366	0.104372	0.368132	1.35426	0.128412	0.368132	0.73757	0.151334	0.368132
SS00000527	3939	LDHA	0.571173	0.107743	0.0805401	0.476041	0.0366999	0.0805401	0.745937	0.390125	0.0805401	0.987138	0.969475	0.0805401	0.97001	0.928286	0.0805401	1.21367	0.609679	0.0805401
SS00000528	6528	SLC5A5	0.919021	0.638186	0.391273	1.39888	0.0708372	0.391273	1.17086	0.382604	0.391273	1.37708	0.0840887	0.391273	1.19491	0.325416	0.391273	1.02517	0.90125	0.391273
SS00000529	Ssc.11626	HDH	0.841473	0.607179	0.0881492	1.23535	0.529593	0.0881492	0.855762	0.642502	0.0881492	1.11222	0.750962	0.0881492	3.62757	0.00073644	0.0881492	0.575106	0.148702	0.0881492
SS00000530	383	ARG1	1.76013	0.150416	0.419199	1.25582	0.556243	0.419199	0.983577	0.96562	0.419199	1.13115	0.748667	0.419199	2.08961	0.0996662	0.419199	0.838075	0.681454	0.419199
SS00000531	808	CALM3	0.576428	0.0204022	0.0778163	1.38145	0.157543	0.0778163	1.10428	0.657992	0.0778163	1.23642	0.347276	0.0778163	1.00483	0.982812	0.0778163	0.855985	0.535639	0.0778163
SS00000532	999	CDH1	1.40676	0.051197	0.285456	1.29438	0.133544	0.285456	1.09763	0.579901	0.285456	1.4814	0.0266331	0.285456	1.12064	0.499268	0.285456	1.13838	0.491756	0.285456
SS00000533	5950	RBP4	1.08261	0.804049	0.165087	1.22981	0.519511	0.165087	0.872948	0.671429	0.165087	1.3242	0.383751	0.165087	0.679239	0.270445	0.165087	0.912121	0.797056	0.165087
SS00000534	3945	LDHB	0.896454	0.516238	0.00578165	1.19733	0.288603	0.00578165	0.976642	0.88788	0.00578165	1.36749	0.0717366	0.00578165	0.910843	0.578699	0.00578165	1.03981	0.835031	0.00578165
SS00000535	1476	CSTB	0.79463	0.20304	0.0464381	1.35316	0.0972084	0.0464381	0.838841	0.325522	0.0464381	1.11629	0.535591	0.0464381	1.00217	0.990211	0.0464381	0.913488	0.647941	0.0464381
SS00000536	7148	TNXB	1.18061	0.32226	0.0174058	1.09533	0.584397	0.0174058	0.9556	0.784476	0.0174058	1.19132	0.297209	0.0174058	1.10617	0.56802	0.0174058	0.777225	0.182859	0.0174058
SS00000537	2701	GJA4	0.782073	0.246508	0.535744	1.38739	0.126846	0.535744	0.984123	0.938956	0.535744	1.21029	0.365421	0.535744	0.922057	0.698246	0.535744	1.10775	0.662054	0.535744
SS00000538	7923	HSD17B8	1.0272	0.906069	0.460146	1.45283	0.110397	0.460146	0.977423	0.920019	0.460146	1.24617	0.338088	0.460146	1.40299	0.173417	0.460146	1.00372	0.988361	0.460146
SS00000539	3043	HBB	1.38084	0.465856	0.142703	1.28137	0.574369	0.142703	0.994295	0.989622	0.142703	2.1207	0.0974767	0.142703	1.27486	0.597856	0.142703	0.913082	0.853379	0.142703
SS00000540	1447	CSN2	1.21246	0.259278	0.360769	1.00098	0.995337	0.360769	1.00686	0.96758	0.360769	0.845422	0.361157	0.360769	1.15587	0.444405	0.360769	1.05912	0.760394	0.360769
SS00000541	7018	TF	2.29368	0.175233	0.512282	1.66151	0.401114	0.512282	0.591587	0.385587	0.512282	1.87766	0.299466	0.512282	1.71833	0.371782	0.512282	0.424836	0.20984	0.512282
SS00000542	7295	TXN	0.988439	0.952975	0.000964615	1.20038	0.358793	0.000964615	1.2443	0.274007	0.000964615	1.02105	0.915877	0.000964615	1.36163	0.127162	0.000964615	0.877266	0.554055	0.000964615
SS00000543	928	CD9	0.874552	0.542101	0.0034784	2.23083	0.00116876	0.0034784	0.96092	0.855595	0.0034784	0.906614	0.655065	0.0034784	1.48706	0.102479	0.0034784	1.55214	0.0825242	0.0034784
SS00000544	7380	UPK3A	0.863116	0.449123	0.739906	1.24498	0.263502	0.739906	0.961153	0.837633	0.739906	1.05788	0.771136	0.739906	1.13219	0.522499	0.739906	1.15302	0.511936	0.739906
SS00000545	1113	CHGA	1.61172	0.0946867	8.527e-05	2.06991	0.0140943	8.527e-05	0.86516	0.601921	8.527e-05	1.42571	0.208106	8.527e-05	1.20643	0.499991	8.527e-05	1.04787	0.879933	8.527e-05
SS00000546	578	BAK1	0.938468	0.787322	0.412848	1.21086	0.419313	0.412848	1.08229	0.737034	0.412848	1.30479	0.264607	0.412848	0.636102	0.0641737	0.412848	1.30817	0.312483	0.412848
SS00000547	912	CD1D	1.24314	0.336959	0.659214	0.928883	0.742585	0.659214	0.832909	0.418493	0.659214	0.923886	0.724548	0.659214	0.988338	0.960733	0.659214	1.1165	0.661086	0.659214
SS00000548	9313	MMP20	0.98003	0.908399	0.152243	0.785364	0.176844	0.152243	0.762932	0.132312	0.152243	0.841576	0.330249	0.152243	1.61714	0.0108475	0.152243	0.811132	0.291467	0.152243
SS00000549	10654	PMVK	1.02479	0.90407	0.751517	1.50636	0.0531698	0.751517	1.0013	0.994882	0.751517	1.07337	0.727854	0.751517	1.08687	0.696718	0.751517	1.10367	0.664791	0.751517
SS00000550	1265	CNN2	0.419265	0.0061133	0.0475572	0.541379	0.0439891	0.0475572	1.23794	0.466014	0.0475572	0.771505	0.376967	0.0475572	0.983349	0.954003	0.0475572	0.908502	0.768322	0.0475572
SS00000551	1003	CDH5	1.48472	0.141285	0.0829611	1.09725	0.723797	0.0829611	1.16818	0.554903	0.0829611	2.68504	0.00153349	0.0829611	2.0498	0.0152063	0.0829611	0.861255	0.611496	0.0829611
SS00000552	3728	JUP	0.780728	0.257618	0.428088	1.15322	0.510431	0.428088	1.08058	0.719583	0.428088	0.758499	0.207732	0.428088	0.761471	0.214363	0.428088	1.10948	0.667055	0.428088
SS00000553	8647	ABCB11	1.84006	0.379775	0.738177	1.54221	0.588471	0.738177	0.733641	0.653177	0.738177	2.11226	0.283568	0.738177	1.53047	0.623469	0.738177	0.878685	0.866448	0.738177
SS00000554	1009	CDH11	0.815023	0.407854	0.0185292	1.17465	0.513597	0.0185292	2.01516	0.00829513	0.0185292	0.728154	0.20391	0.0185292	0.91885	0.730373	0.0185292	1.50866	0.143118	0.0185292
SS00000555	947	CD34	1.11233	0.674974	0.0833661	1.31304	0.307974	0.0833661	0.853636	0.534019	0.0833661	0.701767	0.171051	0.0833661	2.09459	0.011708	0.0833661	1.2723	0.39899	0.0833661
SS00000556	10960	LMAN2	1.07989	0.583713	0.367075	0.884269	0.382971	0.367075	0.984514	0.91112	0.367075	1.10507	0.477261	0.367075	0.980855	0.890044	0.367075	1.22231	0.207	0.367075
SS00000557	347733	TUBB2B	1.1724	0.358195	0.531944	0.733353	0.0805305	0.531944	0.950915	0.76936	0.531944	1.01041	0.95184	0.531944	1.03167	0.85714	0.531944	0.890321	0.54619	0.531944
SS00000558	11045	UPK1A	0.834008	0.420022	0.0545988	1.02866	0.899389	0.0545988	0.973699	0.905079	0.0545988	1.20155	0.414738	0.0545988	1.20211	0.41357	0.0545988	0.79306	0.357937	0.0545988
SS00000559	7319	UBE2A	0.795799	0.383292	0.154356	1.38612	0.216577	0.154356	0.946254	0.831677	0.154356	0.774084	0.329377	0.154356	1.43128	0.176389	0.154356	1.133	0.667889	0.154356
SS00000560	116969	ART5	1.27336	0.331777	0.314262	0.811236	0.399542	0.314262	0.757123	0.265482	0.314262	0.81461	0.459334	0.314262	0.9714	0.914223	0.314262	1.10653	0.713567	0.314262
SS00000561	23586	DDX58	1.17873	0.270832	0.236284	0.877276	0.378291	0.236284	0.972082	0.847662	0.236284	0.961975	0.805724	0.236284	0.94486	0.716488	0.236284	0.842668	0.304384	0.236284
SS00000562	1499	CTNNB1	1.35454	0.176042	0.788202	0.862501	0.503002	0.788202	1.3073	0.230144	0.788202	1.14843	0.530639	0.788202	1.15747	0.507818	0.788202	1.39872	0.180646	0.788202
SS00000563	976	CD97	1.11411	0.582297	0.640945	0.977556	0.907722	0.640945	1.37346	0.114954	0.640945	0.837403	0.369084	0.640945	1.00037	0.998513	0.640945	1.00781	0.971664	0.640945
SS00000564	50	ACO2	1.02125	0.888334	0.678798	0.876433	0.382479	0.678798	0.783775	0.113632	0.678798	0.935626	0.67862	0.678798	1.03094	0.849597	0.678798	0.868651	0.403957	0.678798
SS00000565	1603	DAD1	0.945012	0.689563	0.477435	1.34713	0.0439731	0.477435	1.04206	0.770864	0.477435	1.11047	0.461164	0.477435	0.992238	0.956036	0.477435	1.21713	0.221351	0.477435
SS00000566	4313	MMP2	0.884613	0.563936	0.115614	0.947848	0.800403	0.115614	0.884019	0.561816	0.115614	1.31611	0.202577	0.115614	1.41249	0.11271	0.115614	1.52151	0.0862031	0.115614
SS00000567	4240	MFGE8	0.901783	0.623308	0.616991	1.35121	0.160679	0.616991	1.15014	0.507256	0.616991	1.2482	0.296747	0.616991	0.868293	0.503223	0.616991	1.09293	0.705421	0.616991
SS00000568	6184	RPN1	0.871874	0.442839	0.040561	1.33405	0.114299	0.040561	1.26181	0.198381	0.040561	1.17924	0.357497	0.040561	0.888858	0.508903	0.040561	0.658353	0.0441491	0.040561
SS00000569	23533	PIK3R5	0.84086	0.410091	0.223612	0.744993	0.167539	0.223612	0.825505	0.298764	0.223612	0.975934	0.919264	0.223612	0.774823	0.242287	0.223612	0.972205	0.889926	0.223612
SS00000570	4915	NTRK2	1.30746	0.120577	0.659967	0.880393	0.458026	0.659967	0.948673	0.753926	0.659967	1.21763	0.279779	0.659967	0.775769	0.203692	0.659967	0.953157	0.798431	0.659967
SS00000571	1528	CYB5A	1.57706	0.0576013	0.59892	0.999234	0.997348	0.59892	0.903477	0.660251	0.59892	0.971788	0.901177	0.59892	1.61836	0.0457514	0.59892	0.876508	0.609941	0.59892
SS00000572	6185	RPN2	1.0589	0.720672	0.256737	0.743205	0.0732636	0.256737	0.976626	0.882398	0.256737	0.812673	0.202515	0.256737	0.677682	0.0217995	0.256737	0.948523	0.767662	0.256737
SS00000573	6447	SCG5	0.825875	0.239678	0.373071	1.37019	0.0589444	0.373071	1.02329	0.885784	0.373071	0.868253	0.404303	0.373071	0.834118	0.298339	0.373071	0.8289	0.300599	0.373071
SS00000574	730	C7	1.65102	0.0877339	0.000556331	2.51391	0.00329423	0.000556331	1.59219	0.111652	0.000556331	3.42021	0.000221785	0.000556331	1.45117	0.227873	0.000556331	1.1591	0.642988	0.000556331
SS00000575	5173	PDYN	1.12454	0.486345	0.0648073	0.792689	0.174741	0.0648073	0.880701	0.451612	0.0648073	0.842154	0.311188	0.0648073	0.854937	0.36741	0.0648073	0.898956	0.571339	0.0648073
SS00000576	2828	GPR4	1.1148	0.425231	0.411308	0.818519	0.173758	0.411308	0.920597	0.542526	0.411308	1.10949	0.445575	0.411308	1.43399	0.0567638	0.411308	1.05377	0.729454	0.411308
SS00000577	2123	EVI2A	0.953277	0.785322	0.665533	1.18694	0.377013	0.665533	1.39635	0.0659543	0.665533	1.01846	0.928283	0.665533	1.09383	0.662214	0.665533	1.49117	0.053288	0.665533
SS00000578	6699	SPRR1B	0.859915	0.384214	0.825885	0.871244	0.498763	0.825885	0.991074	0.958391	0.825885	0.937851	0.730588	0.825885	0.968182	0.883493	0.825885	1.00207	0.991424	0.825885
SS00000579	995	CDC25C	0.995663	0.979743	0.638413	1.13551	0.501392	0.638413	0.947138	0.737998	0.638413	0.872991	0.450029	0.638413	1.05067	0.796209	0.638413	0.856132	0.395675	0.638413
SS00000580	624	BDKRB2	0.709376	0.0862726	0.183003	1.10974	0.592049	0.183003	1.14896	0.475921	0.183003	1.17417	0.41065	0.183003	1.80357	0.00539475	0.183003	1.1908	0.423305	0.183003
SS00000581	7415	VCP	0.437968	0.077856	0.248814	0.608222	0.277826	0.248814	1.05578	0.904476	0.248814	0.529216	0.168279	0.248814	0.250966	0.00516316	0.248814	0.828468	0.710173	0.248814
SS00000582	440926	LOC440926	1.52488	0.00604118	0.0208678	1.13074	0.387618	0.0208678	1.24636	0.128138	0.0208678	1.41131	0.0213966	0.0208678	1.25458	0.117678	0.0208678	1.20671	0.240655	0.0208678
SS00000583	7171	TPM4	0.521678	0.0756869	0.0205488	0.46701	0.0400201	0.0205488	1.46629	0.285209	0.0205488	0.50965	0.0664312	0.0205488	0.392701	0.0136109	0.0205488	0.616117	0.228058	0.0205488
SS00000584	280	AMY2B	1.01358	0.922276	0.25626	0.666669	0.00692979	0.25626	1.05773	0.685242	0.25626	1.28891	0.0947612	0.25626	1.22584	0.159265	0.25626	0.963963	0.812389	0.25626
SS00000585	6015	RING1	1.00739	0.945463	0.147318	0.764738	0.019198	0.147318	0.992411	0.943599	0.147318	1.01691	0.876261	0.147318	0.890824	0.28896	0.147318	1.05509	0.656665	0.147318
SS00000586	1114	CHGB	0.909913	0.612099	0.128422	1.26985	0.20617	0.128422	0.942489	0.74996	0.128422	0.854147	0.400016	0.128422	0.817954	0.316272	0.128422	0.988603	0.955959	0.128422
SS00000587	3162	HMOX1	0.450867	0.0920341	0.372972	0.562825	0.217282	0.372972	0.512319	0.153481	0.372972	0.603987	0.277291	0.372972	0.820111	0.665693	0.372972	0.857438	0.764147	0.372972
SS00000588	6928	HNF1B	0.880779	0.75299	0.585964	1.88152	0.126448	0.585964	0.82625	0.636585	0.585964	1.18256	0.677888	0.585964	2.06037	0.0828144	0.585964	1.19853	0.68823	0.585964
SS00000589	3046	HBE1	1.04749	0.83146	0.60188	0.971012	0.894949	0.60188	0.93126	0.744078	0.60188	0.802315	0.317465	0.60188	0.993834	0.977848	0.60188	0.918059	0.72599	0.60188
SS00000590	445347	TARP	1.28084	0.280498	0.422804	1.10773	0.665271	0.422804	0.748539	0.208762	0.422804	0.84507	0.475717	0.422804	0.866268	0.543732	0.422804	1.07884	0.764552	0.422804
SS00000591	3600	IL15	1.03905	0.845096	0.484452	1.27021	0.296634	0.484452	0.977141	0.905811	0.484452	0.618581	0.0496271	0.484452	1.34705	0.357356	0.484452	0.937945	0.769584	0.484452
SS00000592	51727	CMPK	0.81896	0.310855	0.227584	1.09899	0.628945	0.227584	1.1704	0.422638	0.227584	1.18801	0.380655	0.227584	0.902842	0.600981	0.227584	0.97192	0.895994	0.227584
SS00000593	1029	CDKN2A	1.19361	0.456182	0.953478	1.16906	0.510185	0.953478	1.07261	0.766727	0.953478	1.18053	0.484371	0.953478	0.79798	0.343866	0.953478	1.10518	0.70517	0.953478
SS00000594	23193	GANAB	1.21596	0.0601077	0.198257	0.998947	0.991592	0.198257	0.899497	0.295235	0.198257	1.03279	0.747203	0.198257	1.39815	0.00252393	0.198257	0.948764	0.638767	0.198257
SS00000595	84519	ACRBP	1.22811	0.520061	0.554682	1.04193	0.897115	0.554682	1.27553	0.445217	0.554682	0.852417	0.643403	0.554682	0.715194	0.34392	0.554682	0.844235	0.633389	0.554682
SS00000596	285	ANGPT2	0.931173	0.673428	0.518388	1.06674	0.700876	0.518388	0.809109	0.183127	0.518388	0.990514	0.958957	0.518388	1.11059	0.534239	0.518388	1.18284	0.340356	0.518388
SS00000597	445347	TARP	1.12081	0.542502	0.450821	0.951939	0.791857	0.450821	0.865037	0.439952	0.450821	1.44189	0.0593522	0.450821	0.891021	0.555799	0.450821	0.833018	0.384901	0.450821
SS00000598	25824	PRDX5	1.38292	0.167022	0.239252	1.21719	0.39592	0.239252	0.96713	0.884327	0.239252	1.4482	0.116723	0.239252	1.85837	0.0119999	0.239252	0.883476	0.630344	0.239252
SS00000599	6415	SEPW1	1.12181	0.435594	0.0512663	0.963182	0.797971	0.0512663	0.942179	0.684766	0.0512663	1.15314	0.335537	0.0512663	1.01837	0.901114	0.0512663	0.870885	0.402139	0.0512663
SS00000600	2744	GLS	1.64095	0.0154963	0.368577	1.27819	0.270863	0.368577	0.879124	0.500015	0.368577	1.01325	0.944762	0.368577	1.30205	0.258273	0.368577	0.843588	0.426753	0.368577
SS00000601	318	NUDT2	0.841056	0.179698	0.185596	1.32131	0.0359888	0.185596	1.04176	0.746591	0.185596	1.09671	0.467956	0.185596	1.40894	0.0195483	0.185596	1.17386	0.263488	0.185596
SS00000602	1562	CYP2C18	1.71792	0.0415317	0.342533	1.47077	0.197763	0.342533	1.09536	0.717044	0.342533	1.26905	0.347527	0.342533	0.859447	0.640676	0.342533	1.22566	0.471067	0.342533
SS00000603	10800	CYSLTR1	1.08964	0.674697	0.649516	1.19315	0.405718	0.649516	0.880324	0.504178	0.649516	0.627142	0.0447994	0.649516	0.95941	0.87877	0.649516	1.24815	0.299068	0.649516
SS00000604	6613	SUMO2	0.848057	0.457631	0.497258	1.15458	0.516514	0.497258	1.0825	0.719622	0.497258	1.00669	0.975897	0.497258	0.919657	0.704556	0.497258	0.933943	0.78183	0.497258
SS00000605	410	ARSA	1.05713	0.817934	0.556504	1.53194	0.0870134	0.556504	0.940071	0.797929	0.556504	1.18409	0.485939	0.556504	0.76908	0.282532	0.556504	1.53806	0.120193	0.556504
SS00000606	730418	LOC730418	1.1798	0.214606	0.443954	0.853923	0.235241	0.443954	1.12617	0.368573	0.443954	1.09426	0.493846	0.443954	1.19064	0.191146	0.443954	0.890909	0.433331	0.443954
SS00000607	1534	CYB561	1.43362	0.0148271	0.0366239	1.19111	0.213658	0.0366239	1.34547	0.0405747	0.0366239	0.998754	0.992801	0.0366239	1.03693	0.80301	0.0366239	1.26037	0.143735	0.0366239
SS00000608	151	ADRA2B	1.29711	0.156327	0.213572	0.937701	0.720387	0.213572	0.733639	0.0943516	0.213572	0.848626	0.39773	0.213572	1.30247	0.182643	0.213572	1.1836	0.404461	0.213572
SS00000609	8566	PDXK	0.924246	0.64536	0.713674	1.00343	0.984011	0.713674	1.26278	0.180496	0.713674	0.95815	0.802461	0.713674	0.708446	0.0529507	0.713674	1.23364	0.277734	0.713674
SS00000610	5742	PTGS1	0.545548	0.0282585	0.00763211	0.789303	0.370139	0.00763211	0.87262	0.603638	0.00763211	0.431038	0.00619288	0.00763211	0.559852	0.0435963	0.00763211	0.626561	0.119833	0.00763211
SS00000611	462	SERPINC1	2.93316	0.104696	0.813958	1.2965	0.68732	0.813958	0.784666	0.706946	0.813958	1.40032	0.60219	0.813958	1.69676	0.425546	0.813958	1.12221	0.872807	0.813958
SS00000612	5098	PCDHGC3	1.23731	0.519351	0.751469	1.04324	0.897619	0.751469	1.78377	0.0885437	0.751469	1.03169	0.924452	0.751469	0.9224	0.806159	0.751469	0.914804	0.808815	0.751469
SS00000613	2266	FGG	3.65306	0.0562332	0.687676	1.91951	0.322085	0.687676	0.497944	0.290422	0.687676	1.71298	0.412144	0.687676	1.14131	0.847347	0.687676	1.51373	0.570565	0.687676
SS00000614	5284	PIGR	1.43219	0.347138	0.645612	1.28391	0.510937	0.645612	1.0594	0.878813	0.645612	1.3786	0.3998	0.645612	0.607886	0.230699	0.645612	0.732985	0.465374	0.645612
SS00000615	5720	PSME1	0.798895	0.219838	0.062021	1.02759	0.879808	0.062021	0.949784	0.774845	0.062021	1.28803	0.168472	0.062021	1.43658	0.0696831	0.062021	1.30908	0.189128	0.062021
SS00000616	7153	TOP2A	1.43924	0.142981	0.402394	1.14863	0.58119	0.402394	1.0812	0.747425	0.402394	1.2611	0.395636	0.402394	0.405432	0.00324937	0.402394	0.886817	0.658024	0.402394
SS00000617	317712	CSN1S2B	1.2752	0.270501	0.627307	1.04622	0.825578	0.627307	1.13011	0.552261	0.627307	1.30939	0.259519	0.627307	0.595303	0.0323945	0.627307	0.919825	0.715704	0.627307
SS00000618	4782	NFIC	0.69199	0.076997	0.787174	1.30389	0.195164	0.787174	1.03358	0.869549	0.787174	1.13955	0.517781	0.787174	1.02758	0.892383	0.787174	1.02974	0.896271	0.787174
SS00000619	4121	MAN1A1	1.15245	0.395936	0.0185651	0.690712	0.033886	0.0185651	0.772334	0.128914	0.0185651	0.607777	0.00587421	0.0185651	0.813431	0.220687	0.0185651	0.545532	0.00309657	0.0185651
SS00000620	5368	PNOC	0.889268	0.341255	0.755621	1.12589	0.300772	0.755621	1.19914	0.118564	0.755621	1.14974	0.259769	0.755621	0.965373	0.770527	0.755621	0.96098	0.75348	0.755621
SS00000621	1512	CTSH	0.914916	0.690789	0.00819645	0.671803	0.0846583	0.00819645	0.65161	0.0646974	0.00819645	0.65373	0.0666054	0.00819645	0.340499	6.2737e-05	0.00819645	1.18779	0.492586	0.00819645
SS00000622	1191	CLU	1.21806	0.595818	0.00109475	1.48121	0.295167	0.00109475	2.31301	0.0317544	0.00109475	0.655489	0.261261	0.00109475	1.2134	0.602939	0.00109475	2.11762	0.0802533	0.00109475
SS00000623	2052	EPHX1	1.56613	0.0352235	0.000259743	0.834834	0.377218	0.000259743	0.717633	0.111509	0.000259743	2.06804	0.00142286	0.000259743	1.29917	0.204637	0.000259743	1.04408	0.849074	0.000259743
SS00000624	2029	ENSA	0.966075	0.81865	0.228706	1.31954	0.0752391	0.228706	1.35854	0.0509899	0.228706	1.4739	0.0157726	0.228706	1.38419	0.0590151	0.228706	0.860431	0.375633	0.228706
SS00000625	2683	B4GALT1	0.812854	0.21376	0.583154	1.37307	0.0626502	0.583154	0.844461	0.307663	0.583154	0.905674	0.546923	0.583154	1.00951	0.953938	0.583154	0.880209	0.488325	0.583154
SS00000626	6222	RPS18	0.981938	0.877303	0.275632	0.819906	0.102429	0.275632	1.10585	0.39764	0.275632	0.955345	0.699149	0.275632	0.980421	0.866977	0.275632	1.09814	0.480414	0.275632
SS00000627	145258	GSC	0.645909	0.210688	0.733526	1.0632	0.851213	0.733526	1.32384	0.370889	0.733526	1.06091	0.863137	0.733526	0.717557	0.411144	0.733526	1.04681	0.899598	0.733526
SS00000628	2512	FTL	1.6892	0.0713646	1.32972e-05	1.74118	0.0574743	1.32972e-05	0.867574	0.613365	1.32972e-05	1.34022	0.301952	1.32972e-05	1.02999	0.916077	1.32972e-05	1.09117	0.780907	1.32972e-05
SS00000629	6560	SLC12A4	1.02198	0.930124	0.469625	1.25472	0.364485	0.469625	1.16784	0.533235	0.469625	1.12262	0.641657	0.469625	1.01789	0.942987	0.469625	1.00305	0.991236	0.469625
SS00000630	9446	GSTO1	1.58396	0.0510336	0.0107476	1.21032	0.401708	0.0107476	0.929368	0.745984	0.0107476	1.17038	0.488392	0.0107476	0.761631	0.253361	0.0107476	0.531089	0.0185695	0.0107476
SS00000631	Ssc.141	PC1/3	1.33179	0.0245599	0.0567511	1.05494	0.657519	0.0567511	1.02286	0.85112	0.0567511	1.09262	0.495621	0.0567511	1.56655	0.00170669	0.0567511	1.38899	0.0214556	0.0567511
SS00000632	7412	VCAM1	0.330425	0.000813003	0.04437	1.1298	0.675185	0.04437	1.8791	0.0386119	0.04437	1.8052	0.0530248	0.04437	0.974708	0.933837	0.04437	0.819297	0.541348	0.04437
SS00000633	51181	DCXR	1.29647	0.1411	0.239919	1.01159	0.946644	0.239919	0.771045	0.140564	0.239919	0.639304	0.0150958	0.239919	0.815952	0.244643	0.239919	1.29831	0.183691	0.239919
SS00000634	1806	DPYD	1.69048	0.00525974	0.274811	1.20708	0.280567	0.274811	0.897607	0.532174	0.274811	1.3595	0.0844707	0.274811	1.18672	0.325272	0.274811	1.05969	0.763524	0.274811
SS00000635	3105	HLA-A	1.84875	0.0784893	0.548829	1.00816	0.980778	0.548829	0.900984	0.757512	0.548829	1.55408	0.199441	0.548829	1.95652	0.0561624	0.548829	1.78239	0.135018	0.548829
SS00000636	5265	SERPINA1	3.30453	0.040254	0.68662	1.73067	0.32886	0.68662	0.419443	0.127725	0.68662	1.065	0.909814	0.68662	1.98912	0.250122	0.68662	1.39444	0.593794	0.68662
SS00000637	30	ACAA1	1.06561	0.784726	0.00504841	1.02103	0.928653	0.00504841	0.558548	0.0185865	0.00504841	1.05679	0.812293	0.00504841	0.825151	0.470639	0.00504841	0.671138	0.134493	0.00504841
SS00000638	3838	KPNA2	0.556805	0.0368693	0.172902	1.00821	0.975646	0.172902	0.935447	0.802871	0.172902	1.07227	0.806952	0.172902	0.613861	0.0881094	0.172902	0.60481	0.102226	0.172902
SS00000639	337	APOA4	1.15831	0.57189	0.803053	1.5456	0.130135	0.803053	0.990058	0.969233	0.803053	1.82083	0.028415	0.803053	1.10206	0.74619	0.803053	0.904895	0.730409	0.803053
SS00000640	265	AMELX	1.01394	0.916022	0.368757	1.12505	0.373674	0.368757	0.919246	0.523088	0.368757	0.941614	0.68237	0.368757	0.732082	0.0335198	0.368757	1.24112	0.150666	0.368757
SS00000641	4504	MT3	1.64871	0.0034459	0.418716	1.08206	0.611992	0.418716	1.08051	0.618443	0.418716	0.999186	0.996022	0.418716	1.19979	0.278341	0.418716	1.08101	0.653881	0.418716
SS00000642	10131	TRAP1	1.04946	0.60301	0.180115	0.88613	0.199628	0.180115	0.917727	0.358059	0.180115	1.13256	0.187083	0.180115	1.39714	0.00238801	0.180115	0.991033	0.930632	0.180115
SS00000643	2194	FASN	0.805948	0.290126	0.258599	1.16168	0.459568	0.258599	1.04963	0.810087	0.258599	1.02737	0.893359	0.258599	1.32838	0.167524	0.258599	0.997026	0.989448	0.258599
SS00000644	551	AVP	0.739262	0.204192	0.760224	1.24651	0.350423	0.760224	1.11452	0.643483	0.760224	1.34156	0.216422	0.760224	0.855531	0.506433	0.760224	1.5114	0.123677	0.760224
SS00000645	10043	TOM1	1.4773	0.0717952	0.0141582	1.75429	0.012252	0.0141582	1.28814	0.233106	0.0141582	1.67146	0.0206841	0.0141582	1.19869	0.389803	0.0141582	1.59955	0.0538556	0.0141582
SS00000646	1738	DLD	1.49022	0.0153992	0.113835	1.15106	0.365577	0.113835	0.930554	0.641212	0.113835	1.25609	0.148262	0.113835	1.32624	0.0773712	0.113835	1.14824	0.425559	0.113835
SS00000647	241	ALOX5AP	1.27362	0.29972	0.897382	0.908672	0.678306	0.897382	1.06205	0.794057	0.897382	1.05013	0.831984	0.897382	0.856651	0.533099	0.897382	0.956905	0.864293	0.897382
SS00000648	1536	CYBB	0.858688	0.415171	0.276635	1.04547	0.843643	0.276635	1.16563	0.412414	0.276635	1.13372	0.501046	0.276635	0.914405	0.69716	0.276635	0.96573	0.866589	0.276635
SS00000649	4609	MYC	0.253656	0.000256663	0.00183754	0.616947	0.142319	0.00183754	1.10034	0.766276	0.00183754	0.756131	0.388308	0.00183754	0.682255	0.241681	0.00183754	0.878847	0.719654	0.00183754
SS00000650	6403	SELP	0.797693	0.301635	0.98485	1.02682	0.914878	0.98485	1.03688	0.866883	0.98485	0.920773	0.702854	0.98485	1.10226	0.70672	0.98485	1.18669	0.481095	0.98485
SS00000651	1556	CYP2B7P1	0.288424	0.00077071	0.0583215	1.24297	0.50482	0.0583215	1.0435	0.895628	0.0583215	1.34699	0.385721	0.0583215	1.46248	0.250398	0.0583215	1.10502	0.783323	0.0583215
SS00000652	2752	GLUL	0.91322	0.531614	1.35325e-06	0.997403	0.985642	1.35325e-06	1.01244	0.931802	1.35325e-06	1.34846	0.0477047	1.35325e-06	1.16203	0.304339	1.35325e-06	1.10152	0.551069	1.35325e-06
SS00000653	642103	LOC642103	1.63788	0.104385	0.851359	1.15393	0.628337	0.851359	0.990727	0.974808	0.851359	1.30268	0.374265	0.851359	1.36324	0.299333	0.851359	0.773516	0.439244	0.851359
SS00000654	6191	RPS4X	1.17698	0.272925	0.0629038	0.985852	0.922609	0.0629038	1.34327	0.0536149	0.0629038	1.09563	0.535191	0.0629038	1.15929	0.318856	0.0629038	1.09889	0.566608	0.0629038
SS00000655	6122	RPL3	0.862793	0.38325	0.00313693	1.16032	0.379723	0.00313693	1.70332	0.00390447	0.00313693	1.38178	0.0637482	0.00313693	1.23115	0.222967	0.00313693	1.17279	0.39938	0.00313693
SS00000656	3250	HPR	2.12247	0.213051	0.833186	1.09629	0.877039	0.833186	0.815396	0.731522	0.833186	1.90559	0.283865	0.833186	1.37796	0.590948	0.833186	0.768294	0.691971	0.833186
SS00000657	1535	CYBA	1.43054	0.0205711	0.567731	0.891974	0.435275	0.567731	0.903208	0.486588	0.567731	1.17282	0.279622	0.567731	0.993892	0.966423	0.567731	1.21001	0.248372	0.567731
SS00000658	1610	DAO	1.68679	0.359738	0.691779	0.895441	0.845246	0.691779	0.428459	0.143403	0.691779	1.57606	0.424465	0.691779	1.05064	0.930399	0.691779	1.12534	0.85192	0.691779
SS00000659	2153	F5	1.36811	0.352823	0.1374	1.69981	0.122108	0.1374	0.732149	0.35533	0.1374	1.34895	0.374506	0.1374	0.869037	0.679239	0.1374	0.696524	0.337909	0.1374
SS00000660	6523	SLC5A1	1.97666	0.217749	0.516649	1.87556	0.254138	0.516649	0.5202	0.236535	0.516649	0.866251	0.791831	0.516649	2.89478	0.0662346	0.516649	0.979313	0.972562	0.516649
SS00000661	3111	HLA-DOA	1.07034	0.656879	0.336154	0.975402	0.883187	0.336154	1.00187	0.990219	0.336154	0.773189	0.108185	0.336154	0.611008	0.0245644	0.336154	0.869916	0.417921	0.336154
SS00000662	7042	TGFB2	0.713511	0.33617	0.0607113	1.2164	0.575617	0.0607113	1.10369	0.776608	0.0607113	0.395165	0.0131257	0.0607113	0.414268	0.0220408	0.0607113	0.754244	0.470306	0.0607113
SS00000663	388248	LOC388248	2.04607	0.0761759	0.892845	1.44181	0.352458	0.892845	0.803692	0.576317	0.892845	1.19757	0.644449	0.892845	0.744395	0.467174	0.892845	0.861626	0.732848	0.892845
SS00000664	Ssc.16266	U15526	1.10785	0.495851	0.647645	1.16275	0.320406	0.647645	1.08512	0.586242	0.647645	0.933787	0.682621	0.647645	0.793961	0.186289	0.647645	0.867722	0.400187	0.647645
SS00000665	6143	RPL19	1.27364	0.226085	0.0833661	1.13732	0.514738	0.0833661	1.51695	0.0429336	0.0833661	1.07808	0.70259	0.0833661	0.808741	0.286302	0.0833661	1.27824	0.270493	0.0833661
SS00000666	2326	FMO1	0.778778	0.699986	0.012798	0.669778	0.537803	0.012798	0.186535	0.0152931	0.012798	0.356544	0.121164	0.012798	0.225885	0.0294597	0.012798	0.155886	0.0162144	0.012798
SS00000667	1513	CTSK	0.494658	0.00984883	0.115716	1.08612	0.744206	0.115716	0.994197	0.98164	0.115716	0.545983	0.0238628	0.115716	1.0252	0.921612	0.115716	0.942754	0.834911	0.115716
SS00000668	3148	HMGB2	0.692719	0.0799551	0.0208407	1.83407	0.00600558	0.0208407	1.49513	0.0566533	0.0208407	1.6323	0.022566	0.0208407	1.09864	0.66841	0.0208407	0.826494	0.403836	0.0208407
SS00000669	93377	TMEM10	1.10443	0.626203	0.00450743	1.19019	0.395759	0.00450743	0.751699	0.169427	0.00450743	1.01891	0.926618	0.00450743	0.88419	0.546705	0.00450743	1.14453	0.554288	0.00450743
SS00000670	5620	PRM2	0.637457	0.0479089	0.701064	1.25888	0.296426	0.701064	1.14261	0.542195	0.701064	0.87882	0.554718	0.701064	1.05769	0.810495	0.701064	0.955124	0.850525	0.701064
SS00000671	7043	TGFB3	1.12599	0.771575	0.218229	0.533967	0.134011	0.218229	0.793143	0.571715	0.218229	1.31015	0.510294	0.218229	0.362465	0.0194559	0.218229	0.565393	0.219362	0.218229
SS00000672	2200	FBN1	0.704784	0.122775	0.666584	1.15381	0.518872	0.666584	1.03092	0.890311	0.666584	0.585911	0.0224123	0.666584	0.805391	0.331957	0.666584	0.958618	0.864087	0.666584
SS00000673	4646	MYO6	0.600344	0.154792	0.28141	1.61344	0.195005	0.28141	0.945231	0.872407	0.28141	0.893424	0.748175	0.28141	1.25453	0.533609	0.28141	1.34066	0.457309	0.28141
SS00000674	1606	DGKA	0.646311	0.0293864	0.540395	1.4168	0.0765827	0.540395	0.953233	0.801067	0.540395	1.02743	0.886754	0.540395	1.11377	0.571911	0.540395	1.02948	0.89122	0.540395
SS00000675	7422	VEGFA	0.629275	0.109357	0.000107336	1.11217	0.705754	0.000107336	0.967924	0.907693	0.000107336	2.39281	0.00461927	0.000107336	1.36546	0.303005	0.000107336	2.70389	0.00398588	0.000107336
SS00000676	607	BCL9	0.752216	0.161939	0.727937	1.07638	0.712171	0.727937	1.07114	0.730431	0.727937	0.976176	0.903867	0.727937	0.942154	0.780794	0.727937	1.14586	0.542618	0.727937
SS00000677	84525	HOPX	1.92101	0.0139063	0.167898	2.09504	0.00614953	0.167898	0.917306	0.728018	0.167898	1.28866	0.33251	0.167898	1.83693	0.026346	0.167898	1.22722	0.462689	0.167898
SS00000678	2350	FOLR2	1.99147	0.00962408	0.564227	1.35724	0.223089	0.564227	1.14036	0.59545	0.564227	0.997784	0.992823	0.564227	0.913791	0.719003	0.564227	1.00571	0.983517	0.564227
SS00000679	6319	SCD	0.732867	0.107718	2.41306e-10	0.819207	0.293967	2.41306e-10	0.455729	0.000315566	2.41306e-10	0.699698	0.0669169	2.41306e-10	0.962198	0.83742	2.41306e-10	0.878615	0.539176	2.41306e-10
SS00000680	5588	PRKCQ	1.19408	0.315545	0.0398495	1.03774	0.832209	0.0398495	0.968041	0.852619	0.0398495	1.1118	0.575241	0.0398495	1.04293	0.82193	0.0398495	1.08237	0.685956	0.0398495
SS00000681	1158	CKM	1.05456	0.769026	0.563955	0.750139	0.121453	0.563955	0.783914	0.186462	0.563955	0.777648	0.172897	0.563955	0.724395	0.0997857	0.563955	0.79219	0.255777	0.563955
SS00000682	34	ACADM	1.68244	0.00382042	0.070265	1.15218	0.390108	0.070265	1.14324	0.416294	0.070265	1.35583	0.0730059	0.070265	0.894899	0.499168	0.070265	0.829463	0.311833	0.070265
SS00000683	10841	FTCD	0.962282	0.879612	0.320454	1.15942	0.561461	0.320454	0.837733	0.487709	0.320454	1.07935	0.763731	0.320454	1.77437	0.031909	0.320454	0.980896	0.945803	0.320454
SS00000684	57127	RHBG	1.49861	0.0187958	0.000134775	1.09137	0.602338	0.000134775	0.907572	0.550419	0.000134775	1.10704	0.531413	0.000134775	1.60959	0.00678524	0.000134775	1.17934	0.366116	0.000134775
SS00000685	55586	MIOX	2.37559	0.162823	0.833968	1.76365	0.354233	0.833968	0.539233	0.314095	0.833968	1.4716	0.526064	0.833968	1.05475	0.933952	0.833968	1.23798	0.753217	0.833968
SS00000686	10769	PLK2	0.589436	0.12541	0.116837	0.881402	0.707565	0.116837	1.25507	0.501089	0.116837	0.957136	0.896282	0.116837	1.51573	0.234583	0.116837	1.98813	0.0773136	0.116837
SS00000687	6035	RNASE1	1.32596	0.181946	0.0108249	1.1385	0.532479	0.0108249	0.843781	0.415237	0.0108249	0.767295	0.259357	0.0108249	1.09	0.721646	0.0108249	1.22862	0.377759	0.0108249
SS00000688	5515	PPP2CA	0.992349	0.963253	0.603073	1.04427	0.79513	0.603073	1.085	0.625482	0.603073	1.24124	0.202939	0.603073	0.923732	0.63499	0.603073	1.1445	0.471511	0.603073
SS00000689	10577	NPC2	0.660253	0.189319	0.641366	0.805997	0.489268	0.641366	1.38892	0.295518	0.641366	0.525127	0.047018	0.641366	0.915579	0.776395	0.641366	1.27765	0.482355	0.641366
SS00000690	10096	ACTR3	0.927303	0.706772	0.0262628	0.634527	0.0311487	0.0262628	1.10344	0.62407	0.0262628	0.953936	0.81399	0.0262628	1.00543	0.978434	0.0262628	0.777294	0.267155	0.0262628
SS00000691	9212	AURKB	0.931141	0.737294	0.677617	0.861981	0.486783	0.677617	1.11771	0.601467	0.677617	0.810147	0.326792	0.677617	1.12134	0.590986	0.677617	0.940718	0.797081	0.677617
SS00000692	3304	HSPA1B	1.1282	0.349176	0.236284	0.853558	0.222298	0.236284	0.917311	0.500927	0.236284	1.26817	0.0725407	0.236284	0.884506	0.347946	0.236284	1.12613	0.408587	0.236284
SS00000693	873	CBR1	1.8279	0.00147869	0.110833	1.12219	0.497294	0.110833	1.08993	0.611331	0.110833	1.53938	0.0167118	0.110833	1.1516	0.439778	0.110833	1.13566	0.502833	0.110833
SS00000694	2697	GJA1	1.34955	0.526514	0.174011	1.9652	0.160732	0.174011	3.02061	0.0264648	0.174011	2.16512	0.111054	0.174011	1.87739	0.189741	0.174011	3.00605	0.0457627	0.174011
SS00000695	5350	PLN	1.82953	0.034418	0.33321	1.50092	0.163223	0.33321	1.12718	0.660021	0.33321	1.45154	0.180837	0.33321	1.74138	0.0628313	0.33321	1.25844	0.45184	0.33321
SS00000696	2805	GOT1	1.03915	0.874094	0.0645014	1.39341	0.179595	0.0645014	0.734242	0.210259	0.0645014	1.20599	0.442512	0.0645014	1.98897	0.00880516	0.0645014	0.593283	0.0636855	0.0645014
SS00000697	3109	HLA-DMB	1.04008	0.878669	0.529131	1.36773	0.231054	0.529131	0.882158	0.626988	0.529131	1.08884	0.741177	0.529131	1.99497	0.020847	0.529131	1.07168	0.809963	0.529131
SS00000698	2057	EPOR	0.732641	0.143486	0.710793	1.16378	0.483822	0.710793	0.845699	0.404848	0.710793	0.886847	0.567516	0.710793	0.655239	0.0853879	0.710793	1.07228	0.754747	0.710793
SS00000699	8801	SUCLG2	1.60817	0.00364917	0.000195049	1.04139	0.784824	0.000195049	1.34855	0.0533314	0.000195049	1.58267	0.00473114	0.000195049	1.2013	0.261068	0.000195049	1.03493	0.836131	0.000195049
SS00000700	84812	PLCD4	0.842377	0.488737	0.421918	1.44093	0.147626	0.421918	1.12775	0.626573	0.421918	1.22983	0.404836	0.421918	1.42179	0.162344	0.421918	0.826027	0.490188	0.421918
SS00000701	3304	HSPA1B	1.17592	0.0655085	0.310977	0.911369	0.279483	0.310977	0.998846	0.989126	0.310977	1.10693	0.237679	0.310977	1.1605	0.0888982	0.310977	0.995242	0.959833	0.310977
SS00000702	5327	PLAT	1.26011	0.0580452	0.402394	1.03519	0.768079	0.402394	1.08179	0.50436	0.402394	1.12475	0.320968	0.402394	0.999897	0.9993	0.402394	1.03548	0.790281	0.402394
SS00000703	5696	PSMB8	1.14759	0.542477	0.195923	1.62177	0.0404591	0.195923	0.819152	0.379593	0.195923	1.29637	0.25568	0.195923	1.67813	0.0326041	0.195923	1.0407	0.874097	0.195923
SS00000704	5447	POR	1.07781	0.579777	0.177723	0.886998	0.378078	0.177723	0.854675	0.251223	0.177723	0.870955	0.311159	0.177723	1.13065	0.36692	0.177723	1.03126	0.838346	0.177723
SS00000705	6941	TCF19	1.13676	0.395324	0.11289	0.689129	0.019302	0.11289	1.3757	0.0418367	0.11289	0.946449	0.748958	0.11289	0.892083	0.480047	0.11289	0.782466	0.151749	0.11289
SS00000706	5764	PTN	1.31599	0.317152	0.0726391	1.75057	0.0483086	0.0726391	1.69091	0.0626147	0.0726391	2.035	0.0200924	0.0726391	2.32838	0.00990982	0.0726391	1.53949	0.163672	0.0726391
SS00000707	133	ADM	0.301534	0.0177799	0.0249109	0.355721	0.0380356	0.0249109	1.02947	0.951213	0.0249109	0.342326	0.0320103	0.0249109	0.511559	0.188454	0.0249109	1.01243	0.981432	0.0249109
SS00000708	10267	RAMP1	1.01282	0.971576	0.05547	1.39936	0.351806	0.05547	0.800128	0.53447	0.05547	1.31496	0.461278	0.05547	0.775773	0.495106	0.05547	1.31911	0.490564	0.05547
SS00000709	716	C1S	1.18872	0.442184	0.657189	1.50878	0.0845951	0.657189	1.04199	0.841555	0.657189	1.13503	0.539826	0.657189	0.908919	0.67853	0.657189	1.12173	0.61842	0.657189
SS00000710	3791	KDR	1.24689	0.470641	0.554815	0.959188	0.897008	0.554815	0.603842	0.107088	0.554815	1.1616	0.623215	0.554815	1.56894	0.17055	0.554815	0.961856	0.908943	0.554815
SS00000711	5347	PLK1	1.12981	0.156472	0.393413	1.0124	0.883651	0.393413	0.932016	0.406773	0.393413	1.02106	0.804726	0.393413	1.07963	0.368935	0.393413	1.11717	0.246389	0.393413
SS00000712	5730	PTGDS	1.03097	0.881245	0.397241	1.32186	0.180238	0.397241	1.41062	0.101866	0.397241	1.13338	0.541269	0.397241	1.21404	0.346735	0.397241	0.901537	0.650411	0.397241
SS00000713	401551	WDR38	0.97195	0.751307	0.0705656	0.920845	0.362214	0.0705656	1.10527	0.270812	0.0705656	1.0951	0.31686	0.0705656	1.10387	0.281598	0.0705656	1.25796	0.0299976	0.0705656
SS00000714	6206	RPS12	0.908018	0.592889	0.390596	0.94518	0.754241	0.390596	1.51773	0.0280573	0.390596	1.03524	0.847416	0.390596	1.27202	0.189504	0.390596	1.08997	0.669056	0.390596
SS00000715	7168	TPM1	2.46224	0.0110478	0.00597995	0.660485	0.215991	0.00597995	1.31195	0.413515	0.00597995	0.756067	0.399907	0.00597995	0.619861	0.155923	0.00597995	0.346214	0.00788578	0.00597995
SS00000716	4257	MGST1	0.570829	0.103898	0.00610518	0.92749	0.822168	0.00610518	0.419632	0.0152168	0.00610518	0.875198	0.690956	0.00610518	0.959921	0.902755	0.00610518	0.401727	0.0216619	0.00610518
SS00000717	1019	CDK4	0.761402	0.151835	0.101135	0.65722	0.032037	0.101135	1.0807	0.676921	0.101135	0.699392	0.0641984	0.101135	0.741519	0.117787	0.101135	0.820219	0.345123	0.101135
SS00000718	434	ASIP	0.842164	0.272561	0.00188667	1.59078	0.00572171	0.00188667	1.41264	0.0330722	0.00188667	1.57283	0.00695977	0.00188667	1.3357	0.0904685	0.00188667	0.979795	0.905659	0.00188667
SS00000719	7433	VIPR1	0.65803	0.218999	0.392282	1.81677	0.0845304	0.392282	0.605862	0.143874	0.392282	0.995578	0.990023	0.392282	0.872119	0.699921	0.392282	0.670942	0.292298	0.392282
SS00000720	3337	DNAJB1	0.786267	0.0371059	0.279571	1.06239	0.582936	0.279571	1.06812	0.550176	0.279571	0.777922	0.030142	0.279571	1.1896	0.124076	0.279571	0.862016	0.234021	0.279571
SS00000721	3320	HSP90AA1	0.717652	0.00388222	0.00138304	0.606828	7.05486e-05	0.00138304	0.995707	0.967151	0.00138304	1.14412	0.206153	0.00138304	0.784936	0.0282611	0.00138304	0.758254	0.0251533	0.00138304
SS00000722	2938	GSTA1	1.80894	0.235767	0.194736	2.2908	0.102134	0.194736	1.07405	0.884618	0.194736	2.36625	0.0901384	0.194736	2.85676	0.050902	0.194736	0.888448	0.829895	0.194736
SS00000723	6513	SLC2A1	0.323025	1.94348e-06	0.00305245	0.575749	0.00526156	0.00305245	0.839635	0.339266	0.00305245	0.537632	0.00210005	0.00305245	0.559394	0.00358639	0.00305245	0.823768	0.343043	0.00305245
SS00000724	635	BHMT	0.906648	0.813804	0.533146	1.12606	0.775454	0.533146	0.96218	0.926139	0.533146	1.90801	0.129936	0.533146	1.7922	0.197683	0.533146	0.932598	0.880723	0.533146
SS00000725	4878	NPPA	0.747714	0.0422933	0.0236543	1.18999	0.175963	0.0236543	0.77766	0.0536213	0.0236543	0.856349	0.302954	0.0236543	0.669883	0.00830068	0.0236543	0.74942	0.0481967	0.0236543
SS00000726	51343	FZR1	1.03335	0.846357	0.0855871	1.29584	0.135248	0.0855871	1.03116	0.85619	0.0855871	1.29238	0.139131	0.0855871	1.3459	0.11636	0.0855871	1.20978	0.31949	0.0855871
SS00000727	1103	CHAT	0.964187	0.882443	0.0546647	1.25986	0.354426	0.0546647	1.0971	0.707483	0.0546647	1.00217	0.993425	0.0546647	1.55333	0.120379	0.0546647	1.58301	0.10607	0.0546647
SS00000728	6677	SPAM1	0.987077	0.875801	0.130957	1.01072	0.89804	0.130957	0.985386	0.8596	0.130957	1.02756	0.76188	0.130957	1.13818	0.152986	0.130957	1.00447	0.961777	0.130957
SS00000729	1431	CS	0.959316	0.747137	0.000755657	0.844417	0.197012	0.000755657	0.710178	0.0131074	0.000755657	0.795847	0.0859692	0.000755657	0.853489	0.225795	0.000755657	0.661955	0.00808932	0.000755657
SS00000730	2166	FAAH	1.12771	0.33235	0.000597594	0.924027	0.521485	0.000597594	0.939753	0.61355	0.000597594	1.07732	0.545464	0.000597594	1.35304	0.0203876	0.000597594	0.837803	0.205071	0.000597594
SS00000731	3418	IDH2	0.847599	0.570976	0.268295	0.878094	0.65553	0.268295	0.677688	0.189323	0.268295	0.899351	0.715648	0.268295	0.708362	0.24284	0.268295	0.503202	0.0435904	0.268295
SS00000732	10945	KDELR1	0.653086	0.0672546	0.759313	0.92351	0.723071	0.759313	1.11437	0.630046	0.759313	1.00273	0.990285	0.759313	0.701224	0.123232	0.759313	0.890417	0.644191	0.759313
SS00000733	728	C5AR1	1.15245	0.474538	0.207985	0.861403	0.485307	0.207985	0.937008	0.741866	0.207985	0.927714	0.705855	0.207985	0.872539	0.523293	0.207985	0.745947	0.192288	0.207985
SS00000734	389015	SLC9A4	0.889024	0.152418	0.312522	0.956575	0.616728	0.312522	0.908228	0.238123	0.312522	1.26652	0.0128796	0.312522	1.26141	0.0481282	0.312522	1.32503	0.00430173	0.312522
SS00000735	Hs.547739	M64352	0.931954	0.555122	0.167977	0.943475	0.643701	0.167977	1.04749	0.696931	0.167977	1.14057	0.328187	0.167977	1.26269	0.0903485	0.167977	0.819741	0.145213	0.167977
SS00000736	367	AR	1.29796	0.398601	0.513878	1.28119	0.422185	0.513878	0.848158	0.592249	0.513878	0.866914	0.642066	0.513878	2.01385	0.0316359	0.513878	0.911159	0.786188	0.513878
SS00000737	12	SERPINA3	1.49925	0.3632	0.918014	1.6168	0.282449	0.918014	0.604061	0.260048	0.918014	1.06033	0.894406	0.918014	1.60196	0.291559	0.918014	0.751817	0.564579	0.918014
SS00000738	6549	SLC9A2	1.14879	0.194731	0.442904	0.961453	0.708521	0.442904	0.882638	0.241559	0.442904	0.943763	0.582683	0.442904	1.25537	0.0389318	0.442904	0.915417	0.454312	0.442904
SS00000739	4306	NR3C2	1.05981	0.575994	0.245701	1.11522	0.297916	0.245701	1.00794	0.939067	0.245701	1.01896	0.856084	0.245701	1.20312	0.112299	0.245701	1.11768	0.341233	0.245701
SS00000740	2627	GATA6	0.661556	0.178312	0.0396815	0.52535	0.0409031	0.0396815	0.551599	0.0565756	0.0396815	0.505103	0.0433432	0.0396815	1.29148	0.436899	0.0396815	0.524537	0.0637874	0.0396815
SS00000741	27232	GNMT	1.82249	0.0785249	0.0964438	1.46267	0.25536	0.0964438	0.921864	0.80513	0.0964438	1.98545	0.0465208	0.0964438	2.08829	0.0371646	0.0964438	1.32306	0.450239	0.0964438
SS00000742	11274	USP18	1.53753	0.00346166	0.383126	0.844586	0.213551	0.383126	0.895259	0.410659	0.383126	1.05924	0.667001	0.383126	1.05723	0.677296	0.383126	1.00464	0.975231	0.383126
SS00000743	5915	RARB	0.77575	0.197113	0.582752	1.11424	0.576968	0.582752	0.763097	0.170664	0.582752	1.31801	0.215583	0.582752	0.917798	0.6814	0.582752	0.619607	0.0350777	0.582752
SS00000744	2571	GAD1	0.877741	0.714512	0.609751	0.945061	0.887104	0.609751	1.19232	0.622201	0.609751	0.719224	0.378538	0.609751	1.8649	0.164382	0.609751	1.16224	0.706038	0.609751
SS00000745	51228	GLTP	0.970366	0.860371	0.00562296	1.17085	0.316676	0.00562296	1.08679	0.594288	0.00562296	1.21814	0.213103	0.00562296	1.90535	0.000356242	0.00562296	1.5767	0.0145368	0.00562296
SS00000746	2516	NR5A1	1.11717	0.288714	0.313314	1.16448	0.149137	0.313314	0.959882	0.691871	0.313314	0.937377	0.532406	0.313314	1.03888	0.734391	0.313314	1.25491	0.0585216	0.313314
SS00000747	2572	GAD2	0.788853	0.26159	0.749871	1.28634	0.234123	0.749871	1.19532	0.395557	0.749871	1.09411	0.666568	0.749871	1.05405	0.800636	0.749871	1.02874	0.903184	0.749871
SS00000748	5617	PRL	1.32834	0.251967	0.235662	1.16385	0.53716	0.235662	0.66152	0.100936	0.235662	1.04494	0.865059	0.235662	2.27719	0.0194385	0.235662	1.17143	0.56307	0.235662
SS00000749	332	BIRC5	1.4161	0.0760882	0.263576	0.948521	0.780329	0.263576	0.988546	0.951486	0.263576	0.548378	0.00760253	0.263576	1.06157	0.773655	0.263576	0.955119	0.828363	0.263576
SS00000750	10360	NPM3	0.754421	0.0961171	0.372138	0.741918	0.0790253	0.372138	1.05869	0.728664	0.372138	1.0281	0.865994	0.372138	0.836637	0.283494	0.372138	0.872188	0.459051	0.372138
SS00000751	521	ATP5I	1.19466	0.324636	0.55636	0.991344	0.961165	0.55636	1.04831	0.791742	0.55636	0.871418	0.492891	0.55636	1.135	0.505015	0.55636	0.95371	0.812447	0.55636
SS00000752	6809	STX3	0.945007	0.651423	0.599286	1.184	0.184888	0.599286	0.953916	0.706102	0.599286	1.01814	0.886199	0.599286	1.20123	0.18879	0.599286	1.07938	0.585647	0.599286
SS00000753	509	ATP5C1	1.17266	0.213777	0.59114	0.790146	0.0713121	0.59114	0.857309	0.228965	0.59114	1.00146	0.990749	0.59114	0.910221	0.457825	0.59114	0.824251	0.178503	0.59114
SS00000754	866	SERPINA6	1.18216	0.429446	0.603518	1.4892	0.0681242	0.603518	1.31497	0.201106	0.603518	1.0079	0.970174	0.603518	0.864387	0.508006	0.603518	0.97159	0.902468	0.603518
SS00000755	3960	LGALS4	2.37848	0.0871166	0.331608	1.50124	0.410672	0.331608	0.34278	0.0374699	0.331608	0.923037	0.870249	0.331608	1.61117	0.365733	0.331608	1.63018	0.376666	0.331608
SS00000756	3561	IL2RG	1.28351	0.215702	0.427472	0.90308	0.608051	0.427472	0.896709	0.583526	0.427472	0.845856	0.401987	0.427472	1.38045	0.136801	0.427472	0.9328	0.753835	0.427472
SS00000757	2692	GHRHR	0.784245	0.199031	0.149357	0.923525	0.669127	0.149357	0.773455	0.175513	0.149357	0.770029	0.168461	0.149357	0.855895	0.405885	0.149357	0.943587	0.780011	0.149357
SS00000758	146	ADRA1D	0.854121	0.371142	0.488223	1.27578	0.172222	0.488223	0.879355	0.464564	0.488223	1.07159	0.692874	0.488223	1.02087	0.90812	0.488223	1.05914	0.768896	0.488223
SS00000759	5914	RARA	0.942616	0.731875	0.00212678	0.713871	0.0600186	0.00212678	0.97432	0.879981	0.00212678	0.921665	0.636647	0.00212678	1.07722	0.666524	0.00212678	1.10494	0.605404	0.00212678
SS00000760	826	CAPNS1	0.894365	0.555932	0.0572451	0.891647	0.545295	0.0572451	1.01776	0.925726	0.0572451	0.818195	0.293909	0.0572451	0.549507	0.00393078	0.0572451	0.939507	0.767801	0.0572451
SS00000761	1277	COL1A1	0.425506	0.00917991	0.00561151	0.585441	0.087915	0.00561151	1.15661	0.632733	0.00561151	0.648134	0.162335	0.00561151	0.541565	0.0528262	0.00561151	0.729553	0.357558	0.00561151
SS00000762	2678	GGT1	0.86118	0.461019	0.548862	1.34168	0.153915	0.548862	0.946088	0.783487	0.548862	1.02923	0.886322	0.548862	0.976078	0.904378	0.548862	0.83449	0.425205	0.548862
SS00000763	5270	SERPINE2	1.1425	0.66165	5.9351e-05	0.503587	0.0319941	5.9351e-05	0.78571	0.43041	5.9351e-05	1.76273	0.0719068	5.9351e-05	1.77325	0.0738887	5.9351e-05	1.72183	0.119404	5.9351e-05
SS00000764	10776	ARPP-19	0.752101	0.190928	0.33991	0.900171	0.623577	0.33991	1.03306	0.879069	0.33991	0.538015	0.00749101	0.33991	0.956595	0.841331	0.33991	0.803213	0.363494	0.33991
SS00000765	390	RND3	0.412303	0.00103355	0.08939	0.921212	0.7312	0.08939	1.47143	0.115325	0.08939	0.701852	0.14718	0.08939	0.936689	0.786906	0.08939	1.05508	0.84077	0.08939
SS00000766	0		0.761652	0.206334	0.187799	1.35767	0.157696	0.187799	0.98806	0.954744	0.187799	1.01888	0.929587	0.187799	0.843908	0.425906	0.187799	1.05477	0.82181	0.187799
SS00000767	7360	UGP2	0.558569	0.00138895	0.00264548	0.627769	0.00797313	0.00264548	0.717822	0.0499851	0.00264548	0.804148	0.186959	0.00264548	0.701851	0.0373921	0.00264548	1.04612	0.80356	0.00264548
SS00000768	5016	OVGP1	0.80278	0.47847	0.0268782	0.892332	0.712374	0.0268782	0.959585	0.893543	0.0268782	0.664752	0.210451	0.0268782	2.11174	0.0223206	0.0268782	0.690123	0.287848	0.0268782
SS00000769	1027	CDKN1B	1.20767	0.162482	0.29401	0.905017	0.453062	0.29401	0.940534	0.643573	0.29401	0.885151	0.360504	0.29401	0.779025	0.0687123	0.29401	1.05316	0.726362	0.29401
SS00000770	590	BCHE	1.56857	0.0226682	0.26393	0.67641	0.0448668	0.26393	1.35223	0.115141	0.26393	1.07951	0.681878	0.26393	0.95904	0.833445	0.26393	0.914076	0.666861	0.26393
SS00000771	8876	VNN1	1.97413	0.0222843	0.488175	0.997777	0.99367	0.488175	1.00549	0.984443	0.488175	1.53356	0.137036	0.488175	2.19532	0.0140277	0.488175	0.854364	0.616799	0.488175
SS00000772	419	ART3	1.18748	0.387241	0.000223342	1.66507	0.0154737	0.000223342	0.73361	0.125737	0.000223342	0.953473	0.818406	0.000223342	0.60239	0.0188383	0.000223342	1.02951	0.895024	0.000223342
SS00000773	6209	RPS15	1.16056	0.256242	0.000238838	1.21334	0.144132	0.000238838	1.31817	0.0414324	0.000238838	1.27965	0.0662731	0.000238838	0.970447	0.816621	0.000238838	1.42276	0.0215465	0.000238838
SS00000774	4864	NPC1	1.26946	0.512009	0.0745276	1.36085	0.398604	0.0745276	2.36459	0.0247523	0.0745276	0.94506	0.876035	0.0745276	1.41383	0.350247	0.0745276	1.86274	0.134034	0.0745276
SS00000775	10197	PSME3	0.743609	0.0921711	0.781077	0.911077	0.585977	0.781077	0.928207	0.662659	0.781077	0.934475	0.69185	0.781077	0.789056	0.200881	0.781077	1.00249	0.989597	0.781077
SS00000776	8694	DGAT1	1.22485	0.213246	0.5374	0.828131	0.246057	0.5374	0.881909	0.435767	0.5374	1.03237	0.842407	0.5374	0.985657	0.929254	0.5374	0.975171	0.888361	0.5374
SS00000777	6876	TAGLN	1.38317	0.248656	0.0576006	1.23215	0.453963	0.0576006	1.95286	0.0227019	0.0576006	0.827634	0.496911	0.0576006	0.781023	0.376503	0.0576006	0.502181	0.0344636	0.0576006
SS00000778	8655	DYNLL1	1.05514	0.80103	0.397493	0.802673	0.307302	0.397493	1.31683	0.20403	0.397493	1.05741	0.793251	0.397493	0.974137	0.902028	0.397493	0.805687	0.368184	0.397493
SS00000779	3479	IGF1	1.62482	0.0309576	0.419318	0.934385	0.75083	0.419318	0.795378	0.289556	0.419318	1.04061	0.852149	0.419318	1.21394	0.394787	0.419318	0.864076	0.542151	0.419318
SS00000780	3664	IRF6	1.44936	0.0631413	0.6709	1.23375	0.280505	0.6709	0.89507	0.565405	0.6709	1.00823	0.965971	0.6709	1.25066	0.277658	0.6709	1.17187	0.463004	0.6709
SS00000781	5569	PKIA	1.08055	0.623577	0.0199656	0.972767	0.86083	0.0199656	0.951036	0.750091	0.0199656	0.620086	0.00876288	0.0199656	0.832802	0.285843	0.0199656	0.930424	0.682582	0.0199656
SS00000782	5597	MAPK6	0.769951	0.0546955	0.0216609	0.940645	0.640095	0.0216609	1.04346	0.74484	0.0216609	1.08014	0.556386	0.0216609	1.00244	0.986118	0.0216609	0.861491	0.312525	0.0216609
SS00000783	29766	TMOD3	1.09431	0.656618	0.731967	0.886258	0.552087	0.731967	1.17238	0.434819	0.731967	0.950358	0.801387	0.731967	1.03878	0.85084	0.731967	0.887539	0.598925	0.731967
SS00000784	1650	DDOST	0.786197	0.308792	0.659889	1.04187	0.860706	0.659889	1.17191	0.499344	0.659889	1.14396	0.566278	0.659889	1.12293	0.62068	0.659889	1.26153	0.377926	0.659889
SS00000785	5020	OXT	0.926675	0.588431	0.18056	1.10175	0.491992	0.18056	0.954967	0.742842	0.18056	1.02686	0.850211	0.18056	0.684675	0.0119378	0.18056	1.10256	0.53533	0.18056
SS00000786	4938	OAS1	1.38428	0.0432	0.396331	0.887166	0.438826	0.396331	0.940035	0.687817	0.396331	1.08788	0.584712	0.396331	1.28942	0.137074	0.396331	1.17127	0.36179	0.396331
SS00000787	4170	MCL1	0.393472	3.32878e-05	0.024085	0.740986	0.112381	0.024085	1.15853	0.426069	0.024085	0.878918	0.48441	0.024085	1.18256	0.373538	0.024085	1.02949	0.887423	0.024085
SS00000788	283463	MUC19	0.753417	0.133504	0.215951	0.868388	0.446108	0.215951	0.925266	0.673568	0.215951	0.72121	0.0857428	0.215951	0.886488	0.514617	0.215951	0.885779	0.557032	0.215951
SS00000789	643847	PGA4	1.25051	0.221227	0.63152	0.838621	0.332377	0.63152	0.925945	0.669006	0.63152	0.965157	0.857448	0.63152	1.06228	0.763742	0.63152	0.83005	0.358288	0.63152
SS00000790	123803	NTAN1	0.848099	0.248756	0.223635	0.983893	0.908167	0.223635	0.864305	0.305796	0.223635	0.860673	0.292363	0.223635	1.07226	0.621037	0.223635	0.953592	0.762908	0.223635
SS00000791	2207	FCER1G	1.31891	0.104407	0.618901	1.00795	0.961841	0.618901	0.829821	0.266278	0.618901	0.929391	0.658882	0.618901	1.36164	0.0946801	0.618901	1.2941	0.172378	0.618901
SS00000792	6470	SHMT1	1.1497	0.639471	0.641958	1.63905	0.106202	0.641958	0.965666	0.906393	0.641958	1.3119	0.365163	0.641958	1.04717	0.876743	0.641958	0.837514	0.594587	0.641958
SS00000793	91543	RSAD2	1.00684	0.964948	0.363425	0.924523	0.613936	0.363425	0.925697	0.619645	0.363425	0.76704	0.136166	0.363425	0.858348	0.357244	0.363425	0.866819	0.413467	0.363425
SS00000794	959	CD40LG	0.916605	0.556973	0.713441	0.952687	0.743077	0.713441	1.05594	0.712897	0.713441	1.2047	0.215139	0.713441	1.32633	0.0656331	0.713441	0.999363	0.99692	0.713441
SS00000795	587	BCAT2	1.07642	0.697788	0.320419	0.737486	0.117608	0.320419	0.999168	0.996493	0.320419	1.05707	0.769633	0.320419	1.15269	0.455729	0.320419	0.949181	0.805513	0.320419
SS00000796	327	APEH	1.27166	0.151367	0.113373	0.939814	0.705991	0.113373	0.798495	0.177953	0.113373	0.852806	0.335711	0.113373	0.89234	0.513953	0.113373	0.920457	0.651387	0.113373
SS00000797	2348	FOLR1	1.07237	0.63462	0.39056	1.31611	0.0709674	0.39056	0.859826	0.308703	0.39056	1.12303	0.432014	0.39056	1.15572	0.366886	0.39056	0.860312	0.363248	0.39056
SS00000798	10519	CIB1	0.973545	0.942972	0.873813	0.787024	0.524659	0.873813	0.783352	0.516668	0.873813	1.34082	0.43696	0.873813	0.703669	0.352984	0.873813	1.22077	0.63487	0.873813
SS00000799	4191	MDH2	0.805949	0.120984	0.0525337	0.758239	0.0503	0.0525337	0.805788	0.120658	0.0525337	0.933248	0.611021	0.0525337	0.721422	0.022947	0.0525337	0.696688	0.0242007	0.0525337
SS00000800	2670	GFAP	0.981947	0.850935	1.71125e-05	0.875552	0.178919	1.71125e-05	1.33552	0.00612287	1.71125e-05	1.85706	1.37192e-06	1.71125e-05	1.07965	0.43222	1.71125e-05	0.895891	0.315666	1.71125e-05
SS00000801	3488	IGFBP5	1.77708	0.000759181	0.023973	1.09696	0.538529	0.023973	1.16464	0.314526	0.023973	1.30728	0.0837448	0.023973	1.00655	0.965273	0.023973	1.66515	0.00532973	0.023973
SS00000802	4656	MYOG	0.983665	0.900969	0.898862	1.09384	0.50009	0.898862	0.848828	0.223133	0.898862	0.880169	0.339669	0.898862	1.03544	0.806296	0.898862	0.882128	0.400318	0.898862
SS00000803	9039	UBE1C	0.990001	0.940117	0.0742971	0.81983	0.14685	0.0742971	0.952444	0.716057	0.0742971	0.848175	0.225836	0.0742971	0.701885	0.0138763	0.0742971	1.0129	0.931697	0.0742971
SS00000804	3484	IGFBP1	1.36615	0.0579127	0.122994	0.895116	0.525667	0.122994	1.12002	0.475702	0.122994	1.11197	0.571573	0.122994	1.34064	0.101408	0.122994	0.849227	0.359436	0.122994
SS00000805	4599	MX1	0.890743	0.445476	0.000415235	0.71719	0.0412832	0.000415235	0.971604	0.84843	0.000415235	0.799789	0.173838	0.000415235	0.618671	0.00478245	0.000415235	0.733785	0.0760681	0.000415235
SS00000806	7067	THRA	1.30302	0.030238	0.162429	0.833397	0.125444	0.162429	1.00347	0.976136	0.162429	1.19355	0.13628	0.162429	1.20762	0.127829	0.162429	0.94543	0.665508	0.162429
SS00000807	7067	THRA	1.10263	0.357977	0.123399	1.48567	0.000921301	0.123399	1.1623	0.162199	0.123399	1.16279	0.161088	0.123399	1.28884	0.0229945	0.123399	1.07475	0.541959	0.123399
SS00000808	58	ACTA1	1.11562	0.710529	0.1221	1.01797	0.951751	0.1221	0.77607	0.392921	0.1221	1.20837	0.522106	0.1221	0.505	0.0279382	0.1221	0.926005	0.815403	0.1221
SS00000809	10857	PGRMC1	1.53169	0.0473715	0.494405	1.04829	0.818795	0.494405	0.745086	0.161696	0.494405	1.17749	0.430286	0.494405	1.52931	0.0481186	0.494405	0.990233	0.965963	0.494405
SS00000810	6590	SLPI	1.36128	0.0636485	0.113437	1.192	0.278644	0.113437	0.708642	0.0400906	0.113437	0.904323	0.531458	0.113437	1.10631	0.554066	0.113437	1.03684	0.839819	0.113437
SS00000811	7454	WAS	0.953958	0.810303	0.683178	1.38022	0.110489	0.683178	0.994375	0.97707	0.683178	1.11687	0.574609	0.683178	1.3574	0.129116	0.683178	1.21563	0.377607	0.683178
SS00000812	6342	SCP2	2.12095	0.00116358	0.0645817	1.1255	0.565708	0.0645817	1.19088	0.398068	0.0645817	1.45603	0.0769046	0.0645817	1.46715	0.0809862	0.0645817	1.40807	0.144967	0.0645817
SS00000813	6662	SOX9	0.96063	0.867643	0.209291	1.48052	0.113287	0.209291	1.27057	0.325484	0.209291	1.39608	0.192789	0.209291	1.10346	0.704799	0.209291	1.41541	0.205208	0.209291
SS00000814	1906	EDN1	1.30596	0.247018	0.000475782	1.59991	0.0477522	0.000475782	0.854241	0.490316	0.000475782	1.37865	0.166486	0.000475782	1.05556	0.817014	0.000475782	1.18759	0.500646	0.000475782
SS00000815	2168	FABP1	1.99196	0.0519357	0.596273	1.94464	0.0599759	0.596273	0.628239	0.180012	0.596273	2.13956	0.033412	0.596273	0.932395	0.847127	0.596273	1.02894	0.940157	0.596273
SS00000816	7039	TGFA	0.756528	0.22891	0.726418	1.18639	0.456632	0.726418	0.757904	0.231862	0.726418	0.8786	0.571959	0.726418	1.2819	0.28263	0.726418	0.989516	0.967049	0.726418
SS00000817	4946	OAZ1	0.770892	0.0496378	0.097633	0.687181	0.00657809	0.097633	0.977513	0.857854	0.097633	0.991372	0.945577	0.097633	1.00758	0.95254	0.097633	1.00453	0.974598	0.097633
SS00000818	28960	DCPS	1.43753	0.115683	0.767934	0.945511	0.802971	0.767934	1.05245	0.819918	0.767934	0.943845	0.79691	0.767934	1.14392	0.576116	0.767934	1.0365	0.886399	0.767934
SS00000819	8564	KMO	1.87811	0.0125047	0.0830782	1.14764	0.559614	0.0830782	0.782354	0.302294	0.0830782	3.00369	9.16289e-05	0.0830782	1.88999	0.0158275	0.0830782	0.977915	0.93231	0.0830782
SS00000820	26872	STEAP1	0.486075	0.122954	0.59617	0.440131	0.0815301	0.59617	0.750091	0.529573	0.59617	0.850457	0.722457	0.59617	0.455185	0.0939684	0.59617	0.458859	0.135595	0.59617
SS00000821	2246	FGF1	1.52908	0.0483113	0.00619372	1.75655	0.0109803	0.00619372	0.7395	0.151908	0.00619372	1.76245	0.0105738	0.00619372	1.16989	0.449334	0.00619372	1.13743	0.57714	0.00619372
SS00000822	2263	FGFR2	0.915718	0.665765	0.123908	0.513533	0.00303982	0.123908	0.945909	0.784731	0.123908	0.882681	0.54122	0.123908	0.96779	0.874948	0.123908	0.911557	0.684417	0.123908
SS00000823	3033	HADH	1.14889	0.451596	0.199983	0.573793	0.0054869	0.199983	0.693613	0.0553569	0.199983	0.82539	0.30071	0.199983	0.958253	0.816079	0.199983	0.804967	0.295452	0.199983
SS00000824	0	TC256835	1.75242	0.00624043	0.180146	0.861844	0.433163	0.180146	0.96836	0.864544	0.180146	1.17688	0.430411	0.180146	1.23668	0.303386	0.180146	1.11204	0.615138	0.180146
SS00000825	2690	GHR	0.801291	0.355582	9.1263e-05	1.56423	0.0694893	9.1263e-05	0.748844	0.230804	9.1263e-05	1.13856	0.586105	9.1263e-05	0.813559	0.388953	9.1263e-05	0.875895	0.618779	9.1263e-05
SS00000826	6282	S100A11	0.657823	0.180164	0.0475572	0.620101	0.12841	0.0475572	1.31765	0.372044	0.0475572	0.644258	0.160271	0.0475572	0.526666	0.0453638	0.0475572	0.705373	0.313571	0.0475572
SS00000827	7416	VDAC1	0.940813	0.725856	0.274302	0.64634	0.0183361	0.274302	0.869949	0.425924	0.274302	0.861643	0.395232	0.274302	0.664803	0.0262544	0.274302	0.87275	0.4859	0.274302
SS00000828	7417	VDAC2	0.798828	0.244191	0.270871	1.02909	0.880063	0.270871	1.05985	0.75988	0.270871	1.12295	0.543269	0.270871	0.975064	0.894277	0.270871	0.836422	0.404012	0.270871
SS00000829	7419	VDAC3	1.01006	0.927758	0.0221276	1.01225	0.912248	0.0221276	0.933299	0.533666	0.0221276	1.15052	0.21208	0.0221276	1.10311	0.378325	0.0221276	0.919313	0.497817	0.0221276
SS00000830	33	ACADL	0.986393	0.944744	0.103687	1.20496	0.350227	0.103687	1.15158	0.477697	0.103687	1.26457	0.242168	0.103687	1.31301	0.206675	0.103687	0.877644	0.556332	0.103687
SS00000831	275	AMT	1.02304	0.928579	0.548045	1.26709	0.356204	0.548045	1.68637	0.0490012	0.548045	0.862077	0.560742	0.548045	1.1745	0.545604	0.548045	0.935764	0.815374	0.548045
SS00000832	7040	TGFB1	0.728495	0.152225	0.289936	1.41881	0.115601	0.289936	0.925505	0.720735	0.289936	1.28514	0.252917	0.289936	1.47168	0.105495	0.289936	1.20134	0.450899	0.289936
SS00000833	27294	DHDH	1.32362	0.0426121	0.07645	1.12587	0.373466	0.07645	1.04634	0.731887	0.07645	1.34447	0.0331615	0.07645	1.11476	0.43318	0.07645	1.09079	0.557581	0.07645
SS00000834	3948	LDHC	0.898474	0.537432	0.427006	0.736177	0.103523	0.427006	0.864068	0.39918	0.427006	1.08618	0.681511	0.427006	1.19486	0.335063	0.427006	1.03657	0.851799	0.427006
SS00000835	633	BGN	1.21557	0.516543	0.591968	0.903794	0.735912	0.591968	1.80349	0.0585761	0.591968	1.1057	0.737595	0.591968	1.07202	0.816524	0.591968	1.22618	0.544267	0.591968
SS00000836	35	ACADS	1.28882	0.0584194	0.651005	0.896731	0.401063	0.651005	0.952526	0.706134	0.651005	1.08757	0.516475	0.651005	1.03073	0.826416	0.651005	0.961914	0.787581	0.651005
SS00000837	490	ATP2B1	0.83614	0.25781	0.71812	1.04665	0.770178	0.71812	1.22258	0.205462	0.71812	0.909882	0.546321	0.71812	1.08198	0.615191	0.71812	1.03584	0.839993	0.71812
SS00000838	64499	TPSB2	0.808159	0.142853	0.226833	1.17304	0.267335	0.226833	0.86693	0.319674	0.226833	0.915239	0.53434	0.226833	0.910687	0.540647	0.226833	0.87493	0.40342	0.226833
SS00000839	3929	LBP	0.827034	0.199076	0.411491	1.35172	0.0470504	0.411491	0.852007	0.276306	0.411491	1.03908	0.791897	0.411491	1.05346	0.73998	0.411491	1.01985	0.903645	0.411491
SS00000840	6527	SLC5A4	1.26119	0.139438	0.8065	0.934687	0.660057	0.8065	0.845187	0.278635	0.8065	0.966878	0.826115	0.8065	1.24636	0.161379	0.8065	0.892579	0.509186	0.8065
SS00000841	1181	CLCN2	0.901362	0.544318	0.388902	1.1451	0.430229	0.388902	0.863873	0.394803	0.388902	1.41035	0.0651464	0.388902	1.34556	0.108269	0.388902	1.08893	0.655813	0.388902
SS00000842	6347	CCL2	0.228158	0.00202313	0.00100537	1.35889	0.477417	0.00100537	1.71185	0.218164	0.00100537	2.39163	0.0515514	0.00100537	1.40634	0.430152	0.00100537	0.527136	0.190535	0.00100537
SS00000843	5685	PSMA4	0.891274	0.498607	0.744969	0.828906	0.273895	0.744969	1.08861	0.616883	0.744969	1.33078	0.101287	0.744969	1.0418	0.819431	0.744969	0.977425	0.903964	0.744969
SS00000844	1737	DLAT	1.14672	0.254103	0.385747	1.04195	0.728737	0.385747	0.862316	0.218316	0.385747	0.920641	0.487004	0.385747	0.857557	0.202163	0.385747	0.787708	0.0812423	0.385747
SS00000845	6482	ST3GAL1	0.934188	0.692635	0.751278	1.24725	0.206785	0.751278	0.976733	0.891109	0.751278	1.11172	0.539588	0.751278	0.977129	0.892971	0.751278	1.0512	0.79521	0.751278
SS00000846	3158	HMGCS2	1.31371	0.115847	0.375384	0.825256	0.261864	0.375384	0.95299	0.775644	0.375384	0.745111	0.142444	0.375384	0.863033	0.419794	0.375384	0.845318	0.37737	0.375384
SS00000847	5599	MAPK8	0.790507	0.126489	0.431171	1.15792	0.33296	0.431171	1.13215	0.411107	0.431171	1.06787	0.661966	0.431171	1.17429	0.32535	0.431171	0.937311	0.699713	0.431171
SS00000848	6515	SLC2A3	0.379203	0.00495294	0.10727	0.673041	0.217106	0.10727	0.68104	0.230685	0.10727	0.583094	0.0972327	0.10727	0.903987	0.755537	0.10727	1.12378	0.741003	0.10727
SS00000849	1583	CYP11A1	0.767728	0.068908	0.202562	0.91541	0.529082	0.202562	0.942853	0.674393	0.202562	0.805166	0.145251	0.202562	1.16524	0.33307	0.202562	0.984382	0.919777	0.202562
SS00000850	51606	ATP6V1H	0.960811	0.768275	0.244197	0.902704	0.453007	0.244197	0.93665	0.630125	0.244197	0.851444	0.242608	0.244197	0.825057	0.193182	0.244197	0.832128	0.232682	0.244197
SS00000851	2673	GFPT1	1.09688	0.441629	1.28426e-05	1.07936	0.524266	1.28426e-05	1.2105	0.119393	1.28426e-05	1.01878	0.876224	1.28426e-05	0.67238	0.00270227	1.28426e-05	1.16063	0.270894	1.28426e-05
SS00000852	Ssc.28215	BF190927	1.23512	0.335095	0.392282	0.791121	0.338677	0.392282	1.58551	0.0438797	0.392282	0.83015	0.471731	0.392282	1.27472	0.369307	0.392282	0.698513	0.149272	0.392282
SS00000853	3741	KCNA5	0.836169	0.243545	0.426602	0.862689	0.333427	0.426602	0.984707	0.918785	0.426602	1.00305	0.983898	0.426602	1.17135	0.326825	0.426602	0.987639	0.941322	0.426602
SS00000854	7299	TYR	0.75251	0.20668	0.91918	1.00242	0.991266	0.91918	1.12543	0.594377	0.91918	0.880953	0.587781	0.91918	0.992453	0.974635	0.91918	0.987764	0.960301	0.91918
SS00000855	7414	VCL	0.527902	0.0835044	0.20825	0.458571	0.0374895	0.20825	0.678158	0.282758	0.20825	0.564288	0.118763	0.20825	0.490494	0.055472	0.20825	0.754005	0.481668	0.20825
SS00000856	5948	RBP2	2.87606	0.0440729	0.564227	1.22868	0.681792	0.564227	1.52631	0.402642	0.564227	1.40408	0.500602	0.564227	1.42131	0.507495	0.564227	0.66761	0.473525	0.564227
SS00000857	1179	CLCA1	1.88139	0.0359982	0.46409	1.43381	0.216824	0.46409	1.07219	0.808146	0.46409	2.20538	0.0104719	0.46409	1.28523	0.421562	0.46409	0.852526	0.6198	0.46409
SS00000858	Ssc.49966	CYP4A24	1.35289	0.146757	0.211553	1.07616	0.718663	0.211553	1.21318	0.34694	0.211553	1.44633	0.0796779	0.211553	1.16725	0.478724	0.211553	1.01824	0.936656	0.211553
SS00000859	4524	MTHFR	0.968048	0.836556	0.713382	1.09507	0.565202	0.713382	1.09566	0.562926	0.713382	1.03112	0.845623	0.713382	1.25625	0.156242	0.713382	0.989213	0.95084	0.713382
SS00000860	1591	CYP24A1	1.00496	0.968021	0.882121	1.02935	0.814666	0.882121	0.875475	0.287023	0.882121	1.04928	0.718963	0.882121	1.09958	0.472383	0.882121	0.894609	0.422649	0.882121
SS00000861	8490	RGS5	2.25268	0.0143592	0.591532	1.25176	0.471381	0.591532	0.6694	0.203482	0.591532	1.01461	0.962676	0.591532	1.901	0.0593795	0.591532	1.25742	0.510686	0.591532
SS00000862	3977	LIFR	0.950973	0.626863	0.0105298	0.993323	0.948213	0.0105298	0.95883	0.684089	0.0105298	1.22651	0.057289	0.0105298	1.08912	0.411322	0.0105298	0.897597	0.353405	0.0105298
SS00000863	27290	SPINK4	1.24104	0.474544	0.395986	1.67904	0.0943931	0.395986	0.949936	0.864233	0.395986	1.52136	0.17115	0.395986	1.74679	0.0791266	0.395986	0.739808	0.373569	0.395986
SS00000864	1317	SLC31A1	1.50272	0.0318725	0.195923	1.00472	0.979159	0.195923	0.919494	0.642179	0.195923	1.30674	0.146997	0.195923	1.13508	0.500661	0.195923	0.959309	0.836714	0.195923
SS00000865	5360	PLTP	1.33776	0.221879	0.617313	0.852041	0.496554	0.617313	1.01895	0.936158	0.617313	1.02755	0.907655	0.617313	1.00258	0.991699	0.617313	0.954964	0.860407	0.617313
SS00000866	2806	GOT2	1.66111	0.0167559	0.0560974	0.692353	0.0744305	0.0560974	0.697052	0.0795525	0.0560974	0.909218	0.633127	0.0560974	0.712959	0.098902	0.0560974	0.6357	0.050921	0.0560974
SS00000867	10289	EIF1B	1.30459	0.0114072	0.00904744	0.998046	0.984032	0.00904744	0.927998	0.447486	0.00904744	0.900293	0.288598	0.00904744	1.08024	0.459249	0.00904744	0.914977	0.419539	0.00904744
SS00000868	9232	PTTG1	1.27603	0.022147	0.319299	0.898659	0.293306	0.319299	0.93987	0.53865	0.319299	1.06736	0.518267	0.319299	0.935345	0.507798	0.319299	1.25399	0.0532524	0.319299
SS00000869	8022	LHX3	1.20927	0.0847363	0.55575	0.971144	0.78379	0.55575	0.852831	0.144828	0.55575	0.875649	0.223178	0.55575	1.03402	0.771272	0.55575	0.904164	0.401731	0.55575
SS00000870	1050	CEBPA	0.891098	0.636207	0.00028535	0.854798	0.520694	0.00028535	0.53538	0.0160994	0.00028535	0.48212	0.00591127	0.00028535	0.849757	0.506498	0.00028535	0.769608	0.340289	0.00028535
SS00000871	6004	RGS16	1.0068	0.976654	0.459349	1.15518	0.535141	0.459349	1.4089	0.148191	0.459349	2.02356	0.00775308	0.459349	1.2718	0.311274	0.459349	1.12025	0.661698	0.459349
SS00000872	834	CASP1	1.23153	0.149909	0.548907	1.14522	0.34218	0.548907	0.912076	0.516891	0.548907	1.24935	0.12495	0.548907	0.837016	0.215888	0.548907	1.13356	0.43074	0.548907
SS00000873	1743	DLST	1.1868	0.253074	0.0871293	0.869991	0.350319	0.0871293	0.759717	0.0726715	0.0871293	0.804519	0.150091	0.0871293	0.891839	0.441283	0.0871293	0.769457	0.122237	0.0871293
SS00000874	7448	VTN	1.58465	0.336461	0.892305	1.72556	0.25661	0.892305	0.792882	0.625363	0.892305	1.27736	0.606652	0.892305	1.21225	0.685268	0.892305	0.902364	0.846367	0.892305
SS00000875	5019	OXCT1	1.58925	0.124992	0.00110476	2.47692	0.00484403	0.00110476	1.17242	0.589846	0.00110476	1.66069	0.0946302	0.00110476	1.80747	0.0536788	0.00110476	1.7195	0.109225	0.00110476
SS00000876	1490	CTGF	0.319387	0.0136953	0.00907923	0.363354	0.0266828	0.00907923	0.953594	0.912474	0.00907923	0.559461	0.18753	0.00907923	0.839797	0.686797	0.00907923	2.02682	0.153008	0.00907923
SS00000877	1184	CLCN5	0.994876	0.970059	0.839753	1.12057	0.409085	0.839753	1.18292	0.227193	0.839753	0.895021	0.421081	0.839753	1.08361	0.55888	0.839753	1.01743	0.910118	0.839753
SS00000878	1525	CXADR	1.52342	0.00125977	0.508506	1.10631	0.387064	0.508506	0.977927	0.847265	0.508506	1.21297	0.105511	0.508506	1.15631	0.250574	0.508506	1.03986	0.763021	0.508506
SS00000879	37	ACADVL	0.773619	0.144113	0.174161	1.21933	0.254677	0.174161	1.01155	0.946657	0.174161	0.83439	0.297199	0.174161	1.28556	0.179466	0.174161	0.968789	0.868765	0.174161
SS00000880	4282	MIF	0.707709	0.0546077	0.112748	0.868476	0.417269	0.112748	0.979182	0.902992	0.112748	1.34034	0.0996275	0.112748	1.01863	0.914816	0.112748	1.18228	0.38939	0.112748
SS00000881	1622	DBI	0.830948	0.388809	2.0369e-05	0.899868	0.621511	2.0369e-05	0.881458	0.555355	2.0369e-05	0.939297	0.769098	2.0369e-05	1.23317	0.330501	2.0369e-05	1.00481	0.983929	2.0369e-05
SS00000882	5460	POU5F1	0.866531	0.428817	0.0325736	1.54197	0.02307	0.0325736	1.08711	0.64307	0.0325736	1.22343	0.270313	0.0325736	0.89708	0.575311	0.0325736	0.736093	0.137013	0.0325736
SS00000883	7276	TTR	1.032	0.916014	0.554677	1.74972	0.070927	0.554677	1.17656	0.587399	0.554677	1.62306	0.114768	0.554677	1.35364	0.31608	0.554677	1.02274	0.946323	0.554677
SS00000884	1448	CSN3	0.70509	0.146962	0.602783	1.50031	0.094761	0.602783	0.858308	0.518127	0.602783	0.905467	0.691532	0.602783	0.837328	0.478357	0.602783	0.807676	0.420274	0.602783
SS00000885	10399	GNB2L1	0.915134	0.658668	0.0650602	1.02034	0.919924	0.0650602	1.05534	0.788171	0.0650602	0.961689	0.845452	0.0650602	1.7862	0.00757274	0.0650602	0.93629	0.769028	0.0650602
SS00000886	7077	TIMP2	0.370317	0.0145842	0.53756	0.543708	0.118798	0.53756	1.05335	0.891275	0.53756	0.773573	0.501625	0.53756	0.767693	0.489127	0.53756	0.898989	0.802317	0.53756
SS00000887	123	ADFP	0.359802	0.0153871	0.00011906	0.738953	0.446404	0.00011906	0.472938	0.0676714	0.00011906	1.11987	0.777802	0.00011906	0.80707	0.58866	0.00011906	0.473762	0.100516	0.00011906
SS00000888	5094	PCBP2	0.652974	0.0279101	0.63641	1.21641	0.291905	0.63641	0.951444	0.786474	0.63641	1.09832	0.61051	0.63641	0.983293	0.92689	0.63641	0.916398	0.671214	0.63641
SS00000889	4638	MYLK	0.833286	0.27492	0.414896	0.997033	0.985619	0.414896	1.10852	0.533726	0.414896	1.34201	0.0843445	0.414896	1.26217	0.166765	0.414896	1.3099	0.152247	0.414896
SS00000890	3782	KCNN3	1.84313	0.00337465	0.0556505	0.711968	0.0824192	0.0556505	0.944233	0.761792	0.0556505	1.54476	0.0292736	0.0556505	1.1948	0.392137	0.0556505	0.946005	0.793066	0.0556505
SS00000891	949	SCARB1	0.727778	0.140044	0.289605	0.674395	0.0707516	0.289605	1.09886	0.654475	0.289605	0.819301	0.347704	0.289605	0.762336	0.204705	0.289605	0.738783	0.205638	0.289605
SS00000892	4792	NFKBIA	0.863607	0.24928	0.112584	1.04533	0.724088	0.112584	1.0149	0.906162	0.112584	1.11794	0.378128	0.112584	1.06767	0.602666	0.112584	0.792538	0.107206	0.112584
SS00000893	7379	UPK2	0.904756	0.315016	0.751197	0.976238	0.807251	0.751197	0.922822	0.418243	0.751197	0.942103	0.568033	0.751197	0.819489	0.0566027	0.751197	1.07251	0.52689	0.751197
SS00000894	3242	HPD	1.48359	0.236273	0.665533	1.03542	0.915484	0.665533	1.30171	0.424611	0.665533	1.57488	0.174797	0.665533	0.980188	0.952793	0.665533	0.710994	0.35671	0.665533
SS00000895	325	APCS	1.48934	0.0459499	0.0863994	1.15452	0.454329	0.0863994	1.27565	0.210019	0.0863994	0.974932	0.894196	0.0863994	1.27129	0.216289	0.0863994	1.03422	0.874751	0.0863994
SS00000896	5367	PMCH	1.50082	0.0169248	0.0856522	1.01497	0.925755	0.0856522	0.892878	0.479605	0.0856522	0.992767	0.963796	0.0856522	1.12956	0.486348	0.0856522	0.779918	0.171895	0.0856522
SS00000897	2981	GUCA2B	1.01869	0.931275	0.380076	1.54771	0.0512831	0.380076	1.02697	0.901374	0.380076	1.60759	0.035426	0.380076	1.24722	0.309143	0.380076	1.04653	0.849807	0.380076
SS00000898	1594	CYP27B1	1.33621	0.170953	0.645612	1.18811	0.409001	0.645612	1.09213	0.671117	0.645612	1.36975	0.183199	0.645612	1.21781	0.366386	0.645612	0.91873	0.714746	0.645612
SS00000899	7178	TPT1	1.43505	0.022365	0.061695	1.28159	0.106072	0.061695	1.55515	0.00648223	0.061695	1.27951	0.108243	0.061695	1.70401	0.00146017	0.061695	1.44284	0.0363055	0.061695
SS00000900	0		1.00575	0.954226	0.0255413	0.932965	0.489603	0.0255413	0.915959	0.383542	0.0255413	0.965023	0.721907	0.0255413	0.967757	0.743137	0.0255413	1.17542	0.157001	0.0255413
SS00000901	1543	CYP1A1	1.01282	0.93628	0.103104	0.786641	0.141331	0.103104	0.955837	0.776916	0.103104	0.904278	0.565535	0.103104	1.03537	0.838232	0.103104	0.90866	0.591822	0.103104
SS00000902	7273	TTN	1.08086	0.473763	0.331608	1.28102	0.029918	0.331608	1.05028	0.650155	0.331608	1.15307	0.220927	0.331608	1.086	0.496362	0.331608	1.09073	0.474211	0.331608
SS00000903	23633	KPNA6	0.990444	0.962219	0.202562	0.571801	0.0104585	0.202562	0.995961	0.984069	0.202562	0.838079	0.387709	0.202562	0.746639	0.158578	0.202562	0.808525	0.352915	0.202562
SS00000904	3448	IFNA14	0.605003	0.0707576	0.401256	0.515945	0.0202063	0.401256	0.716159	0.202774	0.401256	0.721	0.245785	0.401256	0.563219	0.0475316	0.401256	1.31036	0.352266	0.401256
SS00000905	4323	MMP14	0.89906	0.760233	0.353529	0.945168	0.871419	0.353529	1.19985	0.602015	0.353529	0.947296	0.876502	0.353529	1.05427	0.879424	0.353529	1.83487	0.128756	0.353529
SS00000906	5226	PGD	0.757199	0.231915	0.237351	0.701782	0.131614	0.237351	1.08768	0.713987	0.237351	0.850979	0.483385	0.237351	1.12047	0.627003	0.237351	0.948238	0.835616	0.237351
SS00000907	3567	IL5	1.55994	0.0140259	0.206446	0.77162	0.134719	0.206446	0.977413	0.892525	0.206446	1.17343	0.394082	0.206446	0.751484	0.129653	0.206446	1.01045	0.956149	0.206446
SS00000908	3745	KCNB1	1.51413	0.0946755	0.477606	0.720491	0.181406	0.477606	0.860589	0.533844	0.477606	1.06292	0.81768	0.477606	1.0916	0.744486	0.477606	1.12287	0.666815	0.477606
SS00000909	5139	PDE3A	1.70383	0.0274838	0.605214	1.06472	0.784224	0.605214	1.2901	0.27208	0.605214	0.871676	0.549987	0.605214	1.07736	0.762862	0.605214	0.988219	0.963056	0.605214
SS00000910	2346	FOLH1	0.920792	0.762103	0.644053	0.693408	0.247836	0.644053	1.11107	0.699411	0.644053	0.778049	0.451495	0.644053	1.29723	0.401009	0.644053	0.870776	0.651576	0.644053
SS00000911	4199	ME1	0.733524	0.266776	0.113392	0.809211	0.447004	0.113392	0.815882	0.437256	0.113392	0.329371	0.00120445	0.113392	0.910444	0.744767	0.113392	0.767046	0.365468	0.113392
SS00000912	1295	COL8A1	1.28285	0.535916	0.000895539	1.43764	0.413304	0.000895539	2.0184	0.0852547	0.000895539	2.68325	0.0207281	0.000895539	1.4494	0.3672	0.000895539	1.39189	0.455555	0.000895539
SS00000913	2588	GALNS	0.902862	0.635577	0.255946	0.755702	0.200979	0.255946	0.995755	0.984222	0.255946	0.875707	0.540214	0.255946	0.689783	0.116316	0.255946	1.02507	0.918012	0.255946
SS00000914	3481	IGF2	0.954113	0.868322	0.00462357	1.81981	0.0434637	0.00462357	0.691477	0.200897	0.00462357	1.68086	0.0766893	0.00462357	0.852786	0.575291	0.00462357	1.21378	0.542331	0.00462357
SS00000915	25844	YIPF3	0.974323	0.936211	0.75865	0.686449	0.253884	0.75865	1.19387	0.58682	0.75865	0.862434	0.64959	0.75865	0.684057	0.24963	0.75865	1.16544	0.674104	0.75865
SS00000916	291	SLC25A4	1.79902	0.00292881	0.18449	0.950459	0.775992	0.18449	0.826696	0.292021	0.18449	1.00438	0.980448	0.18449	0.943963	0.752577	0.18449	0.756622	0.170903	0.18449
SS00000917	2056	EPO	0.883432	0.412186	0.614183	1.31881	0.0750148	0.614183	0.959061	0.780705	0.614183	0.976823	0.875815	0.614183	0.790354	0.126513	0.614183	0.937328	0.700048	0.614183
SS00000918	4247	MGAT2	0.872146	0.280154	0.609775	1.04203	0.742231	0.609775	1.16376	0.232556	0.609775	1.20554	0.14433	0.609775	0.844361	0.213924	0.609775	0.895255	0.431818	0.609775
SS00000919	2197	FAU	1.16893	0.263659	0.0839421	1.01579	0.909412	0.0839421	1.42682	0.015682	0.0839421	1.20639	0.18166	0.0839421	1.21073	0.173765	0.0839421	1.15323	0.358962	0.0839421
SS00000920	799	CALCR	1.10519	0.465605	0.470651	1.14817	0.297837	0.470651	0.985789	0.911948	0.470651	1.22027	0.179947	0.470651	0.751776	0.0492026	0.470651	1.0773	0.60787	0.470651
SS00000921	3674	ITGA2B	0.884201	0.294693	0.706859	1.13687	0.275227	0.706859	0.978207	0.849439	0.706859	1.20016	0.125549	0.706859	1.14711	0.243929	0.706859	0.936435	0.613651	0.706859
SS00000922	3596	IL13	0.977109	0.857747	0.00973932	1.10913	0.4258	0.00973932	0.848598	0.211551	0.00973932	0.925383	0.553208	0.00973932	1.47825	0.00555383	0.00973932	0.886363	0.407049	0.00973932
SS00000923	2819	GPD1	1.35211	0.200501	0.941273	1.0806	0.737944	0.941273	0.721469	0.167224	0.941273	1.17088	0.497582	0.941273	1.36198	0.190248	0.941273	1.04759	0.857439	0.941273
SS00000924	1081	CGA	0.981893	0.900887	0.340235	1.1483	0.350552	0.340235	0.865944	0.331583	0.340235	0.955275	0.75537	0.340235	0.794191	0.141093	0.340235	0.816361	0.223662	0.340235
SS00000925	5159	PDGFRB	0.717376	0.34125	0.927274	0.983597	0.961823	0.927274	1.61879	0.172125	0.927274	0.89093	0.738504	0.927274	0.902334	0.766354	0.927274	1.19084	0.651904	0.927274
SS00000926	3486	IGFBP3	0.545519	0.181267	0.0981357	1.72742	0.226194	0.0981357	1.69321	0.243105	0.0981357	1.72363	0.228008	0.0981357	1.52095	0.369627	0.0981357	1.36896	0.529125	0.0981357
SS00000927	5563	PRKAA2	1.08631	0.51616	0.405334	0.876988	0.306631	0.405334	0.969758	0.808932	0.405334	0.76358	0.0424303	0.405334	0.804725	0.126512	0.405334	1.14136	0.355967	0.405334
SS00000928	5159	PDGFRB	0.829446	0.441961	0.696523	0.962255	0.873513	0.696523	1.54522	0.0816836	0.696523	1.0216	0.929539	0.696523	1.18463	0.485516	0.696523	1.37391	0.246658	0.696523
SS00000929	1515	CTSL2	1.14382	0.426457	0.20259	1.30903	0.118337	0.20259	1.00016	0.99926	0.20259	1.36403	0.0742061	0.20259	1.18725	0.311823	0.20259	0.962072	0.836777	0.20259
SS00000930	10901	DHRS4	0.268311	0.00470101	0.0258577	0.561323	0.182734	0.0258577	0.328221	0.0142932	0.0258577	0.705254	0.41464	0.0258577	0.834215	0.670303	0.0258577	0.614162	0.31035	0.0258577
SS00000931	9607	CARTPT	0.764134	0.157875	0.521188	1.32216	0.143288	0.521188	1.05343	0.780133	0.521188	1.30694	0.159841	0.521188	1.08676	0.682678	0.521188	1.14182	0.526139	0.521188
SS00000932	5110	PCMT1	0.536945	0.00317126	0.183232	0.753592	0.147524	0.183232	0.958564	0.824577	0.183232	0.719892	0.0958016	0.183232	0.794896	0.249541	0.183232	0.902487	0.631433	0.183232
SS00000933	10468	FST	0.446792	0.0393055	0.0493636	0.50542	0.0770674	0.0493636	0.789339	0.527434	0.0493636	0.458838	0.0456443	0.0493636	0.587691	0.162827	0.0493636	0.577755	0.196237	0.0493636
SS00000934	1958	EGR1	0.610881	0.00671981	0.0960104	0.83457	0.285754	0.0960104	1.23288	0.218463	0.0960104	1.0518	0.762955	0.0960104	1.37096	0.0691175	0.0960104	1.19853	0.337812	0.0960104
SS00000935	3290	HSD11B1	1.29302	0.131396	0.0686721	1.21702	0.244054	0.0686721	1.06211	0.717116	0.0686721	1.09738	0.577101	0.0686721	1.36701	0.0696271	0.0686721	0.976353	0.897464	0.0686721
SS00000936	5048	PAFAH1B1	1.13812	0.386449	0.0369375	0.625517	0.00396453	0.0369375	1.12267	0.437845	0.0369375	0.938862	0.671454	0.0369375	0.820465	0.219202	0.0369375	0.860192	0.367558	0.0369375
SS00000937	348	APOE	0.60776	0.239595	0.0117051	0.652791	0.311891	0.0117051	0.274708	0.00467409	0.0117051	1.16259	0.718282	0.0117051	0.608664	0.240958	0.0117051	0.374508	0.0441179	0.0117051
SS00000938	3105	HLA-A	0.913212	0.70861	0.421092	1.3462	0.227815	0.421092	0.601638	0.0452216	0.421092	0.861448	0.540315	0.421092	0.867869	0.586892	0.421092	0.760457	0.317953	0.421092
SS00000939	7169	TPM2	1.15004	0.396745	0.632519	0.819979	0.232591	0.632519	0.925968	0.639179	0.632519	1.06087	0.718442	0.632519	0.888715	0.473939	0.632519	1.01626	0.929765	0.632519
SS00000940	1800	DPEP1	2.29105	0.0227828	0.12253	1.5361	0.219009	0.12253	0.622074	0.175612	0.12253	1.81522	0.0925427	0.12253	1.77415	0.108508	0.12253	1.04565	0.90745	0.12253
SS00000941	49	ACR	1.06633	0.642046	0.247034	0.932814	0.614825	0.247034	0.986076	0.918976	0.247034	0.894561	0.424095	0.247034	0.892277	0.449514	0.247034	1.00144	0.992548	0.247034
SS00000942	5141	PDE4A	1.21692	0.121703	0.577492	0.863643	0.242382	0.577492	0.971443	0.814639	0.577492	0.978643	0.861286	0.577492	0.964649	0.770942	0.577492	1.17889	0.240519	0.577492
SS00000943	5054	SERPINE1	0.346887	0.105888	0.0946768	0.275092	0.0517531	0.0946768	0.395531	0.153915	0.0946768	0.245912	0.0357973	0.0946768	0.478169	0.252862	0.0946768	0.934249	0.9238	0.0946768
SS00000944	0		1.24511	0.399968	0.0778474	0.958576	0.869997	0.0778474	0.734809	0.240289	0.0778474	0.936953	0.801177	0.0778474	1.14492	0.601596	0.0778474	1.20841	0.514325	0.0778474
SS00000945	3355	HTR1F	0.947668	0.744149	0.297849	1.04824	0.774767	0.297849	0.926967	0.645564	0.297849	0.941777	0.736374	0.297849	1.00009	0.999611	0.297849	0.793548	0.216419	0.297849
SS00000946	7351	UCP2	1.43131	0.0782822	0.0816051	0.773996	0.200956	0.0816051	1.08734	0.67098	0.0816051	1.15995	0.453511	0.0816051	0.633884	0.0366365	0.0816051	0.955976	0.837875	0.0816051
SS00000947	2308	FOXO1	0.801177	0.196222	6.75962e-05	0.621415	0.00892475	6.75962e-05	0.983663	0.92207	6.75962e-05	0.529741	0.000900292	6.75962e-05	0.664291	0.026092	6.75962e-05	0.932346	0.710204	6.75962e-05
SS00000948	7018	TF	1.22626	0.125889	0.0217259	1.16178	0.254924	0.0217259	0.920008	0.522647	0.0217259	1.2641	0.0810404	0.0217259	1.23702	0.11125	0.0217259	0.979568	0.886935	0.0217259
SS00000949	8803	SUCLA2	0.940683	0.704573	0.0003421	0.561942	0.00144321	0.0003421	0.590886	0.00310649	0.0003421	0.593781	0.00334443	0.0003421	0.500209	0.000235862	0.0003421	0.653121	0.0253145	0.0003421
SS00000950	335	APOA1	2.41188	0.0261685	0.171128	1.5766	0.231474	0.171128	1.56146	0.241209	0.171128	2.44113	0.0243857	0.171128	1.9716	0.0798352	0.171128	0.919157	0.840495	0.171128
SS00000951	3565	IL4	0.687392	0.0712667	0.428485	0.870758	0.461276	0.428485	0.919879	0.670424	0.428485	0.929204	0.728378	0.428485	1.20395	0.340042	0.428485	0.829607	0.39307	0.428485
SS00000952	3352	HTR1D	1.37908	0.0207362	0.148584	0.84921	0.219279	0.148584	0.980376	0.879625	0.148584	1.10953	0.430171	0.148584	1.09029	0.510837	0.148584	1.13253	0.398615	0.148584
SS00000953	3310	HSPA6	0.791962	0.153186	0.0867964	0.68621	0.0257149	0.0867964	1.02185	0.892317	0.0867964	0.859086	0.346133	0.0867964	1.04101	0.801447	0.0867964	0.879445	0.474132	0.0867964
SS00000954	3060	HCRT	1.07727	0.598974	0.00575818	0.976441	0.865872	0.00575818	1.06298	0.665773	0.00575818	1.09033	0.541643	0.00575818	1.20405	0.196438	0.00575818	0.958679	0.789254	0.00575818
SS00000955	5305	PIP4K2A	0.754744	0.122211	0.828209	1.10782	0.564933	0.828209	0.876111	0.458334	0.828209	0.913258	0.63029	0.828209	0.841282	0.334574	0.828209	0.867234	0.474802	0.828209
SS00000956	79870	BAALC	0.896517	0.599487	0.750196	1.34058	0.166502	0.750196	0.971172	0.887853	0.750196	1.09968	0.647586	0.750196	1.19519	0.393737	0.750196	0.915123	0.702516	0.750196
SS00000957	8702	B4GALT4	0.753853	0.138901	0.445058	0.730116	0.101355	0.445058	0.793655	0.222472	0.445058	0.984815	0.934552	0.445058	0.798664	0.273604	0.445058	0.842151	0.413023	0.445058
SS00000958	3490	IGFBP7	1.29221	0.180163	0.292443	0.837582	0.349178	0.292443	0.993379	0.971735	0.292443	0.944529	0.782103	0.292443	0.868687	0.495476	0.292443	1.06216	0.773773	0.292443
SS00000959	3818	KLKB1	1.24123	0.427415	0.360157	1.17357	0.555444	0.360157	0.822676	0.472906	0.360157	2.00119	0.0162389	0.360157	1.68341	0.072821	0.360157	0.975433	0.934431	0.360157
SS00000960	5619	PRM1	1.02749	0.882144	0.696431	0.943425	0.750444	0.696431	0.848271	0.372517	0.696431	1.18057	0.368411	0.696431	1.33848	0.120747	0.696431	0.882187	0.541558	0.696431
SS00000961	5319	PLA2G1B	0.72865	0.10553	0.409637	1.18304	0.380244	0.409637	1.08653	0.66282	0.409637	1.08388	0.67653	0.409637	0.935219	0.739176	0.409637	1.05009	0.818054	0.409637
SS00000962	1571	CYP2E1	2.7903	0.116741	0.698212	1.93117	0.306724	0.698212	0.563964	0.372381	0.698212	1.20189	0.772831	0.698212	2.62921	0.143256	0.698212	1.34139	0.680356	0.698212
SS00000963	4314	MMP3	0.938219	0.881046	0.895096	0.955056	0.914059	0.895096	2.00154	0.113703	0.895096	0.865141	0.761286	0.895096	1.1154	0.800614	0.895096	1.2655	0.622055	0.895096
SS00000964	730410	LOC730410	1.17768	0.431357	0.099204	1.16017	0.474221	0.099204	0.911412	0.653889	0.099204	1.3614	0.144435	0.099204	1.45832	0.0775501	0.099204	1.36942	0.181733	0.099204
SS00000965	2131	EXT1	1.10415	0.599734	0.542306	1.26883	0.213739	0.542306	1.00778	0.967151	0.542306	1.42836	0.0680344	0.542306	1.19404	0.383442	0.542306	1.25909	0.279849	0.542306
SS00000966	4190	MDH1	1.08495	0.701989	0.00411964	0.710369	0.117781	0.00411964	0.63553	0.0419503	0.00411964	1.16741	0.469435	0.00411964	0.819156	0.353021	0.00411964	0.843792	0.477625	0.00411964
SS00000967	3972	LHB	1.0588	0.790359	0.0012228	0.970748	0.89008	0.0012228	0.945551	0.794489	0.0012228	0.992336	0.971426	0.0012228	1.61679	0.0334945	0.0012228	0.842037	0.47646	0.0012228
SS00000968	5573	PRKAR1A	1.67461	0.00311022	0.23287	0.795691	0.156734	0.23287	0.929582	0.644371	0.23287	1.32156	0.0872908	0.23287	1.09075	0.58327	0.23287	0.904459	0.570647	0.23287
SS00000969	5733	PTGER3	1.99739	0.00887061	0.402828	1.62217	0.0575217	0.402828	0.777411	0.308875	0.402828	1.20416	0.450409	0.402828	1.19235	0.478111	0.402828	0.997768	0.993481	0.402828
SS00000970	7148	TNXB	0.833861	0.234959	0.806223	1.27956	0.111548	0.806223	1.04791	0.756224	0.806223	1.07684	0.623944	0.806223	0.897137	0.506122	0.806223	1.13028	0.469606	0.806223
SS00000971	5973	RENBP	0.975497	0.921433	0.894373	1.00779	0.975379	0.894373	1.15129	0.576688	0.894373	0.816898	0.42461	0.894373	0.985613	0.954055	0.894373	1.1915	0.534969	0.894373
SS00000972	7352	UCP3	0.830451	0.397559	0.723515	1.01964	0.923419	0.723515	1.40832	0.10097	0.723515	0.956295	0.838008	0.723515	1.1603	0.513024	0.723515	1.10531	0.6587	0.723515
SS00000973	3118	HLA-DQA2	2.60199	0.0604824	0.912991	0.880501	0.795092	0.912991	0.954458	0.924172	0.912991	1.11298	0.827047	0.912991	1.34521	0.559077	0.912991	1.07926	0.889224	0.912991
SS00000974	1777	DNASE2	1.37569	0.137347	0.184297	1.49047	0.0665293	0.184297	1.00395	0.984997	0.184297	0.859101	0.470974	0.184297	0.837523	0.419522	0.184297	0.528331	0.0112921	0.184297
SS00000975	5236	PGM1	1.22038	0.309019	0.279764	0.77172	0.189037	0.279764	1.01119	0.954139	0.279764	1.21162	0.326451	0.279764	1.32035	0.181465	0.279764	1.29622	0.237761	0.279764
SS00000976	7305	TYROBP	0.882017	0.511985	0.0405468	0.83343	0.34375	0.0405468	0.903089	0.593831	0.0405468	0.965748	0.854918	0.0405468	1.17259	0.413936	0.0405468	0.976185	0.909929	0.0405468
SS00000977	3543	IGLL1	0.718268	0.373326	0.334708	1.72288	0.149138	0.334708	1.01308	0.971864	0.334708	1.29651	0.483336	0.334708	0.553554	0.118295	0.334708	1.06889	0.871555	0.334708
SS00000978	2203	FBP1	2.21485	0.154555	0.538459	1.88761	0.251584	0.538459	1.06903	0.902732	0.538459	1.66989	0.352373	0.538459	1.88138	0.25684	0.538459	0.83377	0.766105	0.538459
SS00000979	2099	ESR1	1.00225	0.987791	0.712631	1.00825	0.955445	0.712631	0.745813	0.0560549	0.712631	1.25025	0.159678	0.712631	0.880064	0.4403	0.712631	0.940193	0.708056	0.712631
SS00000980	1129	CHRM2	0.967738	0.835555	0.162605	0.93212	0.656902	0.162605	0.870253	0.382834	0.162605	0.916452	0.605154	0.162605	1.21434	0.265796	0.162605	1.11977	0.523557	0.162605
SS00000981	2890	GRIA1	0.972032	0.746211	0.155336	0.835022	0.0486632	0.155336	0.860811	0.0968987	0.155336	1.16623	0.0890153	0.155336	0.951292	0.569803	0.155336	0.932696	0.479002	0.155336
SS00000982	7490	WT1	0.910018	0.428753	0.333922	1.40971	0.00746399	0.333922	1.03774	0.754506	0.333922	1.11766	0.351846	0.333922	0.976405	0.84015	0.333922	1.12965	0.361249	0.333922
SS00000983	2934	GSN	0.472287	0.0170842	0.00311843	0.841071	0.558858	0.00311843	1.29931	0.378842	0.00311843	0.325434	0.000821385	0.00311843	0.950361	0.863009	0.00311843	0.947901	0.871155	0.00311843
SS00000984	3108	HLA-DMA	1.33829	0.222521	0.434918	0.847254	0.482905	0.434918	0.898851	0.650665	0.434918	1.30658	0.261723	0.434918	1.23322	0.376434	0.434918	0.688262	0.163983	0.434918
SS00000985	3074	HEXB	0.98676	0.926874	0.237656	1.16919	0.287797	0.237656	1.18467	0.250151	0.237656	1.05356	0.719744	0.237656	0.843162	0.27493	0.237656	1.33996	0.0814628	0.237656
SS00000986	7064	THOP1	1.11242	0.534453	0.0708086	1.09214	0.606818	0.0708086	1.08725	0.625158	0.0708086	1.21205	0.266624	0.0708086	1.86601	0.00173415	0.0708086	0.975355	0.896029	0.0708086
SS00000987	4986	OPRK1	0.945878	0.665201	0.0273939	1.00123	0.992377	0.0273939	0.9637	0.773424	0.0273939	1.10636	0.433985	0.0273939	0.98674	0.917152	0.0273939	1.07975	0.593929	0.0273939
SS00000988	7784	ZP3	1.03926	0.734171	0.344382	0.870281	0.227467	0.344382	0.947711	0.636233	0.344382	1.05677	0.626837	0.344382	1.06393	0.585522	0.344382	1.2164	0.13152	0.344382
SS00000989	2530	FUT8	1.03007	0.874253	0.456172	1.35996	0.110384	0.456172	1.14071	0.484205	0.456172	1.17048	0.403987	0.456172	0.784959	0.203907	0.456172	1.61982	0.0289488	0.456172
SS00000990	820	CAMP	1.15497	0.197661	0.243054	1.01246	0.910115	0.243054	1.11102	0.342271	0.243054	1.00146	0.990062	0.243054	0.850563	0.195596	0.243054	1.14622	0.27255	0.243054
SS00000991	1066	CES1	1.17758	0.232523	0.614755	1.01534	0.910086	0.614755	1.13512	0.351639	0.614755	1.10086	0.478286	0.614755	0.945652	0.678967	0.614755	0.940374	0.683801	0.614755
SS00000992	174	AFP	1.23502	0.137247	0.159934	0.915854	0.527731	0.159934	0.811173	0.140496	0.159934	1.12143	0.411748	0.159934	1.52317	0.00836233	0.159934	0.802259	0.164035	0.159934
SS00000993	2353	FOS	0.776466	0.556025	0.0405112	1.14755	0.748101	0.0405112	2.29267	0.062292	0.0405112	0.769789	0.542729	0.0405112	0.681054	0.373757	0.0405112	1.00996	0.983486	0.0405112
SS00000994	4632	MYL1	1.1881	0.400838	0.759313	1.14656	0.503643	0.759313	1.06911	0.742822	0.759313	1.38154	0.176714	0.759313	1.07215	0.759601	0.759313	0.867402	0.533538	0.759313
SS00000995	2492	FSHR	1.09099	0.420229	0.311089	0.84197	0.118612	0.311089	0.818764	0.0721877	0.311089	0.897307	0.317761	0.311089	1.03133	0.786699	0.311089	1.09141	0.468377	0.311089
SS00000996	941	CD80	0.960121	0.781222	0.700179	1.15713	0.324069	0.700179	1.10926	0.481218	0.700179	1.0953	0.535861	0.700179	1.07482	0.623077	0.700179	0.936283	0.688058	0.700179
SS00000997	5705	PSMC5	1.21212	0.149421	0.209633	0.831386	0.16568	0.209633	0.941177	0.64276	0.209633	1.21331	0.147458	0.209633	1.01686	0.898008	0.209633	0.989337	0.941384	0.209633
SS00000998	718	C3	1.26392	0.552156	0.840932	1.18144	0.671533	0.840932	0.614885	0.222843	0.840932	1.01622	0.967299	0.840932	1.71336	0.178684	0.840932	0.835862	0.683338	0.840932
SS00000999	2098	ESD	1.16804	0.418492	0.00156083	1.23787	0.269381	0.00156083	1.08141	0.681919	0.00156083	1.28999	0.189981	0.00156083	1.35411	0.122237	0.00156083	1.26645	0.274036	0.00156083
SS00001000	648859	LOC648859	1.15915	0.482357	0.724909	1.29587	0.221799	0.724909	1.06727	0.755264	0.724909	1.31793	0.194115	0.724909	1.03782	0.865239	0.724909	0.966057	0.882344	0.724909
SS00001001	4049	LTA	0.838699	0.171158	0.302604	1.21906	0.125331	0.302604	1.05298	0.682304	0.302604	1.02359	0.853132	0.302604	0.860594	0.240207	0.302604	1.13009	0.388795	0.302604
SS00001002	1385	CREB1	0.75764	0.460757	0.711075	0.582096	0.157114	0.711075	1.0931	0.811998	0.711075	0.571501	0.144096	0.711075	0.555767	0.130851	0.711075	0.696063	0.390138	0.711075
SS00001003	6517	SLC2A4	1.02071	0.906457	0.656039	1.38094	0.0741701	0.656039	1.02861	0.871545	0.656039	1.35413	0.111395	0.656039	0.840607	0.347	0.656039	1.12551	0.545951	0.656039
SS00001004	4159	MC3R	0.929551	0.609164	0.113216	0.761821	0.065994	0.113216	1.15511	0.316892	0.113216	0.994297	0.967977	0.113216	1.48711	0.0138458	0.113216	0.766513	0.10502	0.113216
SS00001005	1460	CSNK2B	0.954868	0.659562	0.0574763	0.991623	0.935915	0.0574763	1.05351	0.619242	0.0574763	1.14109	0.214887	0.0574763	1.06424	0.553264	0.0574763	1.10908	0.380121	0.0574763
SS00001006	3716	JAK1	0.87126	0.272824	0.00508355	0.700966	0.00813938	0.00508355	0.931367	0.567801	0.00508355	0.667418	0.00315894	0.00508355	0.687957	0.00569274	0.00508355	0.833405	0.196959	0.00508355
SS00001007	5519	PPP2R1B	0.964217	0.842145	0.0719985	0.559461	0.0038823	0.0719985	0.77197	0.166002	0.0719985	0.755726	0.162703	0.0719985	0.871677	0.485138	0.0719985	0.958588	0.836213	0.0719985
SS00001008	3570	IL6R	0.731154	0.495809	0.614755	0.855397	0.733072	0.614755	0.917463	0.85067	0.614755	2.05406	0.133228	0.614755	1.13789	0.777813	0.614755	0.901186	0.838848	0.614755
SS00001009	817	CAMK2D	0.771826	0.26886	0.66359	1.51112	0.083999	0.66359	1.21006	0.41278	0.66359	1.13326	0.589456	0.66359	0.928335	0.747877	0.66359	1.37391	0.226388	0.66359
SS00001010	3577	IL8RA	1.12168	0.611176	0.25575	1.11138	0.639947	0.25575	0.763115	0.237238	0.25575	1.50872	0.0777885	0.25575	1.03177	0.894201	0.25575	1.03549	0.889849	0.25575
SS00001011	190	NR0B1	0.795763	0.116642	0.642976	1.0897	0.545859	0.642976	0.9589	0.767243	0.642976	0.818656	0.166741	0.642976	0.993804	0.965002	0.642976	0.989574	0.947239	0.642976
SS00001012	672	BRCA1	0.856713	0.510912	0.258558	0.788983	0.316756	0.258558	0.994817	0.982292	0.258558	0.851203	0.493966	0.258558	0.777291	0.320949	0.258558	0.822936	0.459299	0.258558
SS00001013	63036	ELA2A	1.11501	0.466149	0.827517	1.03903	0.796683	0.827517	0.93137	0.632968	0.827517	1.04059	0.802729	0.827517	0.940177	0.692607	0.827517	1.10058	0.565203	0.827517
SS00001014	6647	SOD1	0.879781	0.4673	0.24711	1.24594	0.217159	0.24711	1.04015	0.822292	0.24711	1.22418	0.255054	0.24711	0.771981	0.14891	0.24711	0.905205	0.612115	0.24711
SS00001015	5518	PPP2R1A	1.30238	0.209653	0.773686	0.975887	0.906122	0.773686	1.03284	0.875963	0.773686	1.00601	0.976882	0.773686	1.11877	0.588807	0.773686	1.07593	0.752015	0.773686
SS00001016	6696	SPP1	0.675937	0.244967	2.17606e-05	0.543583	0.0761572	2.17606e-05	1.37847	0.33833	2.17606e-05	1.97703	0.0492101	2.17606e-05	2.58912	0.0117695	2.17606e-05	4.89738	0.000248	2.17606e-05
SS00001017	5520	PPP2R2A	1.14088	0.580383	0.0751711	0.61495	0.0499953	0.0751711	0.897337	0.649208	0.0751711	0.859529	0.54424	0.0751711	0.864965	0.57622	0.0751711	1.15276	0.593718	0.0751711
SS00001018	351	APP	1.34617	0.16596	0.0578855	1.47105	0.0760642	0.0578855	1.52767	0.0530548	0.0578855	0.990955	0.965497	0.0578855	1.11929	0.592758	0.0578855	1.80313	0.0183897	0.0578855
SS00001019	4477	MSMB	1.27266	0.117796	0.410292	0.993082	0.963087	0.410292	0.997989	0.989294	0.410292	0.785319	0.116994	0.410292	0.987496	0.936537	0.410292	0.955212	0.784849	0.410292
SS00001020	4886	NPY1R	1.09288	0.52713	0.0507227	1.47603	0.00982584	0.0507227	1.22795	0.151216	0.0507227	0.931928	0.615116	0.0507227	1.12741	0.394886	0.0507227	1.33191	0.0766961	0.0507227
SS00001021	4887	NPY2R	1.41505	0.0297567	0.253431	0.931289	0.638394	0.253431	1.05166	0.739181	0.253431	0.827005	0.236688	0.253431	0.818462	0.243109	0.253431	1.14047	0.439695	0.253431
SS00001022	51738	GHRL	1.01426	0.914392	0.200214	1.19291	0.18875	0.200214	0.882979	0.3492	0.200214	1.07573	0.580545	0.200214	1.03087	0.831443	0.200214	0.779782	0.101039	0.200214
SS00001023	5354	PLP1	1.52718	0.00152253	0.00624639	0.997165	0.980968	0.00624639	0.873173	0.261156	0.00624639	0.927626	0.529687	0.00624639	1.24921	0.0989794	0.00624639	1.31448	0.0491127	0.00624639
SS00001024	Ssc.57561	AF248296	0.812457	0.239903	0.853801	0.88514	0.505424	0.853801	0.950766	0.769467	0.853801	1.03971	0.837727	0.853801	0.882278	0.488886	0.853801	0.879116	0.505232	0.853801
SS00001025	3485	IGFBP2	0.482949	8.69877e-05	0.0866947	1.11796	0.474214	0.0866947	0.970084	0.844644	0.0866947	0.822298	0.214474	0.0866947	0.850805	0.302715	0.0866947	0.837006	0.309884	0.0866947
SS00001026	5738	PTGFRN	1.08377	0.530325	0.406501	1.01308	0.918942	0.406501	0.912411	0.47517	0.406501	0.787163	0.0706728	0.406501	1.12734	0.352345	0.406501	1.07118	0.630817	0.406501
SS00001027	731467	LOC731467	1.26328	0.0672739	0.787254	1.07596	0.552674	0.787254	0.933534	0.576816	0.787254	1.0287	0.818451	0.787254	1.24242	0.124085	0.787254	1.0939	0.515393	0.787254
SS00001028	28568	TRBV19	1.06752	0.689889	0.657043	1.13523	0.440811	0.657043	1.03963	0.812201	0.657043	0.945953	0.73425	0.657043	0.989009	0.949497	0.657043	1.07031	0.710477	0.657043
SS00001029	154	ADRB2	0.694493	0.0109471	0.53288	0.923964	0.554106	0.53288	0.910025	0.481313	0.53288	0.936658	0.646396	0.53288	0.982969	0.90093	0.53288	0.839912	0.248241	0.53288
SS00001030	150	ADRA2A	1.15067	0.0693202	0.00438888	0.873446	0.079171	0.00438888	0.901598	0.173	0.00438888	0.97514	0.735624	0.00438888	0.948385	0.519331	0.00438888	1.18524	0.0505147	0.00438888
SS00001031	10203	CALCRL	1.80328	0.0618518	0.0513628	1.22179	0.512667	0.0513628	1.2467	0.470286	0.0513628	2.24574	0.016927	0.0513628	1.21118	0.542147	0.0513628	1.36201	0.367102	0.0513628
SS00001032	4057	LTF	0.720576	0.521825	0.404307	1.07349	0.889285	0.404307	0.791457	0.646836	0.404307	1.96747	0.192272	0.404307	1.7354	0.311061	0.404307	0.539131	0.28406	0.404307
SS00001033	176	ACAN	1.04277	0.845742	0.626348	0.922359	0.707659	0.626348	0.899422	0.623234	0.626348	1.0418	0.862445	0.626348	0.885063	0.615157	0.626348	1.05448	0.825565	0.626348
SS00001034	6648	SOD2	0.3494	0.0102901	0.167581	1.19483	0.640587	0.167581	0.891921	0.763856	0.167581	1.21755	0.605856	0.167581	0.847059	0.663207	0.167581	1.04363	0.920011	0.167581
SS00001035	729238	SFTPA2	0.794876	0.27285	0.00235354	0.945345	0.785736	0.00235354	0.858151	0.461688	0.00235354	1.64796	0.0329022	0.00235354	1.00967	0.964545	0.00235354	1.25804	0.32547	0.00235354
SS00001036	4889	NPY5R	1.10506	0.389794	0.052897	1.10267	0.399978	0.052897	1.12434	0.314481	0.052897	1.00211	0.985386	0.052897	0.916352	0.484078	0.052897	1.40742	0.0133036	0.052897
SS00001037	199	AIF1	1.02556	0.890538	0.505341	1.45145	0.0515362	0.505341	1.01636	0.929496	0.505341	1.36244	0.101683	0.505341	0.927219	0.70485	0.505341	0.857576	0.456406	0.505341
SS00001038	140683	C20orf70	1.26988	0.0138649	0.0822173	0.872094	0.140657	0.0822173	0.980077	0.824437	0.0822173	1.02711	0.7682	0.0822173	0.886348	0.191678	0.0822173	1.08396	0.429622	0.0822173
SS00001039	9588	PRDX6	2.08514	0.0159887	0.0165352	0.790814	0.414751	0.0165352	0.96537	0.901824	0.0165352	2.18141	0.0111383	0.0165352	0.811864	0.46821	0.0165352	1.79025	0.0781984	0.0165352
SS00001040	1116	CHI3L1	1.00457	0.987484	0.0856522	0.670849	0.178703	0.0856522	0.552937	0.0510167	0.0856522	1.21409	0.524494	0.0856522	0.708331	0.279568	0.0856522	0.80217	0.500146	0.0856522
SS00001041	2523	FUT1	1.13709	0.365634	0.564306	0.75019	0.0697252	0.564306	1.06834	0.632557	0.564306	1.06814	0.689818	0.564306	0.91422	0.630392	0.564306	1.16994	0.314566	0.564306
SS00001042	3061	HCRTR1	1.01551	0.907494	0.5374	0.952952	0.716299	0.5374	0.769862	0.0578149	0.5374	0.991677	0.949671	0.5374	0.84597	0.214326	0.5374	1.07043	0.646473	0.5374
SS00001043	3356	HTR2A	0.843576	0.532065	0.0155199	0.592337	0.0630773	0.0155199	0.777201	0.356951	0.0155199	0.329862	0.000797034	0.0155199	0.641873	0.139334	0.0155199	0.50124	0.0305991	0.0155199
SS00001044	2170	FABP3	0.512486	0.00645908	4.35381e-09	0.764242	0.240531	4.35381e-09	0.716993	0.149611	4.35381e-09	0.264532	4.47879e-06	4.35381e-09	0.814971	0.368753	4.35381e-09	0.676202	0.130504	4.35381e-09
SS00001045	246	ALOX15	1.03276	0.878357	0.68326	1.07995	0.715334	0.68326	1.12613	0.574034	0.68326	1.18336	0.454288	0.68326	0.967053	0.880927	0.68326	0.936617	0.781103	0.68326
SS00001046	Ssc.55051	CYP2D25	1.28233	0.284703	0.19664	0.868287	0.540008	0.19664	0.77366	0.269987	0.19664	1.49616	0.089199	0.19664	2.24352	0.00166884	0.19664	0.997818	0.993209	0.19664
SS00001047	80347	COASY	0.700987	0.0243485	0.123667	1.10377	0.509667	0.123667	1.00154	0.991743	0.123667	1.21158	0.205818	0.123667	1.13928	0.421207	0.123667	0.98193	0.912861	0.123667
SS00001048	730410	LOC730410	1.16585	0.436252	0.370784	0.812739	0.295428	0.370784	0.936933	0.739634	0.370784	0.765636	0.181175	0.370784	0.976787	0.909612	0.370784	1.02617	0.906079	0.370784
SS00001049	28568	TRBV19	0.725377	0.032127	0.256332	0.953559	0.738531	0.256332	1.10184	0.497688	0.256332	0.944649	0.711018	0.256332	1.05078	0.733462	0.256332	1.10147	0.54515	0.256332
SS00001050	53632	PRKAG3	1.68385	0.0493689	0.237959	0.784645	0.295598	0.237959	0.767226	0.254341	0.237959	1.64924	0.0770424	0.237959	0.776428	0.331378	0.237959	0.825956	0.457793	0.237959
SS00001051	7252	TSHB	0.958944	0.723241	0.209531	1.09627	0.398217	0.209531	0.849954	0.141766	0.209531	1.00659	0.956819	0.209531	1.05249	0.665828	0.209531	0.913135	0.454208	0.209531
SS00001052	290	ANPEP	0.480563	5.2953e-05	7.62584e-05	0.617647	0.00349586	7.62584e-05	0.951933	0.742394	7.62584e-05	0.73613	0.0499767	7.62584e-05	0.830292	0.221734	7.62584e-05	0.613414	0.00715015	7.62584e-05
SS00001053	5328	PLAU	0.734994	0.163547	0.00936109	0.6332	0.0435363	0.00936109	0.888029	0.58418	0.00936109	0.650138	0.0559946	0.00936109	0.64086	0.0620201	0.00936109	0.771772	0.289959	0.00936109
SS00001054	2273	FHL1	0.730081	0.176455	0.0258873	1.23968	0.350777	0.0258873	0.836217	0.435928	0.0258873	0.903749	0.657893	0.0258873	0.969304	0.891278	0.0258873	0.820444	0.440629	0.0258873
SS00001055	6906	SERPINA7	1.04072	0.860689	0.163111	1.04794	0.825805	0.163111	1.09622	0.666367	0.163111	2.60424	0.000144734	0.163111	1.02093	0.927421	0.163111	0.867659	0.552005	0.163111
SS00001056	5737	PTGFR	1.20611	0.636079	0.173999	1.97545	0.0948513	0.173999	2.18741	0.057112	0.173999	1.57447	0.258507	0.173999	1.42833	0.389071	0.173999	2.30895	0.0679829	0.173999
SS00001057	Ssc.16286	U15447	1.15425	0.258009	0.419076	0.855496	0.219633	0.419076	0.781811	0.0585934	0.419076	0.926549	0.543418	0.419076	1.15342	0.295591	0.419076	0.972309	0.84086	0.419076
SS00001058	7184	HSP90B1	1.19814	0.263098	0.000640384	0.637485	0.00891297	0.000640384	1.24684	0.174845	0.000640384	1.52387	0.0135734	0.000640384	0.640208	0.00948758	0.000640384	0.687547	0.0444131	0.000640384
SS00001059	5540	PPYR1	0.904312	0.526393	0.596753	0.982302	0.910067	0.596753	0.894207	0.481704	0.596753	1.06572	0.706617	0.596753	1.3331	0.0837982	0.596753	0.954454	0.792101	0.596753
SS00001060	Ssc.658	AMCF-I	0.322907	0.0303628	0.105453	0.65794	0.401922	0.105453	1.39245	0.505876	0.105453	1.08826	0.872507	0.105453	1.09793	0.857	0.105453	1.51202	0.457965	0.105453
SS00001061	941	CD80	1.29215	0.11516	0.0416522	0.860951	0.347958	0.0416522	0.750493	0.0798693	0.0416522	0.55453	0.00281591	0.0416522	1.06728	0.712568	0.0416522	1.14805	0.437288	0.0416522
SS00001062	3574	IL7	1.15514	0.366973	0.602352	1.13634	0.423062	0.602352	0.957918	0.786188	0.602352	1.24608	0.196204	0.602352	1.53958	0.0219764	0.602352	1.24709	0.220357	0.602352
SS00001063	1956	EGFR	0.688865	0.065625	0.172902	1.07413	0.714089	0.172902	0.916031	0.653447	0.172902	0.991217	0.963901	0.172902	1.09069	0.656739	0.172902	0.990146	0.963756	0.172902
SS00001064	1666	DECR1	1.95131	0.00282643	0.311171	1.10598	0.619298	0.311171	1.10719	0.61552	0.311171	1.38032	0.120712	0.311171	1.1222	0.569923	0.311171	1.03102	0.892511	0.311171
SS00001065	9312	KCNB2	1.3687	0.0771499	0.533925	0.813922	0.23713	0.533925	1.02276	0.89558	0.533925	0.882302	0.486939	0.533925	0.984948	0.933308	0.533925	1.07441	0.708544	0.533925
SS00001066	10911	UTS2	0.950692	0.715227	0.24096	1.19535	0.205307	0.24096	0.942518	0.669439	0.24096	1.09756	0.503301	0.24096	0.929626	0.599101	0.24096	1.04575	0.772672	0.24096
SS00001067	3625	INHBB	1.06934	0.451386	0.775108	1.02186	0.807034	0.775108	1.03535	0.695033	0.775108	1.02466	0.783196	0.775108	0.9545	0.599723	0.775108	1.09424	0.366866	0.775108
SS00001068	7180	CRISP2	1.47689	0.0494155	0.298368	1.0746	0.704849	0.298368	0.896226	0.564941	0.298368	0.865392	0.49024	0.298368	0.944815	0.789076	0.298368	1.05721	0.79319	0.298368
SS00001069	3595	IL12RB2	1.56128	0.0068036	0.178179	0.838065	0.250447	0.178179	0.763298	0.084559	0.178179	0.931563	0.640581	0.178179	1.13861	0.439528	0.178179	1.09413	0.596407	0.178179
SS00001070	1644	DDC	1.57337	0.194584	0.627654	1.06023	0.864614	0.627654	0.86788	0.680011	0.627654	2.09439	0.0397996	0.627654	1.61088	0.189984	0.627654	1.20871	0.621953	0.627654
SS00001071	961	CD47	1.3716	0.0469117	0.00120715	0.854677	0.307529	0.00120715	1.53675	0.00895051	0.00120715	1.22777	0.185862	0.00120715	0.966161	0.821068	0.00120715	0.814421	0.234762	0.00120715
SS00001072	4633	MYL2	0.694481	0.172962	0.665652	1.23352	0.425515	0.665652	0.841549	0.511496	0.665652	1.08452	0.787088	0.665652	1.17087	0.575408	0.665652	0.83766	0.546235	0.665652
SS00001073	1128	CHRM1	0.681623	0.0711103	0.436122	1.10532	0.622285	0.436122	1.06714	0.751255	0.436122	1.16564	0.504012	0.436122	0.627768	0.0377015	0.436122	1.09617	0.685942	0.436122
SS00001074	3698	ITIH2	1.23176	0.466011	0.425208	1.10337	0.72964	0.425208	0.964456	0.898707	0.425208	1.60271	0.106981	0.425208	1.4581	0.203918	0.425208	0.867942	0.656558	0.425208
SS00001075	4988	OPRM1	0.930209	0.644174	0.899132	1.04555	0.775811	0.899132	0.919499	0.592408	0.899132	0.923815	0.65088	0.899132	0.830372	0.278295	0.899132	0.944211	0.742759	0.899132
SS00001076	1030	CDKN2B	0.974051	0.767407	0.659074	0.971345	0.743665	0.659074	0.888924	0.193221	0.659074	0.965898	0.696501	0.659074	1.18281	0.0685107	0.659074	1.01439	0.885583	0.659074
SS00001077	3363	HTR7	1.01759	0.931254	0.768248	1.22702	0.316775	0.768248	0.884553	0.545477	0.768248	1.16337	0.456767	0.768248	1.01488	0.941749	0.768248	0.800672	0.330275	0.768248
SS00001078	1033	CDKN3	0.835557	0.032823	0.167199	0.878928	0.116439	0.167199	0.928641	0.359077	0.167199	0.971518	0.718251	0.167199	1.00059	0.99441	0.167199	1.0248	0.784311	0.167199
SS00001079	356	FASLG	1.36428	0.190121	0.0188914	0.679733	0.10761	0.0188914	1.16712	0.486807	0.0188914	2.58898	0.000862147	0.0188914	1.98077	0.00752912	0.0188914	1.30969	0.302596	0.0188914
SS00001080	6441	SFTPD	0.961485	0.722762	0.418713	1.19355	0.119324	0.418713	0.978803	0.846399	0.418713	1.09494	0.415445	0.418713	1.21059	0.0938956	0.418713	1.08266	0.522408	0.418713
SS00001081	26716	OR2H1	0.922933	0.497363	0.240152	1.26379	0.0563498	0.240152	0.846094	0.164498	0.240152	0.794406	0.0808838	0.240152	1.07296	0.593262	0.240152	0.825837	0.15499	0.240152
SS00001082	9522	SCAMP1	1.19196	0.512437	0.560487	0.716941	0.219999	0.560487	0.861675	0.578141	0.560487	0.624863	0.0880054	0.560487	0.787765	0.375962	0.560487	0.855952	0.603144	0.560487
SS00001083	3558	IL2	1	1	0.0822173	1	1	0.0822173	1	1	0.0822173	1	1	0.0822173	1	1	0.0822173	1	1	0.0822173
SS00001084	2798	GNRHR	1.37349	0.145577	0.121884	0.896304	0.641473	0.121884	1.04222	0.824379	0.121884	1.34576	0.190384	0.121884	1.03592	0.899586	0.121884	0.862725	0.506696	0.121884
SS00001085	7253	TSHR	1.32722	0.0509999	0.308075	0.937733	0.644476	0.308075	0.957524	0.755085	0.308075	0.892103	0.414846	0.308075	1.25468	0.138772	0.308075	1.03363	0.831532	0.308075
SS00001086	2820	GPD2	1.3919	0.20106	0.62165	0.87578	0.602572	0.62165	0.852482	0.531501	0.62165	0.850983	0.527021	0.62165	0.829276	0.46372	0.62165	1.35126	0.294935	0.62165
SS00001087	3569	IL6	1.09291	0.911063	0.591275	0.99959	0.999588	0.591275	1.82271	0.453419	0.591275	2.38841	0.333009	0.591275	1.75177	0.530317	0.591275	1.9894	0.442446	0.591275
SS00001088	0	AW785460	1.19359	0.229515	0.263658	0.820034	0.179652	0.263658	0.999761	0.998684	0.263658	0.936226	0.650074	0.263658	1.58037	0.00405218	0.263658	0.632323	0.00886355	0.263658
SS00001089	1588	CYP19A1	0.822077	0.300983	0.725814	1.01366	0.942208	0.725814	0.907358	0.60457	0.725814	0.859809	0.423003	0.725814	0.716604	0.085434	0.725814	0.971779	0.891218	0.725814
SS00001090	8013	NR4A3	0.798271	0.122703	0.136944	0.915184	0.535129	0.136944	0.842411	0.234466	0.136944	0.823011	0.244269	0.136944	0.704604	0.0442607	0.136944	0.881209	0.428487	0.136944
SS00001091	4023	LPL	0.489243	0.0267548	0.000260596	0.860489	0.623637	0.000260596	0.882664	0.683316	0.000260596	0.847076	0.609772	0.000260596	0.780196	0.419711	0.000260596	1.59994	0.177389	0.000260596
SS00001092	1990	ELA1	1.18574	0.247113	0.472311	0.980876	0.894026	0.472311	0.918798	0.560499	0.472311	0.95134	0.748403	0.472311	1.11764	0.494761	0.472311	1.09586	0.573486	0.472311
SS00001093	6770	STAR	1.04839	0.810551	0.88757	0.998102	0.992879	0.88757	0.801673	0.265182	0.88757	0.878071	0.571475	0.88757	0.736118	0.170399	0.88757	0.979907	0.926039	0.88757
SS00001094	3251	HPRT1	1.29436	0.0648476	0.145367	0.892507	0.401543	0.145367	0.86331	0.280734	0.145367	1.08217	0.558637	0.145367	1.10074	0.511935	0.145367	0.974363	0.862934	0.145367
SS00001095	7544	ZFY	1.13078	0.322835	0.213532	0.846117	0.182812	0.213532	1.08039	0.531308	0.213532	1.06495	0.609917	0.213532	1.03542	0.793012	0.213532	1.08682	0.546432	0.213532
SS00001096	116842	LEAP2	1.5156	0.120203	0.512431	1.02322	0.929786	0.512431	0.982668	0.946487	0.512431	1.64503	0.0657864	0.512431	1.32337	0.310721	0.512431	0.937036	0.823385	0.512431
SS00001097	3697	ITIH1	0.73117	0.419832	0.213832	1.57379	0.246294	0.213832	2.25651	0.043635	0.213832	2.33674	0.0360445	0.213832	1.12896	0.753194	0.213832	1.13465	0.769572	0.213832
SS00001098	1374	CPT1A	0.753819	0.2432	0.980325	1.08895	0.721276	0.980325	0.980594	0.934524	0.980325	1.08105	0.744161	0.980325	1.063	0.808129	0.980325	1.14399	0.61494	0.980325
SS00001099	1557	CYP2C19	2.32435	0.211447	0.831707	1.34087	0.659048	0.831707	0.548047	0.368905	0.831707	1.35162	0.650409	0.831707	4.63157	0.0287692	0.831707	1.04823	0.949364	0.831707
SS00001100	181	AGRP	0.593236	0.019496	0.0735994	0.871483	0.514793	0.0735994	0.825115	0.364786	0.0735994	0.672124	0.0685549	0.0735994	0.861902	0.510081	0.0735994	0.493235	0.00581045	0.0735994
SS00001101	2100	ESR2	0.871942	0.313771	0.104482	1.02869	0.833495	0.104482	1.24886	0.108427	0.104482	0.995069	0.972164	0.104482	1.1392	0.36135	0.104482	1.12941	0.421714	0.104482
SS00001102	3030	HADHA	0.760834	0.349733	0.312271	1.31882	0.343897	0.312271	0.871812	0.636422	0.312271	1.05348	0.857221	0.312271	1.07479	0.803372	0.312271	0.814399	0.527691	0.312271
SS00001103	3482	IGF2R	0.595868	0.0785669	0.331659	1.06591	0.822452	0.331659	1.20626	0.511541	0.331659	0.724792	0.264191	0.331659	0.893626	0.703243	0.331659	1.38136	0.314882	0.331659
SS00001104	3291	HSD11B2	1.52904	0.124909	0.345539	1.37625	0.243222	0.345539	0.904937	0.711372	0.345539	1.42215	0.19957	0.345539	1.96055	0.0221316	0.345539	1.10378	0.743469	0.345539
SS00001105	399665	FAM102A	1.04095	0.835269	0.54437	0.796213	0.244581	0.54437	0.747145	0.140276	0.54437	0.886194	0.532906	0.54437	1.13788	0.533858	0.54437	0.841532	0.427004	0.54437
SS00001106	2908	NR3C1	0.828049	0.262164	0.702154	0.837773	0.292046	0.702154	0.953515	0.774423	0.702154	0.938296	0.701572	0.702154	0.848491	0.341283	0.702154	0.847965	0.378158	0.702154
SS00001107	100046546	LOC100046546	1.11539	0.388782	0.502136	0.998085	0.98783	0.502136	0.857845	0.229885	0.502136	1.07807	0.551328	0.502136	0.940711	0.627628	0.502136	1.26142	0.10829	0.502136
SS00001108	Ssc.31143	BW977536	1.08672	0.623353	0.81659	0.813287	0.229137	0.81659	0.808731	0.217162	0.81659	0.893039	0.566545	0.81659	0.833146	0.43425	0.81659	1.19085	0.359751	0.81659
SS00001109	22949	LTB4DH	2.07375	0.00113651	0.0113339	1.40378	0.097413	0.0113339	0.647206	0.0368197	0.0113339	0.647281	0.0368656	0.0113339	0.867583	0.476582	0.0113339	1.09211	0.691768	0.0113339
SS00001110	7783	ZP2	1.52408	0.0159363	0.406679	0.885403	0.459934	0.406679	0.915079	0.588975	0.406679	0.882443	0.47966	0.406679	1.119	0.495359	0.406679	0.998077	0.99161	0.406679
SS00001111	4659	PPP1R12A	1.1233	0.527697	0.256995	0.836899	0.33634	0.256995	1.07764	0.683884	0.256995	0.8977	0.557539	0.256995	0.951422	0.78605	0.256995	1.00835	0.967622	0.256995
SS00001112	95	ACY1	1.76795	0.0469673	0.785077	1.0465	0.868476	0.785077	0.737372	0.273271	0.785077	1.09746	0.734996	0.785077	1.22834	0.4861	0.785077	1.03312	0.915435	0.785077
SS00001113	627	BDNF	1.10193	0.681942	0.371434	1.17308	0.50172	0.371434	0.820586	0.406623	0.371434	0.903751	0.702252	0.371434	1.05254	0.834613	0.371434	0.816823	0.446973	0.371434
SS00001114	1674	DES	0.80778	0.529833	0.366329	0.73747	0.372238	0.366329	0.929049	0.827871	0.366329	1.50658	0.233062	0.366329	0.575961	0.112799	0.366329	1.00595	0.987487	0.366329
SS00001115	153	ADRB1	0.986376	0.910461	0.187147	1.04624	0.711363	0.187147	0.896076	0.372524	0.187147	1.12341	0.344822	0.187147	0.879687	0.299045	0.187147	1.18329	0.224711	0.187147
SS00001116	54	ACP5	1.39891	0.0543343	0.655795	1.00419	0.980048	0.655795	1.06128	0.722676	0.655795	1.01824	0.913998	0.655795	1.07519	0.665542	0.655795	1.12037	0.545211	0.655795
SS00001117	3456	IFNB1	1.07045	0.627729	0.259189	0.996818	0.981843	0.259189	0.842327	0.227923	0.259189	0.839142	0.218145	0.259189	1.03837	0.788157	0.259189	0.660598	0.0134545	0.259189
SS00001118	4160	MC4R	1.23971	0.100762	0.621688	1.0775	0.558331	0.621688	0.984716	0.903521	0.621688	1.05663	0.66527	0.621688	1.34588	0.0353418	0.621688	1.02125	0.882351	0.621688
SS00001119	7403	UTX	1.13569	0.470189	0.0579685	1.21266	0.276755	0.0579685	0.935119	0.70188	0.0579685	1.20486	0.292734	0.0579685	1.15587	0.411226	0.0579685	0.941157	0.756792	0.0579685
SS00001120	2688	GH1	1.09329	0.743849	0.646412	0.843202	0.535672	0.646412	1.00083	0.997556	0.646412	0.795665	0.47384	0.646412	0.770976	0.39687	0.646412	1.5049	0.192382	0.646412
SS00001121	916	CD3E	1.63687	0.11635	0.534166	1.36115	0.317892	0.534166	0.97594	0.936424	0.534166	1.44101	0.238666	0.534166	1.14999	0.654423	0.534166	0.751318	0.405818	0.534166
SS00001122	3458	IFNG	0.809648	0.105833	0.02154	1.02621	0.838428	0.02154	0.925923	0.54552	0.02154	0.994027	0.962608	0.02154	1.03887	0.774163	0.02154	1.02397	0.867337	0.02154
SS00001123	5465	PPARA	1.11208	0.626413	0.6747	1.35991	0.166774	0.6747	0.821399	0.370301	0.6747	1.12013	0.603308	0.6747	1.20395	0.431327	0.6747	0.849262	0.504069	0.6747
SS00001124	1595	CYP51A1	1.35775	0.0800623	0.278352	1.11121	0.534015	0.278352	0.951485	0.768553	0.278352	0.650604	0.0169767	0.278352	1.51995	0.0196937	0.278352	1.15805	0.439981	0.278352
SS00001125	1839	HBEGF	1.16828	0.334703	0.562084	0.840755	0.283175	0.562084	0.905281	0.534619	0.562084	0.913322	0.571262	0.562084	1.10365	0.546299	0.562084	0.846246	0.353974	0.562084
SS00001126	9210	BMP15	1.32179	0.008554	0.0105298	1.0979	0.345806	0.0105298	1.31195	0.0102182	0.0105298	0.828148	0.064336	0.0105298	1.20836	0.0845339	0.0105298	1.04374	0.696798	0.0105298
SS00001127	3351	HTR1B	0.573708	0.0411313	0.0165531	0.691162	0.16278	0.0165531	0.892415	0.660941	0.0165531	0.270651	3.79137e-05	0.0165531	0.425089	0.00343883	0.0165531	0.645237	0.139693	0.0165531
SS00001128	2252	FGF7	1.7168	0.318616	0.459793	2.15319	0.1615	0.459793	2.05362	0.187857	0.459793	0.870284	0.79561	0.459793	0.753571	0.619591	0.459793	1.48969	0.508027	0.459793
SS00001129	6776	STAT5A	1.14873	0.452296	0.746229	0.907918	0.599379	0.746229	0.968158	0.859943	0.746229	0.911484	0.61419	0.746229	0.982419	0.928011	0.746229	1.02552	0.902176	0.746229
SS00001130	1493	CTLA4	0.752777	0.177337	0.405334	0.989401	0.958766	0.405334	0.847576	0.425724	0.405334	0.883208	0.573395	0.405334	1.24481	0.346887	0.405334	0.840613	0.454088	0.405334
SS00001131	259	AMBP	1.69433	0.291309	0.648968	0.924521	0.873692	0.648968	0.62104	0.339342	0.648968	1.81961	0.232535	0.648968	1.46413	0.456532	0.648968	1.05064	0.928665	0.648968
SS00001132	6556	SLC11A1	0.966023	0.869436	0.162281	1.09264	0.674041	0.162281	0.569256	0.0125142	0.162281	1.03587	0.866915	0.162281	1.04129	0.847463	0.162281	0.974285	0.911763	0.162281
SS00001133	4625	MYH7	1.36031	0.183978	0.502025	0.751574	0.216332	0.502025	0.779718	0.279466	0.502025	1.06773	0.773102	0.502025	0.976393	0.916228	0.502025	0.956623	0.861394	0.502025
SS00001134	5096	PCCB	1.69175	0.00378151	0.0648526	1.03716	0.825074	0.0648526	0.890457	0.484335	0.0648526	1.04806	0.776209	0.0648526	0.738663	0.076328	0.0648526	0.961526	0.831664	0.0648526
SS00001135	Ssc.16019	PIT-1	1.12316	0.393327	0.646412	1.09934	0.485214	0.646412	0.996979	0.982117	0.646412	0.920953	0.567706	0.646412	1.01633	0.91166	0.646412	0.930489	0.633895	0.646412
SS00001136	176	ACAN	0.987031	0.930316	0.990538	0.938528	0.671421	0.990538	0.879467	0.39334	0.990538	1.07854	0.638026	0.990538	1.04219	0.800085	0.990538	0.985949	0.93243	0.990538
SS00001137	3952	LEP	1.18707	0.291017	0.150037	1.56235	0.00989507	0.150037	1.35729	0.0666545	0.150037	1.36655	0.0612278	0.150037	0.901679	0.531209	0.150037	0.816948	0.266169	0.150037
SS00001138	1029	CDKN2A	0.898275	0.646376	0.227584	0.946393	0.813402	0.227584	1.17916	0.482296	0.227584	0.501825	0.0112715	0.227584	0.953116	0.84886	0.227584	0.748214	0.272481	0.227584
SS00001139	3284	HSD3B2	1.24022	0.0761007	0.432322	0.979571	0.860223	0.432322	0.944043	0.624042	0.432322	1.15611	0.223325	0.432322	1.09005	0.464455	0.432322	1.04624	0.73042	0.432322
SS00001140	2167	FABP4	0.893216	0.57191	0.245768	1.18536	0.396774	0.245768	0.918814	0.671225	0.245768	1.12967	0.541905	0.245768	0.811379	0.299527	0.245768	1.32036	0.219522	0.245768
SS00001141	3606	IL18	1.91107	0.0183269	0.130705	0.744642	0.259527	0.130705	1.05672	0.830659	0.130705	1.16092	0.565087	0.130705	1.83831	0.0363622	0.130705	1.2426	0.453965	0.130705
SS00001142	3815	KIT	0.57444	0.213666	0.115392	0.782985	0.577938	0.115392	0.396275	0.043588	0.115392	0.325595	0.0178776	0.115392	1.10355	0.822312	0.115392	0.458488	0.121218	0.115392
SS00001143	1440	CSF3	0.885011	0.245487	0.542705	0.869162	0.184494	0.542705	0.886986	0.253957	0.542705	1.21194	0.0734855	0.542705	0.945722	0.616449	0.542705	0.898224	0.358661	0.542705
SS00001144	6159	RPL29	0.741343	0.0713005	0.25575	0.946428	0.731102	0.25575	1.11656	0.493062	0.25575	0.952637	0.761943	0.25575	0.778712	0.127717	0.25575	1.01741	0.92316	0.25575
SS00001145	2796	GNRH1	0.781103	0.269927	0.819665	0.744923	0.190946	0.819665	1.09798	0.67284	0.819665	0.978175	0.924925	0.819665	0.884053	0.58894	0.819665	0.834548	0.466638	0.819665
SS00001146	7076	TIMP1	0.161335	6.59899e-06	0.00338533	0.343481	0.00248084	0.00338533	0.530219	0.0555774	0.00338533	0.413301	0.00998083	0.00338533	0.530633	0.0558561	0.00338533	0.794636	0.519951	0.00338533
SS00001147	2488	FSHB	0.595443	0.0225714	0.0482457	0.561244	0.0121083	0.0482457	0.860374	0.485347	0.0482457	0.513037	0.00451224	0.0482457	1.12671	0.601858	0.0482457	0.686161	0.125807	0.0482457
SS00001148	2524	FUT2	0.786801	0.109345	0.00228592	1.10764	0.484738	0.00228592	1.31735	0.0680585	0.00228592	1.09199	0.546975	0.00228592	1.04016	0.786912	0.00228592	0.755	0.0941293	0.00228592
SS00001149	476	ATP1A1	1.02034	0.877782	0.190548	1.2134	0.148895	0.190548	0.996014	0.975666	0.190548	1.19251	0.187184	0.190548	1.07034	0.604718	0.190548	0.905943	0.501931	0.190548
SS00001150	598	BCL2L1	0.475258	0.0160713	0.0262897	0.897022	0.707738	0.0262897	1.03441	0.906973	0.0262897	0.765342	0.359961	0.0262897	0.682015	0.19439	0.0262897	0.694461	0.266389	0.0262897
SS00001151	481	ATP1B1	1.72601	0.140344	0.165783	1.58489	0.210368	0.165783	1.02278	0.950298	0.165783	1.3556	0.403387	0.165783	2.36461	0.0244536	0.165783	0.531363	0.1272	0.165783
SS00001152	360203	GLT6D1	1.0669	0.852049	0.184711	1.96549	0.0612021	0.184711	1.25784	0.510667	0.184711	0.6595	0.237621	0.184711	1.15538	0.687114	0.184711	0.988216	0.97563	0.184711
SS00001153	820	CAMP	1.08736	0.668144	0.686744	1.3116	0.172987	0.686744	0.794538	0.245231	0.686744	0.965079	0.855395	0.686744	0.746135	0.14255	0.686744	0.780604	0.262514	0.686744
SS00001154	3467	IFNW1	1.02214	0.844611	0.659967	1.0865	0.460185	0.659967	0.944463	0.609876	0.659967	0.936341	0.597351	0.659967	1.30082	0.0303499	0.659967	0.965739	0.780236	0.659967
SS00001155	2821	GPI	1.09669	0.703245	0.0991489	0.6606	0.0965352	0.0991489	0.751123	0.243872	0.0991489	0.909663	0.695979	0.0991489	0.933743	0.777058	0.0991489	1.21551	0.473056	0.0991489
SS00001156	3479	IGF1	0.622807	0.0701619	0.241857	0.814526	0.41908	0.241857	0.637818	0.0844086	0.241857	0.812931	0.414715	0.241857	0.509982	0.0127586	0.241857	0.656397	0.144611	0.241857
SS00001157	5443	POMC	1.462	0.022983	0.627311	0.861866	0.350177	0.627311	0.8334	0.254335	0.627311	1.1071	0.520425	0.627311	0.909548	0.549013	0.627311	0.961467	0.823605	0.627311
SS00001158	488	ATP2A2	0.886181	0.32764	0.283375	1.11964	0.359301	0.283375	0.938841	0.606416	0.283375	0.884916	0.322074	0.283375	0.873715	0.275353	0.283375	0.762696	0.0568117	0.283375
SS00001159	6173	RPL36A	1.54189	0.00714183	0.341558	1.02311	0.877542	0.341558	0.95129	0.736576	0.341558	1.12339	0.435679	0.341558	1.15977	0.359966	0.341558	0.960715	0.80907	0.341558
SS00001160	3623	INHA	0.734502	0.0468493	0.116008	0.978973	0.886234	0.116008	1.22499	0.180409	0.116008	0.995964	0.978272	0.116008	1.20531	0.247443	0.116008	1.00099	0.995222	0.116008
SS00001161	4312	MMP1	0.735675	0.49505	0.0147051	1.37265	0.481562	0.0147051	1.65282	0.268099	0.0147051	1.54233	0.337932	0.0147051	1.83465	0.194143	0.0147051	0.973597	0.957358	0.0147051
SS00001162	1437	CSF2	0.571815	0.0413894	0.17939	0.643963	0.102453	0.17939	1.27645	0.349603	0.17939	0.479471	0.0222246	0.17939	1.02528	0.931076	0.17939	0.692719	0.21208	0.17939
SS00001163	820	CAMP	1.07119	0.491414	0.329773	1.18924	0.0913287	0.329773	1.03338	0.741507	0.329773	1.04091	0.687255	0.329773	1.00229	0.981657	0.329773	1.02385	0.832146	0.329773
SS00001164	5243	ABCB1	0.405441	0.00133708	0.0122483	0.635091	0.0794272	0.0122483	0.648536	0.0933428	0.0122483	0.978237	0.92989	0.0122483	0.895041	0.658153	0.0122483	0.749981	0.309013	0.0122483
SS00001165	1562	CYP2C18	4.18799	0.0289558	0.896735	1.53412	0.493307	0.896735	0.661495	0.508133	0.896735	1.4315	0.565216	0.896735	1.27505	0.707639	0.896735	1.40631	0.624536	0.896735
SS00001166	3991	LIPE	0.745609	0.0815924	0.384507	1.28212	0.136745	0.384507	0.838067	0.284401	0.384507	0.888912	0.472393	0.384507	1.1412	0.420934	0.384507	1.05067	0.786299	0.384507
SS00001167	626545	EG626545	1.08056	0.781572	0.569792	0.747778	0.341034	0.569792	0.946696	0.844516	0.569792	0.938319	0.847194	0.569792	0.872882	0.657825	0.569792	1.30964	0.389151	0.569792
SS00001168	Ssc.263	LEPR	0.909068	0.566644	0.267952	1.05372	0.765003	0.267952	0.871897	0.368193	0.267952	0.606368	0.0111156	0.267952	0.730561	0.100707	0.267952	0.881025	0.462651	0.267952
SS00001169	1950	EGF	1.60747	0.183144	0.364108	1.06555	0.855947	0.364108	0.879699	0.71431	0.364108	2.05092	0.0491616	0.364108	3.02507	0.00429927	0.364108	0.729998	0.424029	0.364108
SS00001170	7450	VWF	0.767277	0.149864	0.242599	1.403	0.0694522	0.242599	0.901657	0.566106	0.242599	1.00813	0.96407	0.242599	0.93177	0.719206	0.242599	0.899725	0.60016	0.242599
SS00001171	7124	TNF	1.28607	0.0858363	0.0178898	0.625341	0.00278063	0.0178898	0.935943	0.641183	0.0178898	0.582268	0.000847551	0.0178898	0.765487	0.0951781	0.0178898	0.790572	0.14735	0.0178898
SS00001172	3700	ITIH4	2.42856	0.0653584	0.246015	1.60017	0.315888	0.246015	0.949556	0.911099	0.246015	1.24857	0.632845	0.246015	3.28005	0.016347	0.246015	0.933527	0.894427	0.246015
SS00001173	3480	IGF1R	1.08839	0.476594	0.29199	0.902434	0.389542	0.29199	1.07717	0.531663	0.29199	1.20661	0.122248	0.29199	1.06666	0.613846	0.29199	1.31144	0.0496901	0.29199
SS00001174	825	CAPN3	1.45095	0.046755	0.00867394	1.04963	0.786917	0.00867394	0.750543	0.11884	0.00867394	1.10905	0.564677	0.00867394	1.6443	0.0099909	0.00867394	0.793947	0.255892	0.00867394
SS00001175	12167	Bmpr1b	1.15424	0.300289	0.791046	1.01255	0.927407	0.791046	0.981086	0.889044	0.791046	1.06418	0.65017	0.791046	1.15842	0.30991	0.791046	0.915786	0.566686	0.791046
SS00001176	4157	MC1R	0.699133	0.0187058	0.139567	0.688322	0.0146251	0.139567	0.725258	0.0328382	0.139567	0.847714	0.254814	0.139567	0.793877	0.116354	0.139567	0.874356	0.404662	0.139567
SS00001177	2879	GPX4	1.14977	0.433168	0.220232	0.776223	0.161113	0.220232	0.619416	0.0117227	0.220232	0.967338	0.851118	0.220232	0.95058	0.774632	0.220232	1.25419	0.25875	0.220232
SS00001178	10105	PPIF	1.25303	0.485943	0.503851	1.40708	0.294742	0.503851	0.648863	0.187642	0.503851	0.948825	0.870443	0.503851	1.28005	0.446145	0.503851	0.663071	0.260434	0.503851
SS00001179	730415	LOC730415	2.1867	0.153241	0.834068	1.18253	0.754475	0.834068	0.95388	0.929745	0.834068	1.87538	0.247323	0.834068	1.49089	0.479402	0.834068	1.16878	0.794638	0.834068
SS00001180	2597	GAPDH	1.18998	0.370336	0.474322	0.822507	0.31533	0.474322	0.845989	0.388693	0.474322	0.902191	0.593898	0.474322	0.966203	0.858251	0.474322	0.955181	0.831309	0.474322
SS00001181	1576	CYP3A4	2.30078	0.161517	0.405334	0.781192	0.672141	0.405334	1.14658	0.814403	0.405334	2.07298	0.218349	0.405334	1.42379	0.545646	0.405334	0.90859	0.88297	0.405334
SS00001182	3119	HLA-DQB1	1.54056	0.275274	0.697812	1.92067	0.104943	0.697812	0.764123	0.493557	0.697812	1.18931	0.658086	0.697812	1.49843	0.314944	0.697812	0.8737	0.757614	0.697812
SS00001183	28568	TRBV19	0.631334	0.0411133	0.529325	1.47872	0.0786546	0.529325	0.826045	0.377924	0.529325	0.930231	0.736754	0.529325	0.874327	0.533724	0.529325	1.0469	0.84876	0.529325
SS00001184	6261	RYR1	0.87098	0.430649	0.228529	1.50937	0.0253862	0.228529	0.85583	0.375314	0.228529	0.940749	0.726045	0.228529	0.77198	0.14647	0.228529	0.835471	0.360154	0.228529
SS00001185	5468	PPARG	0.907959	0.332894	0.893539	1.13453	0.208851	0.893539	1.06547	0.522387	0.893539	1.02375	0.812107	0.893539	0.919943	0.401481	0.893539	1.04723	0.676313	0.893539
SS00001186	4489	MT1A	0.207314	0.0118394	0.0830952	0.319165	0.0593137	0.0830952	0.208405	0.0120878	0.0830952	1.17184	0.7854	0.0830952	1.48063	0.515688	0.0830952	0.784869	0.710071	0.0830952
SS00001187	2660	MSTN	1.45424	0.0292639	0.256549	0.947299	0.739837	0.256549	0.86434	0.374808	0.256549	0.993186	0.969371	0.256549	0.950582	0.774981	0.256549	1.0409	0.825823	0.256549
SS00001188	3949	LDLR	0.781719	0.220702	0.468401	0.820314	0.321825	0.468401	1.42533	0.0831134	0.468401	0.766075	0.186323	0.468401	1.07522	0.714668	0.468401	0.868591	0.525844	0.468401
SS00001189	50488	MINK1	1.45643	0.0194555	0.14947	0.628253	0.00497742	0.14947	1.00979	0.948664	0.14947	0.952778	0.749441	0.14947	0.959898	0.801407	0.14947	1.04267	0.805011	0.14947
SS00001190	4641	MYO1C	0.69266	0.0378338	0.0160985	0.649504	0.0163851	0.0160985	0.811004	0.221343	0.0160985	0.581254	0.00348045	0.0160985	0.793615	0.178696	0.0160985	0.806698	0.260779	0.0160985
SS00001191	29986	SLC39A2	0.890157	0.503524	0.39269	1.28768	0.153291	0.39269	0.840604	0.32105	0.39269	1.09106	0.615568	0.39269	0.990986	0.958279	0.39269	0.845153	0.388539	0.39269
SS00001192	8565	YARS	0.605969	0.0205223	0.319322	0.751708	0.169698	0.319322	1.05921	0.777651	0.319322	0.803302	0.287898	0.319322	0.738713	0.156471	0.319322	1.23539	0.357415	0.319322
SS00001193	79143	LENG4	0.395573	0.00291476	0.0823721	0.74396	0.299324	0.0823721	0.952466	0.862731	0.0823721	0.479808	0.0147504	0.0823721	0.534862	0.0346585	0.0823721	0.816988	0.522722	0.0823721
SS00001194	27069	GHITM	0.80126	0.246612	0.0464291	0.93329	0.714438	0.0464291	0.818154	0.292675	0.0464291	0.703885	0.0722475	0.0464291	0.766056	0.166168	0.0464291	1.02099	0.921454	0.0464291
SS00001195	4000	LMNA	0.506813	0.0587874	0.203928	0.499492	0.0539647	0.203928	0.900508	0.761891	0.203928	1.07353	0.837381	0.203928	1.03241	0.926451	0.203928	0.901349	0.788195	0.203928
SS00001196	55902	ACSS2	0.875979	0.452988	0.269233	1.20632	0.290715	0.269233	0.872174	0.43846	0.269233	0.898097	0.54159	0.269233	1.22909	0.246479	0.269233	0.816966	0.308036	0.269233
SS00001197	2547	XRCC6	0.57284	0.0019648	0.105246	0.924037	0.650974	0.105246	0.881361	0.43669	0.105246	1.0474	0.790542	0.105246	1.08272	0.645842	0.105246	0.903419	0.579912	0.105246
SS00001198	79034	C7orf26	0.657487	0.108278	0.585737	1.25754	0.370633	0.585737	1.02147	0.933262	0.585737	1.02901	0.910253	0.585737	1.24632	0.389316	0.585737	1.00809	0.977329	0.585737
SS00001199	5298	PI4KB	0.60195	0.00424788	0.313682	1.0877	0.604312	0.313682	0.97691	0.885182	0.313682	0.921218	0.613362	0.313682	1.08779	0.62747	0.313682	1.12909	0.504057	0.313682
SS00001200	56894	AGPAT3	1.40578	0.0290781	0.483642	0.949526	0.726578	0.483642	0.801062	0.143135	0.483642	0.8446	0.260225	0.483642	1.01567	0.916291	0.483642	0.989618	0.949681	0.483642
SS00001201	7094	TLN1	0.666413	0.0458128	0.00173074	0.475689	0.000785393	0.00173074	0.951041	0.796296	0.00173074	0.634173	0.0265906	0.00173074	0.441922	0.000303127	0.00173074	0.900542	0.630542	0.00173074
SS00001202	972	CD74	1.13528	0.249023	0.536652	0.82714	0.0901477	0.536652	0.9386	0.560506	0.536652	0.886452	0.272816	0.536652	1.06065	0.588402	0.536652	0.854263	0.202041	0.536652
SS00001203	2091	FBL	0.639015	0.0149473	0.0596547	0.672396	0.0288488	0.0596547	1.05872	0.740541	0.0596547	1.01592	0.926874	0.0596547	0.782416	0.179615	0.0596547	0.711067	0.0863729	0.0596547
SS00001204	50488	MINK1	0.888985	0.577979	0.481594	1.3123	0.205325	0.481594	1.1436	0.526266	0.481594	1.25887	0.280973	0.481594	0.800352	0.296579	0.481594	1.10778	0.664703	0.481594
SS00001205	1655	DDX5	1.27114	0.169275	0.811737	0.818031	0.246921	0.811737	1.01792	0.91723	0.811737	1.18621	0.322958	0.811737	1.26757	0.174118	0.811737	0.942893	0.758521	0.811737
SS00001206	6721	SREBF2	0.942099	0.693856	0.115675	1.26159	0.134089	0.115675	0.931667	0.640654	0.115675	0.943005	0.698532	0.115675	1.4168	0.0386898	0.115675	0.800706	0.197023	0.115675
SS00001207	2617	GARS	1.11874	0.594679	0.240152	0.853258	0.453129	0.240152	1.17627	0.442925	0.240152	0.575747	0.0141492	0.240152	0.751299	0.182338	0.240152	1.01874	0.937049	0.240152
SS00001208	972	CD74	1.67776	0.23372	0.188394	1.02077	0.961677	0.188394	0.871438	0.747944	0.188394	1.52348	0.330087	0.188394	1.5331	0.323063	0.188394	0.742296	0.534926	0.188394
SS00001209	274	BIN1	0.932325	0.731027	0.789194	1.29434	0.212897	0.789194	1.36539	0.135625	0.789194	0.966134	0.865654	0.789194	0.881626	0.537724	0.789194	0.899945	0.644027	0.789194
SS00001210	3151	HMGN2	1.30323	0.0998894	0.045269	0.902444	0.512978	0.045269	1.19198	0.267298	0.045269	1.62333	0.00463132	0.045269	0.839733	0.271119	0.045269	0.927812	0.668455	0.045269
SS00001211	126133	ALDH16A1	0.930272	0.813803	0.718674	0.893331	0.713443	0.718674	0.838224	0.566441	0.718674	1.08543	0.789475	0.718674	1.00318	0.992209	0.718674	1.1619	0.662327	0.718674
SS00001212	1108	CHD4	0.754215	0.0885673	0.322413	0.961882	0.808617	0.322413	1.05175	0.753263	0.322413	0.998737	0.993711	0.322413	0.838098	0.276993	0.322413	0.830633	0.306249	0.322413
SS00001213	6132	RPL8	0.833113	0.300318	0.162242	0.870313	0.428436	0.162242	1.14469	0.440898	0.162242	1.09815	0.592099	0.162242	1.52825	0.0217662	0.162242	1.01175	0.95219	0.162242
SS00001214	55643	BTBD2	0.927417	0.733805	0.447389	0.89899	0.631259	0.447389	1.05963	0.793675	0.447389	0.983633	0.94056	0.447389	1.24945	0.350333	0.447389	0.946302	0.82357	0.447389
SS00001215	9410	WDR57	0.72302	0.000308756	0.243305	0.999841	0.998359	0.243305	0.795973	0.00663447	0.243305	0.941706	0.440224	0.243305	1.0978	0.234774	0.243305	1.1533	0.108837	0.243305
SS00001216	537	ATP6AP1	1.10625	0.46399	0.544201	1.12928	0.379177	0.544201	1.06764	0.633868	0.544201	1.06647	0.63954	0.544201	0.942397	0.665793	0.544201	1.06196	0.695364	0.544201
SS00001217	10575	CCT4	0.478784	0.00280279	0.0438285	1.01762	0.937442	0.0438285	1.23018	0.356427	0.0438285	1.16739	0.48904	0.0438285	1.36634	0.1696	0.0438285	0.752541	0.259878	0.0438285
SS00001218	66005	CHID1	0.780892	0.246866	0.266177	1.53746	0.0502146	0.266177	1.06143	0.777107	0.266177	1.19566	0.399453	0.266177	0.907554	0.645566	0.266177	0.859718	0.522429	0.266177
SS00001219	55004	C11orf59	0.611472	0.0175019	0.645051	1.00541	0.977826	0.645051	1.13248	0.523715	0.645051	0.97677	0.903702	0.645051	0.914368	0.645649	0.645051	1.02147	0.922079	0.645051
SS00001220	55129	TMEM16K	1.12347	0.487696	0.245075	1.09282	0.595916	0.245075	1.02453	0.884573	0.245075	0.898048	0.521206	0.245075	0.958344	0.798875	0.245075	0.726379	0.0966172	0.245075
SS00001221	2621	GAS6	0.523307	0.0429644	0.335129	1.17325	0.602138	0.335129	1.68885	0.0963389	0.335129	0.852648	0.602967	0.335129	0.677019	0.209705	0.335129	0.965278	0.91762	0.335129
SS00001222	51234	TMEM85	0.98789	0.937274	0.862678	0.87314	0.384872	0.862678	1.00277	0.985721	0.862678	0.932953	0.654667	0.862678	0.956776	0.775526	0.862678	0.82961	0.286567	0.862678
SS00001223	83439	TCF7L1	0.821183	0.327812	0.676087	1.01728	0.931469	0.676087	1.01594	0.936746	0.676087	1.14685	0.493798	0.676087	1.05674	0.78194	0.676087	0.954009	0.832655	0.676087
SS00001224	27042	C1orf107	1.1754	0.382116	0.579217	0.833138	0.324601	0.579217	0.813981	0.268122	0.579217	0.931035	0.739379	0.579217	0.748875	0.156689	0.579217	0.889763	0.570187	0.579217
SS00001225	6897	TARS	0.795741	0.175665	0.051179	0.937698	0.69765	0.051179	0.978262	0.894249	0.051179	0.736789	0.0745538	0.051179	0.552445	0.00140656	0.051179	1.27321	0.199426	0.051179
SS00001226	8636	SSNA1	0.859546	0.223349	0.770003	0.895975	0.373169	0.770003	1.1624	0.225911	0.770003	0.774743	0.0459128	0.770003	0.89657	0.419994	0.770003	1.03419	0.805842	0.770003
SS00001227	9425	CDYL	0.807486	0.231429	0.032573	0.970415	0.864447	0.032573	1.00218	0.990136	0.032573	0.75583	0.144335	0.032573	0.759962	0.14377	0.032573	0.889116	0.551575	0.032573
SS00001228	10628	TXNIP	0.491603	0.0514562	0.000584243	1.05205	0.88457	0.000584243	0.859375	0.665121	0.000584243	1.37308	0.368473	0.000584243	0.877479	0.708771	0.000584243	1.30825	0.493801	0.000584243
SS00001229	9728	KIAA0256	1.11375	0.600842	0.4036	0.55398	0.00791356	0.4036	0.793162	0.265558	0.4036	0.836234	0.421283	0.4036	0.89906	0.605299	0.4036	0.790729	0.311799	0.4036
SS00001230	55937	APOM	0.779174	0.565932	0.396429	0.447266	0.0730958	0.396429	1.05754	0.897239	0.396429	0.615067	0.268266	0.396429	0.613042	0.265118	0.396429	0.555682	0.232336	0.396429
SS00001231	2316	FLNA	0.944954	0.740585	0.267798	0.672475	0.0278187	0.267798	1.18808	0.318339	0.267798	0.872838	0.429089	0.267798	0.705414	0.0503326	0.267798	0.84384	0.378057	0.267798
SS00001232	55697	VAC14	0.931895	0.508367	0.0839032	0.922209	0.448338	0.0839032	1.12437	0.275727	0.0839032	0.880686	0.238491	0.0839032	1.17522	0.142258	0.0839032	0.98932	0.927905	0.0839032
SS00001233	9670	IPO13	0.917494	0.655933	0.598981	1.51061	0.041227	0.598981	1.12718	0.536455	0.598981	1.18725	0.377573	0.598981	0.884627	0.52682	0.598981	0.896888	0.614742	0.598981
SS00001234	652	BMP4	0.906146	0.623925	0.587586	1.11193	0.597767	0.587586	1.06454	0.755308	0.587586	1.14003	0.515261	0.587586	0.971036	0.883468	0.587586	0.975265	0.911041	0.587586
SS00001235	64077	LHPP	1.48994	0.0667201	0.304263	1.39228	0.123806	0.304263	1.14186	0.528265	0.304263	1.51031	0.0585722	0.304263	1.63061	0.0317594	0.304263	1.34419	0.214313	0.304263
SS00001236	8878	SQSTM1	0.825176	0.093883	0.368578	0.738016	0.0110764	0.368578	0.81956	0.0834383	0.368578	0.804161	0.0595336	0.368578	0.787651	0.0405148	0.368578	0.947636	0.665833	0.368578
SS00001237	1327	COX4I1	0.888794	0.358403	0.5257	1.17843	0.20474	0.5257	0.932364	0.58309	0.5257	0.966508	0.788954	0.5257	1.10253	0.445677	0.5257	0.822709	0.178555	0.5257
SS00001238	6598	SMARCB1	0.806111	0.0504739	0.00538382	0.780527	0.0263906	0.00538382	1.06069	0.578057	0.00538382	0.748377	0.0107536	0.00538382	1.01144	0.920232	0.00538382	1.1315	0.300968	0.00538382
SS00001239	8870	IER3	0.234405	4.68747e-05	0.000413418	1.20578	0.525501	0.000413418	1.04395	0.883485	0.000413418	1.55726	0.148338	0.000413418	0.779044	0.420826	0.000413418	0.706191	0.294857	0.000413418
SS00001240	23646	PLD3	0.941073	0.734955	0.452656	1.51201	0.0287746	0.452656	0.818812	0.271001	0.452656	1.08581	0.646664	0.452656	0.691644	0.0488389	0.452656	0.988617	0.954429	0.452656
SS00001241	9360	PPIG	0.622234	0.0315139	0.503219	0.878193	0.536843	0.503219	1.05392	0.80214	0.503219	1.24325	0.304179	0.503219	1.35812	0.186127	0.503219	0.95011	0.827076	0.503219
SS00001242	59	ACTA2	0.306316	0.030317	0.0197601	0.219431	0.00703256	0.0197601	0.902209	0.842638	0.0197601	0.260856	0.0152483	0.0197601	0.360529	0.0585623	0.0197601	0.172605	0.00547572	0.0197601
SS00001243	23594	ORC6L	0.767248	0.533989	0.550127	0.67549	0.359512	0.550127	0.990567	0.982174	0.550127	0.935065	0.874272	0.550127	1.29607	0.54261	0.550127	0.978187	0.96291	0.550127
SS00001244	162	AP1B1	1.05685	0.689832	0.448057	0.8198	0.159895	0.448057	0.840829	0.21774	0.448057	1.10076	0.489889	0.448057	0.964356	0.803573	0.448057	0.859158	0.331286	0.448057
SS00001245	11331	PHB2	1.08046	0.622115	0.372972	1.06288	0.69745	0.372972	0.984024	0.918098	0.372972	1.0674	0.677616	0.372972	1.72856	0.00374612	0.372972	1.0103	0.953337	0.372972
SS00001246	7001	PRDX2	1.1815	0.516146	0.556809	1.2857	0.330727	0.556809	0.9913	0.972737	0.556809	0.988643	0.964368	0.556809	1.43769	0.164612	0.556809	0.788642	0.409697	0.556809
SS00001247	8733	GPAA1	1.35323	0.0131392	0.124657	0.97081	0.794726	0.124657	0.890187	0.312087	0.124657	0.928725	0.517708	0.124657	1.02614	0.820669	0.124657	1.35248	0.0249086	0.124657
SS00001248	10574	CCT7	0.829578	0.265776	0.596238	0.754518	0.0989436	0.596238	1.07972	0.644023	0.596238	0.928294	0.65392	0.596238	0.967743	0.843112	0.596238	0.946627	0.767254	0.596238
SS00001249	8703	B4GALT3	0.996499	0.978805	0.323962	1.48382	0.00606508	0.323962	1.04933	0.715679	0.323962	1.19178	0.192149	0.323962	1.05118	0.705787	0.323962	1.05494	0.71745	0.323962
SS00001250	114902	C1QTNF5	0.945128	0.845699	0.00984533	0.835282	0.536384	0.00984533	1.3433	0.314063	0.00984533	0.567305	0.0601607	0.00984533	0.853903	0.587079	0.00984533	0.867572	0.661822	0.00984533
SS00001251	4043	LRPAP1	0.885381	0.474764	0.954696	1.08908	0.615344	0.954696	1.02675	0.876158	0.954696	1.08747	0.62144	0.954696	1.00075	0.996459	0.954696	1.28907	0.188364	0.954696
SS00001252	56006	C19orf61	1.0281	0.894998	0.00109492	0.964116	0.861838	0.00109492	1.24331	0.305168	0.00109492	0.963198	0.858279	0.00109492	0.887718	0.571814	0.00109492	0.943281	0.803644	0.00109492
SS00001253	4733	DRG1	1.3507	0.167453	0.382716	0.745334	0.176728	0.382716	1.0643	0.770274	0.382716	0.676356	0.0765801	0.382716	0.904505	0.639135	0.382716	0.817528	0.401661	0.382716
SS00001254	5757	PTMA	1.38802	0.00104402	1.70114e-05	0.98311	0.84609	1.70114e-05	1.22429	0.0288054	1.70114e-05	1.54987	4.12304e-05	1.70114e-05	1.24549	0.0187087	1.70114e-05	1.10604	0.309658	1.70114e-05
SS00001255	6628	SNRPB	0.963771	0.806215	0.0951944	0.666201	0.0118977	0.0951944	0.995216	0.97455	0.0951944	0.849398	0.283697	0.0951944	1.02532	0.876618	0.0951944	1.03896	0.82022	0.0951944
SS00001256	9138	ARHGEF1	0.882203	0.407624	0.243719	1.36993	0.0451555	0.243719	1.3787	0.0413189	0.243719	1.10687	0.501203	0.243719	1.11094	0.486016	0.243719	1.20227	0.278926	0.243719
SS00001257	3679	ITGA7	1.21291	0.351872	0.111284	0.804128	0.294313	0.111284	0.846497	0.420402	0.111284	0.963739	0.85731	0.111284	0.620521	0.0351753	0.111284	0.936568	0.7755	0.111284
SS00001258	2878	GPX3	1.7903	0.0337133	0.00143861	1.17669	0.534294	0.00143861	0.384737	0.00116954	0.00143861	1.80086	0.032122	0.00143861	0.529379	0.021524	0.00143861	0.617786	0.108388	0.00143861
SS00001259	4704	NDUFA9	1.32285	0.0818375	0.139654	0.836465	0.257376	0.139654	0.878056	0.406366	0.139654	0.927762	0.630392	0.139654	1.22283	0.204461	0.139654	0.789687	0.182806	0.139654
SS00001260	4926	NUMA1	1.0087	0.951789	0.531372	1.20876	0.193895	0.531372	1.02199	0.879313	0.531372	0.950841	0.725229	0.531372	1.3241	0.0596076	0.531372	1.32742	0.0869374	0.531372
SS00001261	340348	TSPAN33	1.08996	0.615363	0.0425867	1.24593	0.206401	0.0425867	1.3448	0.0931405	0.0425867	1.8525	0.00203666	0.0425867	1.56725	0.0215606	0.0425867	1.39415	0.0921502	0.0425867
SS00001262	373156	GSTK1	0.99215	0.953692	0.00210595	0.969446	0.819234	0.00210595	0.862275	0.281073	0.00210595	1.60469	0.00182286	0.00210595	1.27657	0.0965464	0.00210595	1.2866	0.106674	0.00210595
SS00001263	2006	ELN	1.0637	0.76333	0.0003421	0.669089	0.0594429	0.0003421	0.903163	0.620023	0.0003421	0.612101	0.0330178	0.0003421	0.609346	0.0225879	0.0003421	0.357213	0.000145218	0.0003421
SS00001264	6194	RPS6	0.845151	0.455905	0.266119	1.10597	0.654041	0.266119	1.29994	0.24908	0.266119	1.19356	0.433243	0.266119	0.778624	0.270947	0.266119	1.29836	0.303375	0.266119
SS00001265	6585	SLIT1	0.996407	0.976882	0.809718	0.913034	0.466564	0.809718	1.01259	0.919801	0.809718	1.0218	0.862236	0.809718	1.15387	0.278012	0.809718	0.985507	0.916299	0.809718
SS00001266	51466	EVL	1.07422	0.66631	0.354307	0.726002	0.0630127	0.354307	0.840527	0.300173	0.354307	0.797189	0.201995	0.354307	1.0083	0.963673	0.354307	0.941808	0.746494	0.354307
SS00001267	9948	WDR1	0.586539	0.000448445	0.123932	0.964355	0.783245	0.123932	0.868947	0.29256	0.123932	0.828035	0.161383	0.123932	0.839546	0.192966	0.123932	0.910469	0.526374	0.123932
SS00001268	2232	FDXR	0.65009	0.0454515	0.385024	0.72006	0.118015	0.385024	1.04503	0.829506	0.385024	0.83413	0.382242	0.385024	0.694473	0.0969271	0.385024	0.954798	0.839705	0.385024
SS00001269	149175	MANEAL	1.02438	0.881926	0.423293	1.01438	0.929855	0.423293	0.875261	0.414675	0.423293	1.02906	0.859823	0.423293	0.82263	0.269175	0.423293	1.05679	0.760843	0.423293
SS00001270	10612	TRIM3	0.803147	0.330357	0.395986	1.32971	0.20896	0.395986	0.797317	0.314878	0.395986	0.715589	0.142623	0.395986	0.942736	0.799948	0.395986	0.807652	0.395027	0.395986
SS00001271	721	C4B	2.09112	0.0775519	0.316535	1.38204	0.426019	0.316535	0.793407	0.567805	0.316535	1.47906	0.337121	0.316535	2.08919	0.0866364	0.316535	1.11738	0.805856	0.316535
SS00001272	374395	LOC374395	1.18111	0.499046	0.571278	0.664937	0.105752	0.571278	0.825126	0.435799	0.571278	1.2163	0.427377	0.571278	1.13888	0.5967	0.571278	1.28115	0.369997	0.571278
SS00001273	9344	TAOK2	1.12787	0.38198	0.22187	0.846659	0.23004	0.22187	0.976393	0.86109	0.22187	0.889733	0.395752	0.22187	0.959698	0.764021	0.22187	1.06142	0.696568	0.22187
SS00001274	8890	EIF2B4	1.09792	0.469649	0.773484	1.02029	0.875785	0.773484	1.10539	0.438409	0.773484	1.02823	0.82848	0.773484	0.901806	0.447793	0.773484	1.07774	0.603231	0.773484
SS00001275	51236	C8orf30A	1.22518	0.364319	0.550239	0.683301	0.0960441	0.550239	0.94442	0.796723	0.550239	0.881203	0.569992	0.550239	1.16366	0.496649	0.550239	1.19127	0.482779	0.550239
SS00001276	3425	IDUA	1.0169	0.924456	0.21095	1.20762	0.291803	0.21095	0.985791	0.935478	0.21095	0.970195	0.864126	0.21095	0.949906	0.771456	0.21095	1.21902	0.321556	0.21095
SS00001277	5709	PSMD3	1.28335	0.0781261	0.394356	1.08598	0.548103	0.394356	0.964268	0.790382	0.394356	0.914049	0.513149	0.394356	1.14318	0.357841	0.394356	1.01656	0.914459	0.394356
SS00001278	29844	TFPT	0.931089	0.408612	0.310625	0.898038	0.214304	0.310625	0.924101	0.358305	0.310625	0.976396	0.7792	0.310625	1.27147	0.00901787	0.310625	1.15948	0.129663	0.310625
SS00001279	550	AUP1	1.02025	0.867436	0.0846121	0.721356	0.0114101	0.0846121	0.989374	0.929118	0.0846121	0.92967	0.545274	0.0846121	0.907512	0.422294	0.0846121	1.07105	0.610211	0.0846121
SS00001280	4176	MCM7	1.10062	0.608608	0.229986	1.17089	0.401748	0.229986	0.805879	0.254503	0.229986	1.35667	0.112171	0.229986	0.977888	0.904678	0.229986	0.740419	0.159015	0.229986
SS00001281	2944	GSTM1	2.65282	0.0277039	0.529366	1.01684	0.96826	0.529366	0.915923	0.834305	0.529366	1.58399	0.279293	0.529366	1.49471	0.348565	0.529366	1.37811	0.496446	0.529366
SS00001282	57542	KLHDC5	0.969239	0.846674	0.741356	1.29744	0.116758	0.741356	1.02069	0.899145	0.741356	1.05463	0.742206	0.741356	0.977465	0.887801	0.741356	1.27433	0.187906	0.741356
SS00001283	2023	ENO1	0.839233	0.461297	0.137709	0.538701	0.0144883	0.137709	1.07299	0.766005	0.137709	1.39326	0.169666	0.137709	1.3506	0.211638	0.137709	1.4432	0.174044	0.137709
SS00001284	5187	PER1	0.660294	0.037384	0.412848	1.13252	0.514318	0.412848	1.05208	0.789374	0.412848	1.05507	0.777944	0.412848	0.918492	0.655109	0.412848	0.699824	0.102757	0.412848
SS00001285	8991	SELENBP1	1.03053	0.844546	0.323721	1.07928	0.619697	0.323721	0.922869	0.601695	0.323721	1.19778	0.246205	0.323721	1.21068	0.244505	0.323721	0.889071	0.494984	0.323721
SS00001286	256949	ANKRD47	0.715047	0.103911	0.550468	1.28407	0.219505	0.550468	0.805762	0.286883	0.550468	0.979213	0.916467	0.550468	1.27795	0.228846	0.550468	1.22078	0.377054	0.550468
SS00001287	3326	HSP90AB1	0.675399	0.0968107	0.0165169	1.01702	0.94131	0.0165169	1.4355	0.124422	0.0165169	1.06104	0.79615	0.0165169	1.07	0.768024	0.0165169	0.963783	0.885546	0.0165169
SS00001288	3678	ITGA5	0.149057	7.89183e-06	0.0219896	0.5691	0.103545	0.0219896	0.935403	0.842609	0.0219896	0.719112	0.331719	0.0219896	0.538328	0.0753833	0.0219896	0.679701	0.309831	0.0219896
SS00001289	84619	ZGPAT	0.786622	0.133163	0.403084	1.00729	0.962833	0.403084	1.03727	0.814493	0.403084	1.20339	0.241988	0.403084	1.05231	0.743851	0.403084	1.11843	0.522533	0.403084
SS00001290	1915	EEF1A1	0.968384	0.825157	1.26441e-05	1.20048	0.216473	1.26441e-05	1.28864	0.0910529	1.26441e-05	1.08614	0.57105	1.26441e-05	1.47493	0.0126949	1.26441e-05	0.992175	0.961443	1.26441e-05
SS00001291	10400	PEMT	0.844681	0.237683	0.776392	0.898134	0.44818	0.776392	0.844998	0.238695	0.776392	0.953471	0.735295	0.776392	1.1929	0.217881	0.776392	1.05664	0.726634	0.776392
SS00001292	27237	ARHGEF16	1.07432	0.538668	0.389943	0.874459	0.254789	0.389943	0.996729	0.977489	0.389943	1.06029	0.615098	0.389943	1.16614	0.193935	0.389943	0.942449	0.648721	0.389943
SS00001293	9353	SLIT2	0.864664	0.118318	0.43365	0.922053	0.37459	0.43365	1.01671	0.854886	0.43365	0.753684	0.00442639	0.43365	0.870189	0.134441	0.43365	0.971833	0.778084	0.43365
SS00001294	10598	AHSA1	0.790682	0.240206	0.55575	1.00169	0.993157	0.55575	1.10602	0.609892	0.55575	0.838013	0.373703	0.55575	0.82944	0.376883	0.55575	1.07643	0.738294	0.55575
SS00001295	1892	ECHS1	1.36776	0.10506	0.502013	1.41059	0.0766877	0.502013	1.0095	0.959813	0.502013	1.10779	0.586572	0.502013	1.2357	0.26591	0.502013	0.961926	0.853253	0.502013
SS00001296	23521	RPL13A	0.856933	0.548553	0.0489648	1.20878	0.462165	0.0489648	1.65207	0.0598024	0.0489648	1.21736	0.445838	0.0489648	1.40057	0.197013	0.0489648	1.67697	0.0812263	0.0489648
SS00001297	51004	COQ6	1.17013	0.307411	0.536152	0.913954	0.555828	0.536152	0.88599	0.429498	0.536152	0.854319	0.306395	0.536152	0.862769	0.349709	0.536152	1.01028	0.95205	0.536152
SS00001298	80347	COASY	1.07531	0.497128	0.425394	0.774869	0.0236446	0.425394	0.930716	0.501905	0.425394	0.953381	0.654354	0.425394	0.919271	0.43201	0.425394	1.00856	0.942868	0.425394
SS00001299	Ssc.12166	PPAT/DPCK	0.717261	0.406611	0.0351168	0.562589	0.156928	0.0351168	1.82895	0.138219	0.0351168	0.842062	0.665974	0.0351168	1.06358	0.876773	0.0351168	0.67368	0.378096	0.0351168
SS00001300	80347	COASY	1.10842	0.406545	0.201674	1.42215	0.00821155	0.201674	0.931488	0.565605	0.201674	1.26372	0.0850327	0.201674	1.27015	0.0630745	0.201674	0.930694	0.602788	0.201674
SS00001302	8402	SLC25A11	1.00249	0.990913	0.604229	1.06212	0.782338	0.604229	1.15881	0.501068	0.604229	1.23001	0.346976	0.604229	0.789426	0.284157	0.604229	1.4055	0.171326	0.604229
SS00001303	3105	HLA-A	0.98273	0.888525	0.000750981	0.970266	0.808187	0.000750981	1.01268	0.919232	0.000750981	0.918585	0.496538	0.000750981	1.03901	0.771524	0.000750981	0.997816	0.987443	0.000750981
SS00001304	648026	LOC648026	0.699137	0.0936082	0.698878	1.32817	0.178757	0.698878	1.13497	0.542186	0.698878	1.11044	0.613559	0.698878	1.13974	0.528999	0.698878	1.1657	0.509408	0.698878
SS00001305	72	ACTG2	1.65477	0.190568	0.0593504	0.625514	0.2216	0.0593504	0.93476	0.85822	0.0593504	1.53031	0.266305	0.0593504	0.487628	0.0669252	0.0593504	0.718893	0.437328	0.0593504
SS00001306	6134	RPL10	0.866231	0.613528	0.927274	1.18674	0.547566	0.927274	1.13051	0.665929	0.927274	0.997586	0.993199	0.927274	1.02197	0.938905	0.927274	1.51203	0.200317	0.927274
SS00001307	6175	RPLP0	1.11431	0.626345	0.0169116	1.02611	0.907455	0.0169116	1.32542	0.21173	0.0169116	1.05174	0.820106	0.0169116	1.41332	0.128371	0.0169116	1.10844	0.678483	0.0169116
SS00001308	3312	HSPA8	0.910739	0.625141	0.172744	0.807323	0.26863	0.172744	1.15869	0.443263	0.172744	1.17638	0.398461	0.172744	0.867137	0.457871	0.172744	0.80212	0.307075	0.172744
SS00001309	7314	UBB	1.05589	0.752701	0.508844	0.877069	0.449656	0.508844	0.899386	0.540205	0.508844	1.2637	0.183202	0.508844	1.12973	0.481662	0.508844	1.11708	0.567135	0.508844
SS00001310	1278	COL1A2	0.615905	0.227572	0.443954	0.599575	0.203637	0.443954	1.40423	0.394145	0.443954	0.89317	0.775176	0.443954	1.57874	0.254762	0.443954	1.19326	0.689766	0.443954
SS00001311	6203	RPS9	0.78859	0.176826	0.729297	1.01192	0.94516	0.729297	1.28089	0.159918	0.729297	1.25092	0.201998	0.729297	0.912589	0.596684	0.729297	0.903453	0.599309	0.729297
SS00001312	6203	RPS9	0.916261	0.676961	0.0460463	1.32385	0.189003	0.0460463	1.44487	0.089008	0.0460463	1.32494	0.187749	0.0460463	1.11258	0.61164	0.0460463	1.06474	0.789002	0.0460463
SS00001313	967	CD63	1.09656	0.710881	0.776942	0.857673	0.538062	0.776942	1.08667	0.738113	0.776942	0.998911	0.996499	0.776942	1.0861	0.739719	0.776942	0.756063	0.319127	0.776942
SS00001314	967	CD63	0.784975	0.389131	0.592839	0.640014	0.119289	0.592839	0.846212	0.550814	0.592839	0.772558	0.359193	0.592839	1.12855	0.665146	0.592839	0.821203	0.529256	0.592839
SS00001315	6303	SAT1	1.31096	0.24432	0.0211527	1.60393	0.0483682	0.0211527	1.01246	0.956888	0.0211527	1.18535	0.460634	0.0211527	1.11445	0.650556	0.0211527	0.888165	0.64411	0.0211527
SS00001316	6303	SAT1	0.978481	0.853978	0.372126	1.08816	0.477052	0.372126	0.96664	0.774193	0.372126	1.04095	0.734419	0.372126	1.20204	0.129036	0.372126	1.01944	0.884173	0.372126
SS00001317	7431	VIM	0.937478	0.817201	0.0127419	0.986556	0.961329	0.0127419	2.32002	0.00571081	0.0127419	1.18317	0.548407	0.0127419	1.92879	0.0260464	0.0127419	0.914067	0.773626	0.0127419
SS00001318	84418	C5orf32	0.77206	0.364911	0.723066	1.55444	0.128646	0.723066	1.01073	0.969907	0.723066	1.26679	0.406824	0.723066	1.03341	0.907548	0.723066	1.10003	0.763345	0.723066
SS00001319	6125	RPL5	1.11769	0.467932	0.000609347	1.16006	0.334925	0.000609347	1.66868	0.00247901	0.000609347	1.41654	0.0302138	0.000609347	1.17708	0.290673	0.000609347	1.28817	0.146594	0.000609347
SS00001320	6189	RPS3A	0.966703	0.789728	0.0900607	1.19684	0.165728	0.0900607	1.50078	0.0036639	0.0900607	1.22893	0.114131	0.0900607	0.931718	0.578576	0.0900607	1.3018	0.0729196	0.0900607
SS00001321	390006	PPIAP19	0.936255	0.569915	0.625575	1.02268	0.846106	0.625575	1.02884	0.805695	0.625575	1.1076	0.380396	0.625575	1.21996	0.109101	0.625575	1.2873	0.060167	0.625575
SS00001322	3084	NRG1	1.19591	0.375972	0.842481	0.90711	0.628422	0.842481	1.10043	0.633514	0.842481	1.03928	0.863536	0.842481	1.15166	0.530026	0.842481	1.05009	0.827224	0.842481
SS00001323	0	TC287172	1.28259	0.330791	0.00460069	1.74735	0.0359497	0.00460069	0.985987	0.95556	0.00460069	1.36681	0.224798	0.00460069	1.16128	0.556406	0.00460069	1.95115	0.0256165	0.00460069
SS00001324	6188	RPS3	1.33597	0.139511	0.31125	0.969087	0.869663	0.31125	0.993804	0.974083	0.31125	0.931337	0.71045	0.31125	0.863906	0.44738	0.31125	1.02044	0.924631	0.31125
SS00001325	729903	LOC729903	1.00844	0.963199	0.358587	1.13038	0.502315	0.358587	0.994898	0.977549	0.358587	0.744947	0.115132	0.358587	1.21729	0.300991	0.358587	1.1204	0.577194	0.358587
SS00001326	9074	CLDN6	0.897187	0.333322	0.0514973	0.886121	0.282168	0.0514973	0.915013	0.426792	0.0514973	0.581337	5.40091e-05	0.0514973	1.18834	0.161917	0.0514973	0.907047	0.434826	0.0514973
SS00001327	1364	CLDN4	1.55305	0.0601151	0.560801	0.934374	0.763198	0.560801	1.0107	0.962271	0.560801	1.22304	0.375188	0.560801	0.895732	0.639677	0.560801	1.18561	0.500815	0.560801
SS00001328	3543	IGLL1	0.867168	0.623123	0.265117	0.868305	0.626303	0.265117	1.17466	0.579124	0.265117	1.30016	0.368449	0.265117	0.961257	0.891361	0.265117	0.758452	0.396351	0.265117
SS00001329	3543	IGLL1	1.20248	0.535018	0.464579	1.48714	0.188398	0.464579	0.866437	0.62898	0.464579	1.33958	0.328362	0.464579	1.05771	0.8497	0.464579	0.812354	0.531744	0.464579
SS00001330	6138	RPL15	1.26625	0.205913	0.135561	1.14957	0.44995	0.135561	0.980283	0.913512	0.135561	1.07433	0.69622	0.135561	1.06914	0.715766	0.135561	1.21468	0.34743	0.135561
SS00001331	11193	WBP4	0.638407	0.0284215	0.459575	1.22497	0.301342	0.459575	1.06535	0.744479	0.459575	0.878433	0.506163	0.459575	1.41403	0.112193	0.459575	0.739162	0.172326	0.459575
SS00001332	2950	GSTP1	0.862273	0.390633	0.479999	0.989095	0.948936	0.479999	0.938848	0.712859	0.479999	1.02437	0.888167	0.479999	0.852333	0.355259	0.479999	1.45096	0.061501	0.479999
SS00001333	Ssc.12999	BI342341	0.868132	0.282298	0.542136	1.02977	0.821365	0.542136	1.02268	0.862929	0.542136	1.12918	0.354028	0.542136	0.909527	0.499062	0.542136	0.942877	0.685892	0.542136
SS00001334	9445	ITM2B	0.950324	0.833002	0.010549	1.12123	0.636499	0.010549	0.837209	0.464595	0.010549	1.424	0.15259	0.010549	0.890422	0.631725	0.010549	1.0034	0.989967	0.010549
SS00001335	83982	FAM14A	1.01364	0.952189	0.0401385	1.57792	0.052902	0.0401385	1.37973	0.163257	0.0401385	0.886371	0.594579	0.0401385	0.849003	0.471293	0.0401385	0.697509	0.162855	0.0401385
SS00001336	6135	RPL11	1.11854	0.424364	0.00560708	1.26263	0.103952	0.00560708	1.17231	0.26028	0.00560708	1.26967	0.0964152	0.00560708	1.32234	0.0542436	0.00560708	1.02147	0.891486	0.00560708
SS00001337	6193	RPS5	0.939177	0.647739	0.187228	0.780336	0.0802525	0.187228	1.29386	0.0699415	0.187228	0.9769	0.864611	0.187228	0.898143	0.436128	0.187228	0.844483	0.276187	0.187228
SS00001338	10487	CAP1	0.844941	0.201433	0.0238674	1.00399	0.975477	0.0238674	1.098	0.472916	0.0238674	0.852106	0.224155	0.0238674	0.843159	0.196041	0.0238674	0.918546	0.558862	0.0238674
SS00001339	6205	RPS11	1	1	0.0964132	1	1	0.0964132	1	1	0.0964132	1	1	0.0964132	1	1	0.0964132	1	1	0.0964132
SS00001340	6130	RPL7A	0.814805	0.286232	0.0501474	1.33888	0.133427	0.0501474	1.44187	0.0633704	0.0501474	1.16132	0.433456	0.0501474	0.969697	0.871135	0.0501474	1.14517	0.524481	0.0501474
SS00001341	9238	TBRG4	1.08775	0.538275	0.31216	1.20348	0.182125	0.31216	0.905721	0.46943	0.31216	1.17176	0.25106	0.31216	1.14603	0.321838	0.31216	0.890468	0.448702	0.31216
SS00001342	9238	TBRG4	1.1515	0.185834	0.0926876	0.882649	0.239758	0.0926876	0.881309	0.234261	0.0926876	0.915842	0.404125	0.0926876	1.19646	0.109576	0.0926876	0.814772	0.0897481	0.0926876
SS00001343	11337	GABARAP	1.4139	0.0292759	0.68662	0.917972	0.571233	0.68662	1.16737	0.309737	0.68662	0.984307	0.91637	0.68662	0.796086	0.1395	0.68662	1.06952	0.690335	0.68662
SS00001344	9295	SFRS11	1.26122	0.214255	0.526033	0.950631	0.783009	0.526033	1.25614	0.222062	0.526033	0.918934	0.646107	0.526033	0.920345	0.676237	0.526033	1.17141	0.444056	0.526033
SS00001345	9295	SFRS11	0.973163	0.852832	0.0695314	1.0431	0.773634	0.0695314	1.40122	0.0291617	0.0695314	1.33145	0.060487	0.0695314	1.41692	0.0368161	0.0695314	1.07446	0.661919	0.0695314
SS00001346	10273	STUB1	1.01242	0.951812	0.410213	0.767817	0.203956	0.410213	1.02963	0.886378	0.410213	1.07311	0.730106	0.410213	0.907266	0.634622	0.410213	1.10406	0.665335	0.410213
SS00001347	339123	LOC339123	1.08548	0.501497	0.57847	1.19556	0.150561	0.57847	0.884166	0.316008	0.57847	1.03801	0.758888	0.57847	1.15085	0.255189	0.57847	1.10348	0.470767	0.57847
SS00001348	6141	RPL18	0.888919	0.45407	0.340332	0.961858	0.80365	0.340332	1.11856	0.475998	0.340332	0.884492	0.435405	0.340332	0.716626	0.0418692	0.340332	0.872666	0.438802	0.340332
SS00001349	8659	ALDH4A1	1.02549	0.879838	0.0125529	0.654797	0.0170492	0.0125529	0.926165	0.645683	0.0125529	0.726207	0.0643364	0.0125529	0.615211	0.00717383	0.0125529	0.786771	0.205524	0.0125529
SS00001350	25764	HYPK	0.802407	0.266633	0.162984	0.7345	0.124181	0.162984	1.48584	0.052156	0.162984	0.947829	0.784172	0.162984	0.617499	0.0202974	0.162984	0.88969	0.593937	0.162984
SS00001351	10169	SERF2	0.85333	0.199406	0.000223342	0.759417	0.0313539	0.000223342	0.902928	0.403741	0.000223342	0.711048	0.00925841	0.000223342	0.649827	0.00154448	0.000223342	0.850162	0.23876	0.000223342
SS00001352	6201	RPS7	1.06321	0.801271	0.16214	1.37676	0.197093	0.16214	1.53	0.0905282	0.16214	1.42261	0.156604	0.16214	0.984508	0.94884	0.16214	1.48668	0.154156	0.16214
SS00001353	51142	CHCHD2	1.09826	0.523837	0.770597	1.08956	0.55937	0.770597	0.907601	0.509792	0.770597	1.19866	0.22333	0.770597	0.880796	0.389754	0.770597	0.816375	0.222701	0.770597
SS00001354	3015	H2AFZ	1.31146	0.274888	0.40365	0.698251	0.151987	0.40365	1.24098	0.382326	0.40365	1.02514	0.919307	0.40365	0.716252	0.181854	0.40365	0.793193	0.401432	0.40365
SS00001355	6139	RPL17	1.14322	0.385576	0.0191303	1.16163	0.332419	0.0191303	1.37797	0.0451259	0.0191303	1.22633	0.190702	0.0191303	1.3218	0.0781481	0.0191303	0.904939	0.560671	0.0191303
SS00001356	714	C1QC	1.33476	0.322393	0.464048	0.980246	0.944897	0.464048	1.26085	0.425234	0.464048	1.74971	0.062298	0.464048	1.12153	0.700736	0.464048	1.09579	0.777029	0.464048
SS00001357	1384	CRAT	1.24974	0.32425	0.254545	0.907691	0.665735	0.254545	1.15969	0.509889	0.254545	1.03046	0.900349	0.254545	1.00278	0.990899	0.254545	1.30508	0.293034	0.254545
SS00001358	1384	CRAT	0.790355	0.135563	0.610403	1.20168	0.239373	0.610403	0.895482	0.475297	0.610403	1.00654	0.966174	0.610403	0.97495	0.868996	0.610403	0.966052	0.840849	0.610403
SS00001359	4869	NPM1	0.75892	0.147948	0.115392	0.819576	0.2914	0.115392	1.18073	0.376577	0.115392	1.26725	0.211434	0.115392	0.808205	0.259674	0.115392	0.806434	0.307187	0.115392
SS00001360	0	XR_016009.1	1.40622	0.028812	0.210142	0.888578	0.427294	0.210142	0.801831	0.144441	0.210142	0.921739	0.582582	0.210142	1.23864	0.156712	0.210142	0.696572	0.037142	0.210142
SS00001361	10043	TOM1	0.99306	0.965293	0.728	0.848374	0.309741	0.728	0.857894	0.343011	0.728	0.941832	0.708488	0.728	0.836092	0.269786	0.728	1.12454	0.513837	0.728
SS00001362	10043	TOM1	0.957369	0.763282	0.106636	1.10105	0.507373	0.106636	0.919617	0.563439	0.106636	1.31928	0.0649495	0.106636	0.99157	0.953288	0.106636	1.18555	0.297925	0.106636
SS00001363	6157	RPL27A	1.1971	0.307894	0.22986	0.872677	0.437955	0.22986	1.51481	0.0245051	0.22986	1.39416	0.066551	0.22986	1.21065	0.279316	0.22986	1.26937	0.228735	0.22986
SS00001364	517	ATP5G2	0.88029	0.563962	0.697616	1.33625	0.19626	0.697616	1.16237	0.496581	0.697616	1.17651	0.463017	0.697616	0.907949	0.661632	0.697616	1.16419	0.538566	0.697616
SS00001365	388	RHOB	0.394591	0.00199169	0.000990393	1.543	0.117521	0.000990393	1.31759	0.311827	0.000990393	0.71579	0.222541	0.000990393	0.894689	0.680371	0.000990393	0.882294	0.678401	0.000990393
SS00001366	Ssc.5442	AJ957071	1.14415	0.577472	0.846027	1.00548	0.981906	0.846027	1.05309	0.830071	0.846027	0.920495	0.731262	0.846027	1.29528	0.32015	0.846027	0.650949	0.12072	0.846027
SS00001367	401010	LOC401010	1.09023	0.366486	0.399776	0.841319	0.078326	0.399776	0.949493	0.585816	0.399776	1.08483	0.394191	0.399776	0.934408	0.494501	0.399776	1.08851	0.426866	0.399776
SS00001368	5901	RAN	1.40101	0.0488681	0.0567933	1.01615	0.92213	0.0567933	1.10175	0.555878	0.0567933	1.41713	0.0422666	0.0567933	1.18693	0.301478	0.0567933	1.26732	0.204124	0.0567933
SS00001369	28964	GIT1	1.11772	0.499852	0.55636	0.853696	0.340018	0.55636	1.01335	0.935603	0.55636	0.981922	0.9115	0.55636	0.849036	0.353708	0.55636	1.21281	0.298828	0.55636
SS00001370	7009	TEGT	1.46324	0.0445976	0.646412	0.80671	0.242823	0.646412	0.95358	0.793157	0.646412	0.923021	0.659012	0.646412	0.889524	0.519994	0.646412	1.05651	0.786221	0.646412
SS00001371	26471	NUPR1	0.955232	0.778511	0.789242	1.44966	0.0303858	0.789242	1.05771	0.730552	0.789242	1.23834	0.197117	0.789242	0.879753	0.434153	0.789242	0.899682	0.562589	0.789242
SS00001372	23207	PLEKHM2	0.795385	0.167135	0.204386	1.05987	0.720403	0.204386	1.01848	0.910143	0.204386	0.862902	0.367703	0.204386	0.563545	0.00160994	0.204386	0.973669	0.883067	0.204386
SS00001373	23207	PLEKHM2	0.577199	0.058239	0.0483978	0.661642	0.147744	0.0483978	1.32151	0.322518	0.0483978	0.506141	0.0215897	0.0483978	0.735952	0.283895	0.0483978	1.27923	0.43256	0.0483978
SS00001374	Ssc.4878	BG383426	0.856629	0.344157	0.606143	1.22482	0.218282	0.606143	1.05536	0.739696	0.606143	1.14617	0.403262	0.606143	0.715062	0.047546	0.606143	1.10916	0.568645	0.606143
SS00001375	113655	MFSD3	0.501764	0.0305703	0.00741986	0.577663	0.0796686	0.00741986	1.80831	0.0598504	0.00741986	1.22686	0.501295	0.00741986	0.804232	0.473952	0.00741986	0.611968	0.155725	0.00741986
SS00001376	360	AQP3	0.269576	0.00107204	3.68342e-07	0.56438	0.114763	3.68342e-07	0.25723	0.000773147	3.68342e-07	1.52734	0.260067	3.68342e-07	0.913343	0.818105	3.68342e-07	0.883596	0.753651	3.68342e-07
SS00001377	506	ATP5B	1.3558	0.164303	0.340012	0.871309	0.52204	0.340012	0.634388	0.0424978	0.340012	0.95981	0.848195	0.340012	0.763652	0.215887	0.340012	0.723686	0.185418	0.340012
SS00001378	1351	COX8A	1.2441	0.131557	0.175322	0.874328	0.34632	0.175322	0.873935	0.34474	0.175322	1.12481	0.408454	0.175322	1.07963	0.588619	0.175322	1.03222	0.840864	0.175322
SS00001379	6233	RPS27A	0.974613	0.891054	0.0802515	0.852236	0.398045	0.0802515	1.49716	0.0402842	0.0802515	1.28806	0.185965	0.0802515	1.5525	0.0266096	0.0802515	1.11453	0.606412	0.0802515
SS00001380	533	ATP6V0B	0.988192	0.940367	0.152906	0.659145	0.0141802	0.152906	1.14366	0.401515	0.152906	0.837376	0.270081	0.152906	0.800404	0.169704	0.152906	0.838186	0.325218	0.152906
SS00001381	10971	YWHAQ	1.19443	0.269846	0.0120771	0.659014	0.0141863	0.0120771	1.08797	0.59674	0.0120771	0.844618	0.293664	0.0120771	0.628409	0.00707683	0.0120771	0.677726	0.0369972	0.0120771
SS00001382	805	CALM2	1.6325	0.040705	0.000444551	0.751079	0.218002	0.000444551	1.81928	0.0143776	0.000444551	1.23805	0.354568	0.000444551	1.45838	0.108572	0.000444551	0.961842	0.878979	0.000444551
SS00001383	79001	VKORC1	1.11888	0.448243	0.464901	0.941409	0.682208	0.464901	1.01874	0.89966	0.464901	1.51083	0.00939752	0.464901	0.979682	0.89677	0.464901	1.16339	0.362185	0.464901
SS00001384	253190	SERHL2	1.10524	0.454916	0.573264	1.06418	0.640983	0.573264	0.774309	0.064348	0.573264	1.06361	0.643857	0.573264	1.21207	0.186983	0.573264	0.971688	0.846995	0.573264
SS00001385	11344	TWF2	1.13341	0.119397	0.0202173	1.01237	0.875237	0.0202173	0.974237	0.739071	0.0202173	0.976315	0.759635	0.0202173	1.24123	0.0103745	0.0202173	0.884283	0.168794	0.0202173
SS00001386	271	AMPD2	1.02655	0.816285	0.243285	1.00483	0.965896	0.243285	0.995602	0.968805	0.243285	0.957669	0.701636	0.243285	1.50496	0.00128391	0.243285	0.979733	0.870968	0.243285
SS00001387	51160	VPS28	0.686092	0.058792	0.0147051	0.723866	0.101562	0.0147051	1.15898	0.444092	0.0147051	1.14996	0.468289	0.0147051	0.75031	0.143097	0.0147051	1.07457	0.737307	0.0147051
SS00001388	10521	DDX17	0.809437	0.138707	0.643976	1.06259	0.663715	0.643976	1.05253	0.71371	0.643976	1.25443	0.137771	0.643976	1.13473	0.395575	0.643976	0.942121	0.702388	0.643976
SS00001389	64175	LEPRE1	0.489067	0.0129685	0.33876	0.901528	0.699848	0.33876	1.27347	0.372077	0.33876	0.672235	0.148361	0.33876	0.983307	0.950002	0.33876	0.899839	0.725468	0.33876
SS00001390	1639	DCTN1	1.59553	0.00879872	0.00440231	1.00376	0.981859	0.00440231	1.03588	0.83087	0.00440231	1.2985	0.123125	0.00440231	1.29124	0.130954	0.00440231	1.55168	0.0244643	0.00440231
SS00001391	9349	RPL23	1.30952	0.248153	0.591604	0.958846	0.855115	0.591604	1.54855	0.0671315	0.591604	1.09909	0.681873	0.591604	0.857191	0.505097	0.591604	0.989348	0.966793	0.591604
SS00001392	54982	CLN6	1.12803	0.473925	0.665533	1.02301	0.891859	0.665533	1.1776	0.333453	0.665533	0.983958	0.927805	0.665533	0.970702	0.864848	0.665533	1.04144	0.828208	0.665533
SS00001393	57085	AGTRAP	1.36532	0.00994326	0.534852	0.914828	0.430046	0.534852	0.92553	0.491977	0.534852	0.975044	0.835805	0.534852	1.0474	0.696763	0.534852	1.191	0.171711	0.534852
SS00001394	977	CD151	1.16534	0.320548	0.0609492	0.771639	0.0988573	0.0609492	0.941768	0.694248	0.0609492	0.855464	0.311072	0.0609492	0.95034	0.738464	0.0609492	0.954186	0.783266	0.0609492
SS00001395	79144	C20orf149	1.09101	0.674093	0.138898	1.51608	0.0535405	0.138898	1.03314	0.874706	0.138898	1.49935	0.0597104	0.138898	0.686851	0.0791759	0.138898	0.995672	0.985026	0.138898
SS00001396	9601	PDIA4	1.20685	0.0354426	0.269233	1.27154	0.00895159	0.269233	1.00145	0.986422	0.269233	1.13355	0.149835	0.269233	0.874772	0.125433	0.269233	1.0997	0.322827	0.269233
SS00001397	1174	AP1S1	1.27648	0.0187608	0.0553757	1.19438	0.0786943	0.0553757	0.905147	0.312624	0.0553757	0.911265	0.345761	0.0553757	0.851511	0.109443	0.0553757	0.939549	0.569039	0.0553757
SS00001398	389	RHOC	0.741153	0.0740409	0.0604302	0.835095	0.271802	0.0604302	1.14764	0.398465	0.0604302	0.956588	0.784029	0.0604302	0.796282	0.168074	0.0604302	0.844948	0.35622	0.0604302
SS00001399	498	ATP5A1	1.10915	0.321821	0.379316	0.9687	0.758737	0.379316	0.903858	0.333435	0.379316	1.01404	0.892802	0.379316	0.84811	0.12099	0.379316	0.75054	0.0196147	0.379316
SS00001400	29895	MYLPF	1.28237	0.0679811	0.000470378	0.865009	0.27565	0.000470378	1.15058	0.29127	0.000470378	1.75075	0.000258264	0.000470378	0.90444	0.447135	0.000470378	1.08549	0.577559	0.000470378
SS00001401	4831	NME2	1.20947	0.372536	0.823902	0.917381	0.683881	0.823902	1.00158	0.994036	0.823902	1.09169	0.67873	0.823902	0.987957	0.954296	0.823902	1.05274	0.827925	0.823902
SS00001402	26301	GBGT1	0.938849	0.612273	0.245445	0.756016	0.0323714	0.245445	0.853243	0.20906	0.245445	0.89459	0.373789	0.245445	0.799741	0.0818475	0.245445	1.13281	0.373177	0.245445
SS00001403	9741	LAPTM4A	0.872529	0.590242	0.638332	0.708476	0.180768	0.638332	0.911887	0.715195	0.638332	0.626064	0.0734671	0.638332	0.70628	0.177023	0.638332	0.891567	0.68477	0.638332
SS00001404	4736	RPL10A	0.938106	0.714989	0.21109	0.85864	0.386977	0.21109	1.58846	0.0134417	0.21109	0.858321	0.385841	0.21109	0.953743	0.786497	0.21109	1.12856	0.537541	0.21109
SS00001405	10445	MCRS1	0.921051	0.732666	0.0251066	0.752074	0.243159	0.0251066	1.30764	0.271078	0.0251066	0.485113	0.00579909	0.0251066	0.912217	0.707827	0.0251066	1.05188	0.850827	0.0251066
SS00001406	10155	TRIM28	0.485807	0.00360285	0.00969212	0.616033	0.0401506	0.00969212	0.760416	0.231226	0.00969212	0.750658	0.210649	0.00969212	0.671236	0.0866576	0.00969212	1.38066	0.208039	0.00969212
SS00001407	51005	AMDHD2	0.806667	0.384556	0.359697	1.46794	0.126896	0.359697	0.97797	0.927565	0.359697	0.811431	0.39751	0.359697	0.688914	0.137818	0.359697	1.28269	0.367755	0.359697
SS00001408	4723	NDUFV1	0.805973	0.309431	0.318323	1.13317	0.552784	0.318323	0.87072	0.511376	0.318323	1.4251	0.101306	0.318323	1.17725	0.475908	0.318323	0.774434	0.281991	0.318323
SS00001409	6455	SH3GL1	0.780045	0.200512	0.207676	0.8113	0.278693	0.207676	1.16807	0.418283	0.207676	0.781689	0.20422	0.207676	0.789539	0.222539	0.207676	1.05663	0.796125	0.207676
SS00001410	3399	ID3	1.11078	0.603727	0.0270959	0.561753	0.00828398	0.0270959	0.87345	0.504672	0.0270959	0.476901	0.00115511	0.0270959	0.745842	0.155398	0.0270959	1.04738	0.837505	0.0270959
SS00001411	3399	ID3	0.952999	0.53622	0.154679	0.963862	0.635682	0.154679	1.04576	0.565172	0.154679	1.00985	0.899326	0.154679	0.848224	0.0425537	0.154679	0.979043	0.807024	0.154679
SS00001412	83451	ABHD11	1.04705	0.748593	0.137572	0.827863	0.195662	0.137572	0.910254	0.513669	0.137572	0.933249	0.630594	0.137572	0.814168	0.174421	0.137572	0.885223	0.44953	0.137572
SS00001413	Ssc.24385	AW482939	1.03317	0.813968	0.784105	0.983252	0.903024	0.784105	0.950511	0.714613	0.784105	1.05246	0.712599	0.784105	0.821039	0.163826	0.784105	1.1115	0.497311	0.784105
SS00001414	5654	HTRA1	0.815553	0.525928	0.506743	0.821728	0.541223	0.506743	1.17621	0.613078	0.506743	0.889116	0.713858	0.506743	0.556818	0.0772808	0.506743	0.912624	0.798461	0.506743
SS00001415	22918	CD93	1.2461	0.0745984	0.562066	1.01106	0.926427	0.562066	1.05183	0.671936	0.562066	1.09309	0.457573	0.562066	1.05072	0.689867	0.562066	1.04902	0.719639	0.562066
SS00001416	51231	VRK3	1.30881	0.094997	0.362034	0.880106	0.416591	0.362034	0.991973	0.958805	0.362034	0.921595	0.630745	0.362034	1.08915	0.625396	0.362034	0.949438	0.766351	0.362034
SS00001417	55593	OTUD5	0.8866	0.570157	0.708739	0.832903	0.390564	0.708739	0.766588	0.216012	0.708739	0.848494	0.439694	0.708739	0.87301	0.523744	0.708739	0.913817	0.703176	0.708739
SS00001418	28974	C19orf53	1.36233	0.0920515	0.820475	0.870406	0.438087	0.820475	1.18592	0.342386	0.820475	1.08081	0.662747	0.820475	0.967827	0.854126	0.820475	0.958094	0.829579	0.820475
SS00001419	1211	CLTA	1.06556	0.718607	0.995972	1.10559	0.569773	0.995972	1.107	0.564926	0.995972	1.06426	0.723751	0.995972	0.907353	0.581879	0.995972	1.11374	0.585244	0.995972
SS00001420	6048	RNF5	1.36832	0.0300639	0.30512	0.928952	0.592066	0.30512	0.871979	0.322946	0.30512	1.03897	0.78056	0.30512	1.16638	0.268119	0.30512	1.02158	0.889262	0.30512
SS00001421	6992	PPP1R11	1.34421	0.0104616	0.354087	1.02458	0.820991	0.354087	0.926906	0.481618	0.354087	0.984162	0.881719	0.354087	0.986518	0.905692	0.354087	0.955783	0.706552	0.354087
SS00001422	6992	PPP1R11	1.00877	0.969665	0.141309	0.732285	0.183383	0.141309	0.955012	0.841191	0.141309	0.910503	0.697798	0.141309	0.947298	0.824886	0.141309	0.952477	0.849644	0.141309
SS00001423	27095	TRAPPC3	1.20248	0.150323	0.419558	1.05094	0.690498	0.419558	0.825611	0.133571	0.419558	0.936996	0.6031	0.419558	0.978041	0.858586	0.419558	1.0904	0.536084	0.419558
SS00001424	2101	ESRRA	1.14894	0.268988	0.434649	0.927626	0.54593	0.434649	0.93162	0.568957	0.434649	0.978507	0.860853	0.434649	1.24593	0.0973209	0.434649	1.10416	0.476925	0.434649
SS00001425	56005	C19orf10	1.06468	0.81828	0.981629	1.3048	0.334094	0.981629	1.27861	0.371522	0.981629	1.01976	0.942791	0.981629	0.886625	0.659597	0.981629	1.31542	0.372607	0.981629
SS00001426	8992	ATP6V0E1	1.481	0.0962245	0.139083	0.85088	0.482898	0.139083	1.1014	0.673664	0.139083	0.76134	0.240732	0.139083	0.881449	0.582699	0.139083	0.846991	0.518333	0.139083
SS00001427	60681	FKBP10	1.08501	0.675498	0.703149	0.898869	0.584865	0.703149	1.38924	0.100999	0.703149	0.915187	0.649417	0.703149	0.946375	0.777109	0.703149	0.932862	0.749578	0.703149
SS00001428	5905	RANGAP1	0.974944	0.913568	0.488004	1.11054	0.654506	0.488004	0.854157	0.502212	0.488004	1.03988	0.867197	0.488004	1.18508	0.470147	0.488004	1.70531	0.0504168	0.488004
SS00001429	60314	C12orf10	0.771605	0.0963604	0.713441	1.16638	0.314133	0.713441	1.02784	0.855917	0.713441	0.936995	0.667516	0.713441	0.794184	0.137005	0.713441	0.934047	0.687016	0.713441
SS00001430	2783	GNB2	0.899356	0.547148	0.00190427	0.889674	0.507393	0.00190427	1.0929	0.613705	0.00190427	1.06704	0.711977	0.00190427	1.09714	0.598419	0.00190427	1.07314	0.719414	0.00190427
SS00001431	83463	MXD3	0.949284	0.766761	0.526222	1.29558	0.148937	0.526222	0.929944	0.679209	0.526222	1.12584	0.501092	0.526222	1.14913	0.431601	0.526222	1.17049	0.425117	0.526222
SS00001432	9672	SDC3	0.968153	0.826942	0.959415	0.830061	0.215891	0.959415	0.960453	0.785252	0.959415	0.951039	0.734727	0.959415	1.19458	0.25908	0.959415	0.927591	0.650309	0.959415
SS00001433	10109	ARPC2	0.936317	0.502717	0.0105298	0.809935	0.0396303	0.0105298	1.17063	0.116668	0.0105298	0.874012	0.17679	0.0105298	1.35113	0.00488039	0.0105298	0.92239	0.462192	0.0105298
SS00001434	83638	C11orf68	1.1787	0.312413	0.226491	0.97476	0.873813	0.226491	1.06677	0.688465	0.226491	0.937464	0.688723	0.226491	0.89197	0.509672	0.226491	1.04483	0.807562	0.226491
SS00001435	223	ALDH9A1	1.46309	0.00236394	6.07545e-05	0.899905	0.353599	6.07545e-05	0.940775	0.588935	6.07545e-05	1.54771	0.000684424	6.07545e-05	1.14745	0.229389	6.07545e-05	1.14548	0.286772	6.07545e-05
SS00001436	26517	TIMM13	0.922796	0.625904	0.849879	1.26626	0.160068	0.849879	1.0218	0.895628	0.849879	0.851402	0.332796	0.849879	1.05348	0.751555	0.849879	1.07799	0.683371	0.849879
SS00001437	5831	PYCR1	0.983236	0.951144	0.618901	0.711382	0.224689	0.618901	1.29788	0.349363	0.618901	1.20069	0.509451	0.618901	0.871241	0.618351	0.618901	0.76774	0.395356	0.618901
SS00001438	3315	HSPB1	0.839593	0.300739	0.118376	0.718039	0.056795	0.118376	1.0198	0.906515	0.118376	1.14826	0.411139	0.118376	0.750405	0.0954582	0.118376	0.967432	0.859255	0.118376
SS00001439	92579	G6PC3	1.04649	0.769826	0.710022	0.973649	0.863387	0.710022	1.09448	0.562082	0.710022	0.947433	0.728157	0.710022	0.717227	0.0409547	0.710022	1.01397	0.936269	0.710022
SS00001440	92579	G6PC3	1.07589	0.649741	0.596273	0.986674	0.933472	0.596273	0.989871	0.949486	0.596273	0.855772	0.337381	0.596273	0.897694	0.503954	0.596273	0.843849	0.34936	0.596273
SS00001441	6746	SSR2	1.24429	0.33123	0.682621	0.728575	0.163869	0.682621	1.19012	0.437325	0.682621	1.06446	0.779191	0.682621	0.986552	0.951503	0.682621	1.08072	0.75537	0.682621
SS00001442	9215	LARGE	1.09113	0.57369	0.144784	0.772452	0.104589	0.144784	0.813315	0.189406	0.144784	0.713673	0.0520195	0.144784	0.745482	0.0670364	0.144784	0.793047	0.18785	0.144784
SS00001443	79791	FBXO31	1.07297	0.578302	0.468338	0.932901	0.583553	0.468338	0.745104	0.0277359	0.468338	0.749861	0.0511541	0.468338	0.95345	0.7292	0.468338	0.951202	0.723417	0.468338
SS00001444	54663	WDR74	1.202	0.197292	0.273276	1.27534	0.0925488	0.273276	1.12157	0.416232	0.273276	1.46138	0.0117263	0.273276	0.926437	0.586677	0.273276	1.18924	0.27484	0.273276
SS00001445	6767	ST13	1.16801	0.524282	0.681379	1.18605	0.484595	0.681379	1.03708	0.880819	0.681379	1.31901	0.260831	0.681379	0.797848	0.356849	0.681379	0.755376	0.307011	0.681379
SS00001446	83658	DYNLRB1	0.758349	0.0915303	0.209765	0.795741	0.159297	0.209765	1.26192	0.152164	0.209765	0.910092	0.554522	0.209765	0.941847	0.706394	0.209765	1.08411	0.649948	0.209765
SS00001447	1152	CKB	0.993983	0.973097	0.0218119	0.749538	0.116994	0.0218119	1.26693	0.194412	0.0218119	2.15378	0.000244668	0.0218119	1.11487	0.545046	0.0218119	0.93403	0.733339	0.0218119
SS00001448	51329	ARL6IP4	0.935254	0.79653	0.315856	1.07902	0.769619	0.315856	1.20631	0.472208	0.315856	1.41208	0.19184	0.315856	0.759544	0.294931	0.315856	0.89291	0.696626	0.315856
SS00001449	4125	MAN2B1	0.90338	0.554149	0.21401	1.00242	0.988752	0.21401	1.11381	0.530523	0.21401	0.920149	0.627609	0.21401	0.984142	0.925577	0.21401	0.882375	0.515001	0.21401
SS00001450	4125	MAN2B1	1.05386	0.761117	0.141419	1.023	0.895075	0.141419	0.626479	0.0115989	0.141419	1.47983	0.0309554	0.141419	1.28331	0.157028	0.141419	1.26892	0.224116	0.141419
SS00001451	9684	LRRC14	0.813351	0.452344	0.127048	0.927799	0.784015	0.127048	0.947684	0.844132	0.127048	0.737579	0.271625	0.127048	0.983454	0.951302	0.127048	1.27978	0.422593	0.127048
SS00001452	9684	LRRC14	0.91215	0.360017	0.428032	0.892584	0.260255	0.428032	0.892911	0.261751	0.428032	0.944878	0.594521	0.428032	1.04131	0.702469	0.428032	1.06194	0.590348	0.428032
SS00001453	Ssc.42607	BI345397	0.692493	0.023419	0.631693	0.951597	0.728221	0.631693	1.21163	0.186681	0.631693	1.11203	0.521983	0.631693	0.988935	0.94288	0.631693	0.894648	0.487297	0.631693
SS00001454	4841	NONO	0.854015	0.33002	0.483762	0.739067	0.0691193	0.483762	0.945089	0.724979	0.483762	0.68687	0.026633	0.483762	0.835019	0.267247	0.483762	0.990857	0.95913	0.483762
SS00001455	55611	OTUB1	0.735675	0.0575407	0.0822173	0.985528	0.925184	0.0822173	1.02787	0.859495	0.0822173	0.952058	0.751887	0.0822173	1.1609	0.341335	0.0822173	0.873762	0.439846	0.0822173
SS00001456	9158	FIBP	0.742979	0.0663915	0.305801	0.912602	0.558783	0.305801	0.93984	0.691037	0.305801	1.13026	0.435114	0.305801	1.16134	0.350916	0.305801	0.961876	0.823559	0.305801
SS00001457	84447	SYVN1	0.889594	0.473061	0.757743	0.958821	0.795496	0.757743	0.881294	0.438772	0.757743	1.10417	0.542711	0.757743	1.36943	0.0761258	0.757743	1.11243	0.558147	0.757743
SS00001458	5230	PGK1	0.427896	0.0116497	0.227837	0.552676	0.0680775	0.227837	0.844842	0.591433	0.227837	0.684042	0.232599	0.227837	0.651172	0.179339	0.227837	0.771317	0.460967	0.227837
SS00001459	381	ARF5	1.1379	0.424702	0.433401	0.80418	0.183591	0.433401	1.0766	0.646785	0.433401	0.812177	0.203529	0.433401	0.924397	0.625593	0.433401	0.977188	0.897816	0.433401
SS00001460	292	SLC25A5	0.900383	0.558849	0.0316417	1.4096	0.0646559	0.0316417	1.15961	0.411165	0.0316417	1.17178	0.379472	0.0316417	1.23954	0.237103	0.0316417	1.09649	0.645787	0.0316417
SS00001461	79590	MRPL24	0.959456	0.773146	0.0672345	1.52731	0.00662534	0.0672345	0.965813	0.808521	0.0672345	0.980493	0.890795	0.0672345	0.934241	0.655704	0.0672345	0.837065	0.273827	0.0672345
SS00001462	79590	MRPL24	1.01585	0.855344	0.420397	1.01453	0.867147	0.420397	1.0832	0.358472	0.420397	1.03236	0.712256	0.420397	1.09744	0.322885	0.420397	0.880002	0.193133	0.420397
SS00001463	5792	PTPRF	1.45581	0.0041994	0.325646	0.940593	0.6093	0.325646	1.01822	0.879935	0.325646	1.13693	0.288839	0.325646	0.954652	0.698209	0.325646	1.17595	0.232426	0.325646
SS00001464	83590	TMUB1	0.884168	0.284963	0.146925	1.06614	0.574515	0.146925	0.868562	0.222761	0.146925	0.8645	0.210717	0.146925	1.13036	0.326816	0.146925	0.937827	0.614533	0.146925
SS00001465	83590	TMUB1	0.803087	0.29754	0.869634	1.10764	0.623972	0.869634	1.13007	0.558074	0.869634	1.22066	0.342544	0.869634	0.897273	0.603334	0.869634	1.10373	0.671871	0.869634
SS00001466	1937	EEF1G	1.23923	0.369823	0.7277	0.884845	0.606834	0.7277	1.08935	0.718466	0.7277	0.948634	0.824055	0.7277	0.989375	0.964058	0.7277	1.00832	0.975051	0.7277
SS00001467	1937	EEF1G	0.964559	0.810068	0.00093133	1.30709	0.0842946	0.00093133	0.833858	0.233286	0.00093133	0.813675	0.178063	0.00093133	0.774627	0.0987529	0.00093133	0.889775	0.488631	0.00093133
SS00001468	10899	JTB	0.879899	0.43577	0.66595	0.759478	0.101555	0.66595	1.0415	0.803213	0.66595	0.926111	0.638656	0.66595	0.88002	0.467765	0.66595	0.949734	0.777462	0.66595
SS00001469	10899	JTB	1.63037	0.0333228	0.572022	0.805651	0.327303	0.572022	0.90353	0.642895	0.572022	1.37296	0.155642	0.572022	1.16819	0.478784	0.572022	1.17565	0.509311	0.572022
SS00001470	63905	MANBAL	0.843186	0.462728	0.56597	0.718371	0.161032	0.56597	0.920952	0.721716	0.56597	0.886309	0.602253	0.56597	0.695836	0.1348	0.56597	1.01197	0.963221	0.56597
SS00001471	5875	RABGGTA	1.11128	0.5734	0.425394	0.731734	0.104376	0.425394	0.915871	0.638747	0.425394	1.39797	0.0828031	0.425394	1.20229	0.328981	0.425394	1.36351	0.146876	0.425394
SS00001472	55829	SELS	1.14323	0.30381	0.954316	0.932669	0.589159	0.954316	0.957287	0.73471	0.954316	0.999493	0.996858	0.954316	0.896978	0.401733	0.954316	1.16501	0.29422	0.954316
SS00001473	9045	RPL14	0.992385	0.966052	0.00780759	1.39759	0.072225	0.00780759	1.55882	0.0200425	0.00780759	1.45086	0.0473909	0.00780759	1.46965	0.0408112	0.00780759	1.02291	0.910189	0.00780759
SS00001474	3880	KRT19	1.17725	0.657633	0.000604169	1.2469	0.54969	0.000604169	0.919933	0.820407	0.000604169	1.81354	0.115041	0.000604169	2.08256	0.0553421	0.000604169	0.928619	0.856975	0.000604169
SS00001475	63935	C20orf67	1.0788	0.506949	0.158226	0.804282	0.0652635	0.158226	0.973751	0.815199	0.158226	0.845912	0.150503	0.158226	0.999687	0.997973	0.158226	1.1606	0.248481	0.158226
SS00001476	113829	SLC35A4	1.1147	0.527011	0.0050493	0.861949	0.388599	0.0050493	1.18304	0.330415	0.0050493	1.30313	0.131128	0.0050493	1.41036	0.0536421	0.0050493	1.05743	0.770293	0.0050493
SS00001477	6829	SUPT5H	0.966574	0.707812	0.742792	0.826711	0.0446264	0.742792	1.02761	0.76383	0.742792	0.998488	0.986674	0.742792	0.936426	0.470857	0.742792	1.0091	0.928737	0.742792
SS00001478	1373	CPS1	0.719789	0.0648461	0.371371	0.820308	0.227214	0.371371	1.12955	0.446948	0.371371	0.887893	0.505131	0.371371	0.775242	0.161863	0.371371	0.820158	0.299445	0.371371
SS00001479	374291	NDUFS7	0.811141	0.11834	0.189854	1.28981	0.0606768	0.189854	0.970235	0.816887	0.189854	1.01907	0.884856	0.189854	1.24173	0.10685	0.189854	1.03613	0.807835	0.189854
SS00001480	81873	ARPC5L	0.594981	0.00867726	0.262308	0.863431	0.425494	0.262308	0.975773	0.893389	0.262308	0.995739	0.981379	0.262308	1.38816	0.0836931	0.262308	0.882457	0.542673	0.262308
SS00001481	7332	UBE2L3	0.862691	0.236518	0.746914	1.2353	0.0954058	0.746914	1.01912	0.877502	0.746914	0.993957	0.96065	0.746914	0.895724	0.374207	0.746914	0.922108	0.556409	0.746914
SS00001482	8498	RANBP3	0.677913	0.000107971	0.0557503	0.924787	0.351729	0.0557503	1.10891	0.221473	0.0557503	0.942666	0.517148	0.0557503	0.975789	0.788506	0.0557503	0.984659	0.867978	0.0557503
SS00001483	8498	RANBP3	0.933244	0.834914	0.0127419	0.45528	0.0248549	0.0127419	1.40457	0.310756	0.0127419	0.915854	0.790961	0.0127419	1.03692	0.912878	0.0127419	0.567406	0.135671	0.0127419
SS00001484	83874	TBC1D10A	0.941139	0.531636	0.692761	1.0668	0.505198	0.692761	1.14304	0.174981	0.692761	1.10963	0.287395	0.692761	0.939418	0.551713	0.692761	1.09759	0.392256	0.692761
SS00001485	6830	SUPT6H	0.89169	0.376271	0.0303158	0.88033	0.326217	0.0303158	0.949386	0.686473	0.0303158	0.944401	0.656759	0.0303158	0.986846	0.917902	0.0303158	0.888419	0.41348	0.0303158
SS00001486	285148	IAH1	1.0251	0.896942	0.536152	1.30369	0.174479	0.536152	1.20496	0.334799	0.536152	1.38645	0.0976741	0.536152	0.947687	0.779025	0.536152	0.804879	0.315635	0.536152
SS00001487	11285	B4GALT7	0.908916	0.464532	0.521037	1.06067	0.650748	0.521037	0.904666	0.443173	0.521037	1.15179	0.282453	0.521037	0.876649	0.351627	0.521037	1.04951	0.739447	0.521037
SS00001488	11285	B4GALT7	0.855515	0.393772	0.163111	1.64631	0.0107332	0.163111	1.22377	0.272339	0.163111	1.03168	0.863618	0.163111	0.841783	0.347425	0.163111	1.46098	0.0716424	0.163111
SS00001489	53615	MBD3	0.867943	0.377101	0.544305	1.00489	0.975513	0.544305	1.11038	0.512134	0.544305	1.13599	0.454698	0.544305	0.829449	0.283156	0.544305	1.12734	0.502206	0.544305
SS00001490	79763	ISOC2	1.16276	0.485375	0.248739	1.41497	0.116233	0.248739	1.14361	0.534224	0.248739	1.49709	0.0961164	0.248739	0.898184	0.618541	0.248739	1.12531	0.624197	0.248739
SS00001491	4697	NDUFA4	1.0206	0.883681	0.0339177	0.960109	0.770412	0.0339177	0.892992	0.420071	0.0339177	1.0418	0.76909	0.0339177	0.861275	0.289881	0.0339177	0.850785	0.305308	0.0339177
SS00001492	1289	COL5A1	1.07777	0.474871	0.57143	1.18001	0.121993	0.57143	1.0055	0.958021	0.57143	1.11695	0.294429	0.57143	0.885283	0.249286	0.57143	0.937474	0.580756	0.57143
SS00001493	6228	RPS23	1.34741	0.236366	0.293636	0.719352	0.192324	0.293636	1.19181	0.481503	0.293636	0.78383	0.330975	0.293636	0.755503	0.264703	0.293636	0.782935	0.381389	0.293636
SS00001494	7341	SUMO1	1.02319	0.816853	0.92381	1.01412	0.887326	0.92381	1.10037	0.338505	0.92381	1.02298	0.81844	0.92381	0.999731	0.997826	0.92381	0.917455	0.439015	0.92381
SS00001495	79877	DCAKD	0.844266	0.305649	0.00484576	0.772716	0.124182	0.00484576	1.10762	0.533223	0.00484576	0.975349	0.878582	0.00484576	1.29334	0.125038	0.00484576	1.17303	0.386143	0.00484576
SS00001496	Ssc.5158	BE234867	1.19323	0.0330102	0.0240606	0.998318	0.982944	0.0240606	0.964166	0.643809	0.0240606	1.04901	0.545023	0.0240606	1.0953	0.25446	0.0240606	1.03477	0.698318	0.0240606
SS00001497	79877	DCAKD	0.915473	0.524688	0.480478	1.00605	0.965202	0.480478	0.929846	0.59981	0.480478	0.938807	0.648509	0.480478	0.950035	0.711161	0.480478	1.00928	0.952334	0.480478
SS00001498	7317	UBE1	0.93347	0.522902	0.163295	0.852103	0.14511	0.163295	0.852116	0.145146	0.163295	0.891524	0.290444	0.163295	0.94884	0.625376	0.163295	1.28762	0.0440207	0.163295
SS00001499	731567	LOC731567	0.962554	0.802172	0.0016062	1.23945	0.167414	0.0016062	1.39407	0.0376234	0.0016062	1.42504	0.0275939	0.0016062	1.11138	0.490158	0.0016062	0.980742	0.90905	0.0016062
SS00001500	81876	RAB1B	0.859015	0.0769842	0.0334566	0.722915	0.00063214	0.0334566	1.0006	0.99427	0.0334566	0.825456	0.0285117	0.0334566	0.913406	0.281226	0.0334566	1.04239	0.655254	0.0334566
SS00001501	0	TC298259	1.11609	0.265746	0.181711	0.835505	0.0747762	0.181711	0.994345	0.95354	0.181711	1.0992	0.336162	0.181711	1.24404	0.0334782	0.181711	1.0382	0.730817	0.181711
SS00001502	5585	PKN1	1.10263	0.351452	0.32774	0.939843	0.551763	0.32774	0.873664	0.201534	0.32774	0.993892	0.952952	0.32774	1.05015	0.638322	0.32774	1.10859	0.3787	0.32774
SS00001503	8314	BAP1	1.01325	0.943186	0.686744	1.01475	0.936811	0.686744	1.13511	0.494686	0.686744	0.912646	0.621478	0.686744	1.07127	0.709656	0.686744	0.900959	0.614372	0.686744
SS00001504	23061	TBC1D9B	0.766327	0.069579	0.677125	0.832482	0.202728	0.677125	0.927453	0.595328	0.677125	0.945743	0.693607	0.677125	1.14891	0.34535	0.677125	1.11	0.511052	0.677125
SS00001505	93185	IGSF8	0.88313	0.244997	0.458746	0.937593	0.542259	0.458746	0.97213	0.788547	0.458746	0.912895	0.390691	0.458746	0.822814	0.0961009	0.458746	0.918247	0.471374	0.458746
SS00001506	6878	TAF6	0.80422	0.215687	0.0676977	0.550979	0.00200998	0.0676977	1.15538	0.407391	0.0676977	0.979152	0.908972	0.0676977	0.7011	0.0507534	0.0676977	1.02978	0.879439	0.0676977
SS00001507	1487	CTBP1	0.766271	0.289918	0.30502	1.37638	0.206515	0.30502	1.22516	0.417111	0.30502	1.11754	0.655369	0.30502	1.18616	0.515051	0.30502	1.12442	0.673501	0.30502
SS00001508	25912	C1orf43	0.868753	0.343188	0.103344	0.903088	0.490206	0.103344	1.32896	0.0626736	0.103344	0.691218	0.0182841	0.103344	0.852612	0.314552	0.103344	1.42356	0.0403403	0.103344
SS00001509	1340	COX6B1	1.34442	0.0859333	0.419661	0.919309	0.614882	0.419661	0.773942	0.133952	0.419661	1.04928	0.773191	0.419661	1.05331	0.755723	0.419661	0.696729	0.0622957	0.419661
SS00001510	2766	GMPR	1.30912	0.401526	0.805349	1.267	0.460312	0.805349	0.654904	0.192347	0.805349	0.849365	0.635445	0.805349	1.37345	0.356411	0.805349	0.818262	0.574701	0.805349
SS00001511	51292	GMPR2	1.31045	0.23846	0.645361	0.783381	0.285773	0.645361	1.16153	0.509359	0.645361	1.06873	0.768725	0.645361	0.806716	0.381319	0.645361	0.945881	0.825685	0.645361
SS00001512	23	ABCF1	0.955413	0.761764	0.501847	0.801557	0.150382	0.501847	0.858801	0.31656	0.501847	0.836707	0.24468	0.501847	0.862405	0.352432	0.501847	0.855583	0.357822	0.501847
SS00001513	197257	LDHD	1.34751	0.224998	0.525898	0.64394	0.0787088	0.525898	0.912585	0.705675	0.525898	1.0316	0.897652	0.525898	0.98018	0.934069	0.525898	1.16826	0.566572	0.525898
SS00001514	254428	SLC41A1	0.923002	0.641169	0.531738	1.26062	0.185393	0.531738	1.01832	0.915709	0.531738	0.944116	0.737707	0.531738	0.844234	0.328617	0.531738	1.3233	0.153262	0.531738
SS00001515	79447	C16orf53	0.958285	0.677019	0.347294	1.09644	0.371413	0.347294	0.877759	0.209539	0.347294	1.03252	0.754237	0.347294	0.722204	0.00699374	0.347294	0.846483	0.153508	0.347294
SS00001516	79447	C16orf53	0.879483	0.451161	0.687044	1.25572	0.187273	0.687044	0.960185	0.810535	0.687044	1.23613	0.218433	0.687044	1.07857	0.65587	0.687044	1.20147	0.337343	0.687044
SS00001517	6692	SPINT1	1.62999	0.0169266	0.333536	1.25748	0.239495	0.333536	1.05813	0.768534	0.333536	1.45931	0.0583629	0.333536	1.44089	0.0837696	0.333536	1.10582	0.639836	0.333536
SS00001518	9987	HNRPDL	0.720666	0.0091261	0.247264	1.24449	0.0699139	0.247264	1.30782	0.028798	0.247264	1.17993	0.163913	0.247264	1.03133	0.790996	0.247264	1.19927	0.171177	0.247264
SS00001519	7329	UBE2I	1.10471	0.383706	0.181519	0.755024	0.0197358	0.181519	1.00953	0.933299	0.181519	0.936853	0.566435	0.181519	1.09847	0.410935	0.181519	1.09801	0.463363	0.181519
SS00001520	8404	SPARCL1	0.982193	0.940963	0.000276006	0.646559	0.0822263	0.000276006	1.24473	0.371084	0.000276006	1.07714	0.759617	0.000276006	1.19215	0.471307	0.000276006	0.933458	0.799726	0.000276006
SS00001521	4174	MCM5	0.617107	0.141599	0.0123502	0.435156	0.0151797	0.0123502	1.65473	0.125904	0.0123502	1.27806	0.44701	0.0123502	1.34433	0.360481	0.0123502	0.658416	0.250562	0.0123502
SS00001522	391	RHOG	0.558321	0.0141719	0.371284	1.18109	0.456151	0.371284	0.705384	0.125608	0.371284	0.93024	0.744892	0.371284	0.735863	0.175803	0.371284	1.00916	0.97068	0.371284
SS00001523	6253	RTN2	0.667514	0.0785465	0.672497	0.991593	0.971781	0.672497	0.830966	0.389965	0.672497	0.898594	0.667322	0.672497	0.914659	0.705785	0.672497	0.616155	0.0641928	0.672497
SS00001524	5635	PRPSAP1	0.732165	0.322322	0.935998	1.01905	0.95176	0.935998	1.12896	0.697874	0.935998	1.43055	0.263156	0.935998	0.906546	0.758249	0.935998	1.46216	0.281651	0.935998
SS00001525	25878	MXRA5	0.365139	0.00186494	0.0699634	1.05331	0.857847	0.0699634	1.14	0.651981	0.0699634	0.482827	0.0183295	0.0699634	0.423729	0.00647116	0.0699634	0.975069	0.937908	0.0699634
SS00001526	8722	CTSF	0.696712	0.158189	0.488243	1.44995	0.147326	0.488243	1.12032	0.650848	0.488243	1.0686	0.791227	0.488243	0.999465	0.998294	0.488243	1.1807	0.554594	0.488243
SS00001527	8722	CTSF	0.713044	0.136846	0.667663	1.13396	0.572226	0.667663	0.926636	0.731542	0.667663	1.08508	0.713196	0.667663	0.887693	0.592379	0.667663	1.22874	0.409697	0.667663
SS00001528	79058	ASPSCR1	0.759724	0.246856	0.393408	1.20479	0.42872	0.393408	1.01191	0.959619	0.393408	1.17597	0.490392	0.393408	1.13565	0.587601	0.393408	1.25386	0.390645	0.393408
SS00001529	79903	FLJ14154	1.00663	0.969216	0.0584916	1.23053	0.233179	0.0584916	0.953294	0.780216	0.0584916	1.51472	0.0222714	0.0584916	1.53532	0.0304905	0.0584916	1.71876	0.00887016	0.0584916
SS00001530	6768	ST14	1.0548	0.769201	0.891458	0.81639	0.270538	0.891458	1.03978	0.83005	0.891458	1.08041	0.67089	0.891458	1.08561	0.65187	0.891458	1.07676	0.716138	0.891458
SS00001531	114049	WBSCR22	0.755084	0.0520409	0.311809	1.21978	0.160833	0.311809	0.898134	0.44127	0.311809	0.869153	0.317028	0.311809	1.25925	0.106851	0.311809	1.01803	0.908204	0.311809
SS00001532	114049	WBSCR22	1.04062	0.824542	0.89237	0.937618	0.720108	0.89237	0.904732	0.578334	0.89237	0.838093	0.330236	0.89237	1.01547	0.931864	0.89237	0.832911	0.36665	0.89237
SS00001533	51699	VPS29	0.884509	0.297213	0.0791613	0.953161	0.680593	0.0791613	1.05925	0.621623	0.0791613	0.667775	0.00188358	0.0791613	0.859896	0.202498	0.0791613	0.796957	0.0909643	0.0791613
SS00001534	83985	SPNS1	0.881468	0.283861	0.130901	0.992344	0.947283	0.130901	1.02801	0.812237	0.130901	0.741055	0.0157818	0.130901	0.997346	0.981758	0.130901	1.21728	0.13978	0.130901
SS00001535	Ssc.28387	DT327889	1.25248	0.0507324	0.47396	1.04253	0.706403	0.47396	0.945925	0.615557	0.47396	1.06867	0.549026	0.47396	1.29768	0.0372123	0.47396	1.08709	0.50086	0.47396
SS00001536	65057	ACD	0.832538	0.155564	0.141655	1.00961	0.939605	0.141655	0.966669	0.788364	0.141655	1.01677	0.895176	0.141655	0.853283	0.231412	0.141655	1.03008	0.833697	0.141655
SS00001537	6603	SMARCD2	1.35807	0.0162236	0.198417	0.841831	0.158006	0.198417	0.907493	0.419113	0.198417	1.0509	0.677824	0.198417	1.19572	0.176905	0.198417	0.997901	0.987431	0.198417
SS00001538	5338	PLD2	0.49829	0.0171548	0.149517	0.949377	0.849738	0.149517	1.02448	0.929693	0.149517	0.534211	0.0300566	0.149517	0.810565	0.475333	0.149517	0.894873	0.717408	0.149517
SS00001539	1891	ECH1	1.27157	0.397919	0.154061	0.865221	0.608685	0.154061	0.637749	0.120444	0.154061	1.09433	0.749473	0.154061	1.16056	0.598552	0.154061	0.631144	0.153546	0.154061
SS00001540	51247	PAIP2	0.88841	0.461882	0.511335	1.33706	0.07917	0.511335	1.05325	0.745794	0.511335	1.04094	0.801944	0.511335	0.828378	0.245906	0.511335	1.1089	0.564436	0.511335
SS00001541	5866	RAB3IL1	0.75831	0.0233016	0.00803702	1.11698	0.341281	0.00803702	1.11007	0.368537	0.00803702	0.778288	0.0379781	0.00803702	0.691299	0.00647477	0.00803702	1.11374	0.406094	0.00803702
SS00001542	4738	NEDD8	1.12905	0.555017	0.792222	0.745818	0.16129	0.792222	1.17589	0.432117	0.792222	1.08685	0.68486	0.792222	1.08226	0.700147	0.792222	1.15803	0.523633	0.792222
SS00001543	48	ACO1	0.970666	0.840969	0.0275056	1.45094	0.0184198	0.0275056	0.944308	0.699694	0.0275056	1.24208	0.153064	0.0275056	1.20692	0.212636	0.0275056	1.19826	0.281555	0.0275056
SS00001544	5425	POLD2	0.853416	0.380336	0.281885	1.06016	0.744641	0.281885	0.936051	0.712623	0.281885	0.924961	0.663916	0.281885	1.00838	0.962846	0.281885	1.00047	0.998138	0.281885
SS00001545	6230	RPS25	0.795908	0.233543	0.0181891	1.41306	0.0767359	0.0181891	1.32995	0.140083	0.0181891	1.40584	0.0809068	0.0181891	1.25082	0.242548	0.0181891	1.24081	0.311724	0.0181891
SS00001546	6576	SLC25A1	0.666507	0.0271677	0.0754132	1.26426	0.185866	0.0754132	0.945531	0.747579	0.0754132	1.00506	0.976852	0.0754132	1.34683	0.0967343	0.0754132	0.999897	0.999579	0.0754132
SS00001547	5355	PLP2	0.663798	0.0588644	0.294583	0.601822	0.021676	0.294583	1.13262	0.551691	0.294583	0.791721	0.268921	0.294583	0.922513	0.699216	0.294583	1.18853	0.46123	0.294583
SS00001548	27072	VPS41	0.814519	0.269544	0.310625	0.910792	0.611258	0.310625	1.1637	0.411725	0.310625	0.790735	0.208227	0.310625	1.04523	0.817158	0.310625	0.908255	0.639504	0.310625
SS00001549	29985	SLC39A3	0.598999	0.0388773	0.0546647	0.683133	0.116972	0.0546647	0.777402	0.292961	0.0546647	0.788118	0.348574	0.0546647	1.30172	0.285538	0.0546647	0.70282	0.190708	0.0546647
SS00001550	8175	SF3A2	0.611823	0.0363446	0.194736	1.42717	0.121217	0.194736	0.868755	0.530725	0.194736	1.04255	0.852118	0.194736	1.04135	0.856148	0.194736	0.882165	0.616751	0.194736
SS00001551	25793	FBXO7	1.48895	0.0355179	0.457933	0.905481	0.582816	0.457933	1.24842	0.225652	0.457933	0.958664	0.81485	0.457933	1.1153	0.567859	0.457933	0.944417	0.776671	0.457933
SS00001552	6499	SKIV2L	0.874633	0.527288	0.510555	1.45222	0.0869822	0.510555	0.90041	0.619949	0.510555	1.1711	0.456803	0.510555	1.12477	0.578594	0.510555	1.00497	0.983247	0.510555
SS00001553	6499	SKIV2L	0.769993	0.167254	0.652013	1.18681	0.359756	0.652013	1.0747	0.697858	0.652013	0.962166	0.835175	0.652013	0.976402	0.897458	0.652013	1.23566	0.312483	0.652013
SS00001554	6950	TCP1	0.690154	0.118342	0.663249	1.03962	0.859222	0.663249	1.09921	0.666411	0.663249	0.877617	0.552629	0.663249	1.65006	0.0341796	0.663249	0.902158	0.674671	0.663249
SS00001555	27352	SGSM3	0.766635	0.322196	0.0732777	1.27278	0.367994	0.0732777	1.32412	0.296225	0.0732777	1.12897	0.663062	0.0732777	2.17294	0.00780054	0.0732777	0.595537	0.0908597	0.0732777
SS00001556	515	ATP5F1	1.11546	0.448325	0.00999075	1.45546	0.0143189	0.00999075	0.921298	0.56841	0.00999075	1.17797	0.259419	0.00999075	1.13413	0.38342	0.00999075	0.701733	0.0352991	0.00999075
SS00001557	3183	HNRNPC	0.688403	0.105739	0.281982	1.34629	0.192466	0.281982	1.05221	0.82026	0.281982	1.00285	0.989855	0.281982	1.57242	0.0525839	0.281982	0.961692	0.876021	0.281982
SS00001558	29950	SERTAD1	0.742643	0.105841	0.600887	0.680289	0.0394334	0.600887	0.868527	0.406124	0.600887	0.91051	0.624048	0.600887	0.779722	0.212434	0.600887	0.716661	0.0861043	0.600887
SS00001559	6431	SFRS6	0.773098	0.0445096	0.113909	0.726692	0.0147451	0.113909	1.13785	0.297241	0.113909	0.808376	0.0922425	0.113909	0.893891	0.363851	0.113909	0.908669	0.486372	0.113909
SS00001560	6156	RPL30	1.03617	0.863213	0.128046	1.35063	0.154039	0.128046	1.48145	0.0663774	0.128046	1.47675	0.0684416	0.128046	1.12382	0.572569	0.128046	1.2289	0.375319	0.128046
SS00001561	8666	EIF3G	0.909217	0.669692	0.113092	1.41352	0.129773	0.113092	1.51747	0.0709427	0.113092	1.16385	0.497775	0.113092	1.48799	0.0842824	0.113092	1.41269	0.173969	0.113092
SS00001562	51264	MRPL27	1.28037	0.227411	0.292491	1.59723	0.0277393	0.292491	0.913926	0.655756	0.292491	1.17438	0.428162	0.292491	1.4941	0.0561203	0.292491	1.03846	0.866967	0.292491
SS00001563	57326	PBXIP1	0.855008	0.580464	0.07943	0.788472	0.403763	0.07943	1.29757	0.360858	0.07943	0.626244	0.107468	0.07943	0.450002	0.00889949	0.07943	0.509126	0.0413495	0.07943
SS00001564	10944	C11orf58	0.626942	0.00782995	0.193611	0.928004	0.645469	0.193611	1.36126	0.066787	0.193611	0.868889	0.389633	0.193611	0.809164	0.227153	0.193611	1.34701	0.11001	0.193611
SS00001565	2582	GALE	0.816441	0.145	0.0817568	1.0923	0.517864	0.0817568	1.11768	0.416387	0.0817568	1.7223	0.00145989	0.0817568	0.951041	0.72864	0.0817568	1.06482	0.679919	0.0817568
SS00001566	57402	S100A14	0.890439	0.629522	0.595798	1.3571	0.211047	0.595798	1.2936	0.289308	0.595798	1.16941	0.516189	0.595798	0.73242	0.202443	0.595798	1.16782	0.564477	0.595798
SS00001567	9862	MED24	1.1086	0.595423	0.764552	0.984529	0.935798	0.764552	1.12316	0.550045	0.764552	1.18869	0.375979	0.764552	1.19987	0.369664	0.764552	0.932673	0.747657	0.764552
SS00001568	Ssc.5595	BM482071	0.60419	0.0469432	0.328585	1.26647	0.335185	0.328585	1.04604	0.852871	0.328585	1.55315	0.0795337	0.328585	1.22149	0.443858	0.328585	0.659238	0.1341	0.328585
SS00001569	9477	MED20	0.65411	0.0512692	0.55029	0.968516	0.878196	0.55029	1.08199	0.706142	0.55029	0.971199	0.892728	0.55029	0.813803	0.351654	0.55029	1.2734	0.305869	0.55029
SS00001570	51501	C11orf73	1.00632	0.956897	0.195129	0.794439	0.0579698	0.195129	1.03186	0.788061	0.195129	0.984104	0.892687	0.195129	1.36292	0.0146833	0.195129	1.05988	0.656166	0.195129
SS00001571	2975	GTF3C1	0.868275	0.401565	0.17148	1.104	0.555261	0.17148	0.969829	0.854565	0.17148	1.30062	0.125399	0.17148	1.22849	0.225615	0.17148	1.33269	0.133768	0.17148
SS00001572	9377	COX5A	1.33155	0.231828	0.340236	0.770527	0.275092	0.340236	0.71857	0.169754	0.340236	1.32108	0.24455	0.340236	0.812894	0.383487	0.340236	0.716158	0.213061	0.340236
SS00001573	4881	NPR1	0.784194	0.43676	0.00804336	1.12028	0.772468	0.00804336	0.796475	0.466251	0.00804336	0.381411	0.00758135	0.00804336	0.232079	0.000273383	0.00804336	0.474446	0.0408291	0.00804336
SS00001574	124944	C17orf49	0.628939	0.0249886	0.544326	1.02976	0.880779	0.544326	1.07139	0.724637	0.544326	1.08277	0.684711	0.544326	0.713824	0.115753	0.544326	1.03631	0.870415	0.544326
SS00001575	124944	C17orf49	0.659196	0.0831792	0.880625	0.930441	0.756834	0.880625	0.860892	0.521483	0.880625	0.931679	0.761172	0.880625	1.00635	0.978291	0.880625	0.8118	0.425934	0.880625
SS00001576	11316	COPE	0.667915	0.0293547	0.0881977	0.98303	0.922364	0.0881977	1.02049	0.908052	0.0881977	1.15292	0.421104	0.0881977	0.827892	0.288172	0.0881977	1.17106	0.424524	0.0881977
SS00001577	124936	CYB5D2	0.663238	0.0518325	0.110881	1.53833	0.0467608	0.110881	1.12406	0.55976	0.110881	1.35584	0.198565	0.110881	0.875984	0.530266	0.110881	1.26538	0.310511	0.110881
SS00001578	55845	C3orf10	0.864934	0.492644	0.00344114	0.935775	0.752631	0.00344114	1.51825	0.0567073	0.00344114	1.66506	0.0223176	0.00344114	1.48579	0.0696874	0.00344114	0.916868	0.71255	0.00344114
SS00001579	10844	TUBGCP2	1.64087	0.0127627	0.00894199	0.787932	0.206569	0.00894199	0.928762	0.690664	0.00894199	1.25891	0.221873	0.00894199	1.24472	0.244738	0.00894199	0.795234	0.275308	0.00894199
SS00001580	2665	GDI2	1.04301	0.825869	0.208707	1.58957	0.0223737	0.208707	0.852952	0.409344	0.208707	1.07058	0.721868	0.208707	1.27876	0.206736	0.208707	0.946706	0.798074	0.208707
SS00001581	2583	B4GALNT1	2.18569	0.464044	0.513496	0.733829	0.776233	0.513496	0.614508	0.646918	0.513496	0.736236	0.796328	0.513496	0.828964	0.886513	0.513496	1.6854	0.66045	0.513496
SS00001582	83862	TMEM120A	0.858286	0.373201	0.00864704	1.64076	0.00730814	0.00864704	1.66809	0.00580493	0.00864704	1.75635	0.00279304	0.00864704	1.28155	0.183678	0.00864704	1.17505	0.400036	0.00864704
SS00001583	10226	M6PRBP1	0.830626	0.333589	0.515125	1.47304	0.0507373	0.515125	1.06246	0.750016	0.515125	0.978244	0.90782	0.515125	0.898302	0.573668	0.515125	0.820471	0.356001	0.515125
SS00001584	5919	RARRES2	0.85597	0.548653	0.14878	0.954618	0.857335	0.14878	1.06775	0.799769	0.14878	1.42618	0.177963	0.14878	0.630128	0.0837417	0.14878	0.662529	0.162962	0.14878
SS00001585	5436	POLR2G	0.959834	0.829044	0.621936	1.25788	0.233971	0.621936	0.891073	0.544967	0.621936	0.909281	0.617218	0.621936	1.29073	0.187133	0.621936	1.07999	0.717208	0.621936
SS00001586	1201	CLN3	1.09511	0.531377	0.080563	1.24274	0.142123	0.080563	0.924539	0.588426	0.080563	0.996039	0.97809	0.080563	1.15575	0.357215	0.080563	0.939994	0.702203	0.080563
SS00001587	338094	C1orf179	1.86776	0.192183	0.912831	1.2749	0.606438	0.912831	0.888551	0.801655	0.912831	1.20583	0.691009	0.912831	1.44816	0.451862	0.912831	0.864046	0.781151	0.912831
SS00001588	10014	HDAC5	0.801291	0.200595	0.0268874	1.15845	0.390697	0.0268874	1.12492	0.490847	0.0268874	0.895244	0.516947	0.0268874	0.994705	0.976947	0.0268874	1.23916	0.2657	0.0268874
SS00001590	23053	KIAA0913	0.891436	0.367943	0.0624682	0.784126	0.0643025	0.0624682	1.03595	0.78027	0.0624682	1.31572	0.0387067	0.0624682	1.07509	0.568467	0.0624682	1.46137	0.0124444	0.0624682
SS00001591	84337	ELOF1	0.967512	0.878276	0.531951	1.24759	0.310378	0.531951	1.18371	0.437127	0.531951	0.991194	0.968705	0.531951	1.25706	0.294509	0.531951	1.41665	0.157604	0.531951
SS00001592	25920	RP13-122B23.3	0.712721	0.162734	0.373071	1.53098	0.0827963	0.373071	0.817821	0.400605	0.373071	1.14542	0.568766	0.373071	1.20946	0.426333	0.373071	1.15046	0.598568	0.373071
SS00001593	9709	HERPUD1	1.01727	0.896195	0.0174058	0.925128	0.55472	0.0174058	1.34121	0.0334999	0.0174058	1.14841	0.297516	0.0174058	1.31569	0.0456275	0.0174058	1.20345	0.214722	0.0174058
SS00001594	3028	HSD17B10	1.39063	0.0415068	0.00666362	1.02315	0.882179	0.00666362	1.12221	0.457944	0.00666362	1.12176	0.459493	0.00666362	1.65069	0.00327114	0.00666362	1.16397	0.383099	0.00666362
SS00001595	3326	HSP90AB1	0.774067	0.105674	0.313613	0.775088	0.107381	0.313613	1.30981	0.0891683	0.313613	1.25104	0.154331	0.313613	1.01527	0.921494	0.313613	0.904704	0.561559	0.313613
SS00001596	6210	RPS15A	0.959024	0.821219	0.000608034	1.49871	0.0372968	0.000608034	1.42709	0.0643692	0.000608034	1.78385	0.00435703	0.000608034	1.46968	0.0465556	0.000608034	1.08868	0.681858	0.000608034
SS00001597	79711	IPO4	0.574436	0.00959334	0.517894	1.17374	0.422628	0.517894	1.05453	0.789124	0.517894	1.35921	0.160506	0.517894	0.931376	0.743118	0.517894	0.9858	0.948584	0.517894
SS00001598	79711	IPO4	0.508862	0.0144409	0.354108	0.901321	0.687842	0.354108	1.01055	0.967576	0.354108	1.03169	0.90381	0.354108	1.24781	0.416028	0.354108	0.695716	0.216448	0.354108
SS00001599	7135	TNNI1	0.574189	0.00139023	0.150277	0.944336	0.711009	0.150277	0.972282	0.855544	0.150277	1.18821	0.309889	0.150277	1.25575	0.183528	0.150277	0.947622	0.755475	0.150277
SS00001600	55111	PLEKHJ1	0.825552	0.435929	0.64357	1.40227	0.175324	0.64357	1.21503	0.428718	0.64357	1.13917	0.595094	0.64357	0.953894	0.846918	0.64357	1.11922	0.680783	0.64357
SS00001601	55111	PLEKHJ1	0.726667	0.0654237	0.425665	1.33257	0.0952789	0.425665	0.875699	0.429474	0.425665	0.860971	0.373785	0.425665	0.937769	0.700617	0.425665	0.908414	0.607633	0.425665
SS00001602	60370	AVPI1	0.941201	0.810041	0.0201092	0.723513	0.206944	0.0201092	1.57285	0.0822303	0.0201092	0.717479	0.195836	0.0201092	0.792859	0.362157	0.0201092	1.46867	0.181025	0.0201092
SS00001603	5693	PSMB5	1.12983	0.50616	0.228611	0.957219	0.810993	0.228611	0.699062	0.0596912	0.228611	0.980891	0.915912	0.228611	1.2929	0.168645	0.228611	0.803078	0.289048	0.228611
SS00001604	2017	CTTN	1.05499	0.746636	0.662453	1.30716	0.115425	0.662453	0.880875	0.446366	0.662453	0.875766	0.42607	0.662453	0.928325	0.653878	0.662453	0.987442	0.945552	0.662453
SS00001605	51295	ECSIT	0.939676	0.941589	0.304117	0.624574	0.580639	0.304117	0.754546	0.740431	0.304117	0.690792	0.663753	0.304117	0.507828	0.42808	0.304117	1.59463	0.623965	0.304117
SS00001606	7041	TGFB1I1	0.813139	0.380563	0.0919565	1.30426	0.26273	0.0919565	1.18931	0.461249	0.0919565	0.690249	0.122757	0.0919565	0.646447	0.072048	0.0919565	0.523615	0.0199433	0.0919565
SS00001607	51070	NOSIP	1.09756	0.52217	0.00190427	1.26674	0.112353	0.00190427	1.10823	0.480271	0.00190427	1.22677	0.167004	0.00190427	1.55333	0.00776596	0.00190427	1.0019	0.990647	0.00190427
SS00001608	10379	IRF9	0.828316	0.491431	0.534639	1.04962	0.858899	0.534639	0.924297	0.772737	0.534639	1.07191	0.798879	0.534639	0.945307	0.841155	0.534639	0.630935	0.139872	0.534639
SS00001609	50813	COPS7A	0.916668	0.595953	0.505551	0.991999	0.960838	0.505551	0.936668	0.689718	0.505551	1.01958	0.90568	0.505551	1.05653	0.740967	0.505551	0.938345	0.728234	0.505551
SS00001610	10406	WFDC2	1.0467	0.78795	0.686932	1.4402	0.0401868	0.686932	0.841268	0.313511	0.686932	1.18678	0.317923	0.686932	1.15322	0.404145	0.686932	0.984047	0.932407	0.686932
SS00001611	6633	SNRPD2	0.798503	0.0793343	0.0197918	1.41973	0.00886726	0.0197918	1.20662	0.139054	0.0197918	1.17449	0.202395	0.0197918	1.15578	0.249586	0.0197918	1.23522	0.136809	0.0197918
SS00001612	5688	PSMA7	1.00932	0.941905	0.0480564	0.90297	0.425818	0.0480564	1.2546	0.0847208	0.0480564	1.41409	0.0113441	0.0480564	0.943302	0.647257	0.0480564	1.12098	0.425449	0.0480564
SS00001613	6227	RPS21	1.05685	0.615473	0.00649611	1.29369	0.0264725	0.00649611	1.16896	0.163968	0.00649611	1.35781	0.00978083	0.00649611	1.08558	0.457167	0.00649611	1.02239	0.856876	0.00649611
SS00001614	203069	R3HCC1	0.870514	0.743965	0.778458	1.07277	0.868488	0.778458	1.25119	0.598327	0.778458	0.772783	0.544956	0.778458	1.45062	0.407985	0.778458	0.748828	0.543482	0.778458
SS00001615	203069	R3HCC1	0.870773	0.515307	0.469417	1.22123	0.349788	0.469417	0.947568	0.799319	0.469417	1.13441	0.552915	0.469417	1.12664	0.574589	0.469417	1.21576	0.412585	0.469417
SS00001616	64129	TINAGL1	0.497893	0.000348091	0.0311175	0.794511	0.179928	0.0311175	0.52152	0.00069596	0.0311175	0.787769	0.164947	0.0311175	0.851905	0.345225	0.0311175	0.814166	0.280323	0.0311175
SS00001617	26284	ERAL1	0.862684	0.245301	0.0194112	1.09969	0.450823	0.0194112	0.889806	0.355765	0.0194112	0.963112	0.767732	0.0194112	1.73389	0.00022042	0.0194112	1.1087	0.463802	0.0194112
SS00001618	26284	ERAL1	0.768299	0.0382108	0.527294	1.1347	0.302721	0.527294	0.875467	0.278667	0.527294	1.1019	0.4265	0.527294	1.15816	0.265895	0.527294	1.08333	0.556182	0.527294
SS00001619	254263	CNIH2	0.884171	0.415919	0.990538	1.03473	0.820309	0.990538	0.909323	0.52869	0.990538	0.961574	0.794361	0.990538	1.00906	0.95485	0.990538	1.01463	0.931097	0.990538
SS00001620	51150	SDF4	0.65917	0.0603352	0.694616	1.14653	0.523309	0.694616	1.01901	0.929644	0.694616	0.929407	0.731747	0.694616	1.05014	0.822142	0.694616	1.04621	0.849805	0.694616
SS00001621	6697	SPR	0.804387	0.144312	0.191918	0.843158	0.248302	0.191918	0.987124	0.929081	0.191918	0.929585	0.616998	0.191918	1.19658	0.225283	0.191918	0.852459	0.331834	0.191918
SS00001622	23585	TMEM50A	0.854467	0.218932	0.412257	0.953552	0.705821	0.412257	1.09271	0.483315	0.412257	0.958893	0.738938	0.412257	1.08433	0.521752	0.412257	1.13122	0.384673	0.412257
SS00001623	3396	ICT1	0.689896	0.00390002	0.106353	0.896703	0.360631	0.106353	0.938337	0.587566	0.106353	1.02831	0.815587	0.106353	1.05445	0.671024	0.106353	0.790397	0.0820588	0.106353
SS00001624	51082	POLR1D	0.650277	0.0161724	0.0287115	0.749696	0.0956813	0.0287115	1.25614	0.18228	0.0287115	0.851618	0.342782	0.0287115	0.937499	0.700729	0.0287115	1.05412	0.778695	0.0287115
SS00001625	10994	ILVBL	1.20688	0.285001	0.323538	0.942276	0.732393	0.323538	0.885024	0.484213	0.323538	1.3573	0.0885587	0.323538	1.57444	0.0180713	0.323538	0.915328	0.649363	0.323538
SS00001626	55577	NAGK	0.882057	0.32827	0.405334	0.811646	0.110296	0.405334	0.995929	0.974381	0.405334	0.764381	0.0433259	0.405334	0.984717	0.903506	0.405334	0.838717	0.223137	0.405334
SS00001627	3913	LAMB2	0.92139	0.703407	0.228008	0.739504	0.168751	0.228008	1.46716	0.0841946	0.228008	0.58471	0.0188433	0.228008	1.36805	0.154858	0.228008	1.22483	0.401858	0.228008
SS00001628	84769	FKSG24	0.93507	0.587607	0.247038	1.50946	0.00255556	0.247038	0.928302	0.546899	0.247038	0.961784	0.751677	0.247038	0.926267	0.535234	0.247038	1.00272	0.984221	0.247038
SS00001629	10295	BCKDK	0.53767	0.00469247	0.0514481	0.641373	0.0349815	0.0514481	0.94126	0.762784	0.0514481	0.860948	0.45767	0.0514481	0.941514	0.76381	0.0514481	1.1109	0.639537	0.0514481
SS00001630	249	ALPL	1.30242	0.132135	0.400737	1.35886	0.0830861	0.400737	0.977255	0.89305	0.400737	1.34201	0.095559	0.400737	1.19989	0.292772	0.400737	0.957555	0.820727	0.400737
SS00001631	6748	SSR4	0.932013	0.70405	0.723724	1.04566	0.80946	0.723724	1.06965	0.716365	0.723724	1.23247	0.265271	0.723724	0.948157	0.773801	0.723724	1.0624	0.770076	0.723724
SS00001632	9091	PIGQ	0.919993	0.583193	0.161096	1.31843	0.0779439	0.161096	0.863949	0.339182	0.161096	1.23118	0.178404	0.161096	1.00812	0.957409	0.161096	1.00974	0.95435	0.161096
SS00001633	5439	POLR2J	0.971667	0.70741	0.0192675	1.16609	0.0539047	0.0192675	0.991368	0.90973	0.0192675	1.06716	0.398949	0.0192675	0.9931	0.927851	0.0192675	0.983925	0.849699	0.0192675
SS00001634	58515	SELK	0.925447	0.65207	0.291414	0.828791	0.279625	0.291414	1.28714	0.150237	0.291414	0.891745	0.506045	0.291414	0.881344	0.477417	0.291414	1.06354	0.748187	0.291414
SS00001635	2318	FLNC	0.642863	0.134322	0.317989	0.97919	0.941754	0.317989	0.944169	0.841847	0.317989	0.686654	0.199662	0.317989	0.68967	0.204997	0.317989	0.568489	0.0892348	0.317989
SS00001636	79814	AGMAT	1.11276	0.44425	0.196093	0.947739	0.699351	0.196093	0.92326	0.56642	0.196093	1.09262	0.525087	0.196093	0.842377	0.223989	0.196093	0.948518	0.733663	0.196093
SS00001637	79814	AGMAT	1.32195	0.0349178	0.0159854	1.00264	0.983269	0.0159854	0.961054	0.752561	0.0159854	1.54063	0.00206777	0.0159854	1.38137	0.0161933	0.0159854	0.92417	0.576532	0.0159854
SS00001638	64114	TMBIM1	1.19807	0.24805	0.411171	0.981314	0.902618	0.411171	0.934954	0.663257	0.411171	1.01988	0.898422	0.411171	1.08688	0.590069	0.411171	1.25606	0.194183	0.411171
SS00001639	4832	NME3	1.19557	0.161131	0.070265	0.85916	0.230944	0.070265	0.816062	0.113014	0.070265	1.11142	0.400639	0.070265	1.15087	0.300958	0.070265	0.928984	0.598411	0.070265
SS00001640	7249	TSC2	0.718862	0.188094	0.60188	1.14174	0.591173	0.60188	0.906085	0.689	0.60188	0.795522	0.356927	0.60188	1.54164	0.0884838	0.60188	0.982424	0.948593	0.60188
SS00001641	51079	NDUFA13	0.987597	0.946209	0.386766	1.5039	0.035781	0.386766	1.07363	0.701384	0.386766	1.21621	0.336252	0.386766	1.24675	0.240329	0.386766	1.18716	0.41029	0.386766
SS00001642	27183	VPS4A	1.1212	0.234891	0.409558	0.886523	0.211811	0.409558	0.935548	0.484599	0.409558	1.07788	0.432097	0.409558	1.20472	0.0590797	0.409558	0.993998	0.954707	0.409558
SS00001643	55163	PNPO	1.05498	0.77388	0.428064	1.25148	0.235408	0.428064	1.10633	0.58839	0.428064	1.2129	0.305359	0.428064	1.61186	0.0219288	0.428064	1.17176	0.449109	0.428064
SS00001644	79016	DDA1	1.50118	0.0414977	0.238498	0.905274	0.601908	0.238498	0.834479	0.346171	0.238498	1.37676	0.102724	0.238498	1.69461	0.0151888	0.238498	1.0631	0.773754	0.238498
SS00001645	8613	PPAP2B	1.10659	0.741385	0.00747929	1.30291	0.391897	0.00747929	1.09314	0.771633	0.00747929	1.1646	0.620075	0.00747929	0.941874	0.845182	0.00747929	1.15788	0.669476	0.00747929
SS00001646	51614	ERGIC3	1.00084	0.996368	0.787174	0.978162	0.904804	0.787174	1.11288	0.563782	0.787174	0.993164	0.970359	0.787174	1.15068	0.450191	0.787174	1.25651	0.274924	0.787174
SS00001647	80273	GRPEL1	1.00769	0.948268	0.708754	1.10282	0.410915	0.708754	0.855477	0.194696	0.708754	0.926751	0.522849	0.708754	1.02547	0.831463	0.708754	0.947154	0.681586	0.708754
SS00001648	9361	LONP1	1.11802	0.438791	0.538406	0.816773	0.16631	0.538406	1.11551	0.447937	0.538406	1.09585	0.524359	0.538406	1.33366	0.0542877	0.538406	1.01583	0.921801	0.538406
SS00001649	54475	NLE1	0.792986	0.171058	0.034773	0.99082	0.955685	0.034773	1.03504	0.835657	0.034773	1.14892	0.406467	0.034773	1.3929	0.0603338	0.034773	0.768071	0.16398	0.034773
SS00001650	Ssc.11899	BG383669	1.38437	0.104762	0.372572	1.00888	0.963771	0.372572	1.12289	0.553159	0.372572	0.962986	0.846777	0.372572	1.03961	0.854335	0.372572	1.1188	0.60711	0.372572
SS00001651	7203	CCT3	0.888236	0.460771	0.118354	1.2563	0.162165	0.118354	1.27661	0.135832	0.118354	1.02769	0.864266	0.118354	1.43458	0.0319226	0.118354	0.91651	0.626296	0.118354
SS00001652	11258	DCTN3	1.26049	0.044249	0.33336	0.956811	0.687506	0.33336	1.17307	0.154344	0.33336	1.12698	0.281434	0.33336	1.40614	0.00589696	0.33336	0.965736	0.77613	0.33336
SS00001653	91461	LOC91461	0.922929	0.877734	0.296614	0.983201	0.974069	0.296614	0.388301	0.0794955	0.296614	0.567612	0.283374	0.296614	1.5481	0.405354	0.296614	0.4384	0.165988	0.296614
SS00001654	727877	LOC727877	1.04963	0.603571	0.602352	1.05502	0.56606	0.602352	1.10435	0.291788	0.602352	0.955296	0.623805	0.602352	1.07399	0.445687	0.602352	1.01277	0.902904	0.602352
SS00001655	27301	APEX2	0.819517	0.367252	0.0130795	1.62368	0.0285841	0.0130795	1.10108	0.646192	0.0130795	1.52208	0.0641295	0.0130795	0.959461	0.859639	0.0130795	0.87659	0.574808	0.0130795
SS00001656	9601	PDIA4	0.888658	0.618357	0.428437	0.707307	0.152046	0.428437	1.04086	0.865464	0.428437	1.10545	0.671979	0.428437	0.634163	0.063658	0.428437	0.740764	0.262674	0.428437
SS00001657	10714	POLD3	0.995091	0.974873	0.259825	0.953692	0.761772	0.259825	0.910323	0.549202	0.259825	0.856823	0.328828	0.259825	0.95285	0.767381	0.259825	1.06357	0.724575	0.259825
SS00001658	1774	DNASE1L1	0.750247	0.233409	0.610138	1.16273	0.527131	0.610138	1.1412	0.579193	0.610138	1.43317	0.138979	0.610138	0.69953	0.141658	0.610138	1.27981	0.357089	0.610138
SS00001659	25970	SH2B1	1.04958	0.822986	0.0563725	1.05226	0.813833	0.0563725	0.997159	0.989502	0.0563725	1.21087	0.380214	0.0563725	1.30789	0.22897	0.0563725	0.70077	0.150563	0.0563725
SS00001660	440568	LOC440568	1.09912	0.481647	0.188526	0.898466	0.426096	0.188526	0.886641	0.371992	0.188526	1.08539	0.541266	0.188526	0.963979	0.783775	0.188526	1.56324	0.00603872	0.188526
SS00001661	8894	EIF2S2	1.19761	0.330253	0.818868	0.873769	0.46422	0.818868	0.92238	0.659998	0.818868	1.01528	0.93405	0.818868	0.924593	0.669436	0.818868	1.13467	0.539195	0.818868
SS00001662	347735	SERINC2	0.971052	0.868788	0.679313	1.20903	0.291571	0.679313	1.11648	0.537091	0.679313	1.25646	0.207058	0.679313	0.87188	0.476728	0.679313	1.18213	0.403511	0.679313
SS00001663	2521	FUS	0.734027	0.0772717	0.500874	0.868853	0.409069	0.500874	1.17274	0.350436	0.500874	1.31785	0.112351	0.500874	0.757975	0.110997	0.500874	0.828989	0.326114	0.500874
SS00001664	6609	SMPD1	0.644145	0.0677903	0.52506	0.992894	0.975478	0.52506	0.750151	0.222884	0.52506	0.922612	0.728787	0.52506	1.07523	0.754803	0.52506	1.2043	0.476036	0.52506
SS00001665	22921	MSRB2	1.20759	0.224856	0.55572	0.772911	0.12808	0.55572	1.18458	0.274256	0.55572	1.20242	0.270249	0.55572	0.939079	0.703628	0.55572	1.03566	0.837656	0.55572
SS00001666	80222	TARS2	0.920594	0.71245	0.355514	1.59835	0.045461	0.355514	0.912457	0.683287	0.355514	1.60427	0.0439259	0.355514	1.01851	0.939627	0.355514	0.994646	0.982909	0.355514
SS00001667	144110	TMEM86A	1.14765	0.259762	0.425846	0.866618	0.241934	0.425846	0.936918	0.589856	0.425846	1.00532	0.964874	0.425846	0.946777	0.650636	0.425846	0.844065	0.216024	0.425846
SS00001668	6888	TALDO1	0.800669	0.203317	0.874054	0.935652	0.698837	0.874054	0.923179	0.642208	0.874054	0.95547	0.790851	0.874054	0.993581	0.970069	0.874054	0.948405	0.782674	0.874054
SS00001669	114790	STK11IP	0.648891	0.0169479	0.292491	1.09905	0.579425	0.292491	0.940329	0.717527	0.292491	0.988711	0.946702	0.292491	0.954861	0.79571	0.292491	0.888347	0.534669	0.292491
SS00001670	10456	HAX1	1.49245	0.00433269	0.0109684	0.974519	0.840172	0.0109684	0.922144	0.528168	0.0109684	1.23631	0.107219	0.0109684	1.50765	0.00610486	0.0109684	0.955449	0.75027	0.0109684
SS00001671	9382	COG1	0.852878	0.0681308	0.0483794	1.16434	0.0802311	0.0483794	0.949102	0.535985	0.0483794	0.965128	0.673409	0.0483794	0.953618	0.603481	0.0483794	1.092	0.353565	0.0483794
SS00001672	8668	EIF3I	0.585312	0.022108	0.406042	0.707429	0.126397	0.406042	1.29413	0.249493	0.406042	0.907385	0.660238	0.406042	0.798489	0.321258	0.406042	1.09657	0.709014	0.406042
SS00001673	51310	SLC22A17	0.606243	0.0128692	0.277872	1.19821	0.339978	0.277872	1.39946	0.0832135	0.277872	0.892842	0.568281	0.277872	0.977424	0.90992	0.277872	1.04035	0.850475	0.277872
SS00001674	79089	TMUB2	1.02041	0.882076	0.897154	1.05813	0.67874	0.897154	0.90109	0.447219	0.897154	1.22084	0.152029	0.897154	1.20913	0.171926	0.897154	1.17198	0.302886	0.897154
SS00001675	9963	SLC23A1	1.11453	0.798872	0.620714	1.61787	0.26403	0.620714	0.756241	0.512747	0.620714	1.28114	0.561225	0.620714	2.46766	0.0524161	0.620714	0.622541	0.323583	0.620714
SS00001676	89953	KLC4	0.987329	0.95189	0.96514	1.22797	0.336162	0.96514	0.950578	0.810584	0.96514	1.01591	0.940461	0.96514	1.30171	0.254644	0.96514	0.916324	0.711929	0.96514
SS00001677	5686	PSMA5	0.984415	0.933361	0.474156	0.849412	0.388819	0.474156	0.937752	0.732566	0.474156	0.981186	0.919467	0.474156	0.999193	0.996582	0.474156	0.926749	0.71757	0.474156
SS00001678	51081	MRPS7	0.956085	0.635887	0.332921	0.929624	0.443517	0.332921	1.07016	0.476095	0.332921	0.897235	0.258512	0.332921	1.11154	0.270201	0.332921	1.05516	0.612787	0.332921
SS00001679	9260	PDLIM7	0.917339	0.698819	0.156916	0.934434	0.760894	0.156916	1.17459	0.472309	0.156916	0.681309	0.0947648	0.156916	0.685405	0.0997233	0.156916	0.728137	0.210342	0.156916
SS00001680	9308	CD83	1.26018	0.10926	0.548209	0.888487	0.403092	0.548209	0.896508	0.439272	0.548209	1.12356	0.409911	0.548209	1.1387	0.359103	0.548209	0.960096	0.795343	0.548209
SS00001681	80308	FLAD1	1.03579	0.836626	0.19248	1.36169	0.0800873	0.19248	0.994241	0.97297	0.19248	1.26237	0.180301	0.19248	0.844697	0.327251	0.19248	1.07599	0.7012	0.19248
SS00001682	6182	MRPL12	0.946879	0.651595	0.0973951	1.07004	0.575913	0.0973951	1.16274	0.218971	0.0973951	1.04147	0.736507	0.0973951	0.990277	0.940112	0.0973951	1.26997	0.0863509	0.0973951
SS00001683	25828	TXN2	1.05594	0.763367	0.34315	1.22015	0.276924	0.34315	1.01633	0.928563	0.34315	1.11343	0.553486	0.34315	0.920486	0.647201	0.34315	0.904282	0.619273	0.34315
SS00001684	6391	SDHC	1.03982	0.776553	0.16214	1.11394	0.435539	0.16214	1.04998	0.723102	0.16214	1.27076	0.0913094	0.16214	1.13664	0.393419	0.16214	0.972705	0.857138	0.16214
SS00001685	10093	ARPC4	0.669886	0.0523847	0.290565	0.713882	0.0986912	0.290565	1.0807	0.695561	0.290565	1.00299	0.987965	0.290565	0.853102	0.425551	0.290565	0.773148	0.252011	0.290565
SS00001686	3422	IDI1	1.00969	0.96934	0.406721	1.56458	0.0843963	0.406721	1.26335	0.355989	0.406721	0.883642	0.622888	0.406721	0.877945	0.604929	0.406721	0.775094	0.368028	0.406721
SS00001687	8667	EIF3H	0.809076	0.159068	0.0048806	1.10254	0.509178	0.0048806	1.22722	0.172919	0.0048806	1.23232	0.164729	0.0048806	0.942572	0.688288	0.0048806	1.01747	0.916164	0.0048806
SS00001688	7347	UCHL3	0.849863	0.318876	0.268038	0.648174	0.0123356	0.268038	0.963425	0.817551	0.268038	0.817205	0.250765	0.268038	0.818178	0.255034	0.268038	0.763565	0.144386	0.268038
SS00001689	5245	PHB	0.803702	0.128885	0.326555	0.978806	0.878638	0.326555	0.892463	0.420607	0.326555	0.770572	0.0917105	0.326555	1.29475	0.0754376	0.326555	0.858935	0.33712	0.326555
SS00001690	7102	TSPAN7	1.09277	0.569522	0.0436548	0.98478	0.921399	0.0436548	0.782294	0.123914	0.0436548	1.72921	0.00165619	0.0436548	1.45042	0.0287774	0.0436548	1.39926	0.0629108	0.0436548
SS00001691	56895	AGPAT4	0.891147	0.507988	0.341482	0.764412	0.130636	0.341482	1.06667	0.70993	0.341482	0.658078	0.0310311	0.341482	1.09162	0.625203	0.341482	0.984748	0.936761	0.341482
SS00001692	51011	FAHD2A	1.09099	0.757674	0.537816	1.56223	0.123348	0.537816	0.836409	0.528174	0.537816	1.89555	0.0313256	0.537816	1.66071	0.0941206	0.537816	0.895156	0.725679	0.537816
SS00001693	57647	DHX37	0.976133	0.850763	0.0291985	0.825601	0.144785	0.0291985	0.899683	0.4136	0.0291985	1.15357	0.272074	0.0291985	0.939354	0.651595	0.0291985	0.902041	0.474974	0.0291985
SS00001694	3417	IDH1	1.14108	0.432072	0.00183121	0.906539	0.557935	0.00183121	0.802311	0.195044	0.00183121	0.959931	0.806488	0.00183121	1.2409	0.203839	0.00183121	0.815797	0.281254	0.00183121
SS00001695	4597	MVD	0.872065	0.542457	0.3463	1.54054	0.0632438	0.3463	1.11098	0.639038	0.3463	0.95844	0.859812	0.3463	1.34235	0.19662	0.3463	1.17777	0.515181	0.3463
SS00001696	5279	PIGC	0.78743	0.0624389	0.708108	0.969121	0.79945	0.708108	0.959973	0.74086	0.708108	1.02455	0.844243	0.708108	0.7923	0.0884812	0.708108	1.17584	0.247263	0.708108
SS00001697	2271	FH	0.891899	0.451878	0.401256	0.946686	0.717343	0.401256	0.967413	0.826566	0.401256	1.07325	0.640743	0.401256	1.11025	0.491166	0.401256	0.713801	0.0554861	0.401256
SS00001698	6827	SUPT4H1	0.73047	0.0789804	0.0105298	0.874044	0.43877	0.0105298	0.882235	0.47075	0.0105298	0.582742	0.00437019	0.0105298	0.997115	0.986656	0.0105298	1.03526	0.857652	0.0105298
SS00001699	51649	MRPS23	0.915368	0.601469	0.604104	1.40833	0.0512633	0.604104	1.02159	0.899044	0.604104	1.13912	0.442011	0.604104	1.05754	0.739937	0.604104	1.14565	0.472511	0.604104
SS00001700	727762	LOC727762	1.07647	0.440784	0.0107476	1.01681	0.860665	0.0107476	1.0364	0.706987	0.0107476	0.966911	0.72344	0.0107476	1.28445	0.0138327	0.0107476	1.32003	0.0145074	0.0107476
SS00001701	84844	PHF5A	0.657865	0.0189818	0.252645	1.02892	0.865085	0.252645	1.20245	0.278053	0.252645	1.11696	0.51167	0.252645	1.28348	0.17274	0.252645	0.988022	0.948773	0.252645
SS00001702	57136	C20orf3	1.05349	0.852116	0.418731	0.872324	0.625864	0.418731	1.135	0.651159	0.418731	0.726273	0.259106	0.418731	1.08995	0.763421	0.418731	0.982846	0.955834	0.418731
SS00001703	79002	C19orf43	0.981925	0.915598	0.404709	1.03463	0.843243	0.404709	1.04268	0.808242	0.404709	0.964192	0.832272	0.404709	1.06457	0.716577	0.404709	0.973068	0.887188	0.404709
SS00001704	10094	ARPC3	0.790075	0.326914	0.0807341	1.29298	0.286001	0.0807341	1.09301	0.70884	0.0807341	1.03666	0.879671	0.0807341	0.87706	0.582459	0.0807341	1.23962	0.422435	0.0807341
SS00001705	84279	C2orf7	1.62977	0.000511241	0.0272426	1.08573	0.503258	0.0272426	0.969567	0.800581	0.0272426	1.1581	0.23721	0.0272426	1.13142	0.338311	0.0272426	0.97708	0.865354	0.0272426
SS00001706	89941	RHOT2	0.973404	0.875158	0.727215	1.27984	0.159414	0.727215	0.991514	0.960373	0.727215	1.10959	0.545954	0.727215	0.85362	0.360626	0.727215	1.00193	0.991981	0.727215
SS00001707	3073	HEXA	1.06129	0.710876	0.13346	1.16831	0.336592	0.13346	1.29834	0.113109	0.13346	0.857669	0.342788	0.13346	1.04845	0.767983	0.13346	1.25194	0.2175	0.13346
SS00001708	5798	PTPRN	0.943234	0.518173	0.133434	1.22868	0.030045	0.133434	1.11203	0.245276	0.133434	1.09608	0.313622	0.133434	0.946266	0.566545	0.133434	0.989293	0.914838	0.133434
SS00001709	8612	PPAP2C	1.4037	0.0716668	0.132161	1.0284	0.877461	0.132161	1.09956	0.602241	0.132161	1.01134	0.952466	0.132161	1.29818	0.176068	0.132161	1.62024	0.0246997	0.132161
SS00001710	23559	WBP1	0.96509	0.848995	0.239189	1.07986	0.680995	0.239189	0.780378	0.19212	0.239189	0.657189	0.0325575	0.239189	0.695146	0.0609281	0.239189	1.19765	0.391044	0.239189
SS00001711	192286	HIGD2A	0.933368	0.522599	0.404166	0.961278	0.713418	0.404166	0.954307	0.663784	0.404166	0.899544	0.329232	0.404166	1.0075	0.944527	0.404166	1.03121	0.79806	0.404166
SS00001712	79095	C9orf16	0.746498	0.132452	0.0491483	0.839495	0.360293	0.0491483	1.04021	0.835263	0.0491483	0.375133	2.63408e-05	0.0491483	0.702945	0.0727532	0.0491483	0.736771	0.15843	0.0491483
SS00001713	55209	SETD5	0.890282	0.517838	0.581859	0.754325	0.124744	0.581859	1.03858	0.83247	0.581859	0.849462	0.366082	0.581859	0.87414	0.4705	0.581859	1.17768	0.41692	0.581859
SS00001714	54976	C20orf27	0.555505	0.0108032	0.221788	0.989232	0.959701	0.221788	1.08998	0.688114	0.221788	0.903121	0.635223	0.221788	1.188	0.447963	0.221788	0.978782	0.92867	0.221788
SS00001715	29089	UBE2T	0.758556	0.124629	0.258791	0.846794	0.347463	0.258791	0.943668	0.7411	0.258791	0.963454	0.838032	0.258791	0.71277	0.0668702	0.258791	0.742719	0.138576	0.258791
SS00001716	29089	UBE2T	1.06369	0.462363	0.421979	0.89661	0.199421	0.421979	0.788135	0.0084093	0.421979	0.905273	0.240532	0.421979	0.965944	0.69966	0.421979	0.842962	0.0772299	0.421979
SS00001717	29928	TIMM22	0.839337	0.331841	0.646642	1.49069	0.0336177	0.646642	0.980334	0.911464	0.646642	0.974771	0.886263	0.646642	0.97462	0.895343	0.646642	0.991683	0.966641	0.646642
SS00001718	7125	TNNC2	0.849458	0.313858	0.340236	1.33008	0.0849677	0.340236	0.961014	0.804065	0.340236	1.26332	0.153717	0.340236	1.00646	0.967926	0.340236	1.17615	0.369236	0.340236
SS00001719	10864	SLC22A7	1.24821	0.47092	0.315731	1.43838	0.24161	0.315731	0.853154	0.60453	0.315731	1.39213	0.285328	0.315731	0.883081	0.684792	0.315731	0.839628	0.610136	0.315731
SS00001720	6281	S100A10	0.74724	0.281451	0.0567131	0.688799	0.171558	0.0567131	1.37922	0.235906	0.0567131	0.910313	0.725302	0.0567131	0.967186	0.900591	0.0567131	0.724773	0.287052	0.0567131
SS00001721	10156	RASA4	0.686	0.112911	0.263672	1.35235	0.199813	0.263672	1.12504	0.611305	0.263672	0.888002	0.608404	0.263672	0.695188	0.125489	0.263672	0.879642	0.620705	0.263672
SS00001722	55679	LIMS2	0.770726	0.556942	0.00493265	0.450575	0.0918883	0.00493265	0.63799	0.314313	0.00493265	0.233475	0.00291452	0.00493265	0.369376	0.0323932	0.00493265	0.40447	0.0767366	0.00493265
SS00001723	23640	HSPBP1	0.951604	0.740312	0.143042	1.46703	0.0163098	0.143042	1.00771	0.959027	0.143042	0.99628	0.980108	0.143042	0.964688	0.810066	0.143042	1.02188	0.896985	0.143042
SS00001724	10848	PPP1R13L	0.915715	0.288381	0.188804	1.04469	0.594593	0.188804	1.02723	0.743154	0.188804	0.999163	0.992497	0.188804	1.18093	0.0710865	0.188804	1.10227	0.293516	0.188804
SS00001725	1155	TBCB	0.900317	0.58001	0.177301	0.99178	0.965187	0.177301	1.13447	0.50677	0.177301	0.988319	0.950463	0.177301	0.907418	0.608499	0.177301	0.922132	0.701884	0.177301
SS00001726	29087	THYN1	1.22824	0.169033	0.0258577	0.926341	0.602238	0.0258577	1.15307	0.335473	0.0258577	1.00688	0.964846	0.0258577	1.15012	0.344087	0.0258577	1.04237	0.799942	0.0258577
SS00001727	26580	BSCL2	0.85126	0.532296	0.0309555	1.67594	0.0537347	0.0309555	0.805254	0.402553	0.0309555	1.05692	0.829386	0.0309555	0.583149	0.0446889	0.0309555	1.5851	0.118379	0.0309555
SS00001728	84262	PSMG3	0.744628	0.0604229	0.123514	0.848739	0.28343	0.123514	0.775234	0.101672	0.123514	0.972867	0.855456	0.123514	0.961602	0.795489	0.123514	0.860082	0.375964	0.123514
SS00001729	64374	SIL1	1.08277	0.688127	0.532335	0.798962	0.26303	0.532335	1.24958	0.266419	0.532335	0.896911	0.583454	0.532335	0.765967	0.198383	0.532335	0.806908	0.336809	0.532335
SS00001730	57176	VARS2	0.932374	0.412945	0.0294119	0.970991	0.729106	0.0294119	0.909502	0.270282	0.0294119	0.863566	0.109105	0.0294119	0.929573	0.42123	0.0294119	0.926014	0.421348	0.0294119
SS00001731	64118	DUS1L	0.960797	0.811614	0.487475	1.15594	0.391344	0.487475	0.864153	0.387842	0.487475	1.14275	0.42938	0.487475	0.804513	0.20268	0.487475	1.40293	0.0809195	0.487475
SS00001732	Ssc.1545	BI339613	0.768858	0.159671	0.685214	1.21327	0.296245	0.685214	1.14249	0.468888	0.685214	1.03197	0.875767	0.685214	1.10646	0.609891	0.685214	1.3202	0.182794	0.685214
SS00001733	22980	TCF25	1.01366	0.935929	0.172588	0.850818	0.343392	0.172588	1.21075	0.263904	0.172588	0.943842	0.732416	0.172588	0.751487	0.10057	0.172588	0.917262	0.648029	0.172588
SS00001734	9093	DNAJA3	0.991318	0.940092	0.353662	0.958307	0.713982	0.353662	0.879555	0.275005	0.353662	1.01912	0.870341	0.353662	0.953626	0.698266	0.353662	0.955555	0.726336	0.353662
SS00001735	28956	MAPBPIP	0.959135	0.893163	0.307085	0.815826	0.590393	0.307085	1.07339	0.827102	0.307085	0.876263	0.708272	0.307085	1.35656	0.434134	0.307085	1.00144	0.996678	0.307085
SS00001736	23499	MACF1	1.09129	0.475067	0.245946	1.05987	0.633419	0.245946	0.876691	0.285312	0.245946	1.17018	0.204352	0.245946	1.48109	0.00340546	0.245946	1.06003	0.668725	0.245946
SS00001737	6129	RPL7	1.09178	0.492065	0.000410622	1.21674	0.132454	0.000410622	1.41485	0.0111642	0.000410622	1.24359	0.0964091	0.000410622	1.06026	0.646129	0.000410622	0.817516	0.165326	0.000410622
SS00001738	11000	SLC27A3	1.00375	0.98291	0.94961	0.958403	0.80778	0.94961	0.961724	0.823143	0.94961	1.17298	0.364993	0.94961	1.12934	0.499275	0.94961	1.02566	0.896708	0.94961
SS00001739	11000	SLC27A3	0.753882	0.2854	0.385326	1.73456	0.0438964	0.385326	0.979769	0.937618	0.385326	1.22533	0.439502	0.385326	1.80046	0.0324419	0.385326	1.13746	0.659782	0.385326
SS00001740	801	CALM1	0.936083	0.582649	9.5315e-05	1.08232	0.511042	9.5315e-05	1.3211	0.0277304	9.5315e-05	1.13562	0.294314	9.5315e-05	1.23338	0.0899698	9.5315e-05	0.853779	0.24496	9.5315e-05
SS00001741	79887	FLJ22662	1.20146	0.276202	0.289567	0.886513	0.471524	0.289567	0.621145	0.008186	0.289567	0.770385	0.126542	0.289567	0.827065	0.288302	0.289567	0.684714	0.0510144	0.289567
SS00001742	79035	OBFC2B	0.975124	0.798126	0.186005	0.88868	0.237713	0.186005	1.12437	0.240807	0.186005	1.03283	0.743057	0.186005	1.04225	0.693266	0.186005	1.13802	0.247003	0.186005
SS00001743	51596	CUTA	0.809182	0.187161	0.462681	1.11084	0.50644	0.462681	1.0584	0.71884	0.462681	0.727774	0.0529568	0.462681	0.94569	0.738873	0.462681	1.09651	0.601778	0.462681
SS00001744	55020	FLJ20699	0.83078	0.395491	0.720609	1.39898	0.130508	0.720609	1.13887	0.549568	0.720609	1.10658	0.64065	0.720609	0.78939	0.280763	0.720609	1.10388	0.68352	0.720609
SS00001745	23549	DNPEP	1.08297	0.721382	0.252026	0.912366	0.681713	0.252026	0.859214	0.498807	0.252026	0.99661	0.987925	0.252026	0.890676	0.622489	0.252026	1.03728	0.883407	0.252026
SS00001746	10188	TNK2	1.46231	0.0520114	0.380574	0.776874	0.186547	0.380574	0.819853	0.295226	0.380574	0.874347	0.476306	0.380574	1.20622	0.322516	0.380574	0.696032	0.0938476	0.380574
SS00001747	10120	ACTR1B	0.995454	0.977667	0.284691	0.797002	0.172101	0.284691	1.00823	0.959816	0.284691	0.859898	0.358205	0.284691	0.877791	0.427933	0.284691	1.25124	0.225587	0.284691
SS00001748	7965	JTV1	1.14701	0.237406	0.181428	1.35699	0.0127803	0.181428	1.23654	0.0731425	0.181428	1.025	0.829017	0.181428	1.01226	0.915129	0.181428	1.30551	0.0460432	0.181428
SS00001749	6165	RPL35A	0.864854	0.424355	0.369398	1.33364	0.120417	0.369398	1.24403	0.233647	0.369398	0.913729	0.618083	0.369398	0.871187	0.447695	0.369398	1.01571	0.938427	0.369398
SS00001750	55621	TRMT1	0.935173	0.707969	0.555553	0.970049	0.864885	0.555553	1.11799	0.53418	0.555553	1.03911	0.830044	0.555553	1.0329	0.856253	0.555553	1.15635	0.469622	0.555553
SS00001751	57414	RHBDD2	0.904558	0.57756	0.494449	1.18162	0.357004	0.494449	0.947258	0.762975	0.494449	1.24043	0.260355	0.494449	1.01261	0.94436	0.494449	1.46525	0.0667468	0.494449
SS00001752	7170	TPM3	1.16782	0.337664	0.134981	0.656091	0.0139869	0.134981	0.954497	0.771439	0.134981	1.09018	0.591023	0.134981	0.953471	0.766324	0.134981	0.937762	0.720092	0.134981
SS00001753	55011	PIH1D1	0.895777	0.717728	0.911244	0.683377	0.21822	0.911244	0.92225	0.790228	0.911244	1.20476	0.541736	0.911244	0.881259	0.695378	0.911244	0.663587	0.234954	0.911244
SS00001754	8394	PIP5K1A	0.781605	0.278024	0.258681	0.75851	0.2252	0.258681	0.996624	0.987965	0.258681	0.782405	0.310047	0.258681	0.741905	0.20742	0.258681	0.838067	0.483345	0.258681
SS00001755	10250	SRRM1	0.813476	0.0643124	0.226491	0.893993	0.302442	0.226491	1.09653	0.394634	0.226491	1.05975	0.590107	0.226491	1.05772	0.632099	0.226491	1.3425	0.0208974	0.226491
SS00001756	9499	MYOT	1.00233	0.989241	0.319322	1.02804	0.872389	0.319322	1.09009	0.617266	0.319322	0.884943	0.498071	0.319322	0.973959	0.884381	0.319322	1.01863	0.923591	0.319322
SS00001757	5805	PTS	0.820088	0.415538	0.325037	0.948154	0.825843	0.325037	1.00167	0.994497	0.325037	0.808758	0.384092	0.325037	1.07567	0.763168	0.325037	0.915664	0.744809	0.325037
SS00001758	2010	EMD	0.873577	0.33323	0.377106	0.766719	0.0644047	0.377106	1.14196	0.341746	0.377106	0.990703	0.946129	0.377106	0.950577	0.715716	0.377106	0.768166	0.0979067	0.377106
SS00001759	23759	PPIL2	0.88568	0.293011	0.272723	0.995592	0.969099	0.272723	0.86457	0.209867	0.272723	0.842797	0.143115	0.272723	1.01187	0.919747	0.272723	0.95539	0.720776	0.272723
SS00001760	9092	SART1	0.901535	0.374401	0.572147	1.08687	0.473976	0.572147	0.824222	0.104657	0.572147	1.06179	0.605319	0.572147	1.0847	0.48454	0.572147	1.04802	0.717235	0.572147
SS00001761	4898	NRD1	0.807896	0.0538901	0.0572597	1.24133	0.0509942	0.0572597	1.04169	0.700819	0.0572597	0.895106	0.3022	0.0572597	0.934404	0.524553	0.0572597	0.862717	0.221033	0.0572597
SS00001762	28987	NOB1	0.865812	0.499951	0.921503	1.23559	0.324754	0.921503	0.933443	0.746161	0.921503	1.10528	0.638475	0.921503	1.01644	0.938827	0.921503	1.16472	0.522935	0.921503
SS00001763	29114	TAGLN3	0.759324	0.0914129	0.247129	1.11699	0.461965	0.247129	0.9376	0.669783	0.247129	1.22378	0.237411	0.247129	1.06065	0.713428	0.247129	0.700681	0.042193	0.247129
SS00001764	10079	ATP9A	1.1424	0.323124	0.558176	0.937674	0.630107	0.558176	0.959994	0.759602	0.558176	0.848979	0.226843	0.558176	1.28087	0.0885879	0.558176	0.881047	0.399135	0.558176
SS00001765	51081	MRPS7	0.919512	0.536953	0.268977	1.06761	0.629666	0.268977	1.00228	0.986551	0.268977	1.36221	0.0302713	0.268977	1.3893	0.0220188	0.268977	1.28613	0.106244	0.268977
SS00001766	2130	EWSR1	0.826852	0.366344	0.259558	1.61319	0.0287861	0.259558	1.20919	0.363815	0.259558	1.45366	0.0810763	0.259558	1.2961	0.218517	0.259558	1.07818	0.745585	0.259558
SS00001767	64285	RHBDF1	0.582079	0.0483619	0.421979	1.55629	0.101829	0.421979	1.51185	0.124917	0.421979	1.06199	0.818798	0.421979	1.2982	0.325111	0.421979	1.22021	0.499657	0.421979
SS00001768	11051	NUDT21	1.10778	0.528633	0.0839703	0.610653	0.00525697	0.0839703	1.09768	0.565892	0.0839703	1.019	0.90737	0.0839703	0.888519	0.46751	0.0839703	0.736237	0.100383	0.0839703
SS00001769	400746	C1orf130	1.34162	0.0121042	0.156859	0.965959	0.751105	0.156859	0.864598	0.190628	0.156859	1.20216	0.135556	0.156859	1.1673	0.203283	0.156859	1.08656	0.498194	0.156859
SS00001770	1945	EFNA4	1.00925	0.957607	0.381065	1.11978	0.515774	0.381065	1.04117	0.815978	0.381065	1.1631	0.38718	0.381065	0.980527	0.909655	0.381065	1.02287	0.907108	0.381065
SS00001771	6484	ST3GAL4	0.666363	0.0525238	0.49824	0.972064	0.887767	0.49824	1.113	0.594941	0.49824	0.787601	0.241391	0.49824	0.811153	0.337793	0.49824	0.822104	0.386672	0.49824
SS00001772	114034	TOE1	1.3737	0.564902	0.577667	1.34308	0.59266	0.577667	0.666138	0.462487	0.577667	0.790565	0.685921	0.577667	1.26682	0.671232	0.577667	1.39972	0.585449	0.577667
SS00001773	5496	PPM1G	0.958932	0.690734	0.367648	1.02686	0.801254	0.367648	1.04928	0.648304	0.367648	0.957451	0.679989	0.367648	0.933445	0.514712	0.367648	1.02414	0.839403	0.367648
SS00001774	25915	C3orf60	1.15778	0.348797	0.323721	0.996187	0.980317	0.323721	1.14047	0.399711	0.323721	1.17995	0.291232	0.323721	1.23757	0.177397	0.323721	1.48837	0.0294386	0.323721
SS00001775	9725	TMEM63A	1.20714	0.0911201	0.291199	1.04925	0.656689	0.291199	0.94444	0.597483	0.291199	1.12515	0.280778	0.291199	1.2886	0.0262697	0.291199	1.23053	0.0955845	0.291199
SS00001776	26088	GGA1	0.9228	0.683386	0.579349	0.86393	0.459688	0.579349	0.919329	0.669451	0.579349	1.12966	0.536945	0.579349	0.955326	0.82991	0.579349	0.614135	0.0349038	0.579349
SS00001777	54987	C1orf123	0.835619	0.133133	0.162751	0.896864	0.355116	0.162751	1.19429	0.137361	0.162751	1.11234	0.367595	0.162751	1.04271	0.742753	0.162751	1.19949	0.171766	0.162751
SS00001778	55679	LIMS2	0.845582	0.719475	0.226491	0.842061	0.712821	0.226491	1.80778	0.212081	0.226491	0.675076	0.403112	0.226491	0.769419	0.575391	0.226491	0.934345	0.89639	0.226491
SS00001779	3145	HMBS	1.14205	0.247756	0.706773	0.928384	0.513617	0.706773	0.969778	0.786524	0.706773	0.953702	0.676039	0.706773	1.04851	0.689598	0.706773	0.971645	0.820342	0.706773
SS00001780	3329	HSPD1	1.01959	0.937828	0.245114	0.904028	0.685551	0.245114	1.10319	0.693473	0.245114	1.30645	0.288537	0.245114	0.93798	0.797007	0.245114	1.00467	0.986627	0.245114
SS00001781	138311	FAM69B	1.21447	0.146721	0.601203	1.05591	0.678034	0.601203	0.965679	0.789606	0.601203	0.950418	0.697878	0.601203	0.77987	0.0671033	0.601203	0.965522	0.810482	0.601203
SS00001782	51	ACOX1	0.753585	0.0720391	0.0290987	1.14609	0.372858	0.0290987	1.08263	0.601768	0.0290987	0.918048	0.574274	0.0290987	1.29049	0.102673	0.0290987	0.748297	0.0972963	0.0290987
SS00001783	311	ANXA11	0.570181	0.00379731	0.0595921	1.08886	0.630272	0.0595921	1.31149	0.133846	0.0595921	0.961426	0.823634	0.0595921	0.934612	0.701924	0.0595921	1.43398	0.0775688	0.0595921
SS00001784	84876	ORAI1	0.934834	0.695998	0.0941159	0.752068	0.107878	0.0941159	0.864602	0.401786	0.0941159	0.816519	0.284401	0.0941159	0.971502	0.876808	0.0941159	1.19808	0.352435	0.0941159
SS00001785	79187	FSD1	0.90653	0.677141	0.686205	1.06225	0.774272	0.686205	1.0419	0.845384	0.686205	1.40525	0.143724	0.686205	1.08198	0.72602	0.686205	0.894316	0.635757	0.686205
SS00001786	4634	MYL3	0.841231	0.504009	0.547349	1.02273	0.929092	0.547349	0.84119	0.495787	0.547349	1.49915	0.125525	0.547349	1.84864	0.0253861	0.547349	0.806402	0.448994	0.547349
SS00001787	1382	CRABP2	0.709779	0.135605	0.00122234	0.953251	0.830887	0.00122234	0.916564	0.697885	0.00122234	1.03759	0.876744	0.00122234	1.50054	0.0994533	0.00122234	0.727391	0.211779	0.00122234
SS00001788	6610	SMPD2	0.941289	0.502582	0.0547816	1.06814	0.465577	0.0547816	1.09472	0.318886	0.0547816	1.17372	0.0844714	0.0547816	1.443	0.000776475	0.0547816	1.14766	0.178814	0.0547816
SS00001789	55082	FLJ10154	1.35857	0.0111395	0.245588	1.10509	0.377384	0.245588	1.04119	0.719463	0.245588	1.22043	0.0859114	0.245588	1.40247	0.00572528	0.245588	0.944681	0.650906	0.245588
SS00001790	51316	PLAC8	1.31134	0.418673	0.333922	0.778325	0.515818	0.333922	1.20682	0.560408	0.333922	1.41953	0.348019	0.333922	0.684157	0.294923	0.333922	1.19126	0.627372	0.333922
SS00001791	29964	PRICKLE4	0.902106	0.452241	0.083852	1.19042	0.208587	0.083852	1.21747	0.157666	0.083852	1.15745	0.289048	0.083852	1.12657	0.385524	0.083852	0.918764	0.579233	0.083852
SS00001792	10695	CNPY3	0.999011	0.99164	0.00750745	1.09543	0.339307	0.00750745	1.18212	0.0864354	0.00750745	1.28735	0.0174647	0.00750745	0.963779	0.717745	0.00750745	1.17096	0.144357	0.00750745
SS00001793	3098	HK1	0.859854	0.542652	0.364432	0.868767	0.570354	0.364432	0.649107	0.0901963	0.364432	0.884551	0.620375	0.364432	0.857399	0.535103	0.364432	0.999831	0.999512	0.364432
SS00001794	1410	CRYAB	0.949315	0.72087	0.051179	0.79476	0.123816	0.051179	1.12638	0.416403	0.051179	0.803019	0.140755	0.051179	0.604183	0.00190944	0.051179	0.966338	0.833222	0.051179
SS00001795	9124	PDLIM1	1.29646	0.0804464	0.684134	1.06925	0.641655	0.684134	1.1268	0.409108	0.684134	0.971429	0.840023	0.684134	1.03314	0.820385	0.684134	1.24481	0.181002	0.684134
SS00001796	283208	P4HA3	0.613705	0.13462	0.0968868	0.484551	0.0310939	0.0968868	1.01146	0.971433	0.0968868	0.806919	0.511908	0.0968868	0.633478	0.172235	0.0968868	1.01046	0.976676	0.0968868
SS00001797	57804	POLD4	1.3784	0.0793236	0.249166	0.989147	0.950763	0.249166	0.827882	0.29108	0.249166	1.14657	0.441916	0.249166	1.00214	0.990327	0.249166	0.94387	0.770195	0.249166
SS00001798	83460	TMEM93	0.986716	0.935097	0.653514	1.1502	0.39785	0.653514	1.04806	0.775178	0.653514	1.06144	0.716928	0.653514	0.820096	0.234439	0.653514	1.05127	0.785516	0.653514
SS00001799	22980	TCF25	0.928764	0.758057	0.639623	1.10934	0.665695	0.639623	1.31942	0.254277	0.639623	1.33166	0.239247	0.639623	1.17055	0.513134	0.639623	1.00367	0.989079	0.639623
SS00001800	9179	AP4M1	1.15352	0.33889	0.291576	0.990646	0.94931	0.291576	0.975023	0.864184	0.291576	1.06395	0.675573	0.291576	1.31915	0.0714464	0.291576	0.943104	0.723384	0.291576
SS00001801	127262	FAM79A	0.863373	0.292023	0.666714	1.06928	0.627568	0.666714	1.06642	0.641324	0.666714	1.12637	0.391385	0.666714	0.971151	0.831749	0.666714	1.13246	0.422471	0.666714
SS00001802	26145	IRF2BP1	0.953809	0.654121	0.464066	1.17274	0.139775	0.464066	1.03204	0.7648	0.464066	0.998602	0.989991	0.464066	1.0714	0.543021	0.464066	1.09159	0.459433	0.464066
SS00001803	56898	BDH2	0.920118	0.578188	0.217669	0.915086	0.553595	0.217669	0.967972	0.827398	0.217669	0.95986	0.790828	0.217669	0.906519	0.53265	0.217669	0.856751	0.358556	0.217669
SS00001804	56898	BDH2	1.84926	0.000226271	0.0844938	0.976374	0.86666	0.0844938	1.134	0.381105	0.0844938	1.20194	0.204394	0.0844938	1.22752	0.159481	0.0844938	1.1322	0.438371	0.0844938
SS00001805	7462	LAT2	1.20051	0.570768	0.709919	0.873325	0.673852	0.709919	1.00848	0.979036	0.709919	0.760811	0.398454	0.709919	0.709424	0.291125	0.709919	0.916457	0.80818	0.709919
SS00001806	51069	MRPL2	1.1327	0.245807	0.638002	0.899318	0.321001	0.638002	0.99177	0.937729	0.638002	0.888105	0.268395	0.638002	1.19377	0.10398	0.638002	0.968921	0.789636	0.638002
SS00001807	2342	FNTB	1.23462	0.0866509	0.238215	1.1384	0.28237	0.238215	0.953804	0.691637	0.238215	0.98362	0.889678	0.238215	1.19496	0.144003	0.238215	1.02436	0.856572	0.238215
SS00001808	8729	GBF1	0.699688	0.133084	0.336154	1.67026	0.0352874	0.336154	1.03489	0.882419	0.336154	1.41166	0.14637	0.336154	1.13821	0.577882	0.336154	0.840918	0.505955	0.336154
SS00001809	8729	GBF1	0.754394	0.0998592	0.322603	0.752078	0.0964247	0.322603	0.933983	0.681629	0.322603	0.90779	0.561899	0.322603	0.713817	0.0580049	0.322603	1.05738	0.764179	0.322603
SS00001810	7375	USP4	0.794237	0.213144	0.877411	1.07306	0.69872	0.877411	0.999732	0.998826	0.877411	1.22353	0.273728	0.877411	1.07355	0.717313	0.877411	1.04553	0.826774	0.877411
SS00001811	10849	CD3EAP	1.12335	0.222178	0.00503816	1.0934	0.345466	0.00503816	0.902624	0.280519	0.00503816	0.873657	0.158629	0.00503816	1.42473	0.00192376	0.00503816	1.06411	0.554697	0.00503816
SS00001812	1652	DDT	1.09064	0.416041	0.000880115	1.14003	0.223482	0.000880115	1.03139	0.77062	0.000880115	1.23796	0.0532316	0.000880115	2.03818	1.14578e-06	0.000880115	1.13309	0.297116	0.000880115
SS00001813	5754	PTK7	1.02174	0.869514	0.698878	1.21649	0.143644	0.698878	0.960289	0.757061	0.698878	1.04168	0.755271	0.698878	0.871627	0.299497	0.698878	1.06453	0.669696	0.698878
SS00001814	6545	SLC7A4	1.10557	0.249314	0.838499	0.942953	0.496037	0.838499	0.953121	0.577267	0.838499	1.02802	0.747793	0.838499	0.983961	0.850657	0.838499	1.0672	0.500179	0.838499
SS00001815	51673	TPPP3	0.729391	0.0270802	0.00761545	0.912622	0.498708	0.00761545	1.07539	0.590023	0.00761545	0.918645	0.529812	0.00761545	1.25787	0.0979806	0.00761545	0.77116	0.0939146	0.00761545
SS00001816	11186	RASSF1	1.1074	0.432415	0.80148	1.27204	0.0721475	0.80148	0.933582	0.595508	0.80148	1.00892	0.945139	0.80148	1.02029	0.876357	0.80148	1.1455	0.351115	0.80148
SS00001817	63875	MRPL17	0.77862	0.132086	0.501847	0.826769	0.247343	0.501847	1.22345	0.220867	0.501847	1.17239	0.33133	0.501847	1.185	0.300523	0.501847	0.964698	0.842788	0.501847
SS00001818	10330	CNPY2	1.45085	0.0308132	0.0779349	1.27642	0.144965	0.0779349	1.32405	0.0960672	0.0779349	1.43965	0.0341135	0.0779349	0.833185	0.298482	0.0779349	1.38654	0.0838454	0.0779349
SS00001819	9219	MTA2	0.813296	0.165904	0.139776	0.801054	0.138202	0.139776	1.14952	0.344658	0.139776	0.645393	0.00592748	0.139776	0.878614	0.40416	0.139776	1.03313	0.841825	0.139776
SS00001820	3185	HNRPF	0.811556	0.252065	0.594072	1.35278	0.102584	0.594072	1.03457	0.850033	0.594072	1.05934	0.748598	0.594072	0.971274	0.871164	0.594072	0.7954	0.261139	0.594072
SS00001821	8220	DGCR14	0.68692	0.100381	0.464579	1.12464	0.597489	0.464579	0.935241	0.76297	0.464579	0.83083	0.406925	0.464579	0.962407	0.872792	0.464579	0.987621	0.959937	0.464579
SS00001822	1436	CSF1R	1.01957	0.851462	0.480012	0.877106	0.21291	0.480012	0.829946	0.081624	0.480012	1.07335	0.496142	0.480012	0.979197	0.839071	0.480012	1.16453	0.196213	0.480012
SS00001823	10440	TIMM17A	0.944209	0.754244	0.296547	0.902928	0.578533	0.296547	1.1067	0.581219	0.296547	0.792545	0.212228	0.296547	1.04446	0.821473	0.296547	0.910924	0.649473	0.296547
SS00001824	26578	OSTF1	1.53884	0.00792849	6.26417e-05	1.00828	0.956133	6.26417e-05	1.0924	0.556855	6.26417e-05	1.4207	0.026621	6.26417e-05	1.06304	0.705701	6.26417e-05	0.936158	0.694262	6.26417e-05
SS00001825	5710	PSMD4	0.837658	0.360911	0.808838	1.00549	0.977245	0.808838	1.14768	0.475843	0.808838	1.01367	0.943643	0.808838	0.905498	0.625901	0.808838	1.04756	0.828805	0.808838
SS00001826	10585	POMT1	0.897617	0.597095	0.536152	1.43731	0.0849476	0.536152	1.02282	0.911833	0.536152	1.17658	0.427946	0.536152	0.689577	0.0780333	0.536152	1.01567	0.945561	0.536152
SS00001827	6311	ATXN2	1.31753	0.110556	0.379316	0.725854	0.0662421	0.379316	0.845976	0.324562	0.379316	0.832626	0.281683	0.379316	1.28538	0.144651	0.379316	1.22225	0.291174	0.379316
SS00001828	1613	DAPK3	0.944411	0.836303	0.375759	0.812386	0.455443	0.375759	1.1005	0.729587	0.375759	1.01005	0.971171	0.375759	0.762804	0.332809	0.375759	1.03226	0.918254	0.375759
SS00001829	92609	TIMM50	0.944113	0.603365	0.023973	0.986645	0.903045	0.023973	0.946534	0.619501	0.023973	1.12006	0.309787	0.023973	1.27574	0.0357298	0.023973	0.799701	0.0800306	0.023973
SS00001830	92609	TIMM50	0.812255	0.303112	0.0412063	0.875046	0.505678	0.0412063	0.890965	0.56435	0.0412063	1.01384	0.945095	0.0412063	1.82429	0.00574192	0.0412063	0.587189	0.0242287	0.0412063
SS00001831	4259	MGST3	0.959558	0.866097	0.0859997	0.713803	0.177067	0.0859997	0.56986	0.0293912	0.0859997	0.836847	0.469356	0.0859997	1.05043	0.840761	0.0859997	0.81377	0.454196	0.0859997
SS00001832	4633	MYL2	0.770419	0.212524	0.0679371	1.12635	0.56429	0.0679371	0.948337	0.796579	0.0679371	1.22188	0.334782	0.0679371	1.2112	0.355966	0.0679371	0.359179	0.000160867	0.0679371
SS00001833	391578	LOC391578	0.839999	0.237333	0.136635	0.775304	0.0898145	0.136635	0.884895	0.403564	0.136635	0.802476	0.139336	0.136635	0.999237	0.995876	0.136635	1.01074	0.947548	0.136635
SS00001834	23788	MTCH2	1.09509	0.577376	0.000499433	0.823628	0.239554	0.000499433	1.00157	0.992275	0.000499433	1.19572	0.277525	0.000499433	1.72795	0.00243889	0.000499433	0.694981	0.0546109	0.000499433
SS00001835	4882	NPR2	1.48919	0.00595369	0.170116	0.916715	0.514769	0.170116	0.91299	0.495476	0.170116	1.08407	0.545089	0.170116	0.983093	0.897897	0.170116	0.87277	0.364	0.170116
SS00001836	51374	C2orf28	1.16583	0.291216	0.0545674	0.922064	0.573348	0.0545674	1.28431	0.0914066	0.0545674	0.973807	0.8534	0.0545674	0.997921	0.988451	0.0545674	1.24681	0.178106	0.0545674
SS00001837	51421	AMOTL2	0.558117	0.0443925	0.030655	0.603227	0.0782167	0.030655	0.719861	0.242869	0.030655	0.349249	0.00084423	0.030655	0.729123	0.261143	0.030655	0.824958	0.536432	0.030655
SS00001838	51652	VPS24	0.968951	0.683303	0.197165	1.14796	0.0837707	0.197165	1.07702	0.341206	0.197165	0.870572	0.082483	0.197165	1.01792	0.818077	0.197165	1.00728	0.932965	0.197165
SS00001839	200185	KRTCAP2	1.07779	0.586012	0.167769	0.725827	0.0262538	0.167769	1.14636	0.321849	0.167769	1.28116	0.0792317	0.167769	1.12721	0.383929	0.167769	1.05682	0.717435	0.167769
SS00001840	10449	ACAA2	1.11927	0.531016	0.0275196	1.19181	0.332214	0.0275196	0.948276	0.767022	0.0275196	1.99506	0.000723095	0.0275196	1.81295	0.0027185	0.0275196	0.924153	0.694122	0.0275196
SS00001841	283971	MGC34761	1.26564	0.371694	0.147098	1.71055	0.049242	0.147098	0.748004	0.273055	0.147098	1.42714	0.182207	0.147098	1.76471	0.0383844	0.147098	0.722568	0.272586	0.147098
SS00001842	5526	PPP2R5B	1.1704	0.0904255	0.108406	1.30476	0.00657124	0.108406	0.962721	0.673534	0.108406	1.04089	0.656832	0.108406	1.25081	0.0193957	0.108406	1.00144	0.988558	0.108406
SS00001843	8877	SPHK1	1.05707	0.769123	0.117048	0.886221	0.524446	0.117048	1.30237	0.170845	0.117048	0.725241	0.0990368	0.117048	0.814853	0.284582	0.117048	1.21854	0.353983	0.117048
SS00001844	29796	UCRC	0.91998	0.612929	0.264858	1.20687	0.259436	0.264858	0.962136	0.814478	0.264858	1.17839	0.323273	0.264858	1.02574	0.877152	0.264858	0.758605	0.142253	0.264858
SS00001845	11243	PMF1	1.19958	0.383011	0.000238838	1.40958	0.106923	0.000238838	0.848833	0.431324	0.000238838	1.46646	0.0741032	0.000238838	1.14634	0.511095	0.000238838	1.42191	0.137516	0.000238838
SS00001846	83443	SF3B5	1.33769	0.130212	0.195825	0.970572	0.873258	0.195825	0.83031	0.325932	0.195825	0.985853	0.944578	0.195825	1.13329	0.551546	0.195825	1.14952	0.507688	0.195825
SS00001847	83443	SF3B5	1.23778	0.140159	0.467534	0.921672	0.564751	0.467534	0.968981	0.823431	0.467534	1.13764	0.365257	0.467534	1.156	0.309901	0.467534	0.8734	0.394794	0.467534
SS00001848	57446	NDRG3	1.1537	0.552245	0.9063	0.789708	0.329553	0.9063	1.15089	0.558987	0.9063	1.02	0.935653	0.9063	1.06711	0.795085	0.9063	0.952074	0.854585	0.9063
SS00001849	23588	KLHDC2	1.30743	0.109687	0.0311107	0.864	0.373604	0.0311107	0.9795	0.898811	0.0311107	0.896055	0.533096	0.0311107	1.5092	0.030993	0.0311107	0.904661	0.583389	0.0311107
SS00001850	2542	SLC37A4	1.52592	0.0724511	0.705231	1.14577	0.550293	0.705231	0.902389	0.651551	0.705231	1.20614	0.412324	0.705231	0.988959	0.962058	0.705231	1.17073	0.536118	0.705231
SS00001851	196743	PAOX	0.903932	0.448566	0.411307	0.989183	0.934552	0.411307	0.998238	0.989375	0.411307	0.948335	0.689268	0.411307	0.975312	0.850343	0.411307	1.21538	0.195999	0.411307
SS00001852	10248	POP7	0.79715	0.344236	0.544562	0.861867	0.532737	0.544562	1.20031	0.44459	0.544562	0.719431	0.202592	0.544562	1.44224	0.176487	0.544562	1.21554	0.464532	0.544562
SS00001853	5168	ENPP2	0.925565	0.586872	0.355333	1.13647	0.371494	0.355333	0.907152	0.494458	0.355333	1.29748	0.0763904	0.355333	1.25505	0.119169	0.355333	0.693931	0.0290377	0.355333
SS00001854	7407	VARS	1.01553	0.965884	0.0391171	1.23128	0.565103	0.0391171	2.3363	0.0259488	0.0391171	2.32298	0.0268639	0.0391171	2.38598	0.0228233	0.0391171	1.28313	0.53775	0.0391171
SS00001855	79161	C7orf23	0.981369	0.906922	0.131763	0.804449	0.184596	0.131763	1.13461	0.435418	0.131763	1.05616	0.734371	0.131763	1.25705	0.181125	0.131763	1.15468	0.42702	0.131763
SS00001856	63922	CHTF18	0.826199	0.254028	0.381027	1.22086	0.233794	0.381027	1.08165	0.635088	0.381027	1.26413	0.164399	0.381027	0.908742	0.563331	0.381027	1.18787	0.355201	0.381027
SS00001857	28991	COMMD5	0.698781	0.049474	0.469659	1.0632	0.726133	0.469659	1.31648	0.125269	0.469659	1.05195	0.772112	0.469659	0.852982	0.396964	0.469659	0.949107	0.789323	0.469659
SS00001858	170463	SSBP4	0.620641	0.0331503	0.400723	1.16627	0.472301	0.400723	1.03688	0.864881	0.400723	1.01136	0.957673	0.400723	1.1969	0.401936	0.400723	1.26393	0.32992	0.400723
SS00001859	84661	DPY30	1.3783	0.074416	0.705812	0.955684	0.794102	0.705812	1.2125	0.273268	0.705812	1.17158	0.3659	0.705812	1.22148	0.279386	0.705812	1.08738	0.666584	0.705812
SS00001860	84270	C9orf89	1.05015	0.82728	0.554856	1.23217	0.356208	0.554856	1.09581	0.683695	0.554856	1.13928	0.562217	0.554856	1.71948	0.0325994	0.554856	0.871431	0.584181	0.554856
SS00001861	79039	DDX54	0.462034	0.00692498	0.00174322	0.670389	0.138179	0.00174322	1.48935	0.139651	0.00174322	1.32247	0.294155	0.00174322	1.18187	0.52733	0.00174322	0.857056	0.601237	0.00174322
SS00001862	10056	FARSB	0.972197	0.873167	0.131721	0.764926	0.138626	0.131721	1.11941	0.524803	0.131721	1.19602	0.319105	0.131721	0.946387	0.76613	0.131721	1.03164	0.874653	0.131721
SS00001863	27315	FRAG1	1.27666	0.146317	0.343901	1.24608	0.188808	0.343901	1.00175	0.991526	0.343901	1.10496	0.544976	0.343901	1.14606	0.409985	0.343901	0.920058	0.650732	0.343901
SS00001864	5742	PTGS1	0.762975	0.152004	0.0612269	0.899549	0.567694	0.0612269	0.971645	0.876192	0.0612269	0.62341	0.0241398	0.0612269	0.883344	0.527397	0.0612269	0.872188	0.509598	0.0612269
SS00001865	5742	PTGS1	1.04366	0.761877	0.393727	0.907759	0.494356	0.393727	1.06944	0.634533	0.393727	0.965221	0.801745	0.393727	1.1541	0.314428	0.393727	0.872416	0.390077	0.393727
SS00001866	10342	TFG	0.956369	0.812028	0.0983685	0.67062	0.0419115	0.0983685	1.09866	0.616734	0.0983685	0.897301	0.564687	0.0983685	0.798794	0.238046	0.0983685	0.76098	0.200679	0.0983685
SS00001867	1070	CETN3	1.10283	0.713382	0.601851	0.793636	0.388955	0.601851	1.09948	0.721904	0.601851	0.910513	0.726674	0.601851	0.710342	0.236351	0.601851	0.841355	0.562917	0.601851
SS00001868	7385	UQCRC2	1.02191	0.897752	0.00038755	1.61189	0.00880961	0.00038755	0.756004	0.107085	0.00038755	0.995187	0.977171	0.00038755	0.679825	0.0299655	0.00038755	1.07695	0.694652	0.00038755
SS00001869	29098	RANGRF	1.25961	0.125259	0.16478	1.28733	0.0950407	0.16478	1.02502	0.866207	0.16478	1.07475	0.623942	0.16478	1.13198	0.401615	0.16478	0.94142	0.713159	0.16478
SS00001870	29098	RANGRF	0.885629	0.557606	0.4807	1.35517	0.142728	0.4807	1.19555	0.380991	0.4807	1.21528	0.415331	0.4807	1.01675	0.941735	0.4807	1.27606	0.287003	0.4807
SS00001871	5883	RAD9A	1.14748	0.380284	0.606083	0.991995	0.958767	0.606083	0.951629	0.75005	0.606083	1.00065	0.99669	0.606083	1.13787	0.409604	0.606083	0.790632	0.185024	0.606083
SS00001872	6389	SDHA	1.28265	0.208293	0.253942	0.656674	0.0391449	0.253942	0.735209	0.123293	0.253942	0.975544	0.898657	0.253942	0.764567	0.176449	0.253942	0.785147	0.272111	0.253942
SS00001873	529	ATP6V1E1	0.803772	0.161225	0.479956	0.873612	0.379833	0.479956	0.948029	0.7268	0.479956	0.898749	0.486399	0.479956	0.932033	0.667683	0.479956	0.937738	0.706672	0.479956
SS00001874	10723	SLC12A7	0.865262	0.320319	0.715504	1.30193	0.076931	0.715504	0.947784	0.710075	0.715504	1.01804	0.901237	0.715504	0.749496	0.0547567	0.715504	1.07023	0.674003	0.715504
SS00001875	84549	RBM13	1.15908	0.318715	0.597917	1.10318	0.504574	0.597917	0.958603	0.772998	0.597917	0.97081	0.839747	0.597917	0.811846	0.163611	0.597917	0.829615	0.260581	0.597917
SS00001876	3292	HSD17B1	1.10307	0.522225	0.201097	1.10958	0.497804	0.201097	0.994874	0.973133	0.201097	0.927719	0.623897	0.201097	0.856632	0.315964	0.201097	1.28756	0.147841	0.201097
SS00001877	6508	SLC4A3	0.72068	0.194466	0.158568	1.73112	0.0351205	0.158568	0.724747	0.201963	0.158568	1.06708	0.793456	0.158568	1.20675	0.451024	0.158568	0.840882	0.533333	0.158568
SS00001878	10632	ATP5L	1.10034	0.40963	0.295762	1.12011	0.329468	0.295762	0.986246	0.904231	0.295762	1.03651	0.755595	0.295762	1.08915	0.460812	0.295762	0.766013	0.0474611	0.295762
SS00001879	51529	ANAPC11	0.696225	0.0500819	0.21643	1.26078	0.198704	0.21643	1.14422	0.44949	0.21643	1.24521	0.222993	0.21643	0.95045	0.774237	0.21643	1.28465	0.213483	0.21643
SS00001880	51529	ANAPC11	0.578321	0.00873181	0.117446	0.821259	0.313444	0.117446	0.811613	0.285951	0.117446	0.577687	0.00861644	0.117446	1.01342	0.947202	0.117446	0.827266	0.3839	0.117446
SS00001881	29882	ANAPC2	0.55128	0.00984562	0.4464	1.06544	0.767235	0.4464	1.10975	0.627323	0.4464	1.25268	0.337139	0.4464	0.703887	0.131743	0.4464	1.1883	0.473254	0.4464
SS00001882	2180	ACSL1	1.11661	0.556585	0.000172554	1.00537	0.977129	0.000172554	0.847411	0.379735	0.000172554	0.990944	0.961175	0.000172554	2.08506	0.000675284	0.000172554	0.784401	0.252056	0.000172554
SS00001883	51490	C9orf114	0.715067	0.0628187	0.354754	1.51285	0.0241647	0.354754	0.94172	0.729477	0.354754	0.966307	0.843579	0.354754	1.23082	0.26164	0.354754	0.782905	0.215616	0.354754
SS00001884	51660	BRP44L	1.75787	0.00375045	0.0304591	1.3278	0.118702	0.0304591	1.16176	0.40023	0.0304591	1.24374	0.224989	0.0304591	1.41694	0.0591549	0.0304591	1.44716	0.0714572	0.0304591
SS00001885	80789	INTS5	0.806147	0.0237636	0.223484	1.17759	0.0777782	0.223484	0.933882	0.447659	0.223484	0.972195	0.753008	0.223484	1.02093	0.827959	0.223484	1.07896	0.450476	0.223484
SS00001886	8574	AKR7A2	1.65012	0.0868372	0.12488	1.07615	0.79557	0.12488	1.04281	0.882289	0.12488	1.38771	0.253906	0.12488	1.46182	0.194228	0.12488	0.95434	0.882627	0.12488
SS00001887	6817	SULT1A1	0.508423	0.00999751	0.00414215	1.09595	0.707247	0.00414215	0.338977	0.000165996	0.00414215	0.741132	0.226269	0.00414215	0.828666	0.462792	0.00414215	0.869001	0.607191	0.00414215
SS00001888	7941	PLA2G7	0.946548	0.823873	0.138974	1.28431	0.315834	0.138974	0.755711	0.262831	0.138974	0.738538	0.226735	0.138974	1.20091	0.460702	0.138974	1.24587	0.428622	0.138974
SS00001889	138716	C9orf23	1.17889	0.202035	0.154788	0.824224	0.136573	0.154788	0.996315	0.976752	0.154788	0.667763	0.00377066	0.154788	0.931408	0.576185	0.154788	0.843636	0.237215	0.154788
SS00001890	6631	SNRPC	0.850705	0.215555	0.401449	1.1567	0.26336	0.401449	0.946032	0.666209	0.401449	1.26624	0.0758363	0.401449	1.01431	0.911894	0.401449	1.18409	0.246042	0.401449
SS00001891	89845	ABCC10	0.963875	0.782941	0.632256	1.0005	0.99702	0.632256	1.12882	0.368182	0.632256	1.15615	0.283075	0.632256	1.00348	0.97924	0.632256	0.994165	0.968714	0.632256
SS00001892	23514	KIAA0146	0.98666	0.932294	0.893844	0.923914	0.617577	0.893844	0.92777	0.63611	0.893844	1.00537	0.972992	0.893844	0.954022	0.766088	0.893844	1.21581	0.275178	0.893844
SS00001893	11342	RNF13	1.07643	0.595935	0.182861	0.879357	0.357652	0.182861	0.878176	0.352742	0.182861	0.871542	0.325895	0.182861	1.08231	0.569193	0.182861	1.27778	0.123076	0.182861
SS00001894	9914	ATP2C2	1.25464	0.0570034	0.0626476	0.964855	0.754821	0.0626476	1.13328	0.280496	0.0626476	1.26902	0.0654527	0.0626476	1.08419	0.498771	0.0626476	0.867957	0.274745	0.0626476
SS00001895	9528	TMEM59	1.37476	0.00718895	0.263425	1.08861	0.439413	0.263425	0.994313	0.958303	0.263425	0.948399	0.628077	0.263425	1.00022	0.99837	0.263425	1.00861	0.943982	0.263425
SS00001896	4071	TM4SF1	1.78865	0.0232346	0.0408156	0.915695	0.716018	0.0408156	0.929171	0.761453	0.0408156	0.59603	0.0411	0.0408156	0.734531	0.234819	0.0408156	0.551829	0.0362743	0.0408156
SS00001897	23406	COTL1	0.831895	0.13877	0.0856522	0.982493	0.88428	0.0856522	0.997101	0.980911	0.0856522	0.900445	0.39126	0.0856522	0.828473	0.154229	0.0856522	0.76383	0.0565438	0.0856522
SS00001898	7334	UBE2N	0.890215	0.565955	0.0424322	1.23171	0.307465	0.0424322	1.56667	0.0344289	0.0424322	0.977411	0.909892	0.0424322	0.896272	0.588664	0.0424322	1.13248	0.582703	0.0424322
SS00001899	25911	RP11-529I10.4	1.07334	0.506033	0.259825	1.01424	0.893794	0.259825	0.904376	0.347289	0.259825	1.24913	0.0446832	0.259825	1.04702	0.665038	0.259825	1.05244	0.666596	0.259825
SS00001900	55506	H2AFY2	1.69706	0.00108797	0.0351987	0.957021	0.759282	0.0351987	1.0041	0.977228	0.0351987	1.34757	0.0603533	0.0351987	0.792679	0.133749	0.0351987	1.71127	0.00250712	0.0351987
SS00001901	56993	TOMM22	0.798018	0.398454	0.116346	0.634066	0.0956948	0.116346	0.982188	0.94595	0.116346	0.82562	0.472328	0.116346	0.999445	0.998329	0.116346	1.0917	0.767438	0.116346
SS00001902	6302	TSPAN31	0.963213	0.800563	0.206817	0.833124	0.225722	0.206817	0.818685	0.185751	0.206817	0.907803	0.516109	0.206817	1.03571	0.813535	0.206817	0.975158	0.879411	0.206817
SS00001903	7873	ARMET	0.746925	0.115215	0.157667	0.575042	0.00499497	0.157667	1.2653	0.19974	0.157667	0.972777	0.878284	0.157667	0.696805	0.0544246	0.157667	0.785743	0.238554	0.157667
SS00001904	5345	SERPINF2	2.24284	0.0565933	0.420947	1.42826	0.384848	0.420947	1.05807	0.889663	0.420947	2.16093	0.0680145	0.420947	1.72082	0.205718	0.420947	1.01775	0.969138	0.420947
SS00001905	85021	REPS1	0.940179	0.724501	0.518229	0.643796	0.0180124	0.518229	1.11558	0.533201	0.518229	1.03066	0.87547	0.518229	0.807711	0.263	0.518229	1.08396	0.680467	0.518229
SS00001906	230	ALDOC	1.03559	0.935052	0.142287	0.598121	0.238262	0.142287	1.48063	0.364775	0.142287	0.80157	0.623496	0.142287	1.0259	0.954253	0.142287	1.08654	0.862698	0.142287
SS00001907	81554	WBSCR16	0.747728	0.138774	0.627841	1.0133	0.945018	0.627841	0.901571	0.589918	0.627841	1.03932	0.840572	0.627841	1.17439	0.429964	0.627841	1.10909	0.62981	0.627841
SS00001908	51253	MRPL37	1.08866	0.644869	0.771817	1.00616	0.973345	0.771817	0.842561	0.356047	0.771817	1.06241	0.74225	0.771817	1.16403	0.412252	0.771817	1.05793	0.784316	0.771817
SS00001909	84883	AIFM2	0.828767	0.217156	0.0661507	0.813999	0.177714	0.0661507	0.719608	0.0363151	0.0661507	0.884182	0.414163	0.0661507	1.12242	0.443195	0.0661507	0.874735	0.426942	0.0661507
SS00001910	65005	MRPL9	0.673561	0.0612362	0.450245	1.38736	0.116613	0.450245	1.06186	0.767677	0.450245	0.960985	0.844639	0.450245	1.09541	0.654195	0.450245	0.958934	0.853467	0.450245
SS00001911	51398	C19orf56	0.648215	0.0332895	0.368577	0.691656	0.0666126	0.368577	0.92501	0.687671	0.368577	0.877809	0.502859	0.368577	0.660168	0.0406759	0.368577	0.891781	0.597745	0.368577
SS00001912	2961	GTF2E2	1.04185	0.810114	0.145096	1.05419	0.757216	0.145096	0.844432	0.326596	0.145096	0.725	0.0691765	0.145096	0.836301	0.329529	0.145096	0.794037	0.233784	0.145096
SS00001913	56848	SPHK2	1.02385	0.851017	0.308439	1.23362	0.104106	0.308439	0.945342	0.654759	0.308439	1.10042	0.448367	0.308439	0.774958	0.0514186	0.308439	0.861459	0.29348	0.308439
SS00001914	25996	REXO2	0.350794	0.000527584	0.00022669	0.371785	0.000917542	0.00022669	0.670702	0.138417	0.00022669	0.457181	0.00627314	0.00022669	0.466892	0.00757843	0.00022669	0.630934	0.127057	0.00022669
SS00001915	84324	CIP29	0.866327	0.290161	0.00936109	1.246	0.110591	0.00936109	1.31694	0.0491282	0.00936109	1.13791	0.341981	0.00936109	1.1925	0.22455	0.00936109	1.01809	0.904751	0.00936109
SS00001916	1192	CLIC1	1.14965	0.391251	3.68826e-10	0.65025	0.01287	3.68826e-10	1.21994	0.225426	3.68826e-10	1.15144	0.386062	3.68826e-10	1.04788	0.772098	3.68826e-10	0.662558	0.0303979	3.68826e-10
SS00001917	6919	TCEA2	0.915806	0.512663	0.493527	1.19301	0.195141	0.493527	1.00036	0.997868	0.493527	1.09689	0.4914	0.493527	1.14073	0.329831	0.493527	1.14645	0.364946	0.493527
SS00001918	8924	HERC2	1.15597	0.212104	0.157176	0.843763	0.1461	0.157176	0.803607	0.0652333	0.157176	0.862564	0.203392	0.157176	1.12179	0.353982	0.157176	0.874321	0.303127	0.157176
SS00001919	9997	SCO2	0.965923	0.799925	0.418248	1.43886	0.0130516	0.418248	0.912132	0.503213	0.418248	1.06807	0.630892	0.418248	0.77801	0.0762702	0.418248	0.946735	0.720623	0.418248
SS00001920	26140	TTLL3	0.976968	0.867264	0.236571	0.875506	0.344902	0.236571	0.840925	0.221494	0.236571	0.802473	0.12411	0.236571	1.24058	0.148095	0.236571	1.02687	0.864911	0.236571
SS00001921	9351	SLC9A3R2	1.15337	0.219098	0.828069	0.952509	0.670609	0.828069	1.08909	0.457508	0.828069	1.09669	0.42216	0.828069	1.04128	0.723482	0.828069	1.11046	0.415182	0.828069
SS00001922	Ssc.1493	BG382361	1.29191	0.144556	0.012147	1.10168	0.573497	0.012147	1.03819	0.827021	0.012147	1.1783	0.343324	0.012147	1.25864	0.188084	0.012147	1.13099	0.522598	0.012147
SS00001923	5931	RBBP7	1.15455	0.17386	0.402394	0.846815	0.118058	0.402394	0.823098	0.0698846	0.402394	1.03861	0.714801	0.402394	1.05692	0.593945	0.402394	1.14334	0.253972	0.402394
SS00001924	10797	MTHFD2	0.837425	0.234376	0.528774	0.943495	0.692597	0.528774	1.03801	0.799642	0.528774	1.03234	0.828531	0.528774	0.917456	0.558979	0.528774	0.821975	0.239726	0.528774
SS00001925	79102	RNF26	0.82493	0.42963	0.991883	1.40165	0.171758	0.991883	0.969758	0.899037	0.991883	1.08223	0.7443	0.991883	0.956699	0.855197	0.991883	1.12193	0.671284	0.991883
SS00001926	9851	KIAA0753	0.924139	0.480033	0.214657	1.04951	0.676538	0.214657	0.913336	0.417886	0.214657	0.939163	0.573419	0.214657	1.56507	0.000927371	0.214657	0.834593	0.154659	0.214657
SS00001927	54732	TMED9	0.898343	0.548052	0.198576	0.922151	0.649187	0.198576	0.827385	0.292378	0.198576	0.78589	0.18384	0.198576	1.13381	0.482276	0.198576	1.06902	0.737315	0.198576
SS00001928	6234	RPS28	1.05086	0.699455	0.0938127	1.19044	0.182828	0.0938127	1.52771	0.00284935	0.0938127	1.20573	0.154007	0.0938127	1.17772	0.210241	0.0938127	1.14059	0.363514	0.0938127
SS00001929	56848	SPHK2	0.932157	0.709909	0.484413	1.19371	0.352376	0.484413	1.3169	0.153569	0.484413	1.2292	0.309678	0.484413	0.758493	0.187929	0.484413	1.22789	0.335173	0.484413
SS00001930	51177	PLEKHO1	0.786165	0.170011	0.377589	1.18878	0.319173	0.377589	0.906778	0.570089	0.377589	0.734579	0.0824012	0.377589	1.30625	0.129373	0.377589	0.940581	0.749912	0.377589
SS00001931	55052	MRPL20	0.789428	0.0795852	0.317309	0.877457	0.321069	0.317309	0.948913	0.687918	0.317309	1.03868	0.771082	0.317309	0.880751	0.334841	0.317309	0.78381	0.104506	0.317309
SS00001932	5510	PPP1R7	0.808886	0.208664	0.818403	0.893263	0.498088	0.818403	1.05312	0.755107	0.818403	1.03798	0.822151	0.818403	1.06524	0.703448	0.818403	1.09212	0.635276	0.818403
SS00001933	83719	YPEL3	0.91293	0.433817	0.0510743	1.04624	0.69626	0.0510743	0.821154	0.0982878	0.0510743	1.09658	0.428373	0.0510743	1.06979	0.588972	0.0510743	0.905666	0.446235	0.0510743
SS00001934	Ssc.18497	BI345331	0.907032	0.639921	0.528721	1.28511	0.235311	0.528721	0.887871	0.569012	0.528721	1.1261	0.569563	0.528721	1.10046	0.664264	0.528721	0.829414	0.424689	0.528721
SS00001935	79661	NEIL1	0.837457	0.413417	0.236494	1.39998	0.127765	0.236494	1.03672	0.867021	0.236494	1.60406	0.0366304	0.236494	1.46478	0.109093	0.236494	1.12216	0.632888	0.236494
SS00001936	6340	SCNN1G	1.2482	0.27297	0.486382	1.61272	0.0237698	0.486382	0.858372	0.447021	0.486382	1.26949	0.239029	0.486382	1.17364	0.425628	0.486382	1.02139	0.92444	0.486382
SS00001937	343	AQP8	1.04235	0.785039	0.343417	1.3472	0.0594351	0.343417	0.895969	0.472225	0.343417	1.03759	0.808222	0.343417	1.22216	0.194983	0.343417	0.781307	0.155467	0.343417
SS00001938	645	BLVRB	0.844323	0.430655	0.06335	1.01937	0.928323	0.06335	1.12655	0.577612	0.06335	0.918611	0.691083	0.06335	0.842015	0.451688	0.06335	0.984028	0.946162	0.06335
SS00001939	5297	PI4KA	1.04635	0.69849	0.0468489	1.27386	0.0473245	0.0468489	0.922274	0.490643	0.0468489	1.10652	0.389911	0.0468489	1.26587	0.070749	0.0468489	1.10871	0.432418	0.0468489
SS00001940	29781	NCAPH2	0.822837	0.109459	0.358284	1.11433	0.364904	0.358284	0.925148	0.513071	0.358284	1.23543	0.0871717	0.358284	0.921166	0.51277	0.358284	0.762061	0.0493231	0.358284
SS00001941	51263	MRPL30	0.917926	0.506954	0.503219	1.20323	0.158813	0.503219	1.0491	0.709376	0.503219	1.10718	0.431054	0.503219	1.11806	0.388789	0.503219	1.0704	0.636464	0.503219
SS00001942	11267	SNF8	1.02408	0.857338	0.0451952	1.4908	0.00566376	0.0451952	0.901291	0.435228	0.0451952	1.13134	0.355483	0.0451952	1.27353	0.0775569	0.0451952	1.49003	0.0124172	0.0451952
SS00001943	6604	SMARCD3	0.977963	0.858964	0.94248	1.05986	0.643601	0.94248	0.868557	0.267494	0.94248	1.0074	0.953077	0.94248	0.898758	0.398254	0.94248	1.05437	0.706093	0.94248
SS00001944	5331	PLCB3	0.80978	0.154736	0.0160861	1.01643	0.910507	0.0160861	1.09218	0.544647	0.0160861	0.948032	0.713177	0.0160861	0.9518	0.749701	0.0160861	0.8891	0.470855	0.0160861
SS00001945	1298	COL9A2	1.36395	0.0832287	0.123973	0.879153	0.459993	0.123973	1.06367	0.722019	0.123973	0.821303	0.306267	0.123973	1.17646	0.391561	0.123973	1.16147	0.44268	0.123973
SS00001946	3190	HNRPK	1.08909	0.575013	0.166381	0.742278	0.0590307	0.166381	0.965853	0.818923	0.166381	1.1546	0.347954	0.166381	1.11294	0.482911	0.166381	0.796725	0.188669	0.166381
SS00001947	5831	PYCR1	0.925398	0.642755	0.425188	1.02882	0.864763	0.425188	0.930221	0.665099	0.425188	0.723761	0.0622217	0.425188	0.870031	0.407325	0.425188	0.916466	0.640667	0.425188
SS00001948	79786	C16orf44	0.67852	0.0188658	0.310977	1.08808	0.587727	0.310977	0.953774	0.760641	0.310977	1.13071	0.431797	0.310977	1.04948	0.770577	0.310977	1.13174	0.478164	0.310977
SS00001949	727761	LOC727761	1.00962	0.939044	0.209717	0.993421	0.957941	0.209717	0.924036	0.529683	0.209717	1.25582	0.0962917	0.209717	1.02471	0.854193	0.209717	0.794144	0.10944	0.209717
SS00001950	10144	FAM13A1	0.82553	0.389394	0.000213325	0.850464	0.466106	0.000213325	0.56869	0.0166438	0.000213325	1.45614	0.098954	0.000213325	1.01733	0.940728	0.000213325	1.49079	0.115827	0.000213325
SS00001951	25870	SUMF2	1.20113	0.23316	0.366843	1.00842	0.95578	0.366843	0.88991	0.443732	0.366843	1.03607	0.814914	0.366843	0.949073	0.746793	0.366843	1.15896	0.387077	0.366843
SS00001952	55653	BCAS4	0.891064	0.371102	0.792222	0.965313	0.782568	0.792222	1.02928	0.821445	0.792222	0.919233	0.51198	0.792222	1.1189	0.383418	0.792222	1.03797	0.794425	0.792222
SS00001953	90701	SEC11C	1.02912	0.756066	0.0672856	0.947426	0.56	0.0672856	1.02616	0.779837	0.0672856	1.20245	0.0552916	0.0672856	1.29696	0.00911433	0.0672856	0.900623	0.315916	0.0672856
SS00001954	69784	1500009L16Rik	0.374616	0.000209164	0.0394194	0.80219	0.333861	0.0394194	0.857959	0.499507	0.0394194	0.664974	0.0806648	0.0394194	0.868478	0.533924	0.0394194	0.852427	0.528764	0.0394194
SS00001955	10989	IMMT	1.17772	0.300608	0.750844	0.911764	0.555691	0.750844	0.990994	0.953807	0.750844	1.01155	0.941396	0.750844	1.08522	0.624463	0.750844	1.13223	0.479326	0.750844
SS00001956	79873	NUDT18	0.936469	0.704629	0.853227	1.18866	0.322718	0.853227	0.861909	0.393835	0.853227	0.876324	0.447978	0.853227	0.987975	0.944212	0.853227	1.03592	0.855183	0.853227
SS00001957	22907	DHX30	0.723713	0.0592433	0.397241	1.09769	0.572851	0.397241	1.04289	0.798898	0.397241	1.06963	0.683342	0.397241	0.884858	0.492462	0.397241	1.43818	0.0580522	0.397241
SS00001958	114898	C1QTNF2	0.736759	0.0712904	0.664467	1.19796	0.275773	0.664467	0.871652	0.403937	0.664467	1.07544	0.656807	0.664467	1.07961	0.639881	0.664467	1.0622	0.741344	0.664467
SS00001959	114898	C1QTNF2	0.72981	0.228235	0.705231	1.27995	0.342109	0.705231	1.15037	0.587234	0.705231	1.08136	0.761286	0.705231	0.844075	0.51189	0.705231	0.936047	0.81834	0.705231
SS00001960	7386	UQCRFS1	0.999578	0.997877	0.209765	0.899429	0.506301	0.209765	0.784158	0.135085	0.209765	0.909662	0.552337	0.209765	0.747583	0.0772734	0.209765	0.646272	0.0205713	0.209765
SS00001961	25906	C11orf51	1.17876	0.113231	0.0871293	0.85177	0.121845	0.0871293	0.917352	0.396679	0.0871293	1.01851	0.855931	0.0871293	0.970756	0.782442	0.0871293	0.951883	0.662899	0.0871293
SS00001962	2202	EFEMP1	0.992859	0.983036	0.00678506	0.835144	0.594172	0.00678506	0.60736	0.148372	0.00678506	0.305423	0.00167644	0.00678506	0.308451	0.00267783	0.00678506	0.902039	0.784579	0.00678506
SS00001963	25886	WDR51A	0.801294	0.119472	0.128828	1.0016	0.99077	0.128828	0.983899	0.906701	0.128828	0.772828	0.111959	0.128828	0.631735	0.0048356	0.128828	0.747974	0.0705832	0.128828
SS00001964	51406	NOL7	0.952058	0.686569	0.438082	0.901034	0.394984	0.438082	1.25955	0.0674213	0.438082	1.1092	0.397541	0.438082	1.02178	0.869453	0.438082	0.975113	0.852912	0.438082
SS00001965	2952	GSTT1	1.25486	0.465631	0.00540398	0.928782	0.811342	0.00540398	1.59541	0.140486	0.00540398	0.919024	0.785035	0.00540398	1.34187	0.346524	0.00540398	0.825891	0.581452	0.00540398
SS00001966	26276	VPS33B	1.06924	0.602624	0.4052	1.17818	0.208891	0.4052	0.964892	0.78062	0.4052	1.19702	0.169606	0.4052	0.930501	0.575568	0.4052	0.88957	0.417708	0.4052
SS00001967	54496	PRMT7	1.05307	0.715215	0.702337	0.916168	0.537838	0.702337	0.99144	0.951562	0.702337	0.829638	0.19522	0.702337	0.983594	0.907147	0.702337	0.749696	0.0786104	0.702337
SS00001968	54496	PRMT7	0.884157	0.366725	0.203274	0.994118	0.96519	0.203274	1.09161	0.518647	0.203274	1.00758	0.955473	0.203274	0.880735	0.3521	0.203274	1.13902	0.392917	0.203274
SS00001969	51530	ZC3HC1	1.48947	0.00323529	0.0168694	0.99956	0.997137	0.0168694	1.05879	0.641932	0.0168694	1.32812	0.0282912	0.0168694	1.41756	0.00849232	0.0168694	1.34317	0.04003	0.0168694
SS00001970	54471	SMCR7L	1.22096	0.0502392	0.0796275	0.789135	0.0222625	0.0796275	0.836945	0.0783628	0.0796275	0.944049	0.557044	0.0796275	1.09413	0.361491	0.0796275	0.976718	0.82929	0.0796275
SS00001971	7155	TOP2B	1.09834	0.489018	0.449416	1.20111	0.18278	0.449416	1.15319	0.296391	0.449416	1.06628	0.634986	0.449416	1.24829	0.109976	0.449416	1.14836	0.363257	0.449416
SS00001972	2171	FABP5	0.631994	0.123078	3.25649e-07	0.538214	0.0413423	3.25649e-07	1.4185	0.234993	3.25649e-07	1.16391	0.60153	3.25649e-07	1.29807	0.372227	3.25649e-07	1.26126	0.476225	3.25649e-07
SS00001973	4650	MYO9B	0.860547	0.251744	0.0776331	0.994291	0.96464	0.0776331	0.954007	0.715805	0.0776331	1.37138	0.0212506	0.0776331	0.734011	0.0237882	0.0776331	0.913281	0.531603	0.0776331
SS00001974	27131	SNX5	0.871959	0.329664	0.00676294	1.15697	0.300243	0.00676294	1.1436	0.339568	0.00676294	1.45164	0.012522	0.00676294	0.82301	0.170226	0.00676294	1.04585	0.773339	0.00676294
SS00001975	10623	POLR3C	0.82126	0.163584	0.227719	0.627704	0.00243832	0.227719	1.03365	0.810995	0.227719	0.768745	0.0670701	0.227719	0.921964	0.57055	0.227719	1.13261	0.424003	0.227719
SS00001976	10840	ALDH1L1	1.70876	0.230328	0.214259	1.51091	0.3524	0.214259	0.864342	0.740447	0.214259	1.66701	0.251903	0.214259	1.42289	0.4256	0.214259	0.683879	0.442407	0.214259
SS00001977	51343	FZR1	1.26313	0.133774	0.0199779	0.681169	0.0177135	0.0199779	0.886636	0.431563	0.0199779	1.19115	0.256409	0.0199779	1.48291	0.0152512	0.0199779	0.80363	0.206123	0.0199779
SS00001978	192111	PGAM5	1.20576	0.376033	0.347213	0.662434	0.0589738	0.347213	1.07385	0.734169	0.347213	0.805788	0.308345	0.347213	0.63841	0.0543481	0.347213	0.871704	0.5593	0.347213
SS00001979	10140	TOB1	1.61975	0.0623812	0.676927	1.07278	0.777951	0.676927	1.11735	0.656466	0.676927	1.06996	0.786043	0.676927	1.1138	0.665665	0.676927	1.36185	0.273474	0.676927
SS00001980	55890	GPRC5C	1.07482	0.533606	0.0213817	0.805816	0.0712508	0.0213817	1.17108	0.179824	0.0213817	0.85906	0.196307	0.0213817	1.42875	0.00475082	0.0213817	1.21832	0.135467	0.0213817
SS00001981	1936	EEF1D	0.662069	0.0142235	0.278965	1.35432	0.063346	0.278965	1.22073	0.212286	0.278965	1.03823	0.811438	0.278965	1.08417	0.608145	0.278965	1.03774	0.833086	0.278965
SS00001982	116173	CMTM5	1.29013	0.250984	0.870947	0.874808	0.542442	0.870947	0.892412	0.60378	0.870947	0.837189	0.41979	0.870947	1.1092	0.654374	0.870947	0.895987	0.653994	0.870947
SS00001983	10693	CCT6B	0.518332	0.0907987	0.608555	1.07842	0.841069	0.608555	1.29635	0.492648	0.608555	0.555039	0.127433	0.608555	0.601893	0.185848	0.608555	1.56334	0.294154	0.608555
SS00001984	1350	COX7C	1.17682	0.219439	0.215852	1.04913	0.713366	0.215852	1.00013	0.999183	0.215852	1.01774	0.892711	0.215852	0.923691	0.544272	0.215852	0.901016	0.477033	0.215852
SS00001985	54795	TRPM4	1.16718	0.486555	0.172939	1.0906	0.69523	0.172939	0.956855	0.841886	0.172939	1.37219	0.16127	0.172939	2.05902	0.0032066	0.172939	1.03795	0.880206	0.172939
SS00001986	79629	OCEL1	1.27271	0.302741	0.526809	0.677191	0.102649	0.526809	0.857424	0.507864	0.526809	1.32631	0.281564	0.526809	1.11479	0.662262	0.526809	1.20376	0.47556	0.526809
SS00001987	8943	AP3D1	0.851956	0.352565	0.152583	0.878019	0.448911	0.152583	1.08051	0.650865	0.152583	0.718436	0.0624303	0.152583	0.772349	0.155161	0.152583	0.975461	0.896442	0.152583
SS00001988	84939	MUM1	1.16638	0.102875	0.343313	0.907091	0.292972	0.343313	1.00353	0.969312	0.343313	1.16711	0.101556	0.343313	1.00722	0.937364	0.343313	1.13875	0.212385	0.343313
SS00001989	84545	MRPL43	1.07411	0.593689	0.472311	0.937149	0.627909	0.472311	0.854426	0.245957	0.472311	1.14463	0.317305	0.472311	1.28001	0.0905345	0.472311	0.770945	0.0915621	0.472311
SS00001990	8738	CRADD	1.35573	0.21233	0.469322	0.989467	0.964785	0.469322	0.915793	0.714191	0.469322	0.858019	0.55568	0.469322	1.48243	0.136568	0.469322	0.921781	0.761556	0.469322
SS00001991	51019	CCDC53	1.09642	0.604462	0.205213	0.784119	0.178561	0.205213	1.3534	0.0976369	0.205213	0.92356	0.654291	0.205213	1.07294	0.691626	0.205213	1.11294	0.590263	0.205213
SS00001992	112483	SAT2	0.989394	0.943828	0.540875	1.39723	0.0354545	0.540875	1.15315	0.351028	0.540875	1.16787	0.310667	0.540875	1.16332	0.322717	0.540875	0.877483	0.442804	0.540875
SS00001993	3476	IGBP1	0.960285	0.756454	0.00850869	0.909961	0.472309	0.00850869	1.04935	0.712507	0.00850869	0.603667	0.000704856	0.00850869	1.08974	0.537249	0.00850869	1.03672	0.804936	0.00850869
SS00001994	29101	SSU72	0.963301	0.787802	0.860046	1.20185	0.193611	0.860046	0.990387	0.94452	0.860046	1.11091	0.451439	0.860046	0.892592	0.416409	0.860046	1.1003	0.53962	0.860046
SS00001995	25766	PRPF40B	0.804101	0.349602	0.698021	1.15754	0.528061	0.698021	1.14586	0.556817	0.698021	1.16165	0.5182	0.698021	0.811637	0.370221	0.698021	1.04762	0.856996	0.698021
SS00001996	79957	PAQR6	0.861968	0.214582	0.390192	0.880931	0.287291	0.390192	0.766265	0.0316875	0.390192	0.841825	0.152577	0.390192	1.16096	0.242309	0.390192	1.09807	0.479375	0.390192
SS00001997	10073	SNUPN	0.655559	0.0025727	0.210364	0.81468	0.114363	0.210364	0.901694	0.415843	0.210364	0.773451	0.0820647	0.210364	0.922196	0.551747	0.210364	0.936179	0.641144	0.210364
SS00001998	50613	UBQLN3	1.08825	0.495752	0.372199	0.914365	0.471119	0.372199	0.799119	0.0794127	0.372199	0.976868	0.849771	0.372199	1.11763	0.372146	0.372199	1.07873	0.584395	0.372199
SS00001999	113235	SLC46A1	1.37283	0.11226	0.505779	1.05217	0.793345	0.505779	0.942603	0.760824	0.505779	0.908805	0.622982	0.505779	1.04234	0.84211	0.505779	1.10345	0.650658	0.505779
SS00002000	8813	DPM1	0.812191	0.150574	0.607239	1.12201	0.418967	0.607239	0.884384	0.388852	0.607239	1.01778	0.900858	0.607239	0.978244	0.881634	0.607239	0.976959	0.882813	0.607239
SS00002001	84936	ZFYVE19	0.779559	0.0889278	0.21095	0.891303	0.420208	0.21095	0.892215	0.424292	0.21095	1.07869	0.594204	0.21095	0.919767	0.579954	0.21095	1.02895	0.857133	0.21095
SS00002002	1749	DLX5	0.923373	0.530151	0.66359	1.08841	0.504949	0.66359	0.907483	0.445538	0.66359	1.05589	0.667722	0.66359	1.27725	0.0626462	0.66359	0.983136	0.904252	0.66359
[truncated: 11,214 more rows]

## Sheet: Differentiations comparison
			Adipogenic vs. osteogenic in BMSC dd2			Adipogenic vs. osteogenic in BMSC dd7			Adipogenic vs. osteogenic in BMSC dd21			Adipogenic vs. osteogenic in ASC dd2			Adipogenic vs. osteogenic in ASC dd7			Adipogenic vs. osteogenic in ASC dd21
Unique array ID	Entrez Gene ID	Gene Symbol	Expression Ratio (BMSC/ASC)	P-VALUE	FDR*	Expression Ratio (BMSC/ASC)	P-VALUE	FDR*	Expression Ratio (BMSC/ASC)	P-VALUE	FDR*	Expression Ratio (BMSC/ASC)	P-VALUE	FDR*	Expression Ratio (BMSC/ASC)	P-VALUE	FDR*	Expression Ratio (BMSC/ASC)	P-VALUE	FDR*
SS00000001	25870	SUMF2	1.14231	0.479623	0.077029	1.7171	0.0134936	0.077029	1.2077	0.336249	0.077029	0.778946	0.162795	0.077029	1.22181	0.401952	0.077029	1.16986	0.370827	0.077029
SS00000002	440400	MGC71993	1.14976	0.218583	0.688398	1.01428	0.899086	0.688398	0.975824	0.84486	0.688398	0.973615	0.811106	0.688398	1.19683	0.146394	0.688398	1.11243	0.344753	0.688398
SS00000003	1281	COL3A1	0.366269	0.00372471	1.29053e-06	0.430562	0.0081436	1.29053e-06	0.289433	0.000863212	1.29053e-06	0.419094	0.00654013	1.29053e-06	0.367959	0.0100632	1.29053e-06	0.157216	1.32281e-06	1.29053e-06
SS00000004	1277	COL1A1	0.198849	0.000288494	0.0450721	0.470925	0.0628779	0.0450721	1.15212	0.746717	0.0450721	0.707695	0.380939	0.0450721	0.628215	0.24146	0.0450721	0.497146	0.0829633	0.0450721
SS00000005	6678	SPARC	0.382272	0.00583825	0.0684785	0.466071	0.0248301	0.0684785	0.757842	0.446801	0.0684785	0.738619	0.353974	0.0684785	0.688859	0.256102	0.0684785	0.568779	0.0903376	0.0684785
SS00000006	3490	IGFBP7	0.671341	0.173856	0.243865	0.944858	0.843892	0.243865	1.04306	0.895831	0.243865	0.686451	0.201544	0.243865	1.83385	0.085649	0.243865	0.806717	0.458041	0.243865
SS00000007	80306	MED28	0.972897	0.854031	0.251116	1.13923	0.414366	0.251116	1.0153	0.927533	0.251116	1.19336	0.2952	0.251116	1.73238	0.0103312	0.251116	1.26644	0.122968	0.251116
SS00000008	1982	EIF4G2	0.928026	0.768217	0.39439	1.34665	0.245903	0.39439	1.26323	0.412176	0.39439	1.07936	0.763182	0.39439	1.27702	0.338445	0.39439	0.812232	0.414464	0.39439
SS00000009	26056	RAB11FIP5	0.803924	0.0385791	0.000459534	0.821991	0.0612178	0.000459534	0.829836	0.107994	0.000459534	0.745356	0.00684105	0.000459534	1.01602	0.883178	0.000459534	0.812251	0.0479323	0.000459534
SS00000010	254428	SLC41A1	1.16658	0.388625	0.856865	1.20192	0.304839	0.856865	0.922062	0.683045	0.856865	1.20003	0.308924	0.856865	0.921915	0.665854	0.856865	0.98835	0.947356	0.856865
SS00000011	8664	EIF3D	0.818123	0.359534	0.63641	1.26851	0.279171	0.63641	1.19185	0.472328	0.63641	1.11568	0.615395	0.63641	1.18417	0.439319	0.63641	1.13119	0.571805	0.63641
SS00000012	8531	CSDA	1.29252	0.347166	0.98637	0.905069	0.717449	0.98637	1.18958	0.567411	0.98637	1.03036	0.912023	0.98637	1.37879	0.244684	0.98637	0.971604	0.915253	0.98637
SS00000013	2583	B4GALNT1	0.963914	0.849542	0.792222	1.52012	0.0375195	0.792222	0.895196	0.605929	0.792222	0.874557	0.485889	0.792222	1.36826	0.127574	0.792222	0.924165	0.680896	0.792222
SS00000014	10422	UBAC1	1.07485	0.640695	0.466039	1.07873	0.624182	0.466039	1.18593	0.327382	0.466039	1.27455	0.124257	0.466039	1.29062	0.124441	0.466039	1.36578	0.0513845	0.466039
SS00000015	55353	LAPTM4B	0.888977	0.557009	0.137624	1.32021	0.1718	0.137624	0.932444	0.754328	0.137624	0.500261	0.00163363	0.137624	0.72216	0.111594	0.137624	0.696079	0.0781998	0.137624
SS00000017	7038	TG	1.07241	0.707959	0.370873	0.793381	0.220806	0.370873	0.944478	0.784129	0.370873	0.896027	0.573685	0.370873	0.58615	0.00926256	0.370873	0.867665	0.448737	0.370873
SS00000018	7494	XBP1	0.644926	0.0399837	0.239305	1.4076	0.104085	0.239305	0.9257	0.736674	0.239305	0.785944	0.24631	0.239305	1.11528	0.595787	0.239305	0.733208	0.138439	0.239305
SS00000019	283927	NUDT7	0.967422	0.837415	0.282855	1.58114	0.0083528	0.282855	1.23994	0.239292	0.282855	0.917851	0.596178	0.282855	1.27624	0.158927	0.282855	1.16383	0.350997	0.282855
SS00000020	55290	BRF2	0.785845	0.197315	0.284691	0.959326	0.821553	0.284691	1.18059	0.422524	0.284691	1.00447	0.980647	0.284691	0.745369	0.11862	0.284691	1.0179	0.923183	0.284691
SS00000021	5018	OXA1L	0.732854	0.159253	0.294098	1.44898	0.0964083	0.294098	1.24289	0.37306	0.294098	0.767748	0.228968	0.294098	1.04818	0.837572	0.294098	1.06215	0.780999	0.294098
SS00000022	80762	NDFIP1	0.908018	0.624664	0.514249	0.986062	0.943138	0.514249	0.745606	0.189263	0.514249	0.967622	0.867199	0.514249	0.834238	0.360824	0.514249	0.844465	0.393535	0.514249
SS00000023	5862	RAB2A	0.52677	0.00300984	0.301444	0.893664	0.5722	0.301444	0.715743	0.139806	0.301444	0.844106	0.396313	0.301444	0.783146	0.224493	0.301444	0.824802	0.33598	0.301444
SS00000024	10490	VTI1B	0.596831	0.144391	0.341572	2.10535	0.0391141	0.341572	0.769597	0.500905	0.341572	0.977306	0.947188	0.341572	2.27352	0.0239772	0.341572	1.23286	0.547162	0.341572
SS00000025	5411	PNN	1.31691	0.181693	0.556809	1.059	0.783611	0.556809	0.943575	0.781088	0.556809	1.07263	0.729332	0.556809	0.877158	0.604185	0.556809	1.07654	0.693407	0.556809
SS00000026	54496	PRMT7	0.806905	0.341745	0.198993	0.91063	0.676157	0.198993	0.8338	0.469681	0.198993	0.794372	0.3083	0.198993	1.88814	0.00793951	0.198993	1.06812	0.768559	0.198993
SS00000027	5306	PITPNA	0.64622	0.039091	0.407267	1.01016	0.960314	0.407267	1.10172	0.670355	0.407267	1.16238	0.461298	0.407267	0.962122	0.849343	0.407267	0.85664	0.448828	0.407267
SS00000028	8073	PTP4A2	1.09959	0.684866	0.443598	0.695274	0.127946	0.443598	1.20697	0.473462	0.443598	1.20318	0.431106	0.443598	0.675705	0.122512	0.443598	0.811061	0.37353	0.443598
SS00000029	57488	FAM62B	0.778715	0.349443	0.120561	0.741861	0.265619	0.120561	1.04624	0.87882	0.120561	0.716343	0.214905	0.120561	0.681604	0.156021	0.120561	0.787602	0.371394	0.120561
SS00000030	57106	NAT14	0.648854	0.127788	0.310706	1.23145	0.456051	0.310706	0.934719	0.828041	0.310706	1.08426	0.771118	0.310706	0.936177	0.822619	0.310706	0.764922	0.33899	0.310706
SS00000031	55571	C2orf29	1.28638	0.311296	0.518473	0.796057	0.363705	0.518473	0.787107	0.388045	0.518473	0.92477	0.751087	0.518473	1.82095	0.0207775	0.518473	0.850467	0.512535	0.518473
SS00000032	7884	SLBP	1.02587	0.923666	0.795421	0.841592	0.519192	0.795421	0.886927	0.687611	0.795421	1.14422	0.614045	0.795421	1.16106	0.576363	0.795421	0.836893	0.505828	0.795421
SS00000033	10575	CCT4	0.749184	0.0916406	0.0127321	1.09254	0.596314	0.0127321	1.12665	0.523705	0.0127321	1.07154	0.678878	0.0127321	1.2397	0.204106	0.0127321	0.769944	0.124949	0.0127321
SS00000034	4171	MCM2	0.565567	0.0482505	0.162764	1.27965	0.399704	0.162764	0.944513	0.854337	0.162764	1.03696	0.89615	0.162764	0.631863	0.122786	0.162764	0.602874	0.0772366	0.162764
SS00000035	81669	CCNL2	1.16724	0.238834	0.134876	1.30011	0.0507895	0.134876	1.04291	0.771965	0.134876	1.04221	0.74992	0.134876	1.20421	0.187574	0.134876	1.21877	0.134946	0.134876
SS00000036	57215	THAP11	0.890086	0.66823	0.265138	2.10578	0.0099858	0.265138	0.896903	0.720043	0.265138	0.670901	0.149036	0.265138	1.45892	0.189242	0.265138	1.33915	0.286745	0.265138
SS00000037	58506	SCAF1	1.11534	0.622189	0.384333	2.02631	0.00328779	0.384333	1.29892	0.294894	0.384333	1.09259	0.689127	0.384333	1.06281	0.783377	0.384333	1.57282	0.0483444	0.384333
SS00000038	2	A2M	0.861633	0.72121	0.257511	1.15579	0.72863	0.257511	1.21474	0.676882	0.257511	0.811026	0.616165	0.257511	0.818527	0.653915	0.257511	0.922831	0.847276	0.257511
SS00000039	57017	COQ9	0.64282	0.0895834	0.085998	2.11557	0.00594687	0.085998	1.46838	0.182218	0.085998	0.5767	0.0370687	0.085998	1.3676	0.249206	0.085998	1.47753	0.131455	0.085998
SS00000040	6285	S100B	0.654642	0.215503	0.116134	0.71258	0.340801	0.116134	0.773388	0.497092	0.116134	0.478153	0.0368466	0.116134	0.596734	0.138574	0.116134	0.337649	0.0031547	0.116134
SS00000041	26073	POLDIP2	0.850848	0.520516	0.922331	1.53764	0.094285	0.922331	0.999796	0.99942	0.922331	0.934747	0.787697	0.922331	0.950504	0.839411	0.922331	1.08696	0.739393	0.922331
SS00000042	23216	TBC1D1	1.10398	0.646482	0.0696871	1.24422	0.314679	0.0696871	0.660882	0.0937907	0.0696871	0.54155	0.00777457	0.0696871	0.581937	0.0213931	0.0696871	0.758322	0.205561	0.0696871
SS00000043	136647	C7orf11	0.694287	0.0365853	0.135643	0.823938	0.27018	0.135643	0.664373	0.0361742	0.135643	0.812026	0.222752	0.135643	1.19512	0.292096	0.135643	0.660877	0.0189317	0.135643
SS00000044	7528	YY1	0.433539	0.0137766	0.0829232	0.561588	0.0800376	0.0829232	0.744872	0.413547	0.0829232	1.13273	0.697484	0.0829232	0.58701	0.104627	0.0829232	0.503298	0.0394477	0.0829232
SS00000045	8664	EIF3D	0.599804	0.045487	0.115859	1.43218	0.152136	0.115859	1.13335	0.64966	0.115859	1.02209	0.929221	0.115859	1.58251	0.0704942	0.115859	1.02282	0.926941	0.115859
SS00000046	158046	NXNL2	0.750694	0.308448	0.606305	0.992091	0.977281	0.606305	1.33408	0.358949	0.606305	1.03719	0.895821	0.606305	1.08462	0.782552	0.606305	1.0524	0.854696	0.606305
SS00000047	9414	TJP2	0.403633	0.0067109	0.0540964	0.840835	0.579357	0.0540964	0.878384	0.710305	0.0540964	0.962751	0.903577	0.0540964	0.925382	0.809235	0.0540964	0.702498	0.263117	0.0540964
SS00000048	493856	CISD2	0.842445	0.496681	0.397241	1.95267	0.0121181	0.397241	1.17276	0.571486	0.397241	1.05887	0.819921	0.397241	1.73038	0.0362533	0.397241	0.985333	0.953084	0.397241
SS00000049	5970	RELA	0.64067	0.0452811	0.518177	1.13818	0.546804	0.518177	0.777495	0.297934	0.518177	1.33154	0.188216	0.518177	1.42673	0.105365	0.518177	0.927559	0.725679	0.518177
SS00000050	5298	PI4KB	0.549008	0.0438496	0.584057	1.1754	0.573472	0.584057	0.781973	0.444684	0.584057	0.89227	0.690889	0.584057	0.917039	0.76241	0.584057	0.911256	0.745665	0.584057
SS00000051	7140	TNNT3	0.922783	0.659871	0.372572	1.30956	0.146928	0.372572	1.01589	0.938329	0.372572	1.2107	0.299102	0.372572	0.686808	0.058182	0.372572	1.11018	0.567534	0.372572
SS00000052	1363	CPE	0.613812	0.127722	0.250704	1.08012	0.805894	0.250704	0.53453	0.0824254	0.250704	1.50007	0.232994	0.250704	0.985178	0.963643	0.250704	1.44603	0.245368	0.250704
SS00000053	196463	P76	0.602707	0.12247	0.439511	1.10662	0.752147	0.439511	0.988415	0.974058	0.439511	0.781514	0.444303	0.439511	0.601996	0.121638	0.439511	1.32863	0.378796	0.439511
SS00000054	25898	RCHY1	1.13717	0.615601	0.492682	1.27446	0.346377	0.492682	0.848309	0.558688	0.492682	0.672551	0.122058	0.492682	1.36274	0.231883	0.492682	0.899557	0.673503	0.492682
SS00000055	23179	RGL1	1.01724	0.93919	0.365619	1.54827	0.059197	0.365619	1.17358	0.524313	0.365619	1.18809	0.444133	0.365619	1.78186	0.01483	0.365619	1.49682	0.0802542	0.365619
SS00000056	143384	C10orf46	0.661008	0.0974135	0.728418	0.956055	0.853527	0.728418	1.02426	0.929803	0.728418	0.672999	0.13976	0.728418	0.873438	0.579252	0.728418	0.855577	0.523125	0.728418
SS00000057	51574	LARP7	0.559962	0.0073075	0.0628326	1.23356	0.302941	0.0628326	1.06354	0.784905	0.0628326	1.13168	0.542726	0.0628326	1.01522	0.94403	0.0628326	0.924006	0.695624	0.0628326
SS00000058	2620	GAS2	1.02279	0.958899	0.764552	0.408746	0.051245	0.764552	0.921571	0.86735	0.764552	1.34065	0.530639	0.764552	1.19404	0.69109	0.764552	0.832255	0.675048	0.764552
SS00000059	9545	RAB3D	0.578415	0.0319084	0.249527	1.03899	0.875562	0.249527	0.977291	0.932955	0.249527	0.912465	0.707939	0.249527	1.13854	0.596165	0.249527	0.754514	0.254524	0.249527
SS00000060	5525	PPP2R5A	1.1018	0.674048	0.481587	1.35504	0.19377	0.481587	0.770635	0.315771	0.481587	0.877921	0.572656	0.481587	1.18385	0.493148	0.481587	0.840528	0.452653	0.481587
SS00000061	25938	HEATR5A	1.01808	0.834476	0.0150819	1.10078	0.268146	0.0150819	0.939459	0.516286	0.0150819	0.871994	0.118411	0.0150819	0.707923	0.000370343	0.0150819	0.945743	0.516836	0.0150819
SS00000062	51313	C4orf18	0.838856	0.409848	0.338996	1.24372	0.307952	0.338996	0.857177	0.51692	0.338996	1.09168	0.679304	0.338996	1.00086	0.996752	0.338996	0.723469	0.134666	0.338996
SS00000063	23184	MESDC2	0.796799	0.362596	0.795421	1.04699	0.852889	0.795421	0.89168	0.679198	0.795421	1.10032	0.699773	0.795421	1.06528	0.798498	0.795421	0.864693	0.558303	0.795421
SS00000064	55346	TCP11L1	0.611018	0.0181462	0.00326115	0.7695	0.192105	0.00326115	0.778037	0.261762	0.00326115	0.709602	0.122495	0.00326115	0.724862	0.125588	0.00326115	0.702003	0.0819837	0.00326115
SS00000065	7763	ZFAND5	1.02813	0.919215	0.140432	1.29461	0.349079	0.140432	1.2493	0.468834	0.140432	1.94775	0.0205634	0.140432	1.16694	0.57355	0.140432	1.46229	0.172179	0.140432
SS00000066	29035	C16orf72	0.859032	0.397179	0.331864	1.67707	0.00685768	0.331864	0.988243	0.952681	0.331864	0.744914	0.106999	0.331864	1.22594	0.258865	0.331864	0.897177	0.544136	0.331864
SS00000067	3735	KARS	0.727096	0.100257	0.00371206	1.80538	0.00391735	0.00371206	1.37831	0.137017	0.00371206	0.77345	0.182295	0.00371206	1.52181	0.0333496	0.00371206	1.07895	0.688075	0.00371206
SS00000068	340719	NANOS1	0.848536	0.49595	0.788846	1.56758	0.0696602	0.788846	1.04196	0.878367	0.788846	1.01272	0.958021	0.788846	0.966752	0.892893	0.788846	1.18072	0.491073	0.788846
SS00000069	6421	SFPQ	0.656773	0.0485541	0.330597	1.07054	0.740257	0.330597	1.185	0.46208	0.330597	0.983394	0.935027	0.330597	0.909923	0.670572	0.330597	0.900712	0.611534	0.330597
SS00000070	84271	POLDIP3	0.788295	0.126575	0.0969919	0.863997	0.341268	0.0969919	0.858783	0.374848	0.0969919	0.986526	0.929033	0.0969919	1.0026	0.986429	0.0969919	0.978791	0.888088	0.0969919
SS00000071	7298	TYMS	0.685797	0.242731	0.531378	1.09243	0.781648	0.531378	0.821596	0.582413	0.531378	0.584828	0.100879	0.531378	0.600741	0.124006	0.531378	0.919748	0.793098	0.531378
SS00000072	55656	INTS8	0.634862	0.129544	0.381955	2.49755	0.00382198	0.381955	1.07251	0.830231	0.381955	0.848977	0.598418	0.381955	1.21144	0.535098	0.381955	1.12611	0.68456	0.381955
SS00000073	1983	EIF5	0.798022	0.348648	0.506723	1.63021	0.0485446	0.506723	1.49826	0.137963	0.506723	0.867016	0.551378	0.506723	1.45732	0.123012	0.506723	1.0564	0.81833	0.506723
SS00000074	134266	GRPEL2	0.690934	0.125463	0.656566	1.1926	0.457773	0.656566	1.02285	0.931778	0.656566	0.898152	0.64961	0.656566	0.878742	0.584906	0.656566	1.01228	0.958737	0.656566
SS00000075	6455	SH3GL1	0.717452	0.156256	0.856598	0.864354	0.527394	0.856598	0.949193	0.83923	0.856598	1.16441	0.509452	0.856598	0.91168	0.694921	0.856598	1.04409	0.851125	0.856598
SS00000076	56339	METTL3	0.802858	0.507049	0.531661	2.54381	0.00809269	0.531661	1.10454	0.78745	0.531661	1.21975	0.548081	0.531661	0.997646	0.994675	0.531661	1.07531	0.825713	0.531661
SS00000077	2034	EPAS1	0.62166	0.0506652	0.533208	1.31511	0.248382	0.533208	1.03748	0.888276	0.533208	1.22772	0.422198	0.533208	0.883527	0.619618	0.533208	1.21511	0.408633	0.533208
SS00000078	64755	C16orf58	0.493394	0.0326859	0.382127	1.60655	0.142392	0.382127	0.727655	0.372772	0.382127	0.941533	0.849164	0.382127	1.24103	0.497163	0.382127	0.877054	0.67916	0.382127
SS00000079	Ssc.53786	BI400925	1.74168	0.0669125	0.150989	2.00736	0.0414019	0.150989	1.12188	0.725081	0.150989	1.78884	0.0556077	0.150989	2.30402	0.0280634	0.150989	1.19834	0.537298	0.150989
SS00000080	11165	NUDT3	0.577122	0.0427587	0.525462	1.00151	0.9954	0.525462	1.13977	0.654427	0.525462	0.715611	0.206487	0.525462	1.07602	0.779008	0.525462	0.984276	0.951564	0.525462
SS00000081	8841	HDAC3	0.699239	0.062135	0.654384	1.20968	0.309668	0.654384	1.03903	0.853634	0.654384	1.18157	0.37216	0.654384	0.986235	0.944558	0.654384	1.2095	0.310047	0.654384
SS00000082	53947	A4GALT	0.600565	0.0309221	0.400848	1.44698	0.110523	0.400848	0.957414	0.863291	0.400848	1.21173	0.398623	0.400848	0.908443	0.688889	0.400848	1.00969	0.965953	0.400848
SS00000083	9687	GREB1	0.834767	0.304569	0.912187	0.984322	0.938129	0.912187	0.884592	0.529931	0.912187	1.18147	0.39065	0.912187	1.02075	0.930026	0.912187	0.933037	0.690663	0.912187
SS00000084	10186	LHFP	1.10315	0.754827	0.0203585	0.93821	0.839131	0.0203585	1.39965	0.342401	0.0203585	0.534206	0.0539746	0.0203585	1.24175	0.492479	0.0203585	1.34827	0.345419	0.0203585
SS00000085	51562	MBIP	0.79774	0.302566	0.47091	0.928395	0.75171	0.47091	0.856632	0.525165	0.47091	0.80059	0.310109	0.47091	0.887118	0.59421	0.47091	0.877932	0.549898	0.47091
SS00000086	115201	ATG4A	0.60093	0.0455546	0.309599	0.753805	0.265697	0.309599	1.1911	0.500454	0.309599	0.542686	0.020852	0.309599	0.65157	0.0890314	0.309599	0.908006	0.676794	0.309599
SS00000087	83697	SLC4A9	0.802654	0.350397	0.685364	1.68091	0.0331619	0.685364	1.10233	0.709348	0.685364	1.0732	0.762431	0.685364	1.09843	0.688065	0.685364	1.09594	0.695207	0.685364
SS00000088	10217	CTDSPL	0.537049	0.0298554	0.0691976	0.714466	0.22631	0.0691976	0.517617	0.0387565	0.0691976	0.506957	0.0185465	0.0691976	0.661914	0.166257	0.0691976	0.713873	0.224458	0.0691976
SS00000089	3908	LAMA2	0.895831	0.658848	0.380655	1.0019	0.993913	0.380655	1.11538	0.694941	0.380655	1.2319	0.430364	0.380655	0.869863	0.589683	0.380655	0.938323	0.798089	0.380655
SS00000090	4915	NTRK2	1.22767	0.231035	0.374721	1.21946	0.249383	0.374721	0.962764	0.840848	0.374721	0.639643	0.0204457	0.374721	0.84126	0.333129	0.374721	0.79881	0.190811	0.374721
SS00000091	223267	BC006662	0.678099	0.103137	0.399815	1.32931	0.22704	0.399815	0.787965	0.362853	0.399815	1.06946	0.772795	0.399815	1.14387	0.56424	0.399815	0.805235	0.355197	0.399815
SS00000092	159	ADSS	0.7685	0.269263	0.627841	0.54276	0.0234551	0.627841	0.992935	0.978526	0.627841	1.19149	0.459434	0.627841	1.09129	0.711223	0.627841	0.839581	0.460328	0.627841
SS00000093	1284	COL4A2	0.92067	0.740482	7.44032e-05	0.930668	0.773343	7.44032e-05	1.2714	0.392219	7.44032e-05	1.98869	0.00970139	7.44032e-05	0.893193	0.651103	7.44032e-05	1.43125	0.158113	7.44032e-05
SS00000094	387496	RASL11A	0.786193	0.241546	0.711511	1.38833	0.114027	0.711511	1.20986	0.403799	0.711511	1.07009	0.738564	0.711511	1.06589	0.753209	0.711511	1.06463	0.757618	0.711511
SS00000095	5861	RAB1A	0.851218	0.422516	0.640945	1.46145	0.0656943	0.640945	0.974618	0.908305	0.640945	0.696119	0.0780911	0.640945	0.976008	0.903188	0.640945	1.20362	0.357048	0.640945
SS00000096	9869	SETDB1	0.624582	0.0370168	0.777083	1.29909	0.270715	0.777083	0.9418	0.804476	0.777083	0.887436	0.582334	0.777083	1.2642	0.311141	0.777083	1.03092	0.888187	0.777083
SS00000097	23291	FBXW11	0.735756	0.206107	0.419797	1.32645	0.243356	0.419797	1.03823	0.888394	0.419797	0.9012	0.664013	0.419797	1.27526	0.313735	0.419797	1.26657	0.327288	0.419797
SS00000098	6382	SDC1	0.907597	0.565937	0.521072	1.16598	0.365454	0.521072	0.80646	0.258905	0.521072	0.989566	0.950331	0.521072	1.44446	0.0362074	0.521072	1.04129	0.810211	0.521072
SS00000099	Ssc.57089	BI181070	0.366806	0.0312344	0.334248	0.640328	0.321431	0.334248	0.877182	0.792585	0.334248	0.718106	0.459555	0.334248	0.461569	0.0911627	0.334248	0.814319	0.645367	0.334248
SS00000100	10574	CCT7	0.608582	0.0637601	0.152243	1.37199	0.228896	0.152243	1.07625	0.800004	0.152243	1.00006	0.999815	0.152243	0.721862	0.215371	0.152243	0.777683	0.336384	0.152243
SS00000101	64359	NXN	0.779034	0.513207	0.927144	1.27934	0.518841	0.927144	0.731827	0.465085	0.927144	0.911879	0.808473	0.927144	1.37044	0.410376	0.927144	0.727744	0.40646	0.927144
SS00000102	5859	QARS	1.03205	0.87265	0.223725	1.38975	0.102885	0.223725	0.94892	0.811719	0.223725	0.911206	0.63722	0.223725	1.94027	0.00211051	0.223725	1.16443	0.441674	0.223725
SS00000103	84687	PPP1R9B	0.555009	0.0610132	0.304117	1.30276	0.38759	0.304117	0.88212	0.712428	0.304117	0.877255	0.667141	0.304117	1.26217	0.446172	0.304117	1.06275	0.841369	0.304117
SS00000104	5756	TWF1	0.900924	0.502614	0.0492705	0.817172	0.199595	0.0492705	1.20967	0.277315	0.0492705	1.39092	0.0407673	0.0492705	1.1523	0.366324	0.0492705	1.0902	0.578466	0.0492705
SS00000105	79685	SAP30L	0.556686	0.0392589	0.081411	0.648158	0.120375	0.081411	1.13923	0.66971	0.081411	0.956212	0.869694	0.081411	0.87148	0.629214	0.081411	0.697495	0.193823	0.081411
SS00000106	1025	CDK9	0.889606	0.606656	0.494723	1.55319	0.0602881	0.494723	1.16434	0.549531	0.494723	1.34145	0.201841	0.494723	1.00234	0.992133	0.494723	1.39135	0.152895	0.494723
SS00000107	9877	ZC3H11A	0.568066	0.0746896	0.534537	0.756908	0.369274	0.534537	0.790437	0.496331	0.534537	0.871997	0.65698	0.534537	1.19843	0.557816	0.534537	0.544077	0.05617	0.534537
SS00000108	8425	LTBP4	0.599276	0.125066	0.144464	0.596145	0.121415	0.144464	0.460627	0.0412378	0.144464	0.789058	0.470205	0.144464	1.01029	0.974973	0.144464	0.536496	0.0648075	0.144464
SS00000109	8550	MAPKAPK5	0.842318	0.39793	0.764715	1.09966	0.638216	0.764715	0.928476	0.742264	0.764715	1.042	0.838393	0.764715	1.11459	0.591955	0.764715	1.25725	0.261888	0.764715
SS00000110	Ssc.11686	BI185088	0.965609	0.774133	0.693091	0.958614	0.728991	0.693091	0.83232	0.185167	0.693091	1.12345	0.343519	0.693091	1.14654	0.282872	0.693091	1.23009	0.0977504	0.693091
SS00000111	51134	CCDC41	0.582389	0.0277524	0.109235	1.06703	0.78099	0.109235	1.43821	0.163031	0.109235	0.916546	0.747492	0.109235	0.869154	0.591237	0.109235	1.20949	0.408031	0.109235
SS00000112	27154	BRPF3	0.643625	0.0431041	0.685364	1.32411	0.187482	0.685364	1.11647	0.638825	0.685364	1.06384	0.767919	0.685364	0.831395	0.381602	0.685364	0.904645	0.633173	0.685364
SS00000113	57162	PELI1	1.11288	0.632617	0.000873464	1.34246	0.19418	0.000873464	2.08495	0.00616728	0.000873464	1.00055	0.998043	0.000873464	1.47251	0.0996839	0.000873464	2.19229	0.00144086	0.000873464
SS00000114	862	RUNX1T1	0.829666	0.249761	0.337543	1.16753	0.337898	0.337543	0.951691	0.782392	0.337543	0.760395	0.0991657	0.337543	0.663906	0.0233402	0.337543	0.913097	0.571604	0.337543
SS00000115	55777	MBD5	1.14911	0.306042	0.106123	0.955913	0.73763	0.106123	0.659368	0.00940724	0.106123	0.81677	0.140298	0.106123	1.09501	0.501461	0.106123	0.782473	0.0765776	0.106123
SS00000116	6307	SC4MOL	0.967883	0.866199	0.0184378	0.945797	0.773739	0.0184378	1.90489	0.00569718	0.0184378	0.723903	0.103787	0.0184378	1.2616	0.236422	0.0184378	1.39636	0.0932925	0.0184378
SS00000117	120071	GYLTL1B	0.999996	0.999979	0.992007	0.976385	0.869217	0.992007	0.913619	0.578733	0.992007	0.913347	0.533706	0.992007	0.97309	0.850938	0.992007	1.1459	0.35189	0.992007
SS00000118	57447	NDRG2	1.14316	0.779332	0.45972	1.73889	0.252149	0.45972	0.652074	0.42562	0.45972	3.51368	0.0130461	0.45972	1.1837	0.724261	0.45972	1.51198	0.389589	0.45972
SS00000119	23017	FAIM2	1.30617	0.0418527	0.385024	0.992601	0.954638	0.385024	0.843839	0.228424	0.385024	0.791823	0.0693414	0.385024	0.991184	0.955436	0.385024	0.989405	0.931681	0.385024
SS00000120	11336	EXOC3	0.667987	0.135189	0.468837	1.72767	0.0464641	0.468837	0.881712	0.670772	0.468837	0.846846	0.531097	0.468837	1.40875	0.221509	0.468837	1.20075	0.490978	0.468837
SS00000121	9332	CD163	1.24917	0.217352	0.53767	1.39134	0.0910658	0.53767	0.95421	0.812574	0.53767	1.16436	0.443879	0.53767	1.53219	0.0682906	0.53767	1.07957	0.665417	0.53767
SS00000122	84171	LOXL4	0.421794	0.039062	0.0212487	0.6694	0.322178	0.0212487	0.51548	0.148024	0.0212487	0.498371	0.108735	0.0212487	0.989812	0.979662	0.0212487	0.775488	0.5283	0.0212487
SS00000123	55972	SLC25A40	0.757111	0.152929	0.295475	1.34011	0.13341	0.295475	1.00825	0.969317	0.295475	0.95814	0.832094	0.295475	0.74416	0.148388	0.295475	0.87969	0.503825	0.295475
SS00000124	2729	GCLC	0.878481	0.598401	0.155128	1.62218	0.0567877	0.155128	1.31882	0.317595	0.155128	1.45463	0.134796	0.155128	1.15688	0.578521	0.155128	1.27974	0.319253	0.155128
SS00000125	2060	EPS15	1.15701	0.612348	0.764715	1.24392	0.449562	0.764715	1.02905	0.92891	0.764715	1.1725	0.580474	0.764715	1.64493	0.0915443	0.764715	0.766636	0.358483	0.764715
SS00000126	23014	FBXO21	0.836913	0.511961	0.11133	0.907269	0.719236	0.11133	0.883916	0.683609	0.11133	0.535913	0.0276214	0.11133	1.04584	0.868371	0.11133	0.920225	0.758689	0.11133
SS00000127	55664	CDC37L1	0.916957	0.671369	0.0841448	0.774441	0.268092	0.0841448	1.39391	0.153732	0.0841448	1.0976	0.688115	0.0841448	0.804585	0.362261	0.0841448	1.035	0.865985	0.0841448
SS00000128	4811	NID1	0.872347	0.552364	0.0149706	0.558256	0.0160607	0.0149706	1.57372	0.0851653	0.0149706	1.49375	0.0883335	0.0149706	1.02482	0.914773	0.0149706	1.00377	0.986897	0.0149706
SS00000129	26227	PHGDH	0.442396	0.0136773	0.0129299	0.784211	0.438596	0.0129299	0.96275	0.913364	0.0129299	0.508189	0.0373928	0.0129299	1.57082	0.173867	0.0129299	1.10918	0.740095	0.0129299
SS00000130	253832	ZDHHC20	0.541651	0.0547775	0.590714	0.980567	0.949236	0.590714	0.815135	0.554393	0.590714	1.01569	0.959718	0.590714	0.513444	0.0441764	0.590714	1.04068	0.897085	0.590714
SS00000131	6594	SMARCA1	0.666646	0.0579685	0.278352	1.39527	0.115454	0.278352	1.08704	0.718313	0.278352	1.23075	0.319655	0.278352	1.18689	0.41012	0.278352	0.805625	0.300583	0.278352
SS00000132	6871	TADA2L	0.895827	0.571944	0.671824	0.848405	0.359406	0.671824	1.24831	0.267385	0.671824	1.00016	0.999263	0.671824	1.05698	0.775394	0.671824	0.931453	0.688391	0.671824
SS00000133	51010	EXOSC3	0.942494	0.843738	0.911278	1.37194	0.281757	0.911278	1.55772	0.178378	0.911278	1.35469	0.326015	0.911278	0.813086	0.492791	0.911278	1.1647	0.599473	0.911278
SS00000134	114928	GPRASP2	0.931012	0.683509	0.381668	1.14739	0.438718	0.381668	1.20234	0.350444	0.381668	1.18225	0.343016	0.381668	0.976271	0.89091	0.381668	0.995903	0.981289	0.381668
SS00000135	1381	CRABP1	1.22866	0.362935	0.757766	1.12213	0.608783	0.757766	0.885582	0.629197	0.757766	0.967654	0.884259	0.757766	0.981113	0.938855	0.757766	1.08595	0.713846	0.757766
SS00000136	10516	FBLN5	0.885368	0.638309	0.00110574	0.805776	0.406497	0.00110574	1.1182	0.699461	0.00110574	0.755873	0.284097	0.00110574	0.395278	0.00118483	0.00110574	0.63338	0.0857875	0.00110574
SS00000137	9358	ITGBL1	0.410201	0.0395395	0.00614958	0.267751	0.00534656	0.00614958	0.808249	0.643594	0.00614958	0.362699	0.019862	0.00614958	0.470546	0.109392	0.00614958	0.249314	0.00210363	0.00614958
SS00000138	6891	TAP2	0.838747	0.485685	0.1606	1.05352	0.835559	0.1606	0.81782	0.475824	0.1606	0.900031	0.676944	0.1606	0.721861	0.202732	0.1606	0.596959	0.0477477	0.1606
SS00000139	10623	POLR3C	0.809711	0.333139	0.71799	1.49737	0.0702587	0.71799	0.917926	0.723411	0.71799	1.08294	0.712799	0.71799	1.19981	0.402528	0.71799	0.971698	0.894362	0.71799
SS00000140	7917	BAT3	0.740797	0.147067	0.618901	1.43182	0.0853336	0.618901	0.95909	0.853916	0.618901	1.12181	0.572094	0.618901	1.07582	0.718941	0.618901	1.02594	0.899566	0.618901
SS00000141	3855	KRT7	0.615669	0.0406163	0.0784218	0.46185	0.00375703	0.0784218	0.575059	0.0369653	0.0784218	0.820218	0.450794	0.0784218	0.619184	0.0470558	0.0784218	0.736129	0.185086	0.0784218
SS00000142	51136	LOC51136	0.671885	0.0316133	0.304912	1.00836	0.962503	0.304912	0.851836	0.420713	0.304912	1.21226	0.282201	0.304912	0.68695	0.0416024	0.304912	0.928167	0.674244	0.304912
SS00000143	1756	DMD	0.905065	0.710632	0.0312672	0.996653	0.990368	0.0312672	1.56928	0.127124	0.0312672	0.580285	0.0419551	0.0312672	0.794845	0.414454	0.0312672	0.820613	0.442079	0.0312672
SS00000144	10626	TRIM16	0.693176	0.226598	0.542042	1.33858	0.333553	0.542042	0.903177	0.760786	0.542042	0.733425	0.304469	0.542042	1.10457	0.739841	0.542042	0.843964	0.571516	0.542042
SS00000145	5954	RCN1	0.64664	0.061418	0.000414709	0.452037	0.00141955	0.000414709	0.485602	0.00746653	0.000414709	0.595386	0.0280558	0.000414709	0.568098	0.0174916	0.000414709	0.380789	0.00018776	0.000414709
SS00000146	4129	MAOB	0.789807	0.195462	0.223454	1.39686	0.0708972	0.223454	1.31201	0.183066	0.223454	1.16487	0.39816	0.223454	1.01772	0.922027	0.223454	1.15727	0.418426	0.223454
SS00000147	4200	ME2	0.668858	0.17559	0.0015454	0.956274	0.878258	0.0015454	1.66831	0.125007	0.0015454	0.493741	0.0214918	0.0015454	0.89112	0.693258	0.0015454	0.639925	0.14543	0.0015454
SS00000148	5576	PRKAR2A	0.593084	0.0280681	0.038285	0.928056	0.742647	0.038285	0.999494	0.99841	0.038285	0.889243	0.60623	0.038285	0.607291	0.0353081	0.038285	0.652999	0.0690424	0.038285
SS00000149	54502	RBM47	0.737655	0.42473	0.793216	1.49724	0.291823	0.793216	1.02188	0.959248	0.793216	0.75968	0.470386	0.793216	1.18491	0.669462	0.793216	0.994447	0.988274	0.793216
SS00000150	54149	C21orf91	1.02943	0.889855	0.28656	0.840901	0.410903	0.28656	0.992682	0.974971	0.28656	1.5722	0.0380638	0.28656	1.33019	0.180341	0.28656	1.00206	0.992177	0.28656
SS00000151	23095	KIF1B	0.686853	0.177771	0.689285	1.29431	0.350384	0.689285	0.843568	0.579761	0.689285	1.05082	0.856459	0.689285	0.829609	0.497245	0.689285	1.05866	0.835243	0.689285
SS00000152	8874	ARHGEF7	0.741787	0.0154367	0.0333577	0.712288	0.00670172	0.0333577	0.934517	0.604291	0.0333577	0.893718	0.339331	0.0333577	1.07586	0.534587	0.0333577	0.893359	0.33764	0.0333577
SS00000153	9882	TBC1D4	0.667911	0.0954007	0.333922	0.679977	0.110243	0.333922	0.863092	0.577514	0.333922	1.0628	0.79624	0.333922	0.849928	0.521992	0.333922	0.867022	0.546346	0.333922
SS00000154	4122	MAN2A2	1.02009	0.939319	0.0574095	1.18541	0.516716	0.0574095	1.36726	0.289351	0.0574095	0.946753	0.83419	0.0574095	0.402522	0.00157697	0.0574095	1.20434	0.478783	0.0574095
SS00000155	80778	ZNF34	0.734127	0.128589	0.123762	1.78392	0.00671847	0.123762	1.02963	0.895591	0.123762	0.944495	0.774291	0.123762	1.54228	0.0367315	0.123762	1.02261	0.910534	0.123762
SS00000156	3308	HSPA4	0.585047	0.0161063	0.0532847	1.12844	0.567585	0.0532847	1.23778	0.368928	0.0532847	0.719513	0.126554	0.0532847	1.04286	0.842207	0.0532847	0.796939	0.286629	0.0532847
SS00000157	79008	GIYD2	0.81788	0.309661	0.285581	2.05148	0.001159	0.285581	1.07337	0.730259	0.285581	1.00091	0.996079	0.285581	1.06414	0.764646	0.285581	1.14461	0.463876	0.285581
SS00000158	2967	GTF2H3	0.952439	0.771514	0.702557	1.12851	0.475033	0.702557	1.10472	0.595144	0.702557	1.2574	0.178296	0.702557	1.07053	0.705493	0.702557	1.17223	0.345985	0.702557
[truncated: 12,997 more rows]
