# Supplementary material for: Transcriptomics Comparison between Porcine Adipose and Bone Marrow Mesenchymal Stem Cells during In Vitro Osteogenic and Adipogenic Differentiation
Source: PLoS One. 2012 Mar 7;7(3):e32481. doi: 10.1371/journal.pone.0032481 (PMC3296722; doi:10.1371/journal.pone.0032481)
Supplement: File S3 — Results of functional analysis of genes highly expressed in both MSC prior differentiation. The excel sheet presents 6 sheets: “Sheet 1 -Transcripts >1,000 RFU” list of genes expressed with a Relative Fluorescence Units >1,000 (≥ to the signal of GAPDH) in our microarray; “Sheet 2 - Funct chart >1000 RFU” functional chart analysis results from DAVID of genes expressed with a Relative Fluorescence Units >1,000; “Sheet 3-Funct cluster >1000 RFU” functional cluster analysis results from DAVID of genes expressed with a Relative Fluorescence Units >1,000; “Sheet 4 Funct chart >10000RFU” functional chart analysis results from DAVID of genes expressed with a Relative Fluorescence Units >10,000; “Sheet 5 Funct cluster >10000RFU” functional cluster analysis results from DAVID of genes expressed with a Relative Fluorescence Units >10,000; “Sheet 6 IPA Pathway >10000RFU” depiction of the “Intrinsic Prothrombin Activation Pathway” from Ingenuity Pathway Analysis. (XLSX) [file pone.0032481.s008.xlsx]

## Sheet: Sheet 1 -Transcripts >1,000 RFU
Systematic Name	Symbol	Gene ID	Description	Pig 12 ASC	Pig 22 ASC	Pig 40 ASC	Pig 12 BMSC	Pig 22 BMSC	Pig 40 BMSC	Mean RFU
SS00006132	COL1A1	1277	collagen, type I, alpha 1	51052	50828	53331	48972	42779	51825	49797.8
SS00009660	PDX1	3651	pancreatic and duodenal homeobox 1	51425	44733	45303	50958	49341	48175	48322.5
SS00011028	TACSTD1	4072	tumor-associated calcium signal transducer 1	53344	42730	43646	52674	47131	45760	47547.5
SS00008408	PTGFRN	5738	prostaglandin F2 receptor negative regulator	50992	40983	44446	51548	42237	47126	46222
SS00009497	PDE8A	5151	phosphodiesterase 8A	47939	40794	44982	49991	37510	45839	44509.2
SS00004193	RABAC1	10567	Rab acceptor 1 (prenylated)	49420	35802	46256	49935	37383	47926	44453.7
SS00012991	SLC30A9	10463	solute carrier family 30 (zinc transporter), member 9	45595	45515	38194	48023	43736	44598	44276.8
SS00011063	ZFAND2A	90637	zinc finger, AN1-type domain 2A	48848	42405	39810	45962	42010	42162	43532.8
SS00007158	POLE3	54107	polymerase (DNA directed), epsilon 3 (p17 subunit)	43378	43531	42315	44610	38767	45255	42976
SS00011790	IL18BP	10068	interleukin 18 binding protein	43278	43113	41082	44195	42019	42245	42655.3
SS00001402	GBGT1	26301	globoside alpha-1,3-N-acetylgalactosaminyltransferase 1	46619	41554	41373	43005	39399	42884	42472.3
SS00001497	DCAKD	79877	dephospho-CoA kinase domain containing	46119	37948	40311	46723	39515	42030	42107.7
SS00007557	TAP2	6891	transporter 2, ATP-binding cassette, sub-family B (MDR/TAP)	38911	42143	37111	44577	41797	44513	41508.7
SS00008754	HNRPAB	3182	heterogeneous nuclear ribonucleoprotein A/B	40099	41653	39481	49302	37170	40299	41334
SS00008316	LOC554226	554226	hypothetical protein LOC554226	48098	39928	41649	42795	28476	39479	40070.8
SS00000991	CES1	1066	carboxylesterase 1 (monocyte/macrophage serine esterase 1)	42287	36308	31344	44114	40422	43233	39618
SS00006225	COL1A2	1278	collagen, type I, alpha 2	39434	42234	47704	37791	29296	37973	39072
SS00006597	UCKL1	54963	uridine-cytidine kinase 1-like 1	42736	36424	38485	45081	37848	31413	38664.5
SS00006454	BIN3	55909	bridging integrator 3	40213	36667	40141	42469	34907	37291	38614.7
SS00007740		Ssc.5366	MRNA, clone:LNG010059A04, expressed in lung	40835	34445	32830	47578	33167	38373	37871.3
SS00000917	EPO	2056	erythropoietin	41268	34208	33952	44039	29291	42546	37550.7
SS00005043	TUT1	64852	terminal uridylyl transferase 1, U6 snRNA-specific	38620	28347	36629	45047	32705	42473	37303.5
SS00010755		Hs.631496	Transcribed locus, moderately similar to XP_001105177.1 similar to Ig heavy chain V-II region ARH-77 precursor [Macaca mulatta]	42924	36520	37401	44876	25634	35709	37177.3
SS00003510	APBB1	322	amyloid beta (A4) precursor protein-binding, family B, member 1 (Fe65)	42429	27887	34338	43894	29440	40466	36409
SS00002700	CUL7	9820	cullin 7	35059	37008	29403	42602	37819	34486	36062.8
SS00001371	NUPR1	26471	nuclear protein 1	40037	35432	25620	47200	31048	31377	35119
SS00010454	LOC100008589	100008589	28S ribosomal RNA	35998	35586	33612	36510	33526	35099	35055.2
SS00006873	LOC100008588	100008588	18S ribosomal RNA	36286	34955	33727	35633	32569	34790	34660
SS00010404	UBE2J1	51465	ubiquitin-conjugating enzyme E2, J1 (UBC6 homolog, yeast)	34611	39363	37067	34581	29193	32528	34557.2
SS00011679		Hs.534061	Transcribed locus, strongly similar to XP_001083530.1 similar to ribosomal protein L3 isoform a isoform 5 [Macaca mulatta]	32655	33002	35566	35277	35426	34563	34414.8
SS00012146		Hs.534061	Transcribed locus, strongly similar to XP_001083530.1 similar to ribosomal protein L3 isoform a isoform 5 [Macaca mulatta]	34844	35007	31800	35224	32969	35383	34204.5
SS00000479	F12	2161	coagulation factor XII (Hageman factor)	32946	25420	28607	41518	31742	44344	34096.2
SS00008407	CAPRIN1	4076	cell cycle associated protein 1	36978	31823	28289	40272	34481	31943	33964.3
SS00008353	ADIPOQ	9370	adiponectin, C1Q and collagen domain containing	37811	31273	27472	40358	33534	32847	33882.5
SS00002748	LSM3	27258	LSM3 homolog, U6 small nuclear RNA associated (S. cerevisiae)	32329	33218	27413	39067	33522	35299	33474.7
SS00004986	CALCB	797	calcitonin-related polypeptide, beta	33736	26984	31064	38036	27226	35031	32012.8
SS00002768	C16orf24	65990	chromosome 16 open reading frame 24	34570	26571	29527	36293	33680	30832	31912.2
SS00013176	S100A1	6271	S100 calcium binding protein A1	29045	38118	32474	30619	30909	29244	31734.8
SS00005473	COL1A2	1278	collagen, type I, alpha 2	33863	34003	42295	27760	25081	26218	31536.7
SS00012132	Centb5	140500	centaurin, beta 5	32613	32282	35861	31734	34085	22132	31451.2
SS00011534	ARIH2	10425	ariadne homolog 2 (Drosophila)	30627	34506	32901	31155	26853	31713	31292.5
SS00009167	AZI1	22994	5-azacytidine induced 1	27214	32067	31824	33392	26206	30531	30205.7
SS00001892	KIAA0146	23514	KIAA0146	35452	25755	26752	35067	29760	28446	30205.3
SS00006168	C1orf144	26099	chromosome 1 open reading frame 144	27596	27869	26651	36437	30043	30011	29767.8
SS00004576	YIF1A	10897	Yip1 interacting factor homolog A (S. cerevisiae)	33162	29032	36568	27423	19523	29908	29269.3
SS00009608	CCDC51	79714	coiled-coil domain containing 51	28870	23687	25728	36891	27170	32382	29121.3
SS00011056	Apba1	319924	amyloid beta (A4) precursor protein binding, family A, member 1	28488	26448	25656	30140	26109	34147	28498
SS00007795	ADSS	159	adenylosuccinate synthase	29479	24320	23428	35795	25708	28476	27867.7
SS00008383	LRP1	4035	low density lipoprotein-related protein 1 (alpha-2-macroglobulin receptor)	31584	23777	26107	33635	18155	30622	27313.3
SS00011826	Thrap3	230753	thyroid hormone receptor associated protein 3	27213	29933	23168	29267	29285	24928	27299
SS00006474	SGSM3	27352	small G protein signaling modulator 3	29197	27367	38637	23351	18931	25816	27216.5
SS00003822	JMJD2B	23030	jumonji domain containing 2B	28139	26060	24590	33355	25128	25608	27146.7
SS00003262	FNDC4	64838	fibronectin type III domain containing 4	25391	28458	28103	29854	27755	21695	26876
SS00012900	ZNF609	23060	zinc finger protein 609	32520	27901	22938	29020	24064	24636	26846.5
SS00013020		Hs.635720	Transcribed locus	24324	29028	23102	29181	28805	26403	26807.2
SS00008500	SAPS1	22870	SAPS domain family, member 1	26300	23971	27560	32714	22948	26590	26680.5
SS00013084		Ssc.55567	Transcribed locus	34561	27023	30215	31773	19243	16872	26614.5
SS00001828	DAPK3	1613	death-associated protein kinase 3	28054	21950	22598	30671	25482	27712	26077.8
SS00011553	CECR5	27440	cat eye syndrome chromosome region, candidate 5	22050	25369	24804	27138	27386	26688	25572.5
SS00011328	ZNFX1	57169	zinc finger, NFX1-type containing 1	27108	26090	26406	25761	23399	23284	25341.3
SS00005681	DCUN1D2	55208	DCN1, defective in cullin neddylation 1, domain containing 2 (S. cerevisiae)	20625	24855	24052	29911	24403	26967	25135.5
SS00010436	RABGAP1	23637	RAB GTPase activating protein 1	27768	23533	21541	29902	23310	23072	24854.3
SS00001299	PPAT/DPCK	Ssc.12166	Bifunctional phosphopantetheine adenylyl transferase / dephospho CoA kinase	24244	25878	33884	21622	21642	21131	24733.5
SS00003223	C7orf55	154791	chromosome 7 open reading frame 55	23403	22655	19615	31018	26630	23391	24452
SS00008137	HAGHL	84264	hydroxyacylglutathione hydrolase-like	22666	23971	25144	29305	20900	24445	24405.2
SS00010318	RABGAP1	23637	RAB GTPase activating protein 1	21324	20254	23704	28128	24235	27230	24145.8
SS00010665				25942	19912	25815	26548	21911	20658	23464.3
SS00000888	PCBP2	5094	poly(rC) binding protein 2	24228	15656	22931	30877	16473	28458	23103.8
SS00004456	HDLBP	3069	high density lipoprotein binding protein (vigilin)	23105	25459	26856	22917	19561	18433	22721.8
SS00007931	RPL38	6169	ribosomal protein L38	28275	15506	22348	27598	17246	24090	22510.5
SS00009701	COL2A1	1280	collagen, type II, alpha 1 (primary osteoarthritis, spondyloepiphyseal dysplasia, congenital)	21385	28003	29840	19382	16278	19134	22337
SS00005696	MARCKSL1	65108	MARCKS-like 1	24691	25596	32130	18193	16307	15499	22069.3
SS00010875	CNR1	1268	cannabinoid receptor 1 (brain)	26275	26433	22157	21050	16546	19717	22029.7
SS00011748	FGD3	89846	FYVE, RhoGEF and PH domain containing 3	23174	18630	22388	25403	20935	18880	21568.3
SS00009224	GABRP	2568	gamma-aminobutyric acid (GABA) A receptor, pi	20059	18114	21855	22609	21757	23257	21275.2
SS00000766				21310	19358	19354	21357	21025	21481	20647.5
SS00011229	SMTNL2	342527	smoothelin-like 2	23724	24740	22183	20335	15039	16757	20463
SS00013266		Hs.660186	Transcribed locus, moderately similar to XP_001108729.1 hypothetical protein [Macaca mulatta]	20924	17656	22725	25759	18060	16276	20233.3
SS00006543	ELL3	80237	elongation factor RNA polymerase II-like 3	19416	21114	28883	16557	13495	20717	20030.3
SS00004982	DOLK	22845	dolichol kinase	24752	15297	18658	24377	12608	24442	20022.3
SS00010603	GPX1	2876	glutathione peroxidase 1	18366	19381	19689	23012	16656	20456	19593.3
SS00010900	UBE2L3	7332	ubiquitin-conjugating enzyme E2L 3	19552	19366	15451	19947	19492	17802	18601.7
SS00012301	NAV2	89797	neuron navigator 2	20517	19868	16155	22536	16015	16200	18548.5
SS00008332		Ssc.38646	MRNA, clone:THY010052B02, expressed in thymus	18657	16991	20553	19585	17825	16337	18324.7
SS00001856	CHTF18	63922	CTF18, chromosome transmission fidelity factor 18 homolog (S. cerevisiae)	17608	15283	13566	23500	14650	24594	18200.2
SS00011983	GRHL1	29841	grainyhead-like 1 (Drosophila)	12143	14830	18399	20194	24542	18629	18122.8
SS00001115	ADRB1	153	adrenergic, beta-1-, receptor	15037	19438	18013	18193	22039	13943	17777.2
SS00004681	NUDT5	11164	nudix (nucleoside diphosphate linked moiety X)-type motif 5	13932	15794	19491	18932	18942	19529	17770
SS00008410	UNC13C	440279	unc-13 homolog C (C. elegans)	19058	21823	19526	18685	11357	16045	17749
SS00000298		Ssc.4986	MRNA, clone:PBL010001D11, expressed in periphral blood mononuclear cell	22320	13269	12053	24817	12264	17838	17093.5
SS00012707		Ssc.9662	MRNA, clone:OVRM10093C06, expressed in ovary	14916	16989	14470	22944	16350	16222	16981.8
SS00005407	UBXD5	91544	UBX domain containing 5	16358	16544	14935	19864	17700	15532	16822.2
SS00006401	RSPO1	284654	R-spondin homolog (Xenopus laevis)	15412	13704	22194	18338	14100	16873	16770.2
SS00003440	ACTC1	70	actin, alpha, cardiac muscle 1	23439	20810	22505	13324	8304	11598	16663.3
SS00007658	PDCD4	27250	programmed cell death 4 (neoplastic transformation inhibitor)	17762	15386	12799	18834	14166	20777	16620.7
SS00002176	MTA1	9112	metastasis associated 1	17092	18791	18738	15246	17151	11650	16444.7
SS00013113	AKR1D1	6718	aldo-keto reductase family 1, member D1 (delta 4-3-ketosteroid-5-beta-reductase)	14808	16896	14971	19236	15844	16378	16355.5
SS00011307	MAP2K3	5606	mitogen-activated protein kinase kinase 3	16654	17724	20102	16825	13400	13041	16291
SS00007214	FLVCR2	55640	feline leukemia virus subgroup C cellular receptor family, member 2	22066	11858	13672	20135	9010	18875	15936
SS00004796	TMEM186	25880	transmembrane protein 186	19736	12181	12779	19733	14086	15695	15701.7
SS00001832	MYL2	4633	myosin, light chain 2, regulatory, cardiac, slow	12740	13230	12706	21176	10867	22581	15550
SS00008214	SHANK2	22941	SH3 and multiple ankyrin repeat domains 2	15235	15320	12564	18538	13592	17923	15528.7
SS00006729	MXRA5	25878	matrix-remodelling associated 5	16978	12688	15167	18242	11877	18179	15521.8
SS00012051		Ssc.49111	Transcribed locus	14188	15930	15788	17414	13159	16156	15439.2
SS00013203		Hs.660186	Transcribed locus, moderately similar to XP_001108729.1 hypothetical protein [Macaca mulatta]	11445	21871	16395	15611	14997	11839	15359.7
SS00007874	KIAA0141	9812	KIAA0141	17218	10841	16328	20536	10707	15712	15223.7
SS00001202	CD74	972	CD74 molecule, major histocompatibility complex, class II invariant chain	14245	14823	13591	17783	13468	16377	15047.8
SS00013042	CELSR1	9620	cadherin, EGF LAG seven-pass G-type receptor 1 (flamingo homolog, Drosophila)	11320	13723	18479	15150	16238	15094	15000.7
SS00012161	AGRN	375790	agrin	13722	16334	12884	16514	15473	14329	14876
SS00007040	HSPA9	3313	heat shock 70kDa protein 9 (mortalin)	19841	11874	11540	19073	7017	19657	14833.7
SS00008980	CBY1	25776	chibby homolog 1 (Drosophila)	14293	15051	15652	17318	12213	13300	14637.8
SS00000644	AVP	551	arginine vasopressin (neurophysin II, antidiuretic hormone, diabetes insipidus, neurohypophyseal)	12642	13660	14311	17481	15097	14443	14605.7
SS00007928	FGFRL1	53834	fibroblast growth factor receptor-like 1	14453	12798	15591	16033	12877	15805	14592.8
SS00002544	TRRAP	8295	transformation/transcription domain-associated protein	13604	13567	15642	17116	15282	11232	14407.2
SS00002332	SLC46A1	113235	solute carrier family 46 (folate transporter), member 1	11736	13265	15976	11070	21160	13155	14393.7
SS00007985		Ssc.54905	Transcribed locus, moderately similar to XP_001067908.1 hypothetical protein [Rattus norvegicus]	19786	9599	13091	18212	7542	17351	14263.5
SS00005273	VPS13D	55187	vacuolar protein sorting 13 homolog D (S. cerevisiae)	17469	11000	10751	15272	7957	23061	14251.7
SS00001284	PER1	5187	period homolog 1 (Drosophila)	11830	10791	11067	15044	11557	23264	13925.5
SS00007236	FGFR3	2261	fibroblast growth factor receptor 3 (achondroplasia, thanatophoric dwarfism)	14983	11470	9135	19823	10998	16574	13830.5
SS00007925	TFIP11	24144	tuftelin interacting protein 11	12523	14563	12513	13371	15648	14310	13821.3
SS00001140	FABP4	2167	fatty acid binding protein 4, adipocyte	16731	11995	13792	16639	11169	11299	13604.2
SS00009831	PDHA1	5160	pyruvate dehydrogenase (lipoamide) alpha 1	13155	14999	13137	14413	15477	10361	13590.3
SS00012526	KIAA0644	9865	KIAA0644 gene product	12996	16287	12915	14996	12256	11807	13542.8
SS00009127	LOC374569	374569	Similar to Lysophospholipase	14273	10422	12937	18538	11107	13918	13532.5
SS00008157	WHSC1L1	54904	Wolf-Hirschhorn syndrome candidate 1-like 1	14324	10070	11623	18515	12219	14180	13488.5
SS00008718	CAMK2N1	55450	calcium/calmodulin-dependent protein kinase II inhibitor 1	16116	10515	13385	16898	12112	11746	13462
SS00001492	COL5A1	1289	collagen, type V, alpha 1	11527	14555	13906	13531	17026	9463	13334.7
SS00013056	Zfp191	59057	zinc finger protein 191	15105	13093	11745	15567	11360	12582	13242
SS00008804	DOLPP1	57171	dolichyl pyrophosphate phosphatase 1	20081	8274	10381	19186	7013	14182	13186.2
SS00002401	C1orf66	51093	chromosome 1 open reading frame 66	10213	14476	10532	13571	15012	14862	13111
SS00005281	TLE2	7089	transducin-like enhancer of split 2 (E(sp1) homolog, Drosophila)	15967	11060	13484	15419	9883	12505	13053
SS00007140	SLC4A4	8671	solute carrier family 4, sodium bicarbonate cotransporter, member 4	12034	11473	14203	14357	10272	14445	12797.3
SS00011519	GATA3	2625	GATA binding protein 3	10781	13766	13172	14230	13852	10982	12797.2
SS00002420	CIRBP	1153	cold inducible RNA binding protein	13923	13278	10471	14404	11813	11223	12518.7
SS00010914		Ssc.48870	MRNA, clone:SPL010088F10, expressed in spleen	12773	11594	9480	16606	9834	14237	12420.7
SS00012319		Ssc.3128	MRNA, clone:LNG010056H10, expressed in lung	13573	12085	10470	15798	9599	12521	12341
SS00003035	ERLIN2	11160	ER lipid raft associated 2	13533	11011	7873	14833	10411	15707	12228
SS00003847	TM2D2	83877	TM2 domain containing 2	13882	8978	10469	16341	7381	15538	12098.2
SS00010009	FAM46B	115572	family with sequence similarity 46, member B	12916	6808	13528	15445	7787	15464	11991.3
SS00013116	UBC	7316	ubiquitin C	12119	13847	14236	11916	7829	11799	11957.7
SS00003950	POLD1	5424	polymerase (DNA directed), delta 1, catalytic subunit 125kDa	11095	11458	13325	13481	10010	11919	11881.3
SS00013246	RABGAP1	23637	RAB GTPase activating protein 1	11190	11603	12502	14010	10571	11247	11853.8
SS00008655	FAM125B	89853	family with sequence similarity 125, member B	10001	11447	9661	15393	11527	12933	11827
SS00012889	DENND1C	79958	DENN/MADD domain containing 1C	12156	10454	10718	15240	10744	11584	11816
SS00009858	POU2F3	25833	POU class 2 homeobox 3	12642	9990	11766	14535	10518	11189	11773.3
SS00005465	NOLA2	55651	nucleolar protein family A, member 2 (H/ACA small nucleolar RNPs)	11414	9811	9823	15529	9911	13910	11733
SS00009868	MYH9	4627	myosin, heavy chain 9, non-muscle	11313	11335	11636	14979	11062	10073	11733
SS00008253	RPL34	6164	ribosomal protein L34	11683	8890	13513	14830	7496	12815	11537.8
SS00005200	GRK6	2870	G protein-coupled receptor kinase 6	11392	11585	8640	12950	13997	10424	11498
SS00002303	VPS39	23339	vacuolar protein sorting 39 homolog (S. cerevisiae)	12028	9622	8590	15108	9512	13883	11457.2
SS00007927	PML	5371	promyelocytic leukemia	16158	9595	11344	13990	9815	7822	11454
SS00006396	ATF7	11016	activating transcription factor 7	9238	8374	10613	12759	12023	15556	11427.2
SS00009370	RP13-102H20.1	158763	hypothetical protein FLJ30058	15459	10209	9456	12368	9140	10636	11211.3
SS00012813		Ssc.9847	Transcribed locus	10025	10346	10804	14047	8903	12323	11074.7
SS00002260	BUD31	8896	BUD31 homolog (S. cerevisiae)	12356	10643	13633	12556	6750	10447	11064.2
SS00004295	FIS1	51024	fission 1 (mitochondrial outer membrane) homolog (S. cerevisiae)	9542	12272	12765	12282	8973	10378	11035.3
SS00008241	FN1	2335	fibronectin 1	5315	7856	8885	15041	8742	20147	10997.7
SS00009991	IL6	3569	interleukin 6 (interferon, beta 2)	8949	10215	10256	13928	11231	11299	10979.7
SS00011666	EIF4H	7458	eukaryotic translation initiation factor 4H	8771	8969	8474	17057	12261	10309	10973.5
SS00010018	Col6a1	12833	collagen, type VI, alpha 1	12134	11966	15226	9442	9738	6945	10908.5
SS00006745	PDE9A	5152	phosphodiesterase 9A	10304	11413	10452	12457	8205	12439	10878.3
SS00009812	GAST	2520	gastrin	10196	9969	9279	15433	9984	10406	10877.8
SS00001681	FLAD1	80308	FAD1 flavin adenine dinucleotide synthetase homolog (S. cerevisiae)	14792	6590	8340	15560	7307	12156	10790.8
SS00002097	KLHL32	114792	kelch-like 32 (Drosophila)	10065	11580	10844	11456	10346	10065	10726
SS00010827	DUSP28	285193	dual specificity phosphatase 28	9662	8961	13126	10232	14912	6918	10635.2
SS00013243	HSDL2	84263	hydroxysteroid dehydrogenase like 2	10653	9406	12001	13085	9745	8598	10581.3
SS00000628	FTL	2512	ferritin, light polypeptide	10688	10693	9906	14070	6994	10773	10520.7
SS00011867		Ssc.7426	Transcribed locus	4868	13463	14745	5873	15929	8099	10496.2
SS00008195	MOBKL2C	148932	MOB1, Mps One Binder kinase activator-like 2C (yeast)	13321	7805	9712	14269	8762	9010	10479.8
SS00008338	PLSCR3	57048	phospholipid scramblase 3	13648	8274	10070	12906	7226	10369	10415.5
SS00005474	ILKAP	80895	integrin-linked kinase-associated serine/threonine phosphatase 2C	10462	8274	9083	14162	9053	10839	10312.2
SS00007568	C17orf68	80169	chromosome 17 open reading frame 68	10398	6666	12009	12893	9622	10268	10309.3
SS00009161	ATXN7L2	127002	ataxin 7-like 2	9901	11014	9061	13338	8323	9693	10221.7
SS00002902	MPDZ	8777	multiple PDZ domain protein	10218	10338	11071	12600	5876	10903	10167.7
SS00011576	XKR9	389668	XK, Kell blood group complex subunit-related family, member 9	10305	7934	7345	14030	9507	10794	9985.83
SS00012638	ZMYND8	23613	zinc finger, MYND-type containing 8	11357	9697	8408	10807	9238	10374	9980.17
SS00008423	SRC	6714	v-src sarcoma (Schmidt-Ruppin A-2) viral oncogene homolog (avian)	12054	8001	8135	14305	6072	10412	9829.83
SS00012882	GLUL	2752	glutamate-ammonia ligase (glutamine synthetase)	10749	9728	9175	10584	8658	9905	9799.83
SS00003582	C11orf67	28971	chromosome 11 open reading frame 67	11833	7725	9588	12323	7078	10248	9799.17
SS00009473	TRRAP	8295	transformation/transcription domain-associated protein	11007	9581	10301	10376	8317	9150	9788.67
SS00001995	PRPF40B	25766	PRP40 pre-mRNA processing factor 40 homolog B (S. cerevisiae)	9990	9281	8667	11792	10840	8101	9778.5
SS00004046	TCIRG1	10312	T-cell, immune regulator 1, ATPase, H+ transporting, lysosomal V0 subunit A3	8038	8581	10890	10598	6742	13608	9742.83
SS00001521	MCM5	4174	minichromosome maintenance complex component 5	10923	9206	11667	11533	6973	7859	9693.5
SS00008197	CASP2	835	caspase 2, apoptosis-related cysteine peptidase (neural precursor cell expressed, developmentally down-regulated 2)	11390	6815	7970	14558	4957	11545	9539.17
SS00005177	SHF	90525	Src homology 2 domain containing F	12551	6194	7217	12000	8055	10834	9475.17
SS00012079	CTA-221G9.4	85379	KIAA1671 protein	9689	8905	11440	9590	7539	9451	9435.67
SS00002213	B3GNTL1	146712	UDP-GlcNAc:betaGal beta-1,3-N-acetylglucosaminyltransferase-like 1	6880	9972	10121	10065	10651	8883	9428.67
SS00007923	RCAN3	11123	RCAN family member 3	9719	9554	13052	10073	5656	8163	9369.5
SS00002007	USP5	8078	ubiquitin specific peptidase 5 (isopeptidase T)	9990	8542	9553	9993	8623	9512	9368.83
SS00012286	NMT1	4836	N-myristoyltransferase 1	8926	7342	8461	10937	8937	11353	9326
SS00007725	LRRC51	220074	leucine rich repeat containing 51	9003	7751	9234	10906	9183	9506	9263.83
SS00009652	MAPKAPK3	7867	mitogen-activated protein kinase-activated protein kinase 3	8692	6411	8540	12542	7248	11918	9225.17
SS00008015	ZBED5	58486	zinc finger, BED-type containing 5	9444	7232	8164	9028	8169	13105	9190.33
SS00006828	EGLN2	112398	egl nine homolog 2 (C. elegans)	9548	7759	7780	13539	7810	8521	9159.5
SS00013255		Ssc.7698	Transcribed locus	11682	6653	9375	10776	7800	8660	9157.67
SS00008273	TMSB4X	7114	thymosin, beta 4, X-linked	9464	8089	12729	9634	7755	6876	9091.17
SS00012489	NCAM1	4684	neural cell adhesion molecule 1	9282	7957	7967	10494	9084	9521	9050.83
SS00003867	SEC31A	22872	SEC31 homolog A (S. cerevisiae)	7763	8309	13590	8610	6945	8868	9014.17
SS00011952	LASP1	3927	LIM and SH3 protein 1	7961	7843	6272	11353	8700	11891	9003.33
SS00007981	PLA2G3	50487	phospholipase A2, group III	10734	6701	7149	12375	7450	9112	8920.17
SS00009046	ARL8B	55207	ADP-ribosylation factor-like 8B	13631	8716	6341	11662	4835	8199	8897.33
SS00001341	TBRG4	9238	transforming growth factor beta regulator 4	11657	5041	5737	10838	6353	13652	8879.67
SS00011052	CAMK2N1	55450	calcium/calmodulin-dependent protein kinase II inhibitor 1	10227	9264	7744	9645	8383	7994	8876.17
SS00002004	GINS2	51659	GINS complex subunit 2 (Psf2 homolog)	8234	6649	7566	7670	9000	11667	8464.33
SS00000935	HSD11B1	3290	hydroxysteroid (11-beta) dehydrogenase 1	7111	8966	4887	11875	8554	9255	8441.33
SS00010765	CEBPD	1052	CCAAT/enhancer binding protein (C/EBP), delta	6684	10486	10739	6943	8323	7277	8408.67
SS00006435	ENTPD6	955	ectonucleoside triphosphate diphosphohydrolase 6 (putative function)	8979	8320	7927	8381	6395	10442	8407.33
SS00006634	DPAGT1	1798	dolichyl-phosphate (UDP-N-acetylglucosamine) N-acetylglucosaminephosphotransferase 1 (GlcNAc-1-P transferase)	8277	8254	11722	7883	5637	8659	8405.33
SS00012691	TEAD1	7003	TEA domain family member 1 (SV40 transcriptional enhancer factor)	11381	7373	7301	9693	7295	7329	8395.33
SS00011558		Ssc.24899	Transcribed locus	7453	8445	8160	9823	5909	9849	8273.17
SS00002655	TXNIP	10628	thioredoxin interacting protein	8091	7635	7699	8913	9741	7418	8249.5
SS00001483	RANBP3	8498	RAN binding protein 3	7492	12596	10956	4821	8367	5195	8237.83
SS00001278	TFPT	29844	TCF3 (E2A) fusion partner (in childhood Leukemia)	8728	6755	8643	7342	9810	8097	8229.17
SS00007313	LOC647859	647859	occludin pseudogene	7810	8401	6435	10363	5664	10543	8202.67
SS00002378	PI4K2A	55361	phosphatidylinositol 4-kinase type 2 alpha	7953	5093	8351	8982	5527	12903	8134.83
SS00001874	SLC12A7	10723	solute carrier family 12 (potassium/chloride transporters), member 7	9263	8748	7424	9271	6954	7093	8125.5
SS00013265	C1orf55	163859	chromosome 1 open reading frame 55	7667	8698	9197	7571	7558	7984	8112.5
SS00004411	CYC1	1537	cytochrome c-1	9645	6938	5386	11406	6293	8804	8078.67
SS00006985	POLR2C	5432	polymerase (RNA) II (DNA directed) polypeptide C, 33kDa	7323	7503	6597	9745	7344	9739	8041.83
SS00003051	ACTL7B	10880	actin-like 7B	7236	6985	8450	9760	7027	8751	8034.83
SS00011133	ZHX3	23051	zinc fingers and homeoboxes 3	9693	7288	6153	9077	7215	8768	8032.33
SS00005532	TMEM45B	120224	transmembrane protein 45B	11255	6062	6792	11417	4076	8359	7993.5
SS00012226	RCP9	27297	calcitonin gene-related peptide-receptor component protein	9930	7769	5798	9356	7256	7673	7963.67
SS00003810	FLOT2	2319	flotillin 2	7333	7058	8257	9689	7853	7573	7960.5
SS00010634	RIT1	6016	Ras-like without CAAX 1	9573	6389	8688	9807	6761	6424	7940.33
SS00012942	BTBD7	55727	BTB (POZ) domain containing 7	8757	7595	8407	8252	5868	8544	7903.83
SS00012923	MCC	4163	mutated in colorectal cancers	7193	7444	7804	9632	7410	7876	7893.17
SS00000567	MFGE8	4240	milk fat globule-EGF factor 8 protein	9665	6779	6589	11389	5437	7361	7870
SS00011968	TSIX	9383	X (inactive)-specific transcript, antisense	4735	8829	11692	7105	9330	5515	7867.67
SS00011425	TBK1	29110	TANK-binding kinase 1	8096	8241	5818	9670	6599	8697	7853.5
SS00003332	LOC730426	730426	similar to neuron navigator 1	8981	7528	8868	8956	6209	6570	7852
SS00009021	KIAA1967	57805	KIAA1967	10299	6066	7595	8560	5807	8191	7753
SS00010616		Ssc.10126	MRNA, clone:TCH010042A05, expressed in trachea	11099	5857	6697	10154	4560	8050	7736.17
SS00010131	FAM113A	64773	family with sequence similarity 113, member A	9471	7914	11086	7221	4556	5964	7702
SS00012022		Ssc.56431	Clone sus_zm29 unknown mRNA	10116	7275	9963	8627	4308	5724	7668.83
SS00011070	C19orf6	91304	chromosome 19 open reading frame 6	7931	6385	8639	8162	7814	7051	7663.67
SS00005097	PRPF4	9128	PRP4 pre-mRNA processing factor 4 homolog (yeast)	5858	5593	5335	10041	5770	13074	7611.83
SS00010678	ARVCF	421	armadillo repeat gene deletes in velocardiofacial syndrome	7078	7959	9878	6544	10752	3403	7602.33
SS00008020	TMEM101	84336	transmembrane protein 101	9454	8016	9708	7323	3746	7231	7579.67
SS00010229		Hs.660186	Transcribed locus, moderately similar to XP_001108729.1 hypothetical protein [Macaca mulatta]	14787	6010	6783	6966	5745	5048	7556.5
SS00004298	OGDH	4967	oxoglutarate (alpha-ketoglutarate) dehydrogenase (lipoamide)	5982	7113	8072	8715	6748	8629	7543.17
SS00002026	APIP	51074	APAF1 interacting protein	6991	7155	6119	9660	8179	7150	7542.33
SS00013151	ACP1	52	acid phosphatase 1, soluble	8026	8445	7413	7171	6949	7070	7512.33
SS00003907	NRXN2	9379	neurexin 2	7936	6239	7520	9339	7333	6290	7442.83
SS00003408	RNASEH2A	10535	ribonuclease H2, subunit A	5549	7046	4333	11305	6025	10372	7438.33
SS00001822	CSF1R	1436	colony stimulating factor 1 receptor, formerly McDonough feline sarcoma viral (v-fms) oncogene homolog	8609	6779	6916	8719	7455	5853	7388.5
SS00001247	GPAA1	8733	glycosylphosphatidylinositol anchor attachment protein 1 homolog (yeast)	8107	8150	5599	9258	8018	5004	7356
SS00005329	C6orf32	9750	chromosome 6 open reading frame 32	6859	5180	8482	8141	5131	10290	7347.17
SS00005636	C9orf32	28989	chromosome 9 open reading frame 32	6823	6268	7039	8784	6850	8261	7337.5
SS00009889	COL8A1	1295	collagen, type VIII, alpha 1	9040	5664	7805	9343	5202	6967	7336.83
SS00001290	EEF1A1	1915	eukaryotic translation elongation factor 1 alpha 1	8169	7945	7374	9897	5503	5083	7328.5
SS00012470	NDUFA4L2	56901	NADH dehydrogenase (ubiquinone) 1 alpha subcomplex, 4-like 2	7690	8458	5849	7597	6820	7359	7295.5
SS00010711	PCYT1A	5130	phosphate cytidylyltransferase 1, choline, alpha	6905	8266	5938	10225	6149	6160	7273.83
SS00003601	PRRG2	5639	proline rich Gla (G-carboxyglutamic acid) 2	7737	6546	5017	9874	4500	9725	7233.17
SS00000956	BAALC	79870	brain and acute leukemia, cytoplasmic	8722	5029	6415	8968	6641	7577	7225.33
SS00007507	AXUD1	64651	AXIN1 up-regulated 1	7433	5658	9081	7167	7291	6454	7180.67
SS00005450	FDPS	2224	farnesyl diphosphate synthase (farnesyl pyrophosphate synthetase, dimethylallyltranstransferase, geranyltranstransferase)	8355	4809	7481	8206	3526	10690	7177.83
SS00007272	CDKN1A	1026	cyclin-dependent kinase inhibitor 1A (p21, Cip1)	7922	4266	5829	8634	5197	11110	7159.67
SS00011302	KREMEN1	83999	kringle containing transmembrane protein 1	7613	5659	6477	7862	8676	6630	7152.83
SS00003666	TRPV2	51393	transient receptor potential cation channel, subfamily V, member 2	7863	5790	6087	10757	5579	6698	7129
SS00008982	CHMP1B	57132	chromatin modifying protein 1B	8828	4583	7275	10717	2799	8426	7104.67
SS00010083	LOC144097	144097	hypothetical protein BC007540	10009	4700	6876	8076	4869	8092	7103.67
SS00010426	ARF3	377	ADP-ribosylation factor 3	9942	4347	8827	9048	3802	6625	7098.5
SS00003239	DST	667	dystonin	7150	7218	12548	5420	5456	4761	7092.17
SS00005540	HLA-A	3105	major histocompatibility complex, class I, A	7011	6572	7039	7320	8896	5563	7066.83
SS00005698	SNX15	29907	sorting nexin 15	8448	7075	7107	7804	5064	6794	7048.67
SS00005035	MED10	84246	mediator complex subunit 10	7245	8987	11277	4826	3448	6083	6977.67
SS00013263	RABGAP1	23637	RAB GTPase activating protein 1	6555	7291	7037	8126	6099	6272	6896.67
SS00006439	COL24A1	255631	collagen, type XXIV, alpha 1	6290	6155	6561	7730	8538	5692	6827.67
SS00011276	ERG	2078	v-ets erythroblastosis virus E26 oncogene homolog (avian)	6663	7464	4473	7820	9237	5141	6799.67
SS00002187	MON1A	84315	MON1 homolog A (yeast)	7729	6619	6068	9120	5053	6046	6772.5
SS00013267		Hs.660186	Transcribed locus, moderately similar to XP_001108729.1 hypothetical protein [Macaca mulatta]	8026	5710	7766	8612	5089	5339	6757
SS00006792	CALM3	808	calmodulin 3 (phosphorylase kinase, delta)	8073	5611	5662	8376	6395	6199	6719.33
SS00005354	COQ7	10229	coenzyme Q7 homolog, ubiquinone (yeast)	6252	4169	6789	7859	4536	10235	6640
SS00010073	STMN4	81551	stathmin-like 4	7821	5743	6078	10193	3601	6334	6628.33
SS00002723	GCDH	2639	glutaryl-Coenzyme A dehydrogenase	6488	6271	8637	6017	6735	5549	6616.17
SS00006950	MALAT1	378938	metastasis associated lung adenocarcinoma transcript 1 (non-protein coding)	7507	6242	8674	7140	4320	5544	6571.17
SS00008145	HSF2BP	11077	heat shock transcription factor 2 binding protein	9023	4092	5421	8972	4292	7475	6545.83
SS00006452	MLSTD2	84188	male sterility domain containing 2	5643	6078	6525	8597	4403	7939	6530.83
SS00001317	VIM	7431	vimentin	3830	6829	4365	7533	6193	10399	6524.83
SS00004532	MPND	84954	MPN domain containing	8737	5741	6597	7560	5597	4819	6508.5
SS00013264	OXTR	5021	oxytocin receptor	5087	7443	7594	5913	7399	5555	6498.5
SS00011536		Hs.676075	Transcribed locus	6817	6625	5288	7432	6719	6104	6497.5
SS00001291	PEMT	10400	phosphatidylethanolamine N-methyltransferase	5290	5468	5542	6835	7811	7972	6486.33
SS00009731	OR1M1	125963	olfactory receptor, family 1, subfamily M, member 1	7665	7318	7186	6344	4372	5785	6445
SS00011965	MEF2D	4209	myocyte enhancer factor 2D	10156	4760	4605	9129	4229	5518	6399.5
SS00012683	ST6GAL1	6480	ST6 beta-galactosamide alpha-2,6-sialyltranferase 1	6707	6708	4018	7829	7003	5949	6369
SS00004959	RAD23A	5886	RAD23 homolog A (S. cerevisiae)	7378	5054	7893	7253	6140	4483	6366.83
SS00000098	SDC1	6382	syndecan 1	5722	4743	6246	6183	6878	8111	6313.83
SS00012686		Ssc.3312	Transcribed locus	7852	3305	5319	8747	6478	6057	6293
SS00004028	FXC1	26515	fracture callus 1 homolog (rat)	8714	5137	5739	7370	3769	6982	6285.17
SS00008638	SERINC1	57515	serine incorporator 1	8032	5538	5375	8236	4149	6369	6283.17
SS00007248	PSD	5662	pleckstrin and Sec7 domain containing	6274	4020	6424	6314	5829	8703	6260.67
SS00006356	DNAJA4	55466	DnaJ (Hsp40) homolog, subfamily A, member 4	8097	4446	4980	8714	2837	8120	6199
SS00012446	MSL-1	339287	male-specific lethal-1 homolog	6726	7088	5150	8007	3901	6161	6172.17
SS00007429	MAPKBP1	23005	mitogen activated protein kinase binding protein 1	7224	5581	7250	5951	5230	5793	6171.5
SS00002296	TMCO4	255104	transmembrane and coiled-coil domains 4	4985	6795	5516	8063	6572	5003	6155.67
SS00000892	NFKBIA	4792	nuclear factor of kappa light polypeptide gene enhancer in B-cells inhibitor, alpha	6105	5468	5936	7519	5602	6286	6152.67
SS00013268		Hs.660186	Transcribed locus, moderately similar to XP_001108729.1 hypothetical protein [Macaca mulatta]	7370	5825	6938	7064	4432	5216	6140.83
SS00004399	PUF60	22827	poly-U binding splicing factor 60KDa	7191	3431	5381	8750	3096	8492	6056.83
SS00002358	LONP2	83752	lon peptidase 2, peroxisomal	6941	5055	4244	6529	4669	8695	6022.17
SS00012310	FLJ40142	400073	FLJ40142 protein	7160	4686	6130	6399	4999	6706	6013.33
SS00006905	PRPF19	27339	PRP19/PSO4 pre-mRNA processing factor 19 homolog (S. cerevisiae)	6972	3916	5988	7849	3494	7796	6002.5
SS00007537	LOC728138	728138	similar to CG7289-PA	6322	4677	6249	7242	4461	7010	5993.5
SS00007845	ALKBH5	54890	alkB, alkylation repair homolog 5 (E. coli)	7116	4747	6121	7921	4687	5300	5982
SS00006121	HS6ST2	90161	heparan sulfate 6-O-sulfotransferase 2	4301	4982	5059	9829	2827	8762	5960
SS00007472	ARL8A	127829	ADP-ribosylation factor-like 8A	8449	5479	7606	5548	3927	4395	5900.67
SS00004646	WDR24	84219	WD repeat domain 24	4456	5438	6358	5800	7944	5252	5874.67
SS00004960	KLF1	10661	Kruppel-like factor 1 (erythroid)	5442	5221	6684	6879	6414	4587	5871.17
SS00005183	TEX264	51368	testis expressed 264	5473	6921	6424	5602	4424	6321	5860.83
SS00006758	CAPN10	11132	calpain 10	6157	4473	6429	6025	5373	6611	5844.67
SS00005937	VANGL1	81839	vang-like 1 (van gogh, Drosophila)	6670	4821	5470	7889	5400	4677	5821.17
SS00005332	JTV1	7965	JTV1 gene	7071	3629	8676	6581	4276	4660	5815.5
SS00010836	ERBB2	2064	v-erb-b2 erythroblastic leukemia viral oncogene homolog 2, neuro/glioblastoma derived oncogene homolog (avian)	4847	5969	4579	7960	5372	6096	5803.83
SS00004430	FAM100B	283991	family with sequence similarity 100, member B	7717	3683	5363	7080	4480	6426	5791.5
SS00002822	MUS81	80198	MUS81 endonuclease homolog (S. cerevisiae)	4301	7309	5143	5573	7008	5405	5789.83
SS00003912	PDCD2L	84306	programmed cell death 2-like	5315	4365	5859	8175	3922	6969	5767.5
SS00007671	MAPK8IP3	23162	mitogen-activated protein kinase 8 interacting protein 3	5045	4869	5329	7401	6340	5530	5752.33
SS00009824	PCSK2	5126	proprotein convertase subtilisin/kexin type 2	7572	4739	5676	8559	2982	4984	5752
SS00002161	SNAPIN	23557	SNAP-associated protein	4179	5683	3609	9152	4554	7305	5747
SS00011357	TNFAIP8L3	388121	tumor necrosis factor, alpha-induced protein 8-like 3	4309	6204	3481	7863	5640	6945	5740.33
SS00011300	USP30	84749	ubiquitin specific peptidase 30	6754	5980	4568	6895	5546	4570	5718.83
SS00002348	UQCR	10975	ubiquinol-cytochrome c reductase, 6.4kDa subunit	5088	6794	8529	3837	6075	3912	5705.83
SS00009916	Cd247	12503	CD247 antigen	6740	5272	5011	7040	3188	6959	5701.67
SS00012044	C1orf63	57035	chromosome 1 open reading frame 63	5275	5775	6324	5438	6072	5260	5690.67
SS00007051	MALAT1	378938	metastasis associated lung adenocarcinoma transcript 1 (non-protein coding)	6453	6170	7511	5535	3339	5116	5687.33
SS00010194	IL2RA	3559	interleukin 2 receptor, alpha	6338	4633	4946	8489	4127	5576	5684.83
SS00011459		Ssc.4500	MRNA, clone:OVRM10118E11, expressed in ovary	4917	4926	5751	6821	5075	6516	5667.67
SS00004927	ADORA2A	135	adenosine A2a receptor	5155	5059	8787	5464	4173	5366	5667.33
SS00004391	MUTYH	4595	mutY homolog (E. coli)	6979	2844	5168	8817	3456	6406	5611.67
SS00008281		Ssc.16528	MRNA, clone:UTR010021F06, expressed in uterus	5321	5221	5545	7986	5044	4396	5585.5
SS00001647	GRPEL1	80273	GrpE-like 1, mitochondrial (E. coli)	5227	5008	4746	7896	5106	5518	5583.5
SS00009816	AVPR2	554	arginine vasopressin receptor 2 (nephrogenic diabetes insipidus)	5964	4833	7266	6162	5481	3789	5582.5
SS00011901		Ssc.3112	Transcribed locus	4719	6951	4954	5966	6498	4382	5578.33
SS00009702	COL1A1	1277	collagen, type I, alpha 1	7290	8420	8286	3801	3048	2302	5524.5
SS00002633	LTBP4	8425	latent transforming growth factor beta binding protein 4	5037	6302	9379	3612	4806	3976	5518.67
SS00007054	BSDC1	55108	BSD domain containing 1	8708	2750	4038	6147	3426	8016	5514.17
SS00000004	COL1A1	1277	collagen, type I, alpha 1	6620	7490	8229	3269	4099	3310	5502.83
SS00006848	P4HA2	8974	procollagen-proline, 2-oxoglutarate 4-dioxygenase (proline 4-hydroxylase), alpha polypeptide II	6271	2553	4042	7551	5004	7494	5485.83
SS00009404	POLR3GL	84265	polymerase (RNA) III (DNA directed) polypeptide G (32kD)-like	5721	5696	5507	6943	4769	3959	5432.5
SS00000087	SLC4A9	83697	solute carrier family 4, sodium bicarbonate cotransporter, member 9	6655	4433	5046	8061	3658	4702	5425.83
SS00003385	FN1	2335	fibronectin 1	5745	4327	4083	9068	3364	5485	5345.33
SS00004152	HBZ	3050	hemoglobin, zeta	5123	5726	7680	5219	4735	3471	5325.67
SS00008239	CXCL12	6387	chemokine (C-X-C motif) ligand 12 (stromal cell-derived factor 1)	7475	3515	6363	7404	2900	4241	5316.33
SS00012072	CYB5R1	51706	cytochrome b5 reductase 1	4445	4777	5353	7546	5671	4046	5306.33
SS00006324	FLJ32658	147872	hypothetical protein FLJ32658	6046	3935	4988	5260	6322	5090	5273.5
SS00012354	MFSD11	79157	major facilitator superfamily domain containing 11	4834	3874	5497	6876	4587	5941	5268.17
SS00009330	POLM	27434	polymerase (DNA directed), mu	4646	5587	5051	6536	4384	5355	5259.83
SS00004241	EIF6	3692	eukaryotic translation initiation factor 6	5213	4750	4754	6602	5187	4865	5228.5
SS00013033	H2-T24	15042	histocompatibility 2, T region locus 24	4415	4729	6305	6965	4270	4455	5189.83
SS00007677	MARCKSL1	65108	MARCKS-like 1	4301	4377	3556	6398	6307	6061	5166.67
SS00001150	BCL2L1	598	BCL2-like 1	8050	3991	3640	5295	5191	4826	5165.5
SS00012362	ATP6V0E2	155066	ATPase, H+ transporting V0 subunit e2	6262	4932	3764	5294	4880	5811	5157.17
SS00011333		Ssc.5705	Transcribed locus	5215	4316	4608	6130	4367	6136	5128.67
SS00003447	NUP88	4927	nucleoporin 88kDa	5436	2440	4212	6737	2792	8654	5045.17
SS00010010	VIM	7431	vimentin	3938	4458	4999	5576	5279	5978	5038
SS00009421	DUSP18	150290	dual specificity phosphatase 18	5499	4628	4187	7376	3824	4595	5018.17
SS00003735	NDRG1	10397	N-myc downstream regulated gene 1	5833	3927	3846	6814	4702	4786	4984.67
SS00011944	ARHGEF6	9459	Rac/Cdc42 guanine nucleotide exchange factor (GEF) 6	4355	4950	4419	6767	4244	4938	4945.5
SS00012763	MALAT1	378938	metastasis associated lung adenocarcinoma transcript 1 (non-protein coding)	6686	4560	6333	5399	3058	3530	4927.67
SS00007111	MMAB	326625	methylmalonic aciduria (cobalamin deficiency) cblB type	4168	4275	4378	6510	4085	6044	4910
SS00000883	TTR	7276	transthyretin (prealbumin, amyloidosis type I)	4205	4331	4668	5621	6124	4366	4885.83
SS00002732	NRAP	4892	nebulin-related anchoring protein	4899	5316	3206	4158	3763	7927	4878.17
SS00011110		Ssc.4438	Transcribed locus	4061	5033	4418	5839	4914	4696	4826.83
SS00013202	C19orf61	56006	chromosome 19 open reading frame 61	6449	4460	4644	5122	3776	4470	4820.17
SS00006701	SCN1B	6324	sodium channel, voltage-gated, type I, beta	5773	2784	5042	6267	2405	6634	4817.5
SS00010929	RAB2A	5862	RAB2A, member RAS oncogene family	4485	4777	4411	6666	3794	4641	4795.67
SS00000405	B3GALTL	145173	beta 1,3-galactosyltransferase-like	6010	3668	3649	5844	4811	4708	4781.67
SS00004692	PREB	10113	prolactin regulatory element binding	6080	4301	6414	4448	3830	3606	4779.83
SS00006247	WDR90	197335	WD repeat domain 90	3857	4835	5756	4903	4783	4411	4757.5
SS00004638	SF3B14	51639	splicing factor 3B, 14 kDa subunit	5562	3592	4564	4777	3065	6883	4740.5
SS00000205	PDCD11	22984	programmed cell death 11	6347	3983	6848	4349	3798	2828	4692.17
SS00001923	RBBP7	5931	retinoblastoma binding protein 7	5448	5395	4327	4554	3693	4703	4686.67
SS00003281	FLJ22662	79887	hypothetical protein FLJ22662	4277	4166	2508	6898	2371	7893	4685.5
SS00010591	RABGAP1	23637	RAB GTPase activating protein 1	6098	2915	4838	6748	3062	4071	4622
SS00013119	ADAMTS9	56999	ADAM metallopeptidase with thrombospondin type 1 motif, 9	6400	3683	4587	5969	3179	3751	4594.83
SS00001861	DDX54	79039	DEAD (Asp-Glu-Ala-Asp) box polypeptide 54	4269	4288	5274	4278	5267	4031	4567.83
SS00001472	SELS	55829	selenoprotein S	5389	3621	3774	5849	3559	4903	4515.83
SS00000410	LAMC1	3915	laminin, gamma 1 (formerly LAMB2)	5491	3313	3960	6310	3892	4101	4511.17
SS00001076	CDKN2B	1030	cyclin-dependent kinase inhibitor 2B (p15, inhibits CDK4)	5703	4146	3899	4947	3712	4498	4484.17
SS00002932	CSNK2A2	1459	casein kinase 2, alpha prime polypeptide	4987	3609	3381	5360	3915	5613	4477.5
SS00005067	HDAC2	3066	histone deacetylase 2	4533	3087	3575	6752	3487	5396	4471.67
SS00007149	PDCD7	10081	programmed cell death 7	3735	4628	3940	4229	4158	6120	4468.33
SS00006334	BTD	686	biotinidase	4642	4539	5053	5305	2754	4465	4459.67
SS00010234		Hs.589594	Transcribed locus	5569	3857	3656	6645	3450	3521	4449.67
SS00000667	CTSK	1513	cathepsin K	6458	5365	6249	3904	1742	2883	4433.5
SS00001953	SEC11C	90701	SEC11 homolog C (S. cerevisiae)	3709	3898	3057	5571	4008	6295	4423
SS00003414	CSRP2BP	57325	CSRP2 binding protein	5668	4473	3178	4089	5123	3595	4354.33
SS00000546	BAK1	578	BCL2-antagonist/killer 1	4403	2585	4039	6073	3343	5668	4351.83
SS00006973	C22orf13	83606	chromosome 22 open reading frame 13	3434	3579	5109	5005	3756	5169	4342
SS00004026	NECAP2	55707	NECAP endocytosis associated 2	5568	2975	4272	5797	3173	4230	4335.83
SS00006174	METTL7A	25840	methyltransferase like 7A	7839	2833	4292	5439	2264	3202	4311.5
SS00002140	GYS1	2997	glycogen synthase 1 (muscle)	4010	3917	4407	5156	2875	5459	4304
SS00002364	SLC26A11	284129	solute carrier family 26, member 11	3866	3867	4988	4115	5351	3556	4290.5
SS00003937	EIF2S2	8894	eukaryotic translation initiation factor 2, subunit 2 beta, 38kDa	5393	3357	4239	4891	3231	4624	4289.17
SS00012688	MED26	9441	mediator complex subunit 26	3365	3347	4680	3814	4542	5918	4277.67
SS00010153	NUDT22	84304	nudix (nucleoside diphosphate linked moiety X)-type motif 22	3652	3152	3565	7262	2842	5162	4272.5
SS00010064	CTSC	1075	cathepsin C	4185	3841	4133	5241	3439	4738	4262.83
SS00004000	NMNAT3	349565	nicotinamide nucleotide adenylyltransferase 3	4231	3399	4077	5644	3948	4203	4250.33
SS00006598	NUP50	10762	nucleoporin 50kDa	4660	3216	3825	5527	4001	4245	4245.67
SS00013132		Ssc.24309	Transcribed locus, weakly similar to NP_001847.3 1 type XVI collagen precursor [Homo sapiens]	2998	2768	4327	5442	4762	5105	4233.67
SS00004260	VAMP8	8673	vesicle-associated membrane protein 8 (endobrevin)	3339	3157	4089	5590	3356	5847	4229.67
SS00008183	CENPM	79019	centromere protein M	4403	3635	3986	5386	3985	3929	4220.67
SS00003575	COL16A1	1307	collagen, type XVI, alpha 1	5119	2829	3702	5083	3416	5123	4212
SS00006380	RECQL4	9401	RecQ protein-like 4	4741	3988	4816	5284	2603	3792	4204
SS00011910	ANKS1B	56899	ankyrin repeat and sterile alpha motif domain containing 1B	3492	3466	4074	4666	4051	5420	4194.83
SS00003033	FLT1	2321	fms-related tyrosine kinase 1 (vascular endothelial growth factor/vascular permeability factor receptor)	4085	4358	3110	5445	4595	3529	4187
SS00006876	SPARC	6678	secreted protein, acidic, cysteine-rich (osteonectin)	6574	5074	5583	3058	2643	2176	4184.67
SS00006275	CALR3	125972	calreticulin 3	3884	3594	3818	4394	2799	6607	4182.67
SS00004865	MEIS3	56917	Meis homeobox 3	4937	3867	4360	5217	2786	3915	4180.33
SS00009098	MFSD4	148808	major facilitator superfamily domain containing 4	4613	3505	5221	4222	2880	4625	4177.67
SS00010784	PSMD13	5719	proteasome (prosome, macropain) 26S subunit, non-ATPase, 13	4573	3313	3921	4974	3106	4943	4138.33
SS00012166	UNK	85451	unkempt homolog (Drosophila)	4075	5168	3733	4675	3861	3264	4129.33
SS00002275	KIAA1706	80820	KIAA1706 protein	4539	3875	3106	4894	4546	3770	4121.67
SS00011998	GOLGA2	2801	golgi autoantigen, golgin subfamily a, 2	3586	3918	3439	4824	4714	3986	4077.83
SS00010810	CST3	1471	cystatin C (amyloid angiopathy and cerebral hemorrhage)	4434	3514	3822	5281	2821	4524	4066
SS00001610	WFDC2	10406	WAP four-disulfide core domain 2	5412	3029	3432	5593	3373	3480	4053.17
SS00008971	MMP11	4320	matrix metallopeptidase 11 (stromelysin 3)	4484	3273	3502	5742	3013	4274	4048
SS00001310	COL1A2	1278	collagen, type I, alpha 2	4086	5257	5588	2887	2882	3527	4037.83
SS00005401	BRD8	10902	bromodomain containing 8	4540	3767	4503	4324	3513	3570	4036.17
SS00004899	SF3B2	10992	splicing factor 3b, subunit 2, 145kDa	4130	2996	3352	4148	2506	7084	4036
SS00001390	DCTN1	1639	dynactin 1 (p150, glued homolog, Drosophila)	4948	4130	4381	4492	2656	3588	4032.5
SS00003675	DTNB	1838	dystrobrevin, beta	4159	4090	3887	5536	3049	3437	4026.33
SS00006432	DYSF	8291	dysferlin, limb girdle muscular dystrophy 2B (autosomal recessive)	4504	2529	4424	4236	2743	5298	3955.67
SS00012098	TEF	7008	thyrotrophic embryonic factor	2781	4211	3185	4585	4614	4344	3953.33
SS00006831	KCTD2	23510	potassium channel tetramerisation domain containing 2	2578	3525	4230	3447	5804	4090	3945.67
SS00002427	LOC652968	652968	hypothetical protein LOC652968	4238	3690	2724	4000	4092	4910	3942.33
SS00000594	GANAB	23193	glucosidase, alpha; neutral AB	6072	3126	3007	3898	4007	3476	3931
SS00006696	ARFGAP3	26286	ADP-ribosylation factor GTPase activating protein 3	5140	3147	3662	5976	2006	3649	3930
SS00007773				7194	1908	3397	3653	2102	5305	3926.5
SS00006045				4802	3302	4422	4307	2175	4544	3925.33
SS00013092	ZNF750	79755	zinc finger protein 750	3461	3527	3946	4800	4627	3071	3905.33
SS00005986	TCF3	6929	transcription factor 3 (E2A immunoglobulin enhancer binding factors E12/E47)	4884	2888	3700	4566	3106	4252	3899.33
SS00012063	VAMP2	6844	vesicle-associated membrane protein 2 (synaptobrevin 2)	5744	4117	2911	4113	3265	3211	3893.5
SS00010825	LTBP4	8425	latent transforming growth factor beta binding protein 4	4045	4138	3659	4728	3736	3010	3886
SS00007283	GZMB	3002	granzyme B (granzyme 2, cytotoxic T-lymphocyte-associated serine esterase 1)	3843	2988	3037	5041	3641	4762	3885.33
SS00011815		Ssc.12172	Transcribed locus	3640	2669	3664	4991	4067	4236	3877.83
SS00004469	NANS	54187	N-acetylneuraminic acid synthase (sialic acid synthase)	3629	3426	4231	5295	1524	5065	3861.67
SS00006874	LOC100039755	100039755	hypothetical protein LOC100039755	3126	3992	3970	3554	3764	4761	3861.17
SS00001185	PPARG	5468	peroxisome proliferator-activated receptor gamma	3291	3545	4001	4652	2769	4864	3853.67
SS00005169	CCNL2	81669	cyclin L2	5402	1900	3332	6495	1765	4207	3850.17
SS00010019	CHPF	79586	chondroitin polymerizing factor	3649	3655	4408	4894	3298	3151	3842.5
SS00010130		Ssc.24094	MRNA, clone:THY010080H07, expressed in thymus	3751	3966	4695	4081	3168	3260	3820.17
SS00006342	HDAC7A	51564	histone deacetylase 7A	5451	2477	3557	4468	2981	3979	3818.83
SS00005644	SUB1	10923	SUB1 homolog (S. cerevisiae)	4103	3877	4894	3820	3358	2779	3805.17
SS00003188	NEU1	4758	sialidase 1 (lysosomal sialidase)	3975	3092	2883	5015	2945	4897	3801.17
SS00013154	UQCRH	7388	ubiquinol-cytochrome c reductase hinge protein	4486	3704	4105	4020	3418	3068	3800.17
SS00009120	ITIH3	3699	inter-alpha (globulin) inhibitor H3	5609	2846	3148	5365	2548	3203	3786.5
SS00008504	CLPTM1	1209	cleft lip and palate associated transmembrane protein 1	4170	3869	5000	4314	2744	2614	3785.17
SS00013211	ACTG1	71	actin, gamma 1	3113	2862	4219	4649	4114	3693	3775
SS00001280	MCM7	4176	minichromosome maintenance complex component 7	3270	3193	2353	5929	2635	5243	3770.5
SS00009220	SLC35A2	7355	solute carrier family 35 (UDP-galactose transporter), member A2	3508	3536	3826	4182	3250	4303	3767.5
SS00001498	UBE1	7317	ubiquitin-activating enzyme E1	3715	2990	4767	3895	3167	4028	3760.33
SS00001375	MFSD3	113655	major facilitator superfamily domain containing 3	4655	3563	4501	3069	3461	3312	3760.17
SS00003026	FARP1	10160	FERM, RhoGEF (ARHGEF) and pleckstrin domain protein 1 (chondrocyte-derived)	2735	4224	4011	3870	4219	3290	3724.83
SS00008943	KIAA0319L	79932	KIAA0319-like	4394	3312	3549	4000	2897	4129	3713.5
SS00008918	CNBP	7555	CCHC-type zinc finger, nucleic acid binding protein	2836	3260	3517	4394	3166	5062	3705.83
SS00011337				3577	2863	4077	3890	4333	3495	3705.83
SS00001042	HCRTR1	3061	hypocretin (orexin) receptor 1	3428	4559	3035	3409	4014	3745	3698.33
SS00013236	ARL6IP6	151188	ADP-ribosylation-like factor 6 interacting protein 6	3449	3553	4442	4206	3881	2642	3695.5
SS00008769	C1orf128	57095	chromosome 1 open reading frame 128	4663	1996	3650	4875	3584	3344	3685.33
SS00011348		Ssc.27835	Transcribed locus	4275	3375	2513	5001	2976	3969	3684.83
SS00000889	MYLK	4638	myosin, light chain kinase	2641	3415	4702	3397	4077	3827	3676.5
SS00010111	CYHR1	50626	cysteine/histidine-rich 1	5170	3271	3213	4444	2879	3027	3667.33
SS00009391	Tmem129	68366	transmembrane protein 129	3898	2436	3486	4938	3847	3386	3665.17
SS00013257	TPI1	7167	triosephosphate isomerase 1	3736	3700	3966	3941	3547	3038	3654.67
SS00001025	IGFBP2	3485	insulin-like growth factor binding protein 2, 36kDa	2832	3710	3395	4989	2382	4607	3652.5
SS00003808	SLC12A3	6559	solute carrier family 12 (sodium/chloride transporters), member 3	3258	2425	4368	4272	2694	4872	3648.17
SS00004754	GPR172B	55065	G protein-coupled receptor 172B	3237	3266	4441	4216	3216	3507	3647.17
SS00007903		Ssc.9062	Transcribed locus	3381	3186	4824	3927	3357	2811	3581
SS00011054	FASN	2194	fatty acid synthase	4029	3109	3039	4157	3712	3423	3578.17
SS00010020	ZNF703	80139	zinc finger protein 703	3794	3376	3869	4769	2395	3252	3575.83
SS00005336	ACOX3	8310	acyl-Coenzyme A oxidase 3, pristanoyl	2875	3278	3230	4684	3122	4203	3565.33
SS00001566	S100A14	57402	S100 calcium binding protein A14	4442	3349	2753	5135	2144	3566	3564.83
SS00004983	FLNA	2316	filamin A, alpha (actin binding protein 280)	4504	4555	4101	3105	3101	2018	3564
SS00008620	TRIM41	90933	tripartite motif-containing 41	5241	2671	2501	4366	3159	3363	3550.17
SS00004557	CRELD1	78987	cysteine-rich with EGF-like domains 1	4142	3186	4487	3816	2749	2904	3547.33
SS00012612	LOC100048331	100048331	similar to DnaJ (Hsp40) homolog, subfamily A, member 4	2978	3702	3503	3836	4245	3015	3546.5
SS00010338	RABGAP1	23637	RAB GTPase activating protein 1	4582	3844	3130	3077	2161	4454	3541.33
SS00004952	STX10	8677	syntaxin 10	4050	2486	3506	4894	2350	3961	3541.17
SS00005657	ST7	7982	suppression of tumorigenicity 7	3000	3257	2989	5247	2266	4373	3522
SS00012548	ELK3	2004	ELK3, ETS-domain protein (SRF accessory protein 2)	3655	3088	3793	4421	3373	2713	3507.17
SS00005762	CTSB	1508	cathepsin B	4289	2420	3626	3974	1728	4893	3488.33
SS00012156	PRNP	5621	prion protein (p27-30) (Creutzfeldt-Jakob disease, Gerstmann-Strausler-Scheinker syndrome, fatal familial insomnia)	3022	3094	3399	3797	3753	3727	3465.33
SS00007937	SAMD14	201191	sterile alpha motif domain containing 14	2988	3510	3147	4700	3129	3293	3461.17
SS00013114		Ssc.50281	MRNA, clone:PBL010097H10, expressed in periphral blood mononuclear cell	3525	3034	3049	4822	3460	2832	3453.67
SS00007550	TSPAN3	10099	tetraspanin 3	3636	3273	5401	3075	2136	3191	3452
SS00000625	B4GALT1	2683	UDP-Gal:betaGlcNAc beta 1,4- galactosyltransferase, polypeptide 1	3436	3051	3809	3797	2722	3855	3445
SS00004994	KIF25	3834	kinesin family member 25	3194	2943	3562	3843	3139	3955	3439.33
SS00012497	LOC646891	646891	similar to serologically defined colon cancer antigen 3 isoform 1	2627	3241	3257	4340	3343	3810	3436.33
SS00001153	CAMP	820	cathelicidin antimicrobial peptide	4648	2765	3629	3800	2770	3005	3436.17
SS00008606	B3GNT1	11041	UDP-GlcNAc:betaGal beta-1,3-N-acetylglucosaminyltransferase 1	3651	2982	3067	4586	2220	4061	3427.83
SS00006097	NSMAF	8439	neutral sphingomyelinase (N-SMase) activation associated factor	3776	3287	2965	4831	2926	2751	3422.67
SS00000003	COL3A1	1281	collagen, type III, alpha 1 (Ehlers-Danlos syndrome type IV, autosomal dominant)	1889	2890	2921	4881	3382	4552	3419.17
SS00004794	C9orf19	152007	chromosome 9 open reading frame 19	3406	2619	3366	4041	2299	4653	3397.33
SS00013131	EEF1A1	1915	eukaryotic translation elongation factor 1 alpha 1	2827	2999	3011	4289	4667	2483	3379.33
SS00001237	COX4I1	1327	cytochrome c oxidase subunit IV isoform 1	2407	2830	2437	4920	2976	4659	3371.5
SS00009577	PICK1	9463	protein interacting with PRKCA 1	3462	2467	3022	3967	3713	3520	3358.5
SS00002191	SYVN1	84447	synovial apoptosis inhibitor 1, synoviolin	3257	3102	3111	3904	4032	2738	3357.33
SS00001302	SLC25A11	8402	solute carrier family 25 (mitochondrial carrier; oxoglutarate carrier), member 11	3352	2122	2412	4212	3573	4379	3341.67
SS00004660	XPO6	23214	exportin 6	3259	2288	2070	4666	2169	5579	3338.5
SS00009800	CENTA1	11033	centaurin, alpha 1	2886	3222	3709	3933	3395	2827	3328.67
SS00001988	MUM1	84939	melanoma associated antigen (mutated) 1	3847	2870	2634	4215	2918	3478	3327
SS00004461	PLSCR3	57048	phospholipid scramblase 3	2839	2619	4466	3378	2540	3955	3299.5
SS00012201		Hs.596374	Transcribed locus	2857	3188	3201	4034	3166	3348	3299
SS00009998	TPM2	7169	tropomyosin 2 (beta)	3235	2592	3066	4778	2939	3147	3292.83
SS00001067	INHBB	3625	inhibin, beta B	5265	1958	2995	4099	2181	3255	3292.17
SS00006832	SEC31B	25956	SEC31 homolog B (S. cerevisiae)	4244	2587	2516	3893	1935	4557	3288.67
SS00000185	RPS2	6187	ribosomal protein S2	4188	3098	4027	3919	2413	2032	3279.5
SS00002081	PAK4	10298	p21(CDKN1A)-activated kinase 4	4358	3071	2182	3930	2595	3508	3274
SS00012898	ZBTB41	360023	zinc finger and BTB domain containing 41	4041	2672	2672	3891	2546	3781	3267.17
SS00008471	LOC153328	153328	similar to CG4995 gene product	3440	3058	3151	4925	1565	3463	3267
SS00001636	AGMAT	79814	agmatine ureohydrolase (agmatinase)	3118	4708	2066	3483	3949	2236	3260
SS00010512	EHHADH	1962	enoyl-Coenzyme A, hydratase/3-hydroxyacyl Coenzyme A dehydrogenase	3885	3206	3339	4345	2242	2512	3254.83
SS00012000	RNF185	91445	ring finger protein 185	3282	2485	3100	4593	2798	3244	3250.33
SS00004108	GPS1	2873	G protein pathway suppressor 1	3402	3120	3996	4048	2023	2897	3247.67
SS00008855	INTS1	26173	integrator complex subunit 1	3054	3162	3335	3960	2597	3375	3247.17
SS00012843	PXDN	7837	peroxidasin homolog (Drosophila)	4838	3395	2249	4057	2348	2564	3241.83
SS00013179	LOC644166	644166	similar to 40S ribosomal protein S26	3642	3275	3184	4112	2620	2582	3235.83
SS00000337	COL1A2	1278	collagen, type I, alpha 2	3381	3237	6154	2733	1364	2539	3234.67
SS00012669	KIF3B	9371	kinesin family member 3B	2926	2651	2958	3703	3973	3192	3233.83
SS00004221	ARD1A	8260	ARD1 homolog A, N-acetyltransferase (S. cerevisiae)	2932	2593	3892	3887	2467	3594	3227.5
SS00004999	TIMM17B	10245	translocase of inner mitochondrial membrane 17 homolog B (yeast)	3727	1764	3551	4189	1593	4501	3220.83
SS00002993	DKFZP566E164	25858	DKFZP566E164 protein	3584	3087	2785	2965	2899	3995	3219.17
SS00003804	WNT9A	7483	wingless-type MMTV integration site family, member 9A	4227	1508	1932	4055	1687	5869	3213
SS00006158	KIAA0141	9812	KIAA0141	3174	3636	3588	3147	2372	3350	3211.17
SS00010759		Ssc.19364	MRNA, clone:AMP010026A03, expressed in alveolar macrophage	5095	2341	2899	5365	1421	2090	3201.83
SS00013293	NXNL2	158046	nucleoredoxin-like 2	4333	3688	3728	3272	2107	2014	3190.33
SS00005699	CHRD	8646	chordin	3637	3120	2785	3876	2756	2965	3189.83
SS00007258	SURF4	6836	surfeit 4	3486	3822	2819	3223	3281	2491	3187
SS00001748	JTV1	7965	JTV1 gene	3856	2771	2718	4065	2111	3583	3184
SS00011485	MKNK2	2872	MAP kinase interacting serine/threonine kinase 2	3116	4109	4538	3006	2496	1784	3174.83
SS00003618	NUBP2	10101	nucleotide binding protein 2 (MinD homolog, E. coli)	3207	2227	2717	4952	2200	3658	3160.17
SS00006714	MAN1B1	11253	mannosidase, alpha, class 1B, member 1	2552	3042	3542	2896	3758	3169	3159.83
SS00007829	RAMP2	10266	receptor (G protein-coupled) activity modifying protein 2	4357	2691	4239	3404	1596	2669	3159.33
SS00005152	TMEM132A	54972	transmembrane protein 132A	4199	3046	3075	3814	2326	2478	3156.33
SS00002432	PHF1	5252	PHD finger protein 1	3204	2259	1745	3869	2958	4882	3152.83
SS00005166	CDC123	8872	cell division cycle 123 homolog (S. cerevisiae)	3682	2477	3605	2925	3793	2385	3144.5
SS00004143	PEMT	10400	phosphatidylethanolamine N-methyltransferase	3290	2376	2869	4397	1242	4691	3144.17
SS00000492	HRAS	3265	v-Ha-ras Harvey rat sarcoma viral oncogene homolog	2737	2750	2873	3807	3527	3161	3142.5
SS00001731	DUS1L	64118	dihydrouridine synthase 1-like (S. cerevisiae)	3512	2044	3434	4613	1749	3471	3137.17
SS00010185	CD59	966	CD59 molecule, complement regulatory protein	4821	2035	4182	3128	2041	2577	3130.67
SS00003257	TBC1D22A	25771	TBC1 domain family, member 22A	2471	3129	2895	4304	2435	3530	3127.33
SS00002892	SYNGR1	9145	synaptogyrin 1	3408	3287	3291	3162	3110	2497	3125.83
SS00004536	HNRPUL1	11100	heterogeneous nuclear ribonucleoprotein U-like 1	2950	2912	3357	4348	2105	3078	3125
SS00000605	ARSA	410	arylsulfatase A	2750	2628	2056	5161	2058	4042	3115.83
SS00008662	SHC1	6464	SHC (Src homology 2 domain containing) transforming protein 1	5457	1905	2546	3985	1230	3567	3115
SS00003589	NCF1	653361	neutrophil cytosolic factor 1, (chronic granulomatous disease, autosomal 1)	2888	2746	3584	3572	2007	3772	3094.83
SS00000566	MMP2	4313	matrix metallopeptidase 2 (gelatinase A, 72kDa gelatinase, 72kDa type IV collagenase)	5322	2500	4151	3326	1203	2050	3092
SS00005093	ALDH16A1	126133	aldehyde dehydrogenase 16 family, member A1	2793	2103	3552	3036	3826	3221	3088.5
SS00010074	NKIRAS1	28512	NFKB inhibitor interacting Ras-like 1	3477	1909	2695	5025	1256	4169	3088.5
SS00008264	PI4K2A	55361	phosphatidylinositol 4-kinase type 2 alpha	3439	2806	2399	4333	2319	3212	3084.67
SS00012081	ARFIP1	27236	ADP-ribosylation factor interacting protein 1 (arfaptin 1)	3028	4000	2280	3425	2612	3162	3084.5
SS00007702	LYSMD1	388695	LysM, putative peptidoglycan-binding, domain containing 1	4403	2513	3107	3855	1718	2887	3080.5
SS00010982	ANTXR2	118429	anthrax toxin receptor 2	1914	5119	2498	3173	2620	3128	3075.33
SS00012040	CTSB	1508	cathepsin B	3545	2813	2871	3065	2161	3980	3072.5
SS00001600	PLEKHJ1	55111	pleckstrin homology domain containing, family J member 1	2958	3026	2478	3818	3037	2971	3048
SS00003515	DCXR	51181	dicarbonyl/L-xylulose reductase	3006	2638	2659	4618	2172	3187	3046.67
SS00012315	RAP1GDS1	5910	RAP1, GTP-GDP dissociation stimulator 1	3434	3079	2320	2437	2864	4127	3043.5
SS00004076	POMT1	10585	protein-O-mannosyltransferase 1	3701	3127	4289	2682	1619	2799	3036.17
SS00002580	GPR162	27239	G protein-coupled receptor 162	4229	2351	2805	4086	2553	2150	3029
SS00010289	RABGAP1	23637	RAB GTPase activating protein 1	2357	2948	3159	3671	3502	2507	3024
SS00002009	TMEM62	80021	transmembrane protein 62	3173	2623	2321	3808	1805	4397	3021.17
SS00000528	SLC5A5	6528	solute carrier family 5 (sodium iodide symporter), member 5	2530	2379	2707	2741	2127	5641	3020.83
SS00001433	ARPC2	10109	actin related protein 2/3 complex, subunit 2, 34kDa	2712	3356	3343	3135	2691	2835	3012
SS00004015	TMEM161A	54929	transmembrane protein 161A	2734	3004	3497	3376	2707	2713	3005.17
SS00000845	ST3GAL1	6482	ST3 beta-galactoside alpha-2,3-sialyltransferase 1	4549	2091	2998	3927	2617	1836	3003
SS00008554	TRA2A	29896	transformer-2 alpha	3097	2488	2538	3933	2414	3544	3002.33
SS00009601	PDGFRB	5159	platelet-derived growth factor receptor, beta polypeptide	4341	1892	2556	3712	2178	3328	3001.17
SS00000231	PPP1R14B	26472	protein phosphatase 1, regulatory (inhibitor) subunit 14B	3310	2427	2562	3932	3147	2602	2996.67
SS00011098	ATP6V0A1	535	ATPase, H+ transporting, lysosomal V0 subunit a1	2373	2349	2956	3264	3571	3406	2986.5
SS00000761	COL1A1	1277	collagen, type I, alpha 1	4142	3233	3751	2741	2084	1953	2984
SS00005222	USF2	7392	upstream transcription factor 2, c-fos interacting	3523	3054	2901	2707	2325	3377	2981.17
SS00000645	TOM1	10043	target of myb1 (chicken)	2708	2527	3172	4046	2174	3215	2973.67
SS00008748	API5	8539	apoptosis inhibitor 5	4165	1875	3525	3472	2185	2561	2963.83
SS00003434	CSAD	51380	cysteine sulfinic acid decarboxylase	3507	2386	3143	3697	1672	3350	2959.17
SS00002973	SOX6	55553	SRY (sex determining region Y)-box 6	2284	3275	2397	3417	3673	2708	2959
SS00009403	CUTA	51596	cutA divalent cation tolerance homolog (E. coli)	4673	1387	2869	4986	1340	2497	2958.67
SS00008810	SFXN5	94097	sideroflexin 5	3578	2362	2471	4676	1490	3103	2946.67
SS00010007	COL6A1	1291	collagen, type VI, alpha 1	2846	3249	3375	3411	2398	2369	2941.33
SS00005070	PTPRR	5801	protein tyrosine phosphatase, receptor type, R	2922	2679	2554	3777	2580	3105	2936.17
SS00001778	LIMS2	55679	LIM and senescent cell antigen-like domains 2	4393	3691	2119	2401	3690	1317	2935.17
SS00006847	FXR2	9513	fragile X mental retardation, autosomal homolog 2	4692	1321	1954	4173	1784	3672	2932.67
SS00013278	TTRAP	51567	TRAF and TNF receptor associated protein	2578	2710	3690	3794	2459	2365	2932.67
SS00008589	VAPB	9217	VAMP (vesicle-associated membrane protein)-associated protein B and C	3729	2180	2990	3932	1861	2864	2926
SS00003676	KIAA1614	57710	KIAA1614	4370	2097	2498	4269	1737	2579	2925
SS00001667	TMEM86A	144110	transmembrane protein 86A	3391	2763	1768	2151	2176	5285	2922.33
SS00006135	COL5A2	1290	collagen, type V, alpha 2	3767	2449	2817	3139	2873	2458	2917.17
SS00006260	BAT3	7917	HLA-B associated transcript 3	2294	2706	3451	2876	2753	3415	2915.83
SS00009213	TRIAP1	51499	TP53 regulated inhibitor of apoptosis 1	3223	2064	2647	4433	1819	3306	2915.33
SS00013111	SRRM2	23524	serine/arginine repetitive matrix 2	2727	3068	2620	3511	3321	2153	2900
SS00012375	PEF1	553115	penta-EF-hand domain containing 1	2189	2969	4021	2655	3284	2277	2899.17
SS00000762	GGT1	2678	gamma-glutamyltransferase 1	3621	1778	2428	3602	1547	4392	2894.67
SS00011715	MAG1	84803	lung cancer metastasis-associated protein	3780	2209	2759	3929	2048	2604	2888.17
SS00006144	LOC606495	606495	hypothetical protein LOC606495	2501	2859	2501	4013	2163	3250	2881.17
SS00005367	C11orf48	79081	chromosome 11 open reading frame 48	2551	2241	3535	3381	2439	3066	2868.83
SS00013173	RPL28	6158	ribosomal protein L28	2850	2920	3558	3097	2852	1918	2865.83
SS00010473	CD55	1604	CD55 molecule, decay accelerating factor for complement (Cromer blood group)	2971	2140	3841	3674	1918	2644	2864.67
SS00010933	RERE	473	arginine-glutamic acid dipeptide (RE) repeats	3364	2672	1858	2943	3006	3341	2864
SS00004879	TFR2	7036	transferrin receptor 2	2698	2441	2185	4339	1814	3702	2863.17
SS00009931	NEUROD1	4760	neurogenic differentiation 1	2377	2204	3845	3627	2238	2850	2856.83
SS00009092		Ssc.29083	Transcribed locus	3257	2591	2521	3726	2909	2134	2856.33
SS00005750	CELSR2	1952	cadherin, EGF LAG seven-pass G-type receptor 2 (flamingo homolog, Drosophila)	3285	2272	2983	3428	2616	2548	2855.33
SS00013187	CLDN3	1365	claudin 3	2355	2792	2919	3627	2385	3032	2851.67
SS00007768	RARA	5914	retinoic acid receptor, alpha	3536	2501	2478	3306	2122	3161	2850.67
SS00011516	AAK1	22848	AP2 associated kinase 1	3187	2440	2490	3266	2673	2989	2840.83
SS00011578	ETS2	2114	v-ets erythroblastosis virus E26 oncogene homolog 2 (avian)	2319	2711	2765	3161	3403	2565	2820.67
SS00001654	LOC727877	727877	similar to Cyclin-L2 (Paneth cell-enhanced expression protein)	2537	2218	1934	4230	1471	4518	2818
SS00008113	BATF2	116071	basic leucine zipper transcription factor, ATF-like 2	2501	3147	2327	3896	2112	2895	2813
SS00009395	CTA-221G9.4	85379	KIAA1671 protein	2734	2133	3230	3464	2369	2930	2810
SS00000701	HSPA1B	3304	heat shock 70kDa protein 1B	2424	2905	2717	3400	2454	2906	2801
SS00000400	GGTLA1	2687	gamma-glutamyltransferase-like activity 1	2781	2514	3482	3389	2034	2565	2794.17
SS00006367	GDPD5	81544	glycerophosphodiester phosphodiesterase domain containing 5	2817	2351	3547	3228	1953	2819	2785.83
SS00003246	HMG20B	10362	high-mobility group 20B	4004	2048	1972	4042	2305	2330	2783.5
SS00010756		Hs.631494	CDNA fis, A-COL04217, highly similar to Homo sapiens mitochondrion, NADH dehydrogenase subunit 2	4163	2878	2196	3642	1594	2191	2777.33
SS00009025	FADS2	9415	fatty acid desaturase 2	4788	1757	2660	3567	1805	2078	2775.83
SS00005287	GRHPR	9380	glyoxylate reductase/hydroxypyruvate reductase	3435	2659	2956	2768	1868	2939	2770.83
SS00006722	RNF170	81790	ring finger protein 170	3400	2103	1742	2356	1513	5511	2770.83
SS00008182	STX1A	6804	syntaxin 1A (brain)	3054	2450	2208	3401	2294	3190	2766.17
SS00010425		Hs.660186	Transcribed locus, moderately similar to XP_001108729.1 hypothetical protein [Macaca mulatta]	4364	1472	2851	4160	1326	2406	2763.17
SS00007986	VANGL1	81839	vang-like 1 (van gogh, Drosophila)	4383	1776	1826	3221	1902	3446	2759
SS00012005	TBL1X	6907	transducin (beta)-like 1X-linked	2627	2522	2162	3729	1850	3559	2741.5
SS00008776		Ssc.42121	Transcribed locus	3589	2117	2443	3178	2126	2905	2726.33
SS00001797	POLD4	57804	polymerase (DNA-directed), delta 4	2976	1728	1941	3665	1569	4464	2723.83
SS00007176	ADCK5	203054	aarF domain containing kinase 5	1580	2667	3458	2614	2575	3448	2723.67
SS00008752	CAPN6	827	calpain 6	3115	3255	2282	3045	1972	2617	2714.33
SS00006458	PROCR	10544	protein C receptor, endothelial (EPCR)	3233	3163	3251	2576	1914	2080	2702.83
SS00003243	COL6A1	1291	collagen, type VI, alpha 1	3803	2508	2903	3165	1670	2068	2686.17
SS00011152	SPINT2	10653	serine peptidase inhibitor, Kunitz type, 2	2770	2666	2590	2913	2040	3126	2684.17
SS00000835	BGN	633	biglycan	2325	3466	2002	2857	2506	2882	2673
SS00001509	COX6B1	1340	cytochrome c oxidase subunit Vib polypeptide 1 (ubiquitous)	4275	2747	1825	2220	1875	3051	2665.5
SS00012030	TncRNA	283131	trophoblast-derived noncoding RNA	2641	3115	2935	2788	1797	2711	2664.5
SS00009477	CNIH4	29097	cornichon homolog 4 (Drosophila)	2949	2178	2568	3071	2045	3166	2662.83
SS00004213	SLC25A28	81894	solute carrier family 25, member 28	2970	1515	3125	3238	1634	3432	2652.33
SS00001316	SAT1	6303	spermidine/spermine N1-acetyltransferase 1	2727	2119	1986	2502	3083	3461	2646.33
SS00012084	SLC1A5	6510	solute carrier family 1 (neutral amino acid transporter), member 5	3163	2962	2642	2457	2657	1981	2643.67
SS00007578	FAM20C	56975	family with sequence similarity 20, member C	2176	3144	4457	1631	2431	2006	2640.83
SS00006488	COX7A2L	9167	cytochrome c oxidase subunit VIIa polypeptide 2 like	2120	1619	2161	4260	1652	4016	2638
SS00012833		Ssc.16408	Transcribed locus	3831	1999	1761	3200	2224	2772	2631.17
SS00010953	STAT5B	6777	signal transducer and activator of transcription 5B	2107	2449	2298	2960	3108	2829	2625.17
SS00011303		Ssc.21576	MRNA, clone:ITT010026C07, expressed in intestine	3063	2227	3181	2719	1977	2541	2618
SS00006013	NME4	4833	non-metastatic cells 4, protein expressed in	1644	3129	3376	2630	2749	2169	2616.17
SS00001760	SART1	9092	squamous cell carcinoma antigen recognized by T cells	1931	1960	1811	3624	2241	4088	2609.17
SS00004107	RUNDC3A	10900	RUN domain containing 3A	2754	2511	2680	2862	2387	2443	2606.17
SS00006938	FLOT2	2319	flotillin 2	2420	2565	5047	2035	1852	1693	2602
SS00013170	RPS14	6208	ribosomal protein S14	2435	2380	2467	3295	3046	1973	2599.33
SS00003651	MASP1	5648	mannan-binding lectin serine peptidase 1 (C4/C2 activating component of Ra-reactive factor)	2498	2587	2778	3110	2318	2299	2598.33
SS00005752	FAM46C	54855	family with sequence similarity 46, member C	2711	1961	2124	3131	2660	2966	2592.17
SS00001908	MRPL37	51253	mitochondrial ribosomal protein L37	2279	1905	2605	3410	2983	2348	2588.33
SS00006591	GPR177	79971	G protein-coupled receptor 177	4744	2027	1990	2949	1376	2422	2584.67
SS00008130	TRAF4	9618	TNF receptor-associated factor 4	2708	2146	2850	2873	2394	2492	2577.17
SS00003189	ZNF771	51333	zinc finger protein 771	3044	2677	2574	2743	2702	1719	2576.5
SS00006883	RPL41	6171	ribosomal protein L41	2599	2901	3414	2284	2358	1836	2565.33
SS00001411	ID3	3399	inhibitor of DNA binding 3, dominant negative helix-loop-helix protein	2686	2033	2667	3364	1704	2925	2563.17
SS00009714	THRB	7068	thyroid hormone receptor, beta (erythroblastic leukemia viral (v-erb-a) oncogene homolog 2, avian)	2708	2288	2363	2993	2023	2917	2548.67
SS00005101	ADAMTS8	11095	ADAM metallopeptidase with thrombospondin type 1 motif, 8	2744	2015	2577	2717	1637	3579	2544.83
SS00013271	Ece1	230857	endothelin converting enzyme 1	2655	2875	2648	2528	2368	2101	2529.17
SS00011922	Limch1	77569	LIM and calponin homology domains 1	3479	2790	2008	2971	1480	2431	2526.5
SS00001216	ATP6AP1	537	ATPase, H+ transporting, lysosomal accessory protein 1	3193	1617	1767	3303	1896	3361	2522.83
SS00010464	PGA3	643834	pepsinogen 3, group I (pepsinogen A)	2456	1959	3899	2477	2615	1724	2521.67
SS00013186				2260	2011	2887	3007	2698	2219	2513.67
SS00008725	RABEP2	79874	rabaptin, RAB GTPase binding effector protein 2	2459	2273	2763	3330	1887	2364	2512.67
SS00005120	SLC7A4	6545	solute carrier family 7 (cationic amino acid transporter, y+ system), member 4	2591	1785	3206	2525	2031	2903	2506.83
SS00005596	PRPSAP2	5636	phosphoribosyl pyrophosphate synthetase-associated protein 2	3108	3442	1894	2520	2657	1420	2506.83
SS00003962	EPHA10	284656	EPH receptor A10	2888	1936	2770	3030	2400	2005	2504.83
SS00009962	FGF9	2254	fibroblast growth factor 9 (glia-activating factor)	2260	1570	3009	3162	1815	3177	2498.83
SS00001762	NOB1	28987	NIN1/RPN12 binding protein 1 homolog (S. cerevisiae)	2403	2392	2373	3282	2354	2178	2497
SS00013167	RPS2	6187	ribosomal protein S2	2352	2464	2280	2641	2044	3195	2496
SS00006585	TMED2	10959	transmembrane emp24 domain trafficking protein 2	2493	2220	2942	2970	2016	2332	2495.5
SS00009635	EPHX2	2053	epoxide hydrolase 2, cytoplasmic	3615	1648	1934	3337	1961	2477	2495.33
SS00012265		Hs.652429	CDNA clone IMAGE:4513453	2486	1941	2048	3362	2168	2929	2489
SS00003050	ATPBD1B	54707	ATP binding domain 1 family, member B	2325	2209	2019	2236	3076	3012	2479.5
SS00010162	BIRC3	330	baculoviral IAP repeat-containing 3	3684	2347	2366	3058	1396	1990	2473.5
SS00003318	IRF5	3663	interferon regulatory factor 5	1974	2912	2502	2349	3320	1724	2463.5
SS00003990	A4GALT	53947	alpha 1,4-galactosyltransferase (globotriaosylceramide synthase)	2662	1893	2186	3342	1666	2969	2453
SS00012930		Ssc.12309	Transcribed locus	2609	2424	2494	2888	2048	2215	2446.33
SS00001306	RPL10	6134	ribosomal protein L10	2031	3229	3187	2496	1666	2044	2442.17
SS00009141	ARIH2	10425	ariadne homolog 2 (Drosophila)	2992	1893	1849	3356	1989	2471	2425
SS00001307	RPLP0	6175	ribosomal protein, large, P0	2826	2942	2004	2437	2266	2060	2422.5
SS00006983	SDC3	9672	syndecan 3	2408	2282	3120	2701	2320	1680	2418.5
SS00000155	ZNF34	80778	zinc finger protein 34	2921	1897	2837	3237	1607	1996	2415.83
SS00010593		Hs.660186	Transcribed locus, moderately similar to XP_001108729.1 hypothetical protein [Macaca mulatta]	2125	2438	2452	2672	2877	1931	2415.83
SS00012417	SLC19A1	6573	solute carrier family 19 (folate transporter), member 1	2417	2502	2626	2289	2746	1872	2408.67
SS00011674		Ssc.6468	Transcribed locus	1457	2578	2647	2879	2443	2436	2406.67
SS00013138	HYPK	25764	Huntingtin interacting protein K	2592	2625	3249	2672	1344	1910	2398.67
SS00000005	SPARC	6678	secreted protein, acidic, cysteine-rich (osteonectin)	2823	2713	4594	1084	1741	1435	2398.33
SS00002692	CALD1	800	caldesmon 1	2906	2494	3421	2063	2266	1157	2384.5
SS00002031	GAP43	2596	growth associated protein 43	3939	2125	2512	2222	2058	1402	2376.33
SS00004767	SIGIRR	59307	single immunoglobulin and toll-interleukin 1 receptor (TIR) domain	3765	1716	1850	2975	1131	2810	2374.5
SS00013235	TM2D2	83877	TM2 domain containing 2	1680	2268	2102	2582	3023	2500	2359.17
SS00007083	STOM	2040	stomatin	2519	1642	1865	3282	1893	2915	2352.67
SS00003620	NUDT1	4521	nudix (nucleoside diphosphate linked moiety X)-type motif 1	2256	1509	4267	2365	1956	1710	2343.83
SS00004552	EDC4	23644	enhancer of mRNA decapping 4	2134	1965	3057	2137	2570	2186	2341.5
SS00001958	C1QTNF2	114898	C1q and tumor necrosis factor related protein 2	1963	2373	2499	2444	2297	2464	2340
SS00006141	DPP6	1804	dipeptidyl-peptidase 6	2701	1568	2917	2677	2170	1996	2338.17
SS00012196	KCTD10	83892	potassium channel tetramerisation domain containing 10	2283	1702	1460	2177	2458	3881	2326.83
SS00007328	FLJ12529	79869	pre-mRNA cleavage factor I, 59 kDa subunit	2134	1720	1979	2382	1919	3791	2320.83
SS00000501	DCN	1634	decorin	2154	1997	3298	1928	2661	1885	2320.5
SS00002873	LONP1	9361	lon peptidase 1, mitochondrial	2872	1914	2221	3474	1613	1829	2320.5
SS00001355	RPL17	6139	ribosomal protein L17	2394	2122	2700	2804	1861	2030	2318.5
SS00009130	SIGLEC8	27181	sialic acid binding Ig-like lectin 8	2672	1446	1838	2865	2204	2830	2309.17
SS00006531	SHB	6461	Src homology 2 domain containing adaptor protein B	2048	2423	2786	2867	1836	1849	2301.5
SS00001399	ATP5A1	498	ATP synthase, H+ transporting, mitochondrial F1 complex, alpha subunit 1, cardiac muscle	2319	3234	1858	2372	2304	1705	2298.67
SS00007691	MAPK8IP1	9479	mitogen-activated protein kinase 8 interacting protein 1	3167	1647	2460	2647	1939	1924	2297.33
SS00010490	MBP	4155	myelin basic protein	2756	1765	1932	2305	3288	1667	2285.5
SS00009173	ACYP1	97	acylphosphatase 1, erythrocyte (common) type	3019	1361	2072	2726	1741	2771	2281.67
SS00001414	HTRA1	5654	HtrA serine peptidase 1	3478	3557	2580	1712	1035	1313	2279.17
SS00007147	C1orf71	163882	chromosome 1 open reading frame 71	2963	1537	1585	2469	3113	1996	2277.17
SS00012007	PFN1	5216	profilin 1	3620	2981	2497	1768	1428	1364	2276.33
SS00002233	KCNK13	56659	potassium channel, subfamily K, member 13	2650	1824	1496	3082	1970	2633	2275.83
SS00004073	ANKRD2	26287	ankyrin repeat domain 2 (stretch responsive muscle)	2077	1801	2142	3464	1957	2119	2260
SS00002290	CXCR4	7852	chemokine (C-X-C motif) receptor 4	2503	1835	1143	2361	2244	3452	2256.33
SS00007734	PRPS2	5634	phosphoribosyl pyrophosphate synthetase 2	2137	2078	2306	2635	2271	2108	2255.83
SS00010980	BET1L	51272	blocked early in transport 1 homolog (S. cerevisiae)-like	3172	2218	1954	2395	2219	1575	2255.5
SS00013108	MGC3196	79064	hypothetical protein MGC3196	2060	1902	1660	3158	1670	3071	2253.5
SS00011180	OSR1	130497	odd-skipped related 1 (Drosophila)	1731	2153	2154	3043	2045	2351	2246.17
SS00009932	AQP2	359	aquaporin 2 (collecting duct)	1906	1882	2717	2571	1895	2497	2244.67
SS00000139	POLR3C	10623	polymerase (RNA) III (DNA directed) polypeptide C (62kD)	2089	2323	2741	2264	2125	1890	2238.67
SS00008789	MCM2	4171	minichromosome maintenance complex component 2	1916	1686	2866	2762	2182	2007	2236.5
SS00007511	NOTCH4	4855	Notch homolog 4 (Drosophila)	2008	2125	2037	2979	1856	2410	2235.83
SS00012420	TGOLN2	10618	trans-golgi network protein 2	2048	2021	2561	2879	1689	2213	2235.17
SS00008803	KIF21A	55605	kinesin family member 21A	3039	1407	1462	4035	1252	2196	2231.83
SS00006879	TMSB10	9168	thymosin, beta 10	2648	2548	3210	1873	1849	1242	2228.33
SS00004175	RPSA	3921	ribosomal protein SA	3805	1859	1882	2772	1273	1739	2221.67
SS00001348	RPL18	6141	ribosomal protein L18	2299	2281	2262	2496	1880	2071	2214.83
SS00008822	ETS2	2114	v-ets erythroblastosis virus E26 oncogene homolog 2 (avian)	1578	1862	1699	3347	1958	2841	2214.17
SS00004985	CC2D1A	54862	coiled-coil and C2 domain containing 1A	2437	1602	2082	3197	2007	1937	2210.33
SS00011274	RPL22	6146	ribosomal protein L22	2720	1814	2133	2684	1726	2180	2209.5
SS00012107	SLC25A22	79751	solute carrier family 25 (mitochondrial carrier: glutamate), member 22	2399	1781	2003	2437	2625	1978	2203.83
SS00010332		Hs.660186	Transcribed locus, moderately similar to XP_001108729.1 hypothetical protein [Macaca mulatta]	2866	1702	1884	2372	1536	2859	2203.17
SS00008844	MCAM	4162	melanoma cell adhesion molecule	2708	1156	2051	2849	1928	2515	2201.17
SS00009975	KCNN4	3783	potassium intermediate/small conductance calcium-activated channel, subfamily N, member 4	2228	2695	2259	2448	1631	1930	2198.5
SS00001463	PTPRF	5792	protein tyrosine phosphatase, receptor type, F	3231	2334	1948	2111	1754	1790	2194.67
SS00012702	Cyhr1	54151	cysteine and histidine rich 1	2486	2291	1648	2521	1962	2245	2192.17
SS00009238	CHIC2	26511	cysteine-rich hydrophobic domain 2	2600	1530	2303	3310	1385	1908	2172.67
SS00009505	DZIP3	9666	DAZ interacting protein 3, zinc finger	2233	1613	1405	2451	1752	3537	2165.17
SS00001374		Ssc.4878	MRNA, clone:TES010038B08, expressed in testis	2212	2632	1996	2490	1605	2039	2162.33
SS00006617	PLVAP	83483	plasmalemma vesicle associated protein	2323	1957	2289	2346	2294	1757	2161
SS00012244		Ssc.4732	Transcribed locus	1512	1974	2899	2206	2835	1451	2146.17
SS00007464	C22orf16	400916	chromosome 22 open reading frame 16	2116	2185	2670	1983	2163	1747	2144
SS00002471	NAT5	51126	N-acetyltransferase 5	2087	2154	2492	2422	2424	1278	2142.83
SS00004928	CDAN1	146059	congenital dyserythropoietic anemia, type I	1743	2169	3010	1864	2281	1789	2142.67
SS00010998	LOC100008589	100008589	28S ribosomal RNA	2108	1840	2322	2436	1930	2218	2142.33
SS00006746	RRP9	9136	RRP9, small subunit (SSU) processome component, homolog (yeast)	2708	1495	3131	2053	1612	1834	2138.83
SS00005324	CRELD2	79174	cysteine-rich with EGF-like domains 2	1691	1809	1884	2899	1799	2747	2138.17
SS00008518	COL5A1	1289	collagen, type V, alpha 1	2362	2031	1971	2486	1809	2132	2131.83
SS00010059	BRD9	65980	bromodomain containing 9	3138	1921	1688	2514	1684	1843	2131.33
SS00002638	SEC14L2	23541	SEC14-like 2 (S. cerevisiae)	2518	2012	1902	2142	2379	1802	2125.83
SS00009842	IL10	3586	interleukin 10	1863	1518	2308	3242	1427	2334	2115.33
SS00006911	UAP1L1	91373	UDP-N-acteylglucosamine pyrophosphorylase 1-like 1	1693	2125	2640	2325	2118	1786	2114.5
SS00010752	FOLR1	2348	folate receptor 1 (adult)	2343	1842	2062	2558	2332	1545	2113.67
SS00008654	KIAA0999	23387	KIAA0999 protein	2160	1514	2243	3430	1224	2080	2108.5
SS00003798	CHD1	1105	chromodomain helicase DNA binding protein 1	3481	1368	1415	3463	1044	1856	2104.5
SS00009908	MTNR1A	4543	melatonin receptor 1A	1857	1287	1422	3512	1398	3126	2100.33
SS00003437	LOC100037955	Ssc.17930	Complement component C8G	2605	1456	1809	2969	1445	2308	2098.67
SS00002002	DLX5	1749	distal-less homeobox 5	1851	2029	1956	2197	2920	1624	2096.17
SS00001899	RP11-529I10.4	25911	deleted in a mouse model of primary ciliary dyskinesia	2397	1750	2147	2379	1487	2392	2092
SS00006408	ACACA	31	acetyl-Coenzyme A carboxylase alpha	2462	1540	1803	2883	1550	2284	2087
SS00004205	PKM2	5315	pyruvate kinase, muscle	2817	2374	2207	1560	1955	1591	2084
SS00012317	FNBP1	23048	formin binding protein 1	2176	2300	1826	2285	2005	1894	2081
SS00003916	IPO9	55705	importin 9	2026	1719	2032	2779	1282	2636	2079
SS00007047	FAM13A1OS	285512	family with sequence similarity 13, member A1 opposite strand	2353	1524	2247	2634	1232	2443	2072.17
SS00012853	ADORA3	140	adenosine A3 receptor	1975	2039	1930	2830	1472	2156	2067
SS00005099	MATN1	4146	matrilin 1, cartilage matrix protein	1573	2061	2864	2002	2080	1821	2066.83
SS00001236	SQSTM1	8878	sequestosome 1	2619	1514	1483	2651	1582	2426	2045.83
SS00011280		Hs.592770	CDNA clone IMAGE:4794950	2194	1849	1688	2765	1821	1945	2043.67
SS00004854	CDC42SE1	56882	CDC42 small effector 1	2000	1712	1929	2319	1797	2481	2039.67
SS00009933	PTAFR	5724	platelet-activating factor receptor	1947	1653	2031	2533	1446	2624	2039
SS00005237	AGPAT1	10554	1-acylglycerol-3-phosphate O-acyltransferase 1 (lysophosphatidic acid acyltransferase, alpha)	2861	1558	1773	2428	1233	2377	2038.33
SS00004913	SOLH	6650	small optic lobes homolog (Drosophila)	1693	2086	2037	2477	2464	1460	2036.17
SS00013262	LOC400759	400759	similar to Interferon-induced guanylate-binding protein 1 (GTP-binding protein 1) (Guanine nucleotide-binding protein 1) (HuGBP-1)	2155	2242	2681	2065	1640	1413	2032.67
SS00004208	RPS20	6224	ribosomal protein S20	1669	2187	2125	1995	1711	2471	2026.33
SS00009990	FDXR	2232	ferredoxin reductase	2053	1696	1832	3264	1586	1718	2024.83
SS00005337	C6orf153	88745	chromosome 6 open reading frame 153	1216	2882	2204	2457	1641	1723	2020.5
SS00004161	ITPR3	3710	inositol 1,4,5-triphosphate receptor, type 3	1522	1980	2295	2521	1401	2400	2019.83
SS00001471	RABGGTA	5875	Rab geranylgeranyltransferase, alpha subunit	1800	1985	1689	1939	2469	2201	2013.83
SS00005842	ZFPL1	7542	zinc finger protein-like 1	2676	1007	1614	2688	1589	2495	2011.5
SS00007798	MARK2	2011	MAP/microtubule affinity-regulating kinase 2	2113	1778	2121	2529	1966	1514	2003.5
SS00011575	AGPAT2	10555	1-acylglycerol-3-phosphate O-acyltransferase 2 (lysophosphatidic acid acyltransferase, beta)	2212	1973	2298	2256	1777	1499	2002.5
SS00008301	RALGDS	5900	ral guanine nucleotide dissociation stimulator	1813	1918	1310	2469	1414	3069	1998.83
SS00010758	SUPT16H	11198	suppressor of Ty 16 homolog (S. cerevisiae)	2089	2103	1814	2387	1706	1890	1998.17
SS00003327	AFF3	3899	AF4/FMR2 family, member 3	1823	2057	1721	2490	2215	1671	1996.17
SS00002365	LRRC28	123355	leucine rich repeat containing 28	1595	1512	1622	2069	3461	1714	1995.5
SS00003751	FAM127A	8933	family with sequence similarity 127, member A	2173	1865	2288	2748	1305	1570	1991.5
SS00013253		Ssc.7976	Transcribed locus	1950	1978	1855	2372	1787	2005	1991.17
SS00011330	USP36	57602	ubiquitin specific peptidase 36	2279	1606	1943	2002	2278	1837	1990.83
SS00002319	IFT140	9742	intraflagellar transport 140 homolog (Chlamydomonas)	1851	1813	1559	3167	1668	1860	1986.33
SS00004825	STX18	53407	syntaxin 18	1860	1626	1566	3001	1027	2817	1982.83
SS00003282	ACOT9	23597	acyl-CoA thioesterase 9	2030	1774	1462	3109	1267	2216	1976.33
SS00011994	CTSD	1509	cathepsin D	2335	2234	1819	2244	1216	2008	1976
SS00002961	LONP1	9361	lon peptidase 1, mitochondrial	2171	2208	1797	2007	2084	1576	1973.83
SS00011247	TC2N	123036	tandem C2 domains, nuclear	2001	2309	1228	1816	2040	2443	1972.83
SS00012060	CSDC2	27254	cold shock domain containing C2, RNA binding	1708	2133	2599	1698	1756	1927	1970.17
SS00005638	CTBS	1486	chitobiase, di-N-acetyl-	1778	1584	2229	2635	1203	2389	1969.67
SS00005828	TCEB1	6921	transcription elongation factor B (SIII), polypeptide 1 (15kDa, elongin C)	1876	1764	1475	2271	2402	1994	1963.67
SS00009814	PTBP1	5725	polypyrimidine tract binding protein 1	2160	1288	2072	2953	1019	2290	1963.67
SS00007275	PACSIN2	11252	protein kinase C and casein kinase substrate in neurons 2	2498	1552	1413	2432	1823	2038	1959.33
SS00013162	hCG_1995786	653147	hCG1995786	1703	1768	2048	2601	1669	1959	1958
SS00005207	RAD51AP1	10635	RAD51 associated protein 1	1428	1361	1445	2922	1072	3482	1951.67
SS00004182	RPLP1	6176	ribosomal protein, large, P1	2002	1843	2214	2151	1735	1756	1950.17
SS00007070	CIRBP	1153	cold inducible RNA binding protein	2695	1036	2110	2721	1302	1804	1944.67
SS00005359	LAMB1	3912	laminin, beta 1	2013	1768	1680	2266	1769	2162	1943
SS00004414	RPL37A	6168	ribosomal protein L37a	1974	1801	3000	1994	1280	1598	1941.17
SS00003654	WDR59	79726	WD repeat domain 59	1985	1825	1549	2704	1610	1957	1938.33
SS00001166	LIPE	3991	lipase, hormone-sensitive	1536	1314	1978	2583	2205	2005	1936.83
SS00006875	SPARC	6678	secreted protein, acidic, cysteine-rich (osteonectin)	2617	1761	2544	1677	1155	1851	1934.17
SS00013284	39335	151011	septin 10	1797	1865	2035	2100	2294	1482	1928.83
SS00007968	ARHGEF7	8874	Rho guanine nucleotide exchange factor (GEF) 7	1754	1751	1735	2379	1997	1953	1928.17
SS00001847	SF3B5	83443	splicing factor 3b, subunit 5, 10kDa	3471	1707	1418	1884	1468	1619	1927.83
SS00008335	DAZAP2	9802	DAZ associated protein 2	2646	1437	1892	2649	1252	1663	1923.17
SS00004197	MRCL3	10627	myosin regulatory light chain MRCL3	1725	2027	2957	1533	1037	2234	1918.83
SS00011109	NEK7	140609	NIMA (never in mitosis gene a)-related kinase 7	1653	1682	1938	2551	2163	1519	1917.67
SS00004548	C1orf212	113444	chromosome 1 open reading frame 212	1905	1535	1518	3111	1339	2065	1912.17
SS00001959	C1QTNF2	114898	C1q and tumor necrosis factor related protein 2	1580	1225	1703	2269	2598	2061	1906
SS00001467	EEF1G	1937	eukaryotic translation elongation factor 1 gamma	2388	1809	1895	2370	1646	1305	1902.17
SS00008503	ZBTB4	57659	zinc finger and BTB domain containing 4	2805	1093	1794	2272	1415	2014	1898.83
SS00001314	CD63	967	CD63 molecule	2277	1984	1990	1721	1758	1658	1898
SS00009293	TPCN2	219931	two pore segment channel 2	1899	1862	2048	1983	1646	1940	1896.33
SS00012009	PYGL	5836	phosphorylase, glycogen; liver (Hers disease, glycogen storage disease type VI)	1525	2103	1755	2023	1984	1974	1894
SS00006886	AKAP12	9590	A kinase (PRKA) anchor protein (gravin) 12	2137	2536	2418	1611	1333	1303	1889.67
SS00005340	SIX6	4990	SIX homeobox 6	1842	1092	1737	2020	1102	3541	1889
SS00010056	GRK6	2870	G protein-coupled receptor kinase 6	1450	1741	1970	2085	2000	2062	1884.67
SS00008488	PLEKHG3	26030	pleckstrin homology domain containing, family G (with RhoGef domain) member 3	1675	1594	1439	2499	1626	2467	1883.33
SS00001251	LRPAP1	4043	low density lipoprotein receptor-related protein associated protein 1	1908	1686	1721	2592	1443	1927	1879.5
SS00012309	SUV420H1	51111	suppressor of variegation 4-20 homolog 1 (Drosophila)	1509	1328	2001	1997	2481	1898	1869
SS00008066	FUSIP1	10772	FUS interacting protein (serine/arginine-rich) 1	2288	1599	1635	2594	1227	1865	1868
SS00005243	EEF2	1938	eukaryotic translation elongation factor 2	3027	1835	1765	2035	1028	1509	1866.5
SS00012624	PALM2-AKAP2	445815	PALM2-AKAP2	1814	1362	1395	2631	1202	2781	1864.17
SS00012441	UCKL1	54963	uridine-cytidine kinase 1-like 1	2246	1465	1455	2331	1784	1898	1863.17
SS00006622	AMOTL2	51421	angiomotin like 2	1998	2124	2534	1580	1803	1136	1862.5
SS00012340		Hs.350773	Transcribed locus, moderately similar to XP_515178.1 similar to KIAA0153 protein [Pan troglodytes]	1918	1737	1455	1863	1762	2411	1857.67
SS00008703	LOC402573	402573	hypothetical LOC402573	1437	1954	1791	2511	1480	1956	1854.83
SS00012363	PPP2R2D	55844	protein phosphatase 2, regulatory subunit B, delta isoform	1481	1534	1714	2049	1744	2573	1849.17
SS00006459	TYW1	55253	tRNA-yW synthesizing protein 1 homolog (S. cerevisiae)	1925	1698	1795	2015	1439	2214	1847.67
SS00010945	UBE2H	7328	ubiquitin-conjugating enzyme E2H (UBC8 homolog, yeast)	3298	1680	1066	1950	1620	1464	1846.33
SS00006246		Ssc.39199	MRNA, clone:SPL010099A08, expressed in spleen	1743	1732	1756	2338	1451	2029	1841.5
SS00001431	MXD3	83463	MAX dimerization protein 3	2531	1268	1606	2363	1377	1898	1840.5
SS00002077	EIF3H	8667	eukaryotic translation initiation factor 3, subunit H	2003	1760	1581	1832	1613	2245	1839
SS00002922	CARD10	29775	caspase recruitment domain family, member 10	2305	1376	1369	2078	2056	1831	1835.83
SS00004873	LRWD1	222229	leucine-rich repeats and WD repeat domain containing 1	1901	1482	1473	2276	1756	2121	1834.83
SS00003631	KLHDC8A	55220	kelch domain containing 8A	2701	1148	1683	2657	1015	1791	1832.5
SS00013142	UBA52	7311	ubiquitin A-52 residue ribosomal protein fusion product 1	2065	2151	1894	2019	1018	1845	1832
SS00003428	THUMPD3	25917	THUMP domain containing 3	1868	2356	2610	1744	1314	1079	1828.5
SS00007635	P117	125988	hypothetical protein P117	1365	1297	2071	2152	1171	2851	1817.83
SS00010777	MRPL11	65003	mitochondrial ribosomal protein L11	1604	1822	1644	2544	1630	1661	1817.5
SS00011223		Ssc.4856	MRNA, clone:OVRM10042F09, expressed in ovary	1593	1569	1921	1963	1474	2384	1817.33
SS00012844	ZYG11B	79699	zyg-11 homolog B (C. elegans)	1907	1786	1600	2108	2060	1441	1817
SS00000235	S100A6	6277	S100 calcium binding protein A6	2020	2478	2080	1505	1793	1022	1816.33
SS00001077	HTR7	3363	5-hydroxytryptamine (serotonin) receptor 7 (adenylate cyclase-coupled)	1552	1949	1952	2308	1263	1826	1808.33
SS00006235	AK1	203	adenylate kinase 1	2170	1627	1635	2153	1944	1304	1805.5
SS00010120	LEPREL2	10536	leprecan-like 2	1826	1422	1617	2433	1308	2227	1805.5
SS00011995	GMPPA	29926	GDP-mannose pyrophosphorylase A	1718	1966	1896	2136	1438	1649	1800.5
SS00012999		Ssc.11130	MRNA, clone:UTR010021C03, expressed in uterus	2826	1568	1281	1869	1113	2116	1795.5
SS00001361	TOM1	10043	target of myb1 (chicken)	1656	1783	1730	2052	1539	2008	1794.67
SS00012198		Ssc.19605	Transcribed locus	1412	2351	1471	2001	1917	1612	1794
SS00004910	DCBLD2	131566	discoidin, CUB and LCCL domain containing 2	2097	1709	2023	1855	1137	1936	1792.83
SS00007295	LOC100008589	100008589	28S ribosomal RNA	1853	1319	2234	2002	1623	1719	1791.67
SS00009619	TXNDC1	81542	thioredoxin domain containing 1	2258	1292	1813	2062	1384	1939	1791.33
SS00013171	RPS14	6208	ribosomal protein S14	2401	1717	1668	1882	1554	1516	1789.67
SS00005831	IDE	3416	insulin-degrading enzyme	2548	1600	1608	1905	1188	1887	1789.33
SS00004206	PKM2	5315	pyruvate kinase, muscle	2081	1688	2080	1845	1690	1328	1785.33
SS00004277	TMEM112	64788	transmembrane protein 112	1458	1831	2198	1774	1806	1627	1782.33
SS00011693	BEX5	340542	BEX family member 5	2070	1698	1108	1886	2016	1895	1778.83
SS00005470	FES	2242	feline sarcoma oncogene	1547	1742	2368	2034	1654	1309	1775.67
SS00001324	RPS3	6188	ribosomal protein S3	1628	2004	1903	1993	1358	1758	1774
SS00003301	STAT6	6778	signal transducer and activator of transcription 6, interleukin-4 induced	2639	1336	1797	2309	1068	1438	1764.5
SS00012921		Ssc.12314	Transcribed locus	1814	1460	1343	2047	1799	2073	1756
SS00007377	PPP5C	5536	protein phosphatase 5, catalytic subunit	1652	1716	1231	2502	1531	1890	1753.67
SS00005726	ZFYVE20	64145	zinc finger, FYVE domain containing 20	1680	1443	1956	2054	1721	1665	1753.17
SS00011481	TGFBR2	7048	transforming growth factor, beta receptor II (70/80kDa)	1542	1520	2236	1633	2082	1488	1750.17
SS00004222	EEF2	1938	eukaryotic translation elongation factor 2	2245	1553	2237	1878	1475	1098	1747.67
SS00008001	CEBPB	1051	CCAAT/enhancer binding protein (C/EBP), beta	1959	1433	1857	2204	1348	1653	1742.33
SS00007704	NRF1	4899	nuclear respiratory factor 1	1947	1544	1751	1739	1755	1704	1740
SS00001038	C20orf70	140683	chromosome 20 open reading frame 70	1843	1918	1525	1471	2129	1534	1736.67
SS00000626	RPS18	6222	ribosomal protein S18	1822	1562	1942	1923	1604	1560	1735.5
SS00009884	MPO	4353	myeloperoxidase	1497	1380	1540	2521	1483	1979	1733.33
SS00002142	SEMA4F	10505	sema domain, immunoglobulin domain (Ig), transmembrane domain (TM) and short cytoplasmic domain, (semaphorin) 4F	1806	1212	1416	2087	1807	2040	1728
SS00012013	SEC24C	9632	SEC24 related gene family, member C (S. cerevisiae)	2487	1687	1273	1465	1236	2203	1725.17
SS00013140	NUDT22	84304	nudix (nucleoside diphosphate linked moiety X)-type motif 22	1302	1297	1655	2715	1916	1461	1724.33
SS00013104	TUBA1C	84790	tubulin, alpha 1c	2039	1978	2231	1728	1020	1348	1724
SS00003109	ABCA7	10347	ATP-binding cassette, sub-family A (ABC1), member 7	1585	1673	1677	1954	1731	1712	1722
SS00001595	HSP90AB1	3326	heat shock protein 90kDa alpha (cytosolic), class B member 1	1395	2401	1900	1737	1388	1510	1721.83
SS00010643		Hs.660186	Transcribed locus, moderately similar to XP_001108729.1 hypothetical protein [Macaca mulatta]	1923	1008	1339	1815	1873	2351	1718.17
SS00006676	C20orf7	79133	chromosome 20 open reading frame 7	1451	1660	1787	2365	1303	1683	1708.17
SS00006715	CC2D1A	54862	coiled-coil and C2 domain containing 1A	1863	1942	1508	2252	1264	1418	1707.83
SS00010908	TUBB	203068	tubulin, beta	1649	1919	1523	1689	1684	1780	1707.33
SS00005920	C12orf31	84298	chromosome 12 open reading frame 31	1882	1268	1355	2055	1688	1980	1704.67
SS00007323	FAM53B	9679	family with sequence similarity 53, member B	1299	1331	1731	1806	1612	2437	1702.67
SS00011445	LOC440330	440330	hypothetical LOC440330	1278	1712	1590	1990	1866	1778	1702.33
SS00003233	DNTTIP2	30836	deoxynucleotidyltransferase, terminal, interacting protein 2	1324	1671	1385	2703	1184	1945	1702
SS00001133	MYH7	4625	myosin, heavy chain 7, cardiac muscle, beta	1768	1779	1849	1530	1757	1472	1692.5
SS00010295		Hs.660186	Transcribed locus, moderately similar to XP_001108729.1 hypothetical protein [Macaca mulatta]	1378	1448	1902	1857	1737	1831	1692.17
SS00010883	LOC100039755	100039755	hypothetical protein LOC100039755	1392	1784	1343	2268	1561	1780	1688
SS00003493	ERAL1	26284	Era G-protein-like 1 (E. coli)	1637	1689	1663	1772	1524	1841	1687.67
SS00003648	LSM7	51690	LSM7 homolog, U6 small nuclear RNA associated (S. cerevisiae)	1856	1436	1784	2137	1229	1618	1676.67
SS00002803	VARS	7407	valyl-tRNA synthetase	1547	1430	1518	1790	2598	1173	1676
SS00003198	CNP	1267	2',3'-cyclic nucleotide 3' phosphodiesterase	1752	1619	1771	2060	1549	1268	1669.83
SS00008937	HAO1	54363	hydroxyacid oxidase (glycolate oxidase) 1	1847	1380	1894	1737	1791	1361	1668.33
SS00001368	RAN	5901	RAN, member RAS oncogene family	1786	1454	1822	1909	1267	1740	1663
SS00005022	ACTN1	87	actinin, alpha 1	1511	1804	2359	1285	1855	1134	1658
SS00013174	RPS8	6202	ribosomal protein S8	1850	1363	2193	2079	1181	1273	1656.5
SS00009151	LDLRAD1	388633	low density lipoprotein receptor class A domain containing 1	2061	1393	1710	1880	1346	1543	1655.5
SS00000989	FUT8	2530	fucosyltransferase 8 (alpha (1,6) fucosyltransferase)	2385	1455	1321	1903	1393	1423	1646.67
SS00013129	LOC388248	388248	similar to Rho GTPase activating protein 21	1899	1563	1420	2247	1206	1540	1645.83
SS00008965	C19orf22	91300	chromosome 19 open reading frame 22	1358	1616	2131	1460	1775	1533	1645.5
SS00007960		Ssc.7378	MRNA, clone:OVRM10212D03, expressed in ovary	1416	1613	1571	2280	1259	1718	1642.83
SS00005694	ASNSD1	54529	asparagine synthetase domain containing 1	1355	1599	1737	1567	1739	1818	1635.83
SS00003441	ZNF503	84858	zinc finger protein 503	1242	1746	1212	2340	1302	1972	1635.67
SS00004817	DDX49	54555	DEAD (Asp-Glu-Ala-Asp) box polypeptide 49	2076	1089	1748	1870	1067	1920	1628.33
SS00012454	ZNF324	25799	zinc finger protein 324	1601	1583	1541	1763	1819	1457	1627.33
SS00002981	TNK1	8711	tyrosine kinase, non-receptor, 1	2015	1714	1533	1957	1052	1487	1626.33
SS00009607	SPAG8	26206	sperm associated antigen 8	2984	1165	1121	1751	1139	1591	1625.17
SS00009790	OTC	5009	ornithine carbamoyltransferase	1427	1359	1562	2199	1121	2082	1625
SS00009544	LIF	3976	leukemia inhibitory factor (cholinergic differentiation factor)	1401	1466	2004	1752	1774	1338	1622.5
SS00013256				1205	1406	1792	1648	1349	2335	1622.5
SS00013192	HN1	51155	hematological and neurological expressed 1	1299	1271	1348	2544	1288	1980	1621.67
SS00012333		Ssc.3201	Transcribed locus	1044	1407	1493	1982	1888	1912	1621
SS00009272	C1orf78	55194	chromosome 1 open reading frame 78	2030	1592	2304	1377	1050	1342	1615.83
SS00009638	SNAPC2	6618	small nuclear RNA activating complex, polypeptide 2, 45kDa	2355	1164	1326	2155	1199	1472	1611.83
SS00006478	SLC5A2	6524	solute carrier family 5 (sodium/glucose cotransporter), member 2	1675	1474	1230	1951	1232	2103	1610.83
SS00006669	ACSF2	80221	acyl-CoA synthetase family member 2	1727	1410	1790	1790	1466	1481	1610.67
SS00007010	GPR56	9289	G protein-coupled receptor 56	1214	1083	1490	2292	1125	2439	1607.17
SS00005478	ISG20L1	64782	interferon stimulated exonuclease gene 20kDa-like 1	1952	1544	1233	2149	1328	1414	1603.33
SS00008067	CEP135	9662	centrosomal protein 135kDa	1867	1215	1557	1999	1433	1546	1602.83
SS00007811	KCNK3	3777	potassium channel, subfamily K, member 3	2094	1584	1621	1819	1311	1187	1602.67
SS00001813	PTK7	5754	PTK7 protein tyrosine kinase 7	1457	1511	1622	1659	1647	1699	1599.17
SS00011806		Ssc.9561	Transcribed locus	2270	1278	1824	1951	1130	1131	1597.33
SS00009614	RAB34	83871	RAB34, member RAS oncogene family	1693	1449	1695	1961	1184	1583	1594.17
SS00011858	CDH13	1012	cadherin 13, H-cadherin (heart)	1233	1521	1503	1828	1531	1916	1588.67
SS00002742		Ssc.2274	EFNA1	1366	1576	1098	2289	1636	1564	1588.17
SS00007256	SAPS3	55291	SAPS domain family, member 3	1709	1367	2221	1544	1102	1551	1582.33
SS00012021		Ssc.46811	MRNA, clone:OVRM10209C02, expressed in ovary	2011	2000	1957	1317	1138	1015	1573
SS00002883	KIAA1303	57521	raptor	1357	1679	1465	1996	1460	1459	1569.33
SS00010109	OBSL1	23363	obscurin-like 1	1847	1377	1633	1681	1752	1105	1565.83
SS00006428	CSTF2	1478	cleavage stimulation factor, 3' pre-RNA, subunit 2, 64kDa	1757	1337	1468	2065	1081	1640	1558
SS00012083	CD81	975	CD81 molecule	1533	2149	1414	1545	1235	1409	1547.5
SS00004364	hCG_16001	647099	similar to ribosomal protein L23A	1234	1469	1899	1947	1102	1600	1541.83
SS00005542	DRAP1	10589	DR1-associated protein 1 (negative cofactor 2 alpha)	1037	2131	1432	1777	1462	1405	1540.67
SS00006464				1141	1205	1775	1904	1458	1751	1539
SS00005052	EVI5L	115704	ecotropic viral integration site 5-like	1366	1248	1335	2197	1494	1591	1538.5
SS00001795	PDLIM1	9124	PDZ and LIM domain 1 (elfin)	1777	1515	1442	1884	1280	1329	1537.83
SS00004412	PCBP1	5093	poly(rC) binding protein 1	2531	1218	1444	1789	1035	1170	1531.17
SS00004335	RPL31	6160	ribosomal protein L31	2144	1180	1654	2064	1055	1026	1520.5
SS00008211	DDAH1	23576	dimethylarginine dimethylaminohydrolase 1	1353	1490	1384	1984	1577	1335	1520.5
SS00006414	ITFG2	55846	integrin alpha FG-GAP repeat containing 2	1673	1058	1340	1688	1554	1784	1516.17
SS00001180	GAPDH	2597	glyceraldehyde-3-phosphate dehydrogenase	1336	1729	1304	1635	1343	1744	1515.17
SS00006909	TTLL12	23170	tubulin tyrosine ligase-like family, member 12	1543	1372	1330	1756	1442	1641	1514
SS00003021	CCDC52	152185	coiled-coil domain containing 52	1464	1616	1200	1809	1591	1399	1513.17
SS00012893	MKL1	57591	megakaryoblastic leukemia (translocation) 1	2092	1268	1427	1693	1374	1207	1510.17
SS00010863	Psmb1	19170	proteasome (prosome, macropain) subunit, beta type 1	1466	1633	1849	1455	1237	1414	1509
SS00008712	PGRMC2	10424	progesterone receptor membrane component 2	2178	1099	1296	1688	1169	1560	1498.33
SS00007998	DNAJC5	80331	DnaJ (Hsp40) homolog, subfamily C, member 5	1369	1371	1204	2387	1175	1470	1496
SS00012850	DLX3	1747	distal-less homeobox 3	1350	1342	1655	1489	1867	1273	1496
SS00010960		Ssc.3303	Transcribed locus	1743	1287	1226	1939	1067	1685	1491.17
SS00008969	BBC3	27113	BCL2 binding component 3	2660	1239	1418	1389	1026	1187	1486.5
SS00009560	CLDN1	9076	claudin 1	2292	1063	1132	1440	1152	1822	1483.5
SS00005678	CHD4	1108	chromodomain helicase DNA binding protein 4	1699	1249	1717	1466	1361	1404	1482.67
SS00008556	ADCY6	112	adenylate cyclase 6	2069	1079	1332	1673	1118	1623	1482.33
SS00010660	UVRAG	7405	UV radiation resistance associated gene	1409	1399	1414	1745	1550	1375	1482
SS00006189	CSRP3	8048	cysteine and glycine-rich protein 3 (cardiac LIM protein)	1075	1627	1277	1742	1484	1655	1476.67
SS00005633	HS6ST2	90161	heparan sulfate 6-O-sulfotransferase 2	1333	1633	1357	1987	1143	1403	1476
SS00012144		Ssc.1445	Transcribed locus	1573	1702	1494	1149	1334	1594	1474.33
SS00003308	ANGEL1	23357	angel homolog 1 (Drosophila)	2115	1028	1314	1121	1475	1784	1472.83
SS00005352	NCLN	56926	nicalin homolog (zebrafish)	1263	1207	1395	1853	1570	1537	1470.83
SS00011626		Ssc.12425	Transcribed locus	1070	1603	1089	2146	1393	1496	1466.17
SS00013120	UBA52	7311	ubiquitin A-52 residue ribosomal protein fusion product 1	1589	1624	1581	1570	1272	1158	1465.67
SS00011204	NDN	4692	necdin homolog (mouse)	1817	1376	1107	2011	1223	1236	1461.67
SS00010051	POLM	27434	polymerase (DNA directed), mu	1051	1269	1547	1770	1548	1566	1458.5
SS00007265	HNRPD	3184	heterogeneous nuclear ribonucleoprotein D (AU-rich element RNA binding protein 1, 37kDa)	1314	1206	1340	1608	1600	1674	1457
SS00012380	COL6A1	1291	collagen, type VI, alpha 1	1254	1663	1391	1561	1079	1788	1456
SS00001176	MC1R	4157	melanocortin 1 receptor (alpha melanocyte stimulating hormone receptor)	1396	1141	1287	1446	1506	1958	1455.67
SS00001956	NUDT18	79873	nudix (nucleoside diphosphate linked moiety X)-type motif 18	1077	1546	1834	1715	1188	1373	1455.5
SS00001117	IFNB1	3456	interferon, beta 1, fibroblast	1540	1302	1109	1511	1039	2193	1449
SS00005328	ZFYVE21	79038	zinc finger, FYVE domain containing 21	1194	1102	1404	2146	1296	1544	1447.67
SS00005672	MCOLN1	57192	mucolipin 1	1279	1355	1619	1286	1686	1450	1445.83
SS00012093	MYL5	4636	myosin, light chain 5, regulatory	1173	1235	1564	1917	1717	1044	1441.67
SS00003981	HIST1H4K	8362	histone cluster 1, H4k	1191	1351	1575	1478	1419	1568	1430.33
SS00012202	MAFG	4097	v-maf musculoaponeurotic fibrosarcoma oncogene homolog G (avian)	1506	1169	1243	1850	1183	1619	1428.33
SS00010395				1139	1211	1426	1302	2232	1256	1427.67
SS00011570	SLA	6503	Src-like-adaptor	1413	1074	1075	2022	1737	1170	1415.17
SS00012959	C17orf59	54785	chromosome 17 open reading frame 59	1229	1456	1467	1636	1506	1180	1412.33
SS00001737	RPL7	6129	ribosomal protein L7	1213	1588	1852	1388	1198	1230	1411.5
SS00011751	CUL3	8452	cullin 3	1472	1533	1453	1347	1501	1162	1411.33
SS00010408		Hs.563720	Transcribed locus	1038	1219	1275	1424	2133	1357	1407.67
SS00005445	ZNF691	51058	zinc finger protein 691	1637	1237	1477	1464	1056	1568	1406.5
SS00012697	HIPK2	28996	homeodomain interacting protein kinase 2	1467	1310	1365	1516	1548	1231	1406.17
SS00006065	SF3B2	10992	splicing factor 3b, subunit 2, 145kDa	1114	1327	1778	1402	1680	1131	1405.33
SS00004117	RAB4B	53916	RAB4B, member RAS oncogene family	1413	1470	1472	1817	1021	1233	1404.33
SS00012588		Ssc.4026	Transcribed locus	1384	1387	1344	1851	1166	1280	1402
SS00003200	RNF7	9616	ring finger protein 7	1490	1610	1141	1600	1234	1305	1396.67
SS00012552		Ssc.4098	Transcribed locus	1178	1421	1011	2206	1380	1176	1395.33
SS00013127	HLA-A	3105	major histocompatibility complex, class I, A	1564	1180	1684	1550	1029	1352	1393.17
SS00012542	FLRT2	23768	fibronectin leucine rich transmembrane protein 2	1107	1266	1165	1597	1469	1718	1387
SS00011168	FLJ31818	154743	hypothetical protein FLJ31818	1570	1265	1098	1526	1328	1445	1372
SS00000161	RB1CC1	9821	RB1-inducible coiled-coil 1	1777	1037	1033	2049	1030	1302	1371.33
SS00001340	RPL7A	6130	ribosomal protein L7a	1244	1400	1770	1393	1147	1273	1371.17
SS00010772	B4GALNT1	2583	beta-1,4-N-acetyl-galactosaminyl transferase 1	1502	1317	1092	1437	1283	1558	1364.83
SS00002561	AIM1L	55057	absent in melanoma 1-like	1518	1250	1065	1699	1320	1320	1362
SS00013105	LOC400759	400759	similar to Interferon-induced guanylate-binding protein 1 (GTP-binding protein 1) (Guanine nucleotide-binding protein 1) (HuGBP-1)	1387	1176	1299	1700	1207	1403	1362
SS00006966	C1orf164	55182	chromosome 1 open reading frame 164	1544	1126	1239	1730	1288	1220	1357.83
SS00012611	C10orf38	221061	chromosome 10 open reading frame 38	1236	1706	1039	1846	1151	1158	1356
SS00006535	BZRAP1	9256	benzodiazapine receptor (peripheral) associated protein 1	1092	1329	1537	1674	1328	1171	1355.17
SS00012217	STK11	6794	serine/threonine kinase 11	1389	1098	1308	1599	1230	1476	1350
SS00012163		Ssc.54471	Transcribed locus	1321	1168	1117	1641	1628	1207	1347
SS00013189	CRIP2	1397	cysteine-rich protein 2	1664	1208	1163	1442	1054	1539	1345
SS00001223	TCF7L1	83439	transcription factor 7-like 1 (T-cell specific, HMG-box)	1621	1043	1084	1202	1299	1776	1337.5
SS00003821	MRFAP1	93621	Mof4 family associated protein 1	1343	1060	1530	1733	1015	1322	1333.83
SS00002719	NAPSA	9476	napsin A aspartic peptidase	1217	1571	1085	1300	1550	1252	1329.17
SS00008295	PPFIA3	8541	protein tyrosine phosphatase, receptor type, f polypeptide (PTPRF), interacting protein (liprin), alpha 3	1417	1158	1526	1481	1206	1126	1319
SS00001477	SUPT5H	6829	suppressor of Ty 5 homolog (S. cerevisiae)	1063	1568	1175	1568	1204	1325	1317.17
SS00003371	TP53BP1	7158	tumor protein p53 binding protein 1	1028	1115	1470	1165	1937	1178	1315.5
SS00004649	HIST1H2BD	3017	histone cluster 1, H2bd	1274	1104	1370	1666	1092	1372	1313
SS00005925	FBXO44	93611	F-box protein 44	1215	1168	1320	1788	1015	1355	1310.17
SS00001596	RPS15A	6210	ribosomal protein S15a	1114	1399	1420	1591	1046	1286	1309.33
SS00002974	CACNA2D4	93589	calcium channel, voltage-dependent, alpha 2/delta subunit 4	1119	1238	1203	1382	1173	1735	1308.33
SS00005693	SPSB1	80176	splA/ryanodine receptor domain and SOCS box containing 1	1150	1565	1450	1125	1354	1201	1307.5
SS00009775	GAPDH	2597	glyceraldehyde-3-phosphate dehydrogenase	1851	1161	1308	1437	1049	1037	1307.17
SS00009280	RPH3AL	9501	rabphilin 3A-like (without C2 domains)	1373	1121	1220	1640	1099	1360	1302.17
SS00013135	RPS16	6217	ribosomal protein S16	1037	1260	1512	1577	1096	1312	1299
SS00012917		Ssc.17914	Transcribed locus	1425	1235	1161	1460	1231	1247	1293.17
SS00001875	RBM13	84549	RNA binding motif protein 13	1271	1503	1031	1397	1343	1192	1289.5
SS00011050	EHD2	30846	EH-domain containing 2	1008	1143	1198	1447	1127	1802	1287.5
SS00012528	SORBS1	10580	sorbin and SH3 domain containing 1	1026	1149	1118	1566	1435	1405	1283.17
SS00001233	IPO13	9670	importin 13	1267	1160	1182	1903	1052	1101	1277.5
SS00006355	ZMYM3	9203	zinc finger, MYM-type 3	1182	1609	1590	1049	1179	1008	1269.5
SS00004562	COL6A1	1291	collagen, type VI, alpha 1	1185	1334	1188	1323	1552	1014	1266
SS00013107	MRPS26	64949	mitochondrial ribosomal protein S26	1728	1018	1193	1427	1180	1025	1261.83
SS00005272	KIAA1949	170954	KIAA1949	1317	1052	1064	1573	1118	1390	1252.33
SS00008172	KIAA0182	23199	KIAA0182	1107	1210	1628	1354	1028	1167	1249
SS00005003	C1orf38	9473	chromosome 1 open reading frame 38	1118	1182	1283	1618	1039	1214	1242.33
SS00010470		Hs.660186	Transcribed locus, moderately similar to XP_001108729.1 hypothetical protein [Macaca mulatta]	1057	1137	1289	1403	1290	1154	1221.67
SS00012180	IRF2BP2	359948	interferon regulatory factor 2 binding protein 2	1260	1052	1304	1436	1116	1122	1215
SS00007560	VPS13D	55187	vacuolar protein sorting 13 homolog D (S. cerevisiae)	1286	1003	1231	1388	1145	1220	1212.17
SS00006370	NCF2	4688	neutrophil cytosolic factor 2 (65kDa, chronic granulomatous disease, autosomal 2)	1038	1278	1278	1182	1091	1347	1202.33
SS00009050	TMEM167	153339	transmembrane protein 167	1334	1086	1441	1128	1106	1085	1196.67
SS00006990	NUDT16L1	84309	nudix (nucleoside diphosphate linked moiety X)-type motif 16-like 1	1283	1041	1155	1484	1082	1072	1186.17
SS00005114	PHOSPHO1	162466	phosphatase, orphan 1	1255	1269	1067	1330	1069	1113	1183.83
SS00013238	C1GALT1	56913	core 1 synthase, glycoprotein-N-acetylgalactosamine 3-beta-galactosyltransferase, 1	1230	1223	1167	1286	1031	1096	1172.17
SS00013089	CLDN3	1365	claudin 3	1214	1075	1278	1291	1066	1051	1162.5
SS00007871	LAMC3	10319	laminin, gamma 3	1105	1115	1117	1414	1089	1089	1154.83
SS00002270	SLC26A6	65010	solute carrier family 26, member 6	1360	1152	1124	1015	1122	1130	1150.5

## Sheet: Sheet 2 - Funct chart >1000 RFU
Category	Term	Count	%	PValue	Genes	List Total	Pop Hits	Pop Total	Fold Enrichment	Bonferroni	Benjamini	FDR
GOTERM_BP_FAT	GO:0006414~translational elongation	30	3.37458	2.9529e-09	6146, 6141, 6160, 1938, 1937, 6164, 1915, 6168, 6208, 6188, 6169, 6187, 6210, 3921, 6139, 6134, 644166, 6171, 6130, 6217, 7316, 7407, 6158, 6176, 6175, 7311, 6202, 6224, 6222, 6129	681	88	6781	3.39457	8.66378e-06	8.66378e-06	5.30404e-06
GOTERM_CC_FAT	GO:0022626~cytosolic ribosome	26	2.92463	1.2163e-08	6146, 9513, 6141, 6160, 6164, 6208, 6188, 6187, 6169, 6210, 3921, 644166, 6171, 6134, 6130, 6217, 7316, 6158, 6176, 6175, 7311, 6202, 6224, 6222, 2512, 6129	645	72	6387	3.57584	5.77739e-06	5.77739e-06	1.73888e-05
UCSC_TFBS	ZID	469	52.7559	1.31212e-07	10897, 23510, 2004, 800, 63922, 159, 7355, 153, 535, 3485, 8878, 2011, 537, 11095, 8425, 113444, 51368, 55220, 79714, 7483, 8874, 8733, 55361, 90525, 23644, 8310, 6777, 10723, 6778, 29907, 5216, 148932, 1436, 5252, 8439, 55111, 27181, 7328, 78987, 25776, 25771, 7332, 10081, 3399, 410, 90933, 23524, 1307, 55108, 25766, 7317, 7316, 55208, 322, 88745, 6387, 51380, 222229, 203068, 1838, 85451, 808, 4…	861	3968	8618	1.18305	2.32242e-05	2.32242e-05	0.000161166
UCSC_TFBS	HEN1	553	62.2047	2.85525e-07	10897, 63922, 159, 10992, 5371, 25799, 7355, 153, 10618, 535, 8878, 2011, 148808, 11095, 537, 79081, 8425, 113444, 55220, 51368, 79714, 7483, 3290, 8874, 8733, 90525, 23644, 50626, 10623, 6777, 10723, 6778, 29907, 5216, 1436, 23637, 5252, 6891, 55111, 78987, 51393, 7332, 3399, 58486, 90933, 23524, 1307, 55108, 10880, 25766, 7317, 55207, 123355, 25764, 322, 8048, 88745, 6387, 51380, 222229, 1838, …	861	4840	8618	1.14362	5.05367e-05	2.52687e-05	0.000350707
UCSC_TFBS	E47	560	62.9921	3.28201e-07	10897, 23510, 2004, 800, 63922, 10992, 5371, 25799, 7355, 3485, 94097, 8878, 2011, 148808, 11095, 537, 79081, 8425, 113444, 55220, 51368, 203, 79714, 7483, 3290, 8874, 8733, 10099, 90525, 23644, 79814, 647859, 8310, 50626, 10623, 6777, 10723, 5216, 148932, 1436, 5252, 84298, 6891, 145173, 7328, 78987, 51393, 25771, 7332, 3399, 410, 23524, 1307, 55108, 10880, 25766, 7317, 7316, 123355, 55208, 322,…	861	4916	8618	1.1402	5.80898e-05	1.93636e-05	0.000403125
UCSC_TFBS	GATA2	358	40.27	3.63161e-07	4209, 10347, 10897, 23510, 2004, 728138, 54107, 5634, 55846, 5639, 9865, 7355, 153, 114898, 10618, 7167, 535, 3485, 2011, 148808, 11095, 55640, 8425, 170954, 6618, 89853, 51564, 51368, 55220, 7483, 54890, 3710, 6217, 8733, 23644, 90525, 80221, 79814, 5648, 50626, 31, 55651, 6777, 3912, 6778, 4792, 5216, 5754, 26206, 1436, 5252, 827, 51596, 2316, 6891, 7328, 51690, 78987, 4638, 2597, 53407, 3399, …	861	2910	8618	1.23138	6.42774e-05	1.60697e-05	0.000446066
UCSC_TFBS	NRSF	517	58.1552	4.83445e-07	10897, 23510, 800, 63922, 159, 10992, 5371, 25799, 7355, 153, 535, 3485, 8878, 2011, 79081, 8425, 113444, 51368, 203, 79714, 7483, 8874, 55361, 90525, 23644, 647859, 8310, 50626, 10623, 6777, 10723, 6778, 29907, 5216, 1436, 23637, 5252, 827, 55111, 820, 78987, 51393, 7332, 10081, 3399, 410, 58486, 23524, 1307, 10880, 7317, 123355, 55208, 322, 88745, 6387, 118429, 51380, 222229, 6480, 1838, 85451,…	861	4486	8618	1.15355	8.5566e-05	1.71138e-05	0.000593809
UP_TISSUE	Spleen	77	8.66142	5.56177e-07	10347, 22872, 63922, 5371, 5536, 81669, 83483, 3050, 537, 51465, 26030, 3105, 89853, 5159, 51564, 68366, 22845, 4688, 633, 84447, 2752, 23162, 6158, 835, 1513, 89846, 50626, 54963, 1277, 84858, 553115, 10723, 55909, 55707, 8291, 148932, 27352, 83752, 606495, 1075, 2316, 6891, 27181, 3899, 27250, 8646, 127002, 2873, 83463, 6907, 27258, 80331, 9167, 126133, 1509, 90933, 1307, 5152, 4174, 10312, 801…	864	434	8634	1.77296	0.000155161	0.000155161	0.000734989
UCSC_TFBS	PAX5	550	61.8673	8.47445e-07	10897, 23510, 2004, 23514, 63922, 159, 10992, 5371, 25799, 7355, 535, 3485, 94097, 8878, 2011, 11095, 537, 79081, 8425, 113444, 55220, 51368, 79714, 7483, 8874, 8733, 55361, 10099, 90525, 23644, 50626, 10628, 10723, 6778, 29907, 5216, 1436, 23637, 5252, 827, 6891, 55111, 7328, 25776, 78987, 25771, 7332, 10081, 3399, 410, 58486, 90933, 23524, 55108, 10880, 25766, 7317, 7316, 322, 88745, 118429, 51…	861	4839	8618	1.13765	0.000149987	2.49993e-05	0.0010409
GOTERM_CC_FAT	GO:0033279~ribosomal subunit	29	3.26209	9.36293e-07	6146, 9513, 6141, 6160, 6164, 6208, 6188, 6169, 6187, 6210, 3921, 6139, 6134, 644166, 6171, 6130, 6217, 7316, 64949, 6158, 6176, 6175, 7311, 6202, 6224, 65003, 6222, 2512, 6129	645	105	6387	2.73493	0.000444641	0.000222345	0.00133857
SP_PIR_KEYWORDS	ribosome	22	2.47469	1.36967e-06	6146, 6134, 644166, 6141, 6160, 6130, 6217, 7316, 6168, 6208, 6176, 6188, 6175, 6187, 7311, 6202, 6210, 6224, 6222, 3921, 6139, 6129	874	68	8789	3.25343	0.000791358	0.000791358	0.00201254
UCSC_TFBS	TAL1BETAE47	292	32.8459	1.716e-06	10347, 4209, 10897, 2004, 800, 2335, 10992, 55846, 5639, 81839, 6210, 7169, 10618, 535, 7068, 8878, 2011, 11095, 55640, 56917, 8425, 113444, 89853, 51368, 51564, 7483, 3290, 3710, 388121, 51093, 28512, 50626, 55553, 3915, 10623, 6777, 55651, 3912, 4792, 29907, 5754, 1436, 84298, 2319, 6891, 2316, 51499, 51393, 4638, 10081, 1307, 10880, 7317, 10319, 25764, 8048, 6202, 118429, 51380, 25917, 4625, 2…	861	2325	8618	1.25708	0.000303687	4.33895e-05	0.00210773
UCSC_TFBS	TAXCREB	525	59.0551	2.85893e-06	10897, 23510, 2004, 800, 54107, 63922, 10992, 25799, 7355, 153, 3485, 94097, 8878, 2011, 148808, 11095, 537, 79081, 8425, 113444, 55220, 51368, 79714, 7483, 8874, 8733, 1327, 10099, 90525, 23644, 647859, 8310, 50626, 10623, 6777, 10723, 6778, 29907, 5216, 1436, 5252, 827, 145173, 55111, 27181, 78987, 25776, 25771, 7332, 10081, 3399, 90933, 1307, 55108, 25766, 7317, 55207, 123355, 25764, 322, 8874…	861	4618	8618	1.13791	0.000505904	6.3252e-05	0.00351154
UCSC_TFBS	ATF	327	36.7829	4.58422e-06	4209, 5738, 10897, 800, 2335, 5636, 5639, 7355, 153, 94097, 8878, 7068, 79081, 537, 55640, 56917, 8425, 170954, 89853, 51368, 7483, 79714, 54890, 8874, 2321, 8733, 1327, 55361, 51093, 5648, 50626, 6222, 31, 55651, 6777, 10723, 440279, 3912, 6778, 148932, 5754, 26206, 5252, 1436, 2319, 51596, 6891, 145173, 7328, 51499, 51690, 78987, 51393, 4633, 4097, 7332, 4638, 3399, 1307, 55108, 10312, 23387, 7…	861	2681	8618	1.22083	0.000811079	9.01524e-05	0.00563061
UCSC_TFBS	ROAZ	437	49.1564	9.83814e-06	23510, 23514, 54107, 63922, 159, 330, 10992, 5371, 7355, 535, 3485, 94097, 8878, 2011, 148808, 11095, 79081, 8425, 113444, 51368, 79714, 7483, 90525, 23644, 50626, 10723, 29907, 5216, 148932, 23637, 827, 6891, 55111, 7328, 820, 25771, 410, 23524, 7317, 322, 8048, 88745, 51380, 222229, 6480, 203068, 1838, 85451, 808, 6482, 6382, 5126, 112, 59307, 115572, 2254, 5914, 10959, 28971, 7392, 4967, 8362,…	861	3771	8618	1.15992	0.00173984	0.000174121	0.0120834
KEGG_PATHWAY	hsa03010:Ribosome	24	2.69966	9.89017e-06	6146, 6134, 644166, 6171, 6141, 6160, 6130, 6164, 6217, 6168, 6158, 6176, 6188, 6175, 6187, 7311, 6169, 6202, 6210, 6224, 6222, 3921, 6139, 6129	335	77	2873	2.67308	0.00182802	0.00182802	0.0122372
UCSC_TFBS	P53	600	67.4916	1.2856e-05	10897, 2004, 800, 23514, 10992, 5371, 25799, 7355, 153, 10618, 94097, 8878, 2011, 11095, 537, 79081, 8425, 113444, 55220, 51368, 79714, 7483, 3290, 8874, 8733, 90525, 23644, 647859, 8310, 50626, 10623, 6777, 10723, 6778, 5216, 29907, 148932, 1436, 23637, 5252, 827, 6891, 51499, 55111, 7328, 340542, 25776, 78987, 51393, 25771, 7332, 410, 90933, 1307, 23524, 55108, 10880, 25766, 7317, 51181, 55207,…	861	5438	8618	1.10437	0.00227294	0.000206844	0.0157897
GOTERM_CC_FAT	GO:0022625~cytosolic large ribosomal subunit	13	1.46232	2.31312e-05	6146, 6171, 6134, 9513, 6141, 6160, 6130, 6164, 6176, 6158, 6175, 6169, 6129	645	31	6387	4.15259	0.0109273	0.00365579	0.0330645
GOTERM_MF_FAT	GO:0005198~structural molecule activity	65	7.31159	2.34273e-05	1290, 6160, 6164, 2335, 6168, 6208, 9076, 6169, 6210, 7169, 1289, 255631, 3921, 4157, 4155, 1280, 1281, 7483, 375790, 22941, 633, 6217, 23162, 6158, 647859, 7311, 6224, 3915, 65003, 6222, 9217, 1277, 71, 1278, 3912, 10109, 6146, 6141, 29775, 26287, 6188, 6187, 4633, 4636, 51253, 84790, 1365, 9479, 6139, 1307, 6134, 6171, 644166, 10880, 6130, 7316, 10319, 6176, 6175, 7431, 6202, 4625, 203068, 4146…	661	377	6445	1.6811	0.0219874	0.0219874	0.0367611
GOTERM_MF_FAT	GO:0048407~platelet-derived growth factor binding	8	0.899888	2.61351e-05	1280, 1281, 1291, 12833, 1277, 1289, 1278, 5159	661	11	6445	7.09118	0.0244975	0.0123247	0.0410093
GOTERM_CC_FAT	GO:0044445~cytosolic part	28	3.14961	2.71998e-05	6146, 9513, 6141, 6160, 6164, 6208, 6188, 6169, 6187, 6210, 3416, 3050, 3921, 644166, 6171, 6134, 6130, 6217, 7316, 6158, 6176, 6175, 7311, 6202, 6224, 6222, 2512, 6129	645	117	6387	2.36979	0.012837	0.00322481	0.0388792
UCSC_TFBS	ELK1	491	55.2306	3.21872e-05	10897, 2004, 800, 54107, 63922, 159, 330, 10992, 5371, 10618, 3485, 94097, 2011, 537, 79081, 8425, 113444, 51368, 8872, 79714, 8874, 8733, 90525, 79814, 50626, 10627, 6777, 10723, 6778, 5216, 23637, 5252, 84298, 827, 6891, 27181, 25771, 10081, 410, 90933, 1307, 10880, 25766, 123355, 322, 88745, 6387, 27297, 51380, 222229, 6480, 203068, 1838, 85451, 808, 6482, 421, 6382, 112, 59307, 115572, 5914, …	861	4349	8618	1.13004	0.00568103	0.000474656	0.0395281
UCSC_TFBS	HNF4	449	50.5062	3.28622e-05	10897, 800, 63922, 159, 10992, 5371, 7355, 10618, 535, 3485, 94097, 8878, 2011, 537, 11095, 8425, 113444, 51368, 7483, 8733, 90525, 23644, 10099, 79814, 647859, 10628, 10627, 10623, 6777, 10723, 29907, 5216, 23637, 5252, 827, 6891, 55111, 27181, 7328, 78987, 7332, 23524, 1307, 55108, 10880, 25766, 7317, 55208, 25764, 8048, 6387, 118429, 51380, 203068, 85451, 808, 421, 6382, 5126, 112, 59307, 1155…	861	3929	8618	1.14385	0.00579981	0.000447338	0.0403568
UCSC_TFBS	MAZR	231	25.9843	4.53656e-05	10897, 800, 5639, 9865, 7167, 3927, 94097, 2011, 79081, 8425, 170954, 56913, 51564, 7483, 3710, 2321, 1327, 5648, 55553, 3915, 6222, 10723, 6778, 5216, 29907, 5252, 26206, 55727, 51596, 6891, 2316, 7328, 51499, 4097, 7332, 2597, 2596, 90933, 23524, 1307, 55108, 7317, 322, 88745, 25917, 4627, 203068, 25911, 56901, 421, 6382, 23030, 4855, 112, 2583, 59307, 115572, 80308, 5914, 23170, 84304, 3625, 3…	861	1842	8618	1.25524	0.00799774	0.000573399	0.0557079
UCSC_TFBS	OLF1	429	48.2565	5.00057e-05	10897, 2004, 63922, 10992, 5371, 7355, 10618, 535, 3485, 94097, 2011, 148808, 11095, 79081, 8425, 113444, 51368, 8872, 79714, 8733, 55361, 90525, 23644, 79814, 50626, 10628, 10623, 6777, 6778, 29907, 5216, 1436, 5252, 827, 6891, 51499, 55111, 7328, 78987, 51393, 25771, 10081, 410, 23524, 1307, 55108, 25766, 7317, 51181, 123355, 25764, 322, 222229, 85451, 808, 6482, 421, 6382, 5126, 10068, 112, 59…	861	3744	8618	1.1469	0.00881217	0.000589908	0.0614042
UCSC_TFBS	CP2	384	43.1946	9.67545e-05	10347, 5738, 10897, 2004, 800, 2335, 159, 330, 55846, 5639, 81839, 9865, 7169, 10618, 7167, 3485, 94097, 2011, 11095, 55640, 56917, 170954, 113444, 56913, 51564, 51368, 3710, 2321, 1327, 90525, 80221, 51093, 5648, 8310, 50626, 55553, 10623, 6222, 6777, 10723, 3912, 29907, 5216, 5754, 26206, 5252, 1459, 55727, 51596, 1075, 2316, 6891, 145173, 51499, 25776, 4097, 7332, 4638, 2596, 410, 84790, 1307,…	861	3324	8618	1.15631	0.0169805	0.00106983	0.118778
UP_SEQ_FEATURE	domain:Fibrillar collagen NC1	7	0.787402	0.000138396	1280, 1290, 1281, 1277, 1289, 255631, 1278	872	10	8782	7.04977	0.295234	0.295234	0.244172
INTERPRO	IPR000885:Fibrillar collagen, C-terminal	7	0.787402	0.000143196	1280, 1290, 1281, 1277, 1289, 255631, 1278	806	10	8066	7.00521	0.181787	0.181787	0.235699
UCSC_TFBS	ZIC3	372	41.8448	0.000154199	4209, 10347, 5738, 10897, 2004, 800, 728138, 63922, 54107, 2335, 4899, 5634, 55846, 10992, 5639, 25799, 81839, 7355, 7169, 7167, 3927, 94097, 388633, 8878, 7068, 2011, 79081, 11095, 8425, 3921, 170954, 6618, 113444, 89853, 51564, 51368, 7483, 79714, 3710, 8874, 2321, 1327, 90525, 10099, 51093, 5648, 4892, 8310, 89846, 55553, 3915, 6777, 3912, 6778, 5216, 5754, 26206, 1436, 5252, 1459, 84298, 2319…	861	3223	8618	1.15528	0.0269261	0.00160432	0.189236
UCSC_TFBS	MIF1	393	44.207	0.000172888	23510, 10897, 800, 330, 10992, 25799, 7355, 94097, 2011, 79081, 11095, 8425, 51368, 55220, 79714, 7483, 8874, 55361, 90525, 10099, 8310, 50626, 10628, 10623, 6777, 29907, 5216, 148932, 1436, 23637, 5252, 6891, 51499, 55111, 25776, 51393, 25771, 10081, 90933, 23524, 1307, 55108, 10880, 25766, 7317, 7316, 55207, 322, 88745, 1838, 808, 85451, 421, 6382, 5126, 10068, 112, 115572, 2254, 5914, 10959, 8…	861	3432	8618	1.14617	0.0301403	0.00169877	0.21215
UCSC_TFBS	NF1	354	39.82	0.000173752	4209, 2004, 1478, 800, 63922, 2335, 4899, 5639, 81839, 9865, 7355, 153, 7169, 10618, 3927, 3485, 94097, 7068, 2011, 79081, 8425, 113444, 89853, 51564, 7483, 79714, 3290, 3710, 6217, 2321, 8733, 23644, 90525, 10099, 80221, 5648, 4892, 50626, 10628, 55553, 31, 6777, 440279, 3912, 6778, 4792, 29907, 2319, 1075, 2316, 6891, 55111, 820, 51690, 78987, 25771, 4638, 2597, 2596, 84790, 7048, 1307, 23524, …	861	3051	8618	1.16135	0.0302887	0.00161747	0.213209
SMART	SM00038:COLFI	7	0.787402	0.000178894	1280, 1290, 1281, 1277, 1289, 255631, 1278	449	10	4306	6.71314	0.0486905	0.0486905	0.236151
UCSC_TFBS	MZF1	459	51.631	0.000209213	10897, 800, 63922, 10992, 7355, 10618, 535, 3485, 94097, 2011, 148808, 11095, 8425, 113444, 51368, 79714, 7483, 55361, 23644, 10099, 50626, 10628, 10623, 6777, 10723, 6778, 5216, 148932, 23637, 5252, 827, 55111, 7328, 340542, 78987, 25776, 25771, 7332, 3399, 90933, 23524, 1307, 55108, 25766, 7317, 51181, 123355, 25764, 322, 88745, 118429, 51380, 203068, 1838, 85451, 808, 421, 5126, 112, 115572, 2…	861	4093	8618	1.12247	0.0363571	0.00185001	0.256671
GOTERM_MF_FAT	GO:0003735~structural constituent of ribosome	28	3.14961	0.00021115	6146, 6141, 6160, 6164, 6168, 6208, 6188, 6169, 6187, 6210, 51253, 3921, 6139, 644166, 6171, 6134, 6130, 6217, 7316, 6158, 6176, 6175, 7311, 6202, 6224, 65003, 6222, 6129	661	129	6445	2.11636	0.181599	0.0646185	0.330871
SP_PIR_KEYWORDS	pyroglutamic acid	11	1.23735	0.00021969	1280, 1290, 1281, 1291, 1277, 1289, 2335, 1278, 820, 498, 2520	874	28	8789	3.9506	0.119261	0.0615233	0.322321
SP_PIR_KEYWORDS	hydroxyproline	11	1.23735	0.00021969	1307, 1280, 1290, 1281, 1291, 12833, 1277, 9370, 1289, 1278, 1471	874	28	8789	3.9506	0.119261	0.0615233	0.322321
GOTERM_CC_FAT	GO:0022627~cytosolic small ribosomal subunit	13	1.46232	0.000228609	644166, 6217, 7316, 6208, 6188, 7311, 6187, 6202, 6210, 6224, 6222, 3921, 2512	645	38	6387	3.38764	0.102912	0.0214861	0.326335
UCSC_TFBS	AP4	584	65.6918	0.000256774	10897, 63922, 10992, 5371, 25799, 7355, 10618, 535, 94097, 2011, 148808, 11095, 537, 79081, 8425, 113444, 55220, 51368, 79714, 7483, 8874, 8733, 90525, 23644, 79814, 8310, 50626, 10623, 6777, 10723, 6778, 5216, 148932, 1436, 5252, 8439, 827, 6891, 51499, 55111, 7328, 25776, 78987, 51393, 25771, 10081, 3399, 410, 90933, 23524, 1307, 25766, 7317, 55207, 123355, 55208, 322, 8048, 88745, 118429, 5138…	861	5372	8618	1.08813	0.0444373	0.00216218	0.314937
SP_PIR_KEYWORDS	ribonucleoprotein	39	4.38695	0.000318978	6146, 6160, 6141, 6164, 6168, 6208, 51690, 11100, 6188, 6169, 6187, 6210, 51253, 27258, 3921, 6139, 6134, 644166, 6171, 22827, 6130, 6217, 5093, 7316, 5094, 64949, 6158, 6176, 6175, 7311, 9136, 6202, 3182, 6224, 3184, 65003, 6222, 55651, 6129	874	216	8789	1.81568	0.168396	0.0596153	0.467675
SP_PIR_KEYWORDS	ribosomal protein	29	3.26209	0.00037013	6146, 6141, 6160, 6164, 6168, 6208, 6188, 6169, 6187, 6210, 51253, 3921, 6139, 6134, 644166, 6171, 6130, 6217, 7316, 64949, 6158, 6176, 6175, 7311, 6202, 6224, 65003, 6222, 6129	874	144	8789	2.02518	0.192631	0.0520881	0.542483
SP_PIR_KEYWORDS	hydroxylation	15	1.68729	0.000395577	1307, 1280, 1281, 1290, 1291, 12833, 1295, 9370, 1952, 5648, 65010, 1277, 1289, 1278, 9620	874	52	8789	2.90079	0.204424	0.0447075	0.579678
UCSC_TFBS	USF	532	59.8425	0.000404538	10897, 23510, 2004, 800, 63922, 159, 10992, 7355, 153, 10618, 3485, 94097, 8878, 2011, 11095, 79081, 8425, 51368, 79714, 7483, 8874, 55361, 1327, 10099, 90525, 23644, 79814, 50626, 10627, 6777, 10723, 6778, 29907, 5216, 148932, 1436, 5252, 827, 27181, 7328, 78987, 51393, 25771, 7332, 3399, 410, 58486, 90933, 1307, 55108, 10880, 25766, 7317, 7316, 51181, 55207, 123355, 25764, 322, 88745, 6387, 513…	861	4855	8618	1.0968	0.0691133	0.00325006	0.495758
SP_PIR_KEYWORDS	protein biosynthesis	30	3.37458	0.000457296	6146, 6141, 6160, 1938, 1937, 1915, 6208, 6188, 7965, 6187, 6210, 8894, 3921, 6139, 6134, 644166, 6130, 6217, 7316, 7407, 3692, 8667, 6176, 6175, 7311, 6202, 6224, 6222, 7458, 6129	874	153	8789	1.97178	0.232316	0.0431063	0.669838
GOTERM_CC_FAT	GO:0015934~large ribosomal subunit	15	1.68729	0.000560434	6146, 6171, 6134, 9513, 6141, 6160, 6130, 6164, 6158, 6176, 6175, 6169, 65003, 6139, 6129	645	53	6387	2.80254	0.233776	0.0434097	0.798248
UCSC_TFBS	ARP1	439	49.3813	0.000576599	10897, 800, 159, 7355, 535, 3485, 94097, 2011, 537, 79081, 113444, 51368, 55220, 79714, 7483, 8733, 90525, 23644, 10099, 79814, 50626, 10623, 6777, 6778, 5216, 148932, 1436, 23637, 5252, 8439, 827, 6891, 55111, 27181, 7328, 78987, 25771, 90933, 1307, 7317, 88745, 222229, 6480, 203068, 85451, 808, 421, 10068, 112, 59307, 115572, 5914, 23557, 7392, 8362, 51272, 9203, 2997, 9590, 3105, 26030, 342527…	861	3932	8618	1.11752	0.0970495	0.00442875	0.705932
PIR_SUPERFAMILY	PIRSF002255:collagen alpha 1(I) chain	5	0.56243	0.000599372	1280, 1290, 1281, 1277, 1278	415	5	3857	9.29398	0.246472	0.246472	0.852726
UCSC_TFBS	ARNT	440	49.4938	0.000799581	10897, 800, 159, 5371, 7355, 10618, 3485, 94097, 8878, 2011, 148808, 537, 11095, 79081, 8425, 51368, 55220, 79714, 7483, 8874, 8733, 90525, 23644, 79814, 50626, 10628, 10623, 6777, 10723, 6778, 29907, 5216, 1436, 5252, 827, 51499, 340542, 25771, 7332, 3399, 410, 58486, 90933, 23524, 55108, 10880, 25766, 7317, 25764, 322, 88745, 6387, 6480, 1838, 85451, 808, 6482, 421, 6382, 112, 59307, 115572, 22…	861	3955	8618	1.11355	0.132016	0.0058819	0.9777
UCSC_TFBS	AHRARNT	485	54.5557	0.000843473	10897, 2004, 54107, 63922, 10992, 7355, 535, 3485, 94097, 2011, 148808, 11095, 79081, 8425, 113444, 51368, 55220, 8872, 79714, 7483, 8874, 8733, 1327, 90525, 23644, 10099, 647859, 50626, 10628, 6777, 6778, 5216, 1436, 23637, 5252, 55111, 7328, 78987, 25776, 51393, 25771, 7332, 3399, 410, 58486, 90933, 55108, 7317, 25764, 322, 88745, 6387, 222229, 85451, 808, 421, 5126, 112, 59307, 115572, 2254, 5…	861	4408	8618	1.10129	0.138739	0.0059565	1.03111
GOTERM_CC_FAT	GO:0005840~ribosome	31	3.48706	0.000926516	6146, 9513, 6141, 6160, 6164, 6168, 6208, 6188, 6169, 6187, 6210, 51253, 3921, 6139, 6134, 644166, 6171, 6130, 6217, 7316, 64949, 6158, 6176, 6175, 7311, 6202, 6224, 65003, 6222, 2512, 6129	645	165	6387	1.86044	0.356156	0.0609625	1.31647
UCSC_TFBS	MYOD	502	56.4679	0.00105986	10897, 800, 63922, 10992, 5371, 7355, 10618, 3485, 94097, 8878, 11095, 537, 79081, 8425, 113444, 51368, 55220, 203, 79714, 7483, 8733, 55361, 90525, 23644, 79814, 647859, 8310, 50626, 10623, 6777, 10723, 6778, 29907, 5216, 148932, 1436, 23637, 5252, 827, 6891, 145173, 78987, 51393, 25771, 3399, 410, 90933, 23524, 1307, 55108, 7317, 55207, 123355, 322, 88745, 6387, 118429, 51380, 222229, 6480, 203…	861	4589	8618	1.09494	0.171132	0.00719301	1.29406
UCSC_TFBS	MYOGNF1	437	49.1564	0.0010695	10897, 2004, 800, 54107, 63922, 10992, 25799, 7355, 10618, 535, 3485, 94097, 8878, 2011, 79081, 8425, 113444, 51368, 79714, 7483, 3290, 55361, 90525, 23644, 50626, 10623, 6777, 10723, 5216, 1436, 23637, 6891, 55111, 78987, 51393, 410, 90933, 23524, 1307, 25766, 7317, 123355, 322, 51380, 222229, 85451, 808, 421, 6382, 5126, 10068, 112, 59307, 115572, 2254, 5914, 7392, 10653, 4967, 8362, 51272, 920…	861	3937	8618	1.11101	0.172547	0.00699037	1.30576
UCSC_TFBS	MYCMAX	559	62.8796	0.00112756	10897, 23510, 2004, 800, 23514, 54107, 63922, 159, 10992, 7355, 153, 10618, 3485, 94097, 8878, 2011, 11095, 537, 79081, 8425, 51368, 79714, 7483, 3290, 8733, 55361, 1327, 90525, 23644, 79814, 8310, 50626, 10623, 6777, 10723, 6778, 5216, 148932, 1436, 23637, 5252, 827, 6891, 27181, 7328, 340542, 78987, 25771, 7332, 3399, 410, 1307, 55108, 10880, 7317, 51181, 25764, 322, 222229, 6480, 203068, 85451…	861	5172	8618	1.08182	0.181016	0.00710643	1.37619
UCSC_TFBS	ZIC2	234	26.3217	0.00113378	10897, 2335, 159, 10992, 55846, 5636, 5639, 81839, 153, 3485, 7068, 2011, 79081, 6618, 51368, 51564, 2321, 6217, 8733, 1327, 79814, 4892, 10628, 31, 10623, 6777, 10723, 3912, 5216, 29907, 1436, 26206, 51596, 2316, 78987, 359948, 4097, 25771, 2597, 2596, 53407, 7048, 1307, 23524, 93611, 23387, 10312, 7317, 88745, 118429, 23005, 4627, 55679, 56901, 421, 6382, 5126, 4855, 2254, 80308, 5914, 10580, 2…	861	1966	8618	1.19134	0.181918	0.00689998	1.38374
GOTERM_CC_FAT	GO:0044459~plasma membrane part	138	15.5231	0.0011802	10347, 284656, 23510, 10400, 6559, 22872, 5021, 2335, 10544, 8671, 5639, 153, 83483, 51421, 3927, 3485, 9145, 5159, 4688, 3710, 8874, 4035, 2321, 55361, 647859, 4892, 9742, 3002, 10723, 440279, 3912, 8291, 5754, 1436, 83892, 2319, 6891, 26286, 51393, 6188, 83697, 12503, 2596, 410, 7048, 1268, 1508, 64145, 598, 10312, 113235, 27297, 4625, 55679, 4627, 203068, 6382, 4240, 6573, 9620, 9289, 4855, 64…	645	1076	6387	1.27	0.42932	0.0677141	1.6741
GOTERM_CC_FAT	GO:0005581~collagen	10	1.12486	0.00120759	1307, 1280, 1290, 1281, 1291, 1295, 1277, 1289, 255631, 1278	645	28	6387	3.53654	0.436704	0.0617813	1.71264
UCSC_TFBS	ER	458	51.5186	0.00127342	10897, 23510, 2004, 63922, 10992, 5371, 7355, 153, 10618, 535, 3485, 94097, 2011, 11095, 8425, 55220, 79714, 7483, 8733, 1327, 23644, 79814, 50626, 10628, 10623, 6777, 6778, 29907, 5216, 1436, 5252, 827, 6891, 55111, 7328, 78987, 25771, 7332, 410, 90933, 23524, 1307, 55108, 10880, 7317, 123355, 25764, 322, 88745, 6387, 118429, 51380, 222229, 6480, 1838, 85451, 421, 6382, 5126, 112, 2254, 5914, 37…	861	4154	8618	1.10358	0.201914	0.00748978	1.55294
UCSC_TFBS	YY1	626	70.4162	0.00140037	10897, 800, 23514, 63922, 330, 10992, 5371, 7355, 153, 10618, 535, 94097, 2011, 537, 8425, 113444, 55220, 8872, 79714, 7483, 3290, 8874, 8733, 55361, 1327, 90525, 23644, 647859, 79814, 8310, 10628, 50626, 10627, 10623, 6777, 10723, 6778, 5216, 29907, 1436, 23637, 5252, 8439, 827, 6891, 7328, 55111, 25776, 78987, 51393, 25771, 7332, 3399, 58486, 90933, 1307, 23524, 55108, 10880, 25766, 7317, 7316,…	861	5874	8618	1.0667	0.219671	0.00796933	1.70654
UCSC_TFBS	NFKAPPAB50	221	24.8594	0.00148086	10347, 4209, 10897, 63922, 2335, 5639, 10618, 7167, 3485, 94097, 8878, 148808, 2011, 11095, 8425, 170954, 6618, 89853, 51564, 79714, 54890, 8733, 1327, 23644, 90525, 51093, 80221, 50626, 31, 6778, 5216, 5252, 55727, 51596, 2319, 1075, 145173, 7328, 25776, 4097, 7332, 2597, 2596, 90933, 1307, 55108, 10312, 7317, 10319, 6387, 25917, 55679, 25911, 56901, 5126, 23030, 4855, 112, 4353, 115572, 2254, 8…	861	1853	8618	1.19377	0.230725	0.00816358	1.80381
UCSC_TFBS	XBP1	453	50.9561	0.00153818	10897, 2004, 800, 10992, 5371, 25799, 8878, 2011, 79081, 79714, 8874, 8733, 1327, 55361, 23644, 79814, 647859, 8310, 50626, 6778, 148932, 5252, 8439, 827, 7328, 51393, 25771, 7332, 3399, 23524, 1307, 55108, 25766, 7317, 55207, 55208, 322, 88745, 51380, 222229, 6480, 203068, 1838, 85451, 808, 421, 6382, 10068, 112, 59307, 115572, 2254, 5914, 5910, 374569, 23557, 7392, 10653, 4967, 8362, 51272, 920…	861	4112	8618	1.10268	0.238501	0.00822257	1.87302
UP_TISSUE	Muscle	81	9.11136	0.00160446	79586, 6829, 1937, 5160, 5910, 5536, 10959, 1051, 10589, 114898, 27339, 6929, 4967, 9203, 56006, 51465, 2997, 7542, 64782, 1280, 8541, 3304, 79751, 9501, 5606, 8733, 7407, 1327, 2752, 10099, 3692, 4836, 25878, 51333, 55291, 84336, 445815, 55651, 70, 4163, 71, 3912, 65108, 8439, 967, 3069, 3313, 55111, 11100, 10425, 6678, 6187, 2224, 4097, 4633, 80021, 9672, 2597, 53407, 79932, 9632, 8894, 10463, …	864	581	8634	1.39318	0.361097	0.200686	2.09965
SP_PIR_KEYWORDS	trimer	8	0.899888	0.00160755	1307, 1280, 1290, 1281, 1291, 1277, 1289, 1278	874	19	8789	4.23413	0.605411	0.124399	2.33626
UCSC_TFBS	EGR3	173	19.4601	0.00162612	400759, 10347, 10897, 23510, 140609, 1108, 22870, 63922, 6164, 5160, 4899, 55182, 8671, 5639, 7355, 54187, 55187, 94097, 2011, 148808, 55640, 8425, 6618, 5159, 51564, 51368, 8541, 3290, 4035, 10535, 2321, 6217, 473, 7407, 56999, 1513, 50626, 4836, 84336, 5836, 1277, 10723, 79019, 8295, 3912, 56926, 6778, 7555, 4792, 5931, 8291, 148932, 5754, 1436, 2625, 652968, 2316, 22994, 10425, 78987, 57804, 4…	861	1409	8618	1.22896	0.250281	0.00843648	1.97912
GOTERM_BP_FAT	GO:0008284~positive regulation of cell proliferation	41	4.61192	0.00164875	3265, 2056, 4855, 2167, 6464, 2683, 2254, 1749, 1026, 57804, 6210, 28996, 6929, 7048, 537, 3559, 551, 5159, 8872, 2064, 598, 10312, 3651, 6277, 2321, 9238, 1012, 975, 2261, 1397, 3976, 10554, 3915, 8452, 6777, 3066, 3912, 4240, 7555, 3569, 65108	681	249	6781	1.63957	0.992104	0.911142	2.92046
UCSC_TFBS	COUP	386	43.4196	0.00179615	23510, 800, 90637, 159, 25799, 153, 10618, 535, 94097, 8878, 2011, 79081, 113444, 51368, 79714, 3290, 8733, 23644, 90525, 79814, 647859, 10628, 10623, 6777, 6778, 5216, 1436, 5252, 51499, 25771, 410, 23524, 1307, 55108, 25764, 8048, 322, 88745, 51380, 118429, 6480, 203068, 1838, 85451, 421, 10068, 59307, 5910, 23557, 7392, 4967, 51272, 2997, 26030, 79751, 28989, 57591, 28987, 972, 2261, 835, 5689…	861	3454	8618	1.11858	0.272546	0.00905034	2.18397
UCSC_TFBS	SP1	253	28.4589	0.00192726	10347, 4209, 728138, 2335, 5371, 5639, 9865, 81839, 153, 7169, 3927, 3485, 94097, 7068, 2011, 79081, 8425, 6618, 56913, 113444, 51368, 79714, 54890, 3710, 2321, 51093, 28512, 50626, 10627, 31, 6778, 4792, 5216, 29907, 5754, 5252, 23637, 55727, 51596, 2319, 2316, 51690, 7332, 4638, 2597, 2596, 3399, 84790, 90933, 23524, 25766, 25764, 88745, 23005, 203068, 56901, 421, 6382, 4855, 112, 2583, 59307, …	861	2165	8618	1.16968	0.289265	0.00944002	2.34167
SP_PIR_KEYWORDS	triple helix	9	1.01237	0.00212963	1307, 1280, 1290, 1281, 1291, 12833, 1277, 1289, 1278	874	25	8789	3.62018	0.708361	0.142754	3.084
GOTERM_CC_FAT	GO:0015935~small ribosomal subunit	14	1.5748	0.00220591	644166, 6217, 7316, 64949, 6208, 6188, 7311, 6187, 6202, 6210, 6224, 6222, 3921, 2512	645	54	6387	2.56727	0.649699	0.0995821	3.10785
UP_SEQ_FEATURE	propeptide:C-terminal propeptide	5	0.56243	0.00263158	1290, 1281, 1277, 1289, 1278	872	7	8782	7.19364	0.998721	0.964232	4.54773
UCSC_TFBS	ZIC1	144	16.198	0.00268836	284656, 10897, 1295, 4899, 55182, 5536, 4927, 10298, 2011, 79081, 11095, 6618, 51368, 1280, 1281, 7483, 3710, 8874, 4035, 2321, 8733, 473, 7407, 360023, 90525, 1798, 22984, 4892, 79157, 50626, 55553, 31, 6222, 25833, 440279, 6778, 8295, 112398, 29907, 5754, 23637, 51596, 2316, 9361, 57805, 25771, 5801, 28996, 7332, 162466, 23193, 90933, 97, 123036, 598, 5424, 4176, 9379, 9238, 7317, 2639, 91304, …	861	1157	8618	1.24575	0.379034	0.0127953	3.25246
GOTERM_BP_FAT	GO:0001959~regulation of cytokine-mediated signaling pathway	6	0.674916	0.00275819	59307, 10554, 10555, 5792, 9370, 3326	681	11	6781	5.43132	0.999698	0.932878	4.84009
GOTERM_CC_FAT	GO:0005583~fibrillar collagen	6	0.674916	0.00282476	1280, 1290, 1281, 1277, 1289, 1278	645	11	6387	5.40127	0.73911	0.114985	3.96345
UCSC_TFBS	NFKAPPAB	329	37.0079	0.00302211	10347, 10897, 330, 10992, 5639, 81839, 7355, 153, 6210, 3927, 3485, 94097, 8878, 7068, 2011, 11095, 8425, 3921, 170954, 89853, 51564, 51368, 79714, 3710, 8874, 55361, 90525, 80221, 79814, 647859, 89846, 50626, 55553, 3915, 10623, 6222, 31, 6777, 3912, 56926, 6778, 4792, 5216, 148932, 23637, 1436, 84298, 2316, 6891, 145173, 27181, 7328, 78987, 51393, 359948, 4097, 25771, 4638, 2597, 53407, 2596, 4…	861	2916	8618	1.12931	0.414754	0.0139991	3.64939
INTERPRO	IPR008160:Collagen triple helix repeat	13	1.46232	0.00306895	1307, 1280, 1281, 1290, 1291, 12833, 1295, 9370, 114898, 1277, 1289, 255631, 1278	806	50	8066	2.60194	0.986515	0.883877	4.9387
UCSC_TFBS	NMYC	297	33.4083	0.00327049	10347, 4209, 10897, 728138, 2335, 159, 10992, 9865, 114898, 7169, 10618, 94097, 7068, 8878, 2011, 79081, 8425, 89853, 51368, 51564, 54890, 3710, 1327, 55361, 10099, 51093, 79814, 50626, 10628, 3915, 10623, 6222, 31, 6777, 6778, 4792, 5216, 148932, 5252, 2319, 51596, 2316, 4097, 7332, 4638, 2597, 2596, 3399, 84790, 90933, 1307, 55108, 93611, 23387, 7317, 51181, 10319, 55208, 25764, 322, 88745, 513…	861	2609	8618	1.13942	0.440004	0.0147574	3.94382
GOTERM_CC_FAT	GO:0044420~extracellular matrix part	18	2.02475	0.00327167	1307, 1280, 1281, 1290, 1291, 375790, 1295, 2254, 2335, 10319, 6678, 667, 3915, 1277, 1289, 255631, 1278, 3912	645	83	6387	2.14749	0.789147	0.121655	4.57697
GOTERM_MF_FAT	GO:0019838~growth factor binding	17	1.91226	0.00489405	1280, 1281, 2064, 1291, 12833, 2321, 6187, 3485, 5654, 1277, 1289, 8539, 7048, 1278, 8425, 3559, 5159	661	78	6445	2.12508	0.990494	0.687754	7.41075
SP_PIR_KEYWORDS	extracellular matrix	26	2.92463	0.00506327	1290, 12833, 1291, 1295, 2335, 6678, 667, 1289, 11095, 8425, 1307, 7837, 1280, 4313, 1281, 7483, 375790, 633, 56999, 10319, 3915, 1277, 1634, 1278, 3912, 4320	874	147	8789	1.77862	0.946816	0.278195	7.18736
UP_TISSUE	Placenta	228	25.6468	0.00507204	10897, 2004, 63922, 4899, 6208, 5639, 81839, 153, 6210, 10618, 7167, 535, 3485, 7068, 8878, 2011, 79081, 55640, 3921, 51564, 1486, 2321, 6217, 8733, 1327, 5648, 28512, 10627, 83606, 6224, 3915, 6222, 6777, 55651, 5216, 5754, 23637, 5252, 1436, 10229, 51596, 827, 7328, 4638, 2597, 10081, 23524, 1307, 55108, 1066, 7317, 7316, 51181, 10319, 123355, 25764, 6202, 118429, 25917, 6480, 203068, 25911, 64…	864	1962	8634	1.16127	0.757972	0.376808	6.49898
GOTERM_CC_FAT	GO:0030529~ribonucleoprotein complex	55	6.18673	0.00521736	9513, 83443, 6160, 1938, 6164, 10992, 6168, 6208, 6169, 27339, 6210, 3921, 3304, 6217, 23644, 6158, 7311, 24144, 3182, 6224, 3184, 65003, 6222, 55651, 8539, 2512, 6146, 6141, 51690, 9092, 11100, 2078, 6188, 6187, 10081, 27258, 51253, 9128, 6139, 23524, 6171, 644166, 6134, 22827, 6130, 5093, 7316, 5094, 64949, 6176, 6175, 5725, 9136, 6202, 6129	645	380	6387	1.43323	0.916652	0.173978	7.20574
UCSC_TFBS	AP1FJ	274	30.8211	0.00522166	10347, 4209, 5738, 23510, 2004, 800, 90637, 728138, 2335, 4899, 7355, 153, 10618, 535, 3927, 3485, 94097, 8878, 55640, 6618, 113444, 89853, 3710, 2321, 51093, 5648, 4892, 10627, 55553, 6224, 3915, 6222, 31, 6777, 55651, 6778, 3912, 5216, 148932, 23637, 1459, 8439, 55727, 6891, 4097, 25771, 4638, 2597, 2596, 7048, 7317, 322, 8048, 51380, 4625, 4627, 55679, 6480, 203068, 85451, 808, 421, 221061, 51…	861	2408	8618	1.13893	0.604124	0.0229001	6.22812
UCSC_TFBS	SPZ1	305	34.3082	0.00524181	4209, 5738, 10897, 2004, 800, 63922, 159, 55846, 10992, 5639, 81839, 7355, 7169, 7167, 94097, 7068, 2011, 148808, 79081, 537, 8425, 170954, 6618, 113444, 89853, 51368, 55220, 51564, 79714, 7483, 3710, 6217, 55361, 23644, 51093, 4892, 50626, 55553, 10623, 31, 440279, 6778, 3912, 5216, 29907, 26206, 5252, 55727, 2319, 827, 51596, 2316, 55111, 78987, 25771, 4638, 10081, 3399, 90933, 55108, 7317, 103…	861	2708	8618	1.12734	0.605541	0.0224333	6.25145
SP_PIR_KEYWORDS	hydroxylysine	8	0.899888	0.00549524	1307, 1280, 1290, 1281, 1291, 1277, 1289, 1278	874	23	8789	3.49776	0.958622	0.272762	7.77771
UP_SEQ_FEATURE	compositionally biased region:Poly-Glu	39	4.38695	0.00555169	55065, 26511, 1108, 800, 22870, 5187, 1952, 5662, 10992, 10425, 23199, 9473, 4638, 4760, 55640, 9479, 9590, 26030, 147872, 10160, 64145, 2801, 10536, 9256, 5900, 28987, 91304, 7158, 9371, 8310, 9666, 118429, 23005, 84954, 57169, 84549, 7388, 3663, 9463	872	252	8782	1.55862	0.999999	0.990825	9.36546
UCSC_TFBS	HMX1	421	47.3566	0.00574867	63922, 330, 10992, 5371, 3485, 2011, 11095, 8425, 113444, 51368, 55220, 7483, 3290, 55361, 90525, 23644, 50626, 10628, 6777, 10723, 6778, 5216, 1436, 5252, 827, 51499, 55111, 78987, 25776, 25771, 7332, 23524, 1307, 55108, 10880, 25766, 7317, 51181, 55207, 123355, 88745, 51380, 1838, 808, 6482, 85451, 421, 6382, 5126, 112, 59307, 115572, 2254, 5914, 7392, 10653, 4967, 8362, 51272, 9203, 3105, 7975…	861	3853	8618	1.09367	0.639568	0.0240037	6.8365
UCSC_TFBS	RFX1	536	60.2925	0.00612819	10897, 2004, 800, 90637, 23514, 54107, 63922, 159, 330, 10992, 5371, 7355, 153, 10618, 535, 3485, 94097, 8878, 2011, 11095, 537, 8425, 113444, 55220, 51368, 79714, 7483, 3290, 8874, 55361, 10099, 23644, 8310, 50626, 10628, 6777, 6778, 29907, 5216, 148932, 23637, 5252, 827, 51499, 55111, 27181, 7328, 78987, 25776, 25771, 7332, 3399, 410, 90933, 23524, 1307, 55108, 25766, 7317, 7316, 25764, 322, 80…	861	5013	8618	1.07021	0.66312	0.0249855	7.27236
UCSC_TFBS	AP2GAMMA	111	12.4859	0.00618507	6160, 83871, 4899, 55182, 11016, 7355, 114898, 7169, 535, 51421, 94097, 1289, 2011, 8425, 55220, 4313, 79714, 4688, 4035, 2321, 80221, 79814, 647859, 84336, 55553, 6777, 10723, 112398, 5216, 8291, 4320, 5931, 5252, 29775, 51596, 8646, 4097, 11033, 84790, 7048, 1268, 23524, 55108, 644166, 9379, 91300, 10319, 55207, 25764, 6175, 1397, 25917, 1639, 81544, 23005, 26472, 4627, 85451, 6382, 421, 56901,…	861	881	8618	1.2611	0.666515	0.0246492	7.33752
UCSC_TFBS	SEF1	456	51.2936	0.00620219	10897, 800, 63922, 159, 10992, 5371, 25799, 153, 10618, 94097, 8878, 2011, 148808, 537, 11095, 8425, 113444, 8872, 79714, 7483, 3290, 8733, 1327, 90525, 79814, 647859, 50626, 10623, 10723, 6778, 5216, 1436, 23637, 5252, 827, 27181, 51393, 25771, 7332, 3399, 90933, 23524, 55108, 7317, 55207, 123355, 25764, 322, 6387, 6480, 203068, 1838, 85451, 808, 6482, 421, 5126, 10068, 59307, 115572, 2254, 5914…	861	4206	8618	1.08517	0.66753	0.0241743	7.35712
GOTERM_BP_FAT	GO:0000904~cell morphogenesis involved in differentiation	24	2.69966	0.00627207	11041, 2064, 4855, 6277, 2335, 7316, 1952, 1749, 23162, 10505, 322, 7311, 667, 65010, 6387, 3182, 4627, 8452, 3915, 2596, 7852, 3912, 4692, 1267	681	133	6781	1.79683	1	0.990098	10.6862
UCSC_TFBS	NFKB	446	50.1687	0.00634008	10992, 5371, 7355, 153, 10618, 3485, 94097, 8878, 2011, 537, 11095, 79081, 8425, 113444, 51368, 8733, 1327, 55361, 90525, 23644, 79814, 647859, 50626, 6777, 6778, 29907, 5216, 148932, 1436, 23637, 5252, 827, 6891, 145173, 55111, 7328, 51393, 7332, 1307, 55108, 322, 8048, 88745, 6387, 203068, 1838, 85451, 808, 421, 5126, 10068, 59307, 115572, 2254, 5914, 10959, 28971, 7392, 10653, 4967, 51272, 578…	861	4107	8618	1.08696	0.675596	0.0241762	7.51489
GOTERM_CC_FAT	GO:0005578~proteinaceous extracellular matrix	31	3.48706	0.00658042	1290, 12833, 1291, 1295, 2254, 2335, 6678, 667, 1289, 255631, 11095, 8425, 89797, 1307, 1280, 4313, 1281, 7483, 375790, 633, 56999, 10319, 24144, 3915, 1277, 1634, 1278, 3912, 4146, 23768, 4320	645	187	6387	1.64156	0.956545	0.200687	9.00704
GOTERM_BP_FAT	GO:0006412~translation	38	4.27447	0.00693817	6146, 6160, 6141, 1938, 1937, 6164, 1915, 6168, 6208, 6188, 6169, 7965, 6187, 6210, 51253, 8894, 3921, 6139, 6134, 6171, 644166, 6130, 6217, 7316, 7407, 3692, 8667, 6158, 6176, 6175, 7311, 6202, 6224, 65003, 6222, 7458, 57169, 6129	681	245	6781	1.54442	1	0.983185	11.7555
UCSC_TFBS	COMP1	445	50.0562	0.00759282	10897, 2004, 800, 23514, 63922, 10992, 5371, 25799, 7355, 153, 535, 3485, 94097, 2011, 11095, 79081, 8425, 113444, 51368, 203, 79714, 7483, 8733, 55361, 90525, 23644, 79814, 8310, 10627, 10623, 6777, 10723, 6778, 29907, 5216, 148932, 1436, 23637, 827, 6891, 25771, 10081, 410, 90933, 55108, 25766, 123355, 322, 51380, 222229, 203068, 85451, 808, 421, 5126, 10068, 59307, 5914, 5910, 10959, 28971, 49…	861	4106	8618	1.08479	0.740515	0.0282953	8.93692
GOTERM_BP_FAT	GO:0008629~induction of apoptosis by intracellular signals	10	1.12486	0.007647	64782, 28996, 27113, 9616, 2876, 8452, 26471, 5371, 1026, 9092	681	36	6781	2.76595	1	0.97657	12.88
UCSC_TFBS	MAX	166	18.6727	0.00778294	1290, 23510, 79586, 1108, 728138, 113655, 159, 10992, 5371, 55182, 5536, 8671, 5639, 7355, 11016, 114898, 55187, 1289, 2011, 79081, 283991, 89853, 51564, 4313, 375790, 3710, 10535, 8874, 2321, 6217, 1327, 360023, 80237, 1798, 50626, 55553, 5836, 6222, 1277, 6777, 4792, 5252, 51596, 2316, 9361, 340542, 2078, 8646, 4097, 4638, 83463, 2597, 79971, 23193, 349565, 97, 93611, 6171, 152185, 23387, 4176,…	861	1396	8618	1.19022	0.749167	0.0284007	9.15096
SP_PIR_KEYWORDS	collagen	13	1.46232	0.00782237	1307, 1280, 1281, 1290, 1291, 12833, 1295, 9370, 114898, 1277, 1289, 255631, 1278	874	56	8789	2.33444	0.989317	0.338103	10.8983
UCSC_TFBS	EGR2	88	9.89876	0.00787979	4043, 686, 5126, 10897, 6461, 23030, 1108, 1295, 22870, 80308, 5914, 10580, 10992, 6208, 55182, 9076, 374569, 11016, 54187, 83483, 6929, 10585, 130497, 89797, 578, 283991, 26030, 113444, 55220, 51368, 9501, 9441, 54890, 4035, 9256, 360023, 84447, 56999, 7405, 57591, 2261, 56899, 51333, 55553, 29841, 3915, 80176, 70, 5875, 6650, 6778, 7003, 652968, 2316, 155066, 1952, 201191, 27250, 6187, 127829, …	861	680	8618	1.29532	0.753464	0.028172	9.25983
SP_PIR_KEYWORDS	laminin egf-like domain	7	0.787402	0.00824481	65010, 375790, 3915, 1952, 3912, 10319, 9620	874	19	8789	3.70487	0.991648	0.328856	11.4541
UP_SEQ_FEATURE	propeptide:N-terminal propeptide	4	0.449944	0.00834037	1280, 1281, 1277, 1278	872	5	8782	8.05688	1	0.994974	13.7514
GOTERM_BP_FAT	GO:0032989~cellular component morphogenesis	35	3.93701	0.0087345	51024, 5754, 135, 4855, 2335, 1749, 1952, 10505, 667, 65010, 4633, 2596, 2011, 7852, 578, 1267, 2064, 11041, 6277, 7316, 23162, 322, 7311, 6387, 3182, 55553, 4627, 8452, 3915, 23363, 70, 71, 3912, 55909, 4692	681	224	6781	1.55585	1	0.974703	14.5791
UP_SEQ_FEATURE	domain:Ig-like C2-type 3	13	1.46232	0.0089346	5754, 7837, 1436, 5738, 4684, 5792, 2321, 2261, 25878, 4638, 4162, 53834, 5159	872	57	8782	2.29692	1	0.989301	14.6598
GOTERM_MF_FAT	GO:0015301~anion:anion antiporter activity	5	0.56243	0.00901474	65010, 8402, 83697, 284129, 8671	661	9	6445	5.41688	0.999815	0.820711	13.2484
UP_SEQ_FEATURE	glycosylation site:N-linked (GlcNAc...)	190	21.3723	0.00968362	4043, 10347, 686, 1290, 284656, 5738, 1291, 79586, 6559, 728138, 5021, 2335, 10406, 10544, 284654, 83877, 8671, 9865, 153, 79887, 10618, 83483, 148808, 537, 255631, 11095, 8425, 5159, 51368, 1280, 4313, 68366, 1486, 53947, 7483, 375790, 3290, 6545, 10536, 230857, 4035, 2321, 8733, 56999, 10099, 1798, 5648, 1513, 79157, 3002, 3915, 2161, 1277, 10723, 1278, 3912, 56926, 5754, 1436, 1075, 145173, 54…	872	1639	8782	1.16749	1	0.983426	15.7919
GOTERM_MF_FAT	GO:0005201~extracellular matrix structural constituent	13	1.46232	0.00981588	1280, 1281, 1290, 7483, 633, 2335, 3915, 1277, 1289, 255631, 4146, 3912, 1278	661	56	6445	2.26348	0.999914	0.789909	14.3426
UCSC_TFBS	PPARA	484	54.4432	0.00989961	10897, 23510, 800, 10992, 5371, 7355, 10618, 94097, 8878, 2011, 148808, 537, 11095, 79081, 8425, 113444, 51368, 8733, 55361, 90525, 23644, 10099, 50626, 10628, 6777, 6778, 5216, 148932, 1436, 5252, 6891, 145173, 7328, 78987, 51393, 25771, 7332, 410, 23524, 1307, 55108, 10880, 25766, 7317, 55208, 25764, 8048, 88745, 51380, 203068, 1838, 85451, 421, 6382, 5126, 10068, 112, 59307, 2254, 5914, 5910, …	861	4511	8618	1.07393	0.82812	0.0346062	11.503
GOTERM_CC_FAT	GO:0005886~plasma membrane	191	21.4848	0.0100956	4043, 10347, 284656, 1291, 23510, 10400, 6559, 22872, 800, 5021, 2335, 10544, 8671, 5639, 153, 10618, 83483, 51421, 535, 3927, 3485, 2011, 55640, 3921, 9145, 5159, 203, 4313, 4688, 230857, 3710, 4035, 8874, 2321, 55361, 647859, 4892, 9742, 3002, 3915, 1277, 6016, 10723, 440279, 1278, 3912, 8291, 5754, 1436, 83892, 6804, 2319, 56882, 6891, 2316, 26286, 51393, 6188, 11033, 5801, 83697, 12503, 2596,…	645	1635	6387	1.15679	0.991932	0.274809	13.5035
UCSC_TFBS	CREB	392	44.0945	0.0104621	10897, 2004, 800, 90637, 153, 10618, 3485, 94097, 2011, 537, 8425, 113444, 51368, 79714, 3290, 8874, 8733, 1327, 55361, 23644, 90525, 50626, 10628, 10623, 6777, 6778, 29907, 5252, 6891, 55111, 7328, 78987, 51393, 7332, 10081, 3399, 23524, 1307, 55108, 10880, 7317, 7316, 123355, 55207, 25764, 322, 6387, 88745, 222229, 203068, 1838, 808, 5126, 59307, 115572, 2254, 5914, 5910, 374569, 10959, 7392, 4…	861	3595	8618	1.09142	0.844568	0.0358428	12.1186
UCSC_TFBS	CETS1P54	247	27.784	0.0106321	4209, 10897, 2004, 54107, 4899, 5371, 55846, 5639, 9865, 10618, 7167, 537, 8425, 170954, 113444, 51368, 51564, 79714, 3710, 2321, 8733, 90525, 51093, 5648, 79814, 50626, 6224, 6222, 31, 6777, 10723, 6778, 3912, 5216, 5754, 1459, 10229, 2319, 6891, 2316, 7332, 4638, 4636, 90933, 55108, 25766, 7317, 118429, 51380, 25917, 4625, 23005, 4627, 55679, 6480, 25911, 6482, 808, 421, 57602, 5126, 10068, 258…	861	2178	8618	1.13512	0.849225	0.03573	12.3039
UP_TISSUE	Epithelium	195	21.9348	0.0107933	4209, 5738, 2004, 800, 54107, 2335, 10992, 5371, 5636, 25799, 7167, 3927, 8878, 2011, 11095, 170954, 51368, 51564, 54890, 3710, 8874, 55361, 23644, 10627, 31, 6777, 5216, 2316, 55111, 2597, 84790, 7048, 90933, 23524, 152185, 25766, 7317, 7316, 25764, 88745, 4627, 222229, 85451, 57602, 23030, 112, 80308, 23170, 65010, 7392, 9203, 8362, 56006, 5130, 87, 9590, 4076, 26030, 4155, 84447, 28987, 57591,…	864	1679	8634	1.1606	0.951573	0.530894	13.3601
UP_TISSUE	Bone	10	1.12486	0.0108716	1513, 81669, 1290, 4521, 6222, 6164, 633, 1277, 55194, 57521	864	38	8634	2.62975	0.952631	0.456625	13.4506
UCSC_TFBS	NRF2	293	32.9584	0.0113912	10347, 5738, 23510, 2004, 800, 63922, 5634, 10992, 25799, 81839, 3485, 2011, 79081, 537, 55640, 6618, 8872, 54890, 8874, 388121, 6217, 23644, 80221, 51093, 50626, 10627, 10623, 6222, 31, 6778, 5216, 148932, 5252, 23637, 55727, 84298, 51596, 55111, 78987, 25776, 4097, 25771, 2597, 53407, 3399, 7048, 90933, 1307, 55108, 10880, 152185, 7317, 55207, 88745, 51380, 25917, 4625, 222229, 4627, 6480, 2030…	861	2626	8618	1.1168	0.868378	0.0375381	13.1268
UCSC_TFBS	HOX13	410	46.1192	0.0116403	23510, 10897, 2004, 800, 54107, 63922, 330, 159, 7355, 153, 94097, 2011, 148808, 11095, 79081, 8425, 113444, 51368, 55220, 79714, 7483, 23644, 90525, 8310, 50626, 10627, 10623, 6777, 6778, 29907, 5216, 1436, 23637, 5252, 145173, 51499, 55111, 7328, 51393, 25771, 10081, 410, 3399, 90933, 23524, 1307, 55108, 25766, 7317, 123355, 25764, 322, 88745, 222229, 203068, 85451, 421, 5126, 10068, 112, 59307…	861	3781	8618	1.08538	0.874118	0.0376509	13.3952
SP_PIR_KEYWORDS	phosphatidylinositol linkage	6	0.674916	0.0122962	4684, 966, 4076, 1012, 1604, 5621	874	15	8789	4.02243	0.999216	0.423107	16.623
SP_PIR_KEYWORDS	Ehlers-Danlos syndrome	5	0.56243	0.0124452	1290, 1281, 1277, 1289, 1278	874	10	8789	5.02803	0.999282	0.403714	16.8076
GOTERM_CC_FAT	GO:0031012~extracellular matrix	32	3.59955	0.0125844	1290, 12833, 1291, 1295, 2254, 2335, 6678, 667, 10653, 1289, 255631, 11095, 8425, 89797, 1307, 1280, 4313, 1281, 7483, 375790, 633, 56999, 10319, 24144, 3915, 1277, 1634, 1278, 3912, 4146, 23768, 4320	645	204	6387	1.55331	0.997559	0.313376	16.561
GOTERM_BP_FAT	GO:0006916~anti-apoptosis	24	2.69966	0.0126099	3304, 598, 9616, 4353, 3313, 7316, 84447, 330, 51499, 57591, 1012, 7311, 835, 5621, 1051, 81542, 2876, 55829, 6777, 8878, 8539, 9479, 3586, 4792	681	141	6781	1.69488	1	0.990477	20.3828
GOTERM_BP_FAT	GO:0043066~negative regulation of apoptosis	36	4.04949	0.0126821	135, 3265, 4353, 3313, 330, 51499, 1026, 1051, 28996, 2876, 4760, 80331, 8878, 9479, 26173, 1280, 3304, 2064, 598, 9616, 7316, 84447, 57591, 972, 1012, 5621, 7311, 835, 9821, 81542, 55829, 6777, 8539, 3586, 4792, 3569	681	238	6781	1.50616	1	0.984405	20.4873
GOTERM_BP_FAT	GO:0007009~plasma membrane organization	5	0.56243	0.0128512	57048, 53947, 375790, 1289, 8291	681	10	6781	4.97871	1	0.977517	20.7316
SP_PIR_KEYWORDS	nucleotidyltransferase	11	1.23735	0.013192	5424, 64852, 80308, 54107, 349565, 27434, 5130, 5432, 29926, 91373, 57804	874	46	8789	2.40471	0.999536	0.400533	17.7272
UCSC_TFBS	AP2REP	402	45.2193	0.0133314	23510, 800, 63922, 159, 7355, 153, 3485, 94097, 2011, 11095, 8425, 113444, 51368, 55220, 79714, 7483, 8733, 55361, 23644, 90525, 10099, 50626, 10623, 6777, 6778, 5216, 148932, 5252, 84298, 827, 6891, 51499, 7328, 78987, 25776, 25771, 410, 90933, 23524, 1307, 55108, 10880, 7317, 55207, 55208, 25764, 322, 88745, 51380, 118429, 1838, 808, 85451, 421, 6382, 5126, 10068, 112, 59307, 2254, 5914, 5910, …	861	3708	8618	1.08515	0.907035	0.042272	15.1979
KEGG_PATHWAY	hsa04512:ECM-receptor interaction	14	1.5748	0.0134594	1280, 1281, 1290, 1291, 375790, 2335, 10319, 9672, 3915, 1277, 1289, 6382, 1278, 3912	335	58	2873	2.0701	0.918479	0.714482	15.4372
KEGG_PATHWAY	hsa04510:Focal adhesion	26	2.92463	0.0141228	3265, 1290, 1291, 6464, 2316, 2335, 330, 10298, 4633, 4638, 4636, 1289, 87, 5159, 1280, 2064, 6714, 1281, 2321, 10319, 10627, 3915, 1277, 71, 1278, 3912	335	138	2873	1.61579	0.928018	0.584018	16.1381
GOTERM_BP_FAT	GO:0043069~negative regulation of programmed cell death	36	4.04949	0.0143281	135, 3265, 4353, 3313, 330, 51499, 1026, 1051, 28996, 2876, 4760, 80331, 8878, 9479, 26173, 1280, 3304, 2064, 598, 9616, 7316, 84447, 57591, 972, 1012, 5621, 7311, 835, 9821, 81542, 55829, 6777, 8539, 3586, 4792, 3569	681	240	6781	1.49361	1	0.978706	22.8351
UCSC_TFBS	AHR	312	35.0956	0.0143797	10347, 4209, 10897, 2004, 800, 63922, 2335, 4899, 10992, 5636, 5639, 9865, 7355, 7169, 3485, 7068, 2011, 11095, 55640, 8425, 3921, 170954, 113444, 51368, 51564, 8872, 54890, 3710, 23644, 90525, 80221, 4892, 50626, 55553, 3915, 31, 6777, 6778, 3912, 148932, 5754, 26206, 5252, 1436, 2319, 827, 51596, 6891, 55111, 51690, 78987, 4097, 4638, 2597, 3399, 84790, 7048, 1307, 23524, 55108, 93611, 23387, 5…	861	2824	8618	1.10584	0.922979	0.0447478	16.2979
UCSC_TFBS	ATF6	416	46.7942	0.0147711	23510, 2004, 10992, 5371, 7355, 10618, 535, 94097, 8878, 2011, 148808, 79081, 8425, 51368, 203, 7483, 8733, 1327, 90525, 23644, 50626, 10628, 10623, 10723, 6778, 29907, 5216, 148932, 5252, 8439, 78987, 51393, 25771, 3399, 410, 23524, 1307, 55108, 7317, 55207, 25764, 322, 88745, 203068, 1838, 808, 6482, 85451, 421, 6382, 5126, 10068, 112, 59307, 2254, 5914, 10959, 374569, 23557, 7392, 10653, 4967,…	861	3851	8618	1.08124	0.928208	0.0451589	16.7053
GOTERM_BP_FAT	GO:0060548~negative regulation of cell death	36	4.04949	0.0152139	135, 3265, 4353, 3313, 330, 51499, 1026, 1051, 28996, 2876, 4760, 80331, 8878, 9479, 26173, 1280, 3304, 2064, 598, 9616, 7316, 84447, 57591, 972, 1012, 5621, 7311, 835, 9821, 81542, 55829, 6777, 8539, 3586, 4792, 3569	681	241	6781	1.48741	1	0.976444	24.0712
UP_SEQ_FEATURE	region of interest:Interaction with TP53	4	0.449944	0.0154569	9820, 84447, 8295, 7965	872	6	8782	6.71407	1	0.996396	24.0544
GOTERM_BP_FAT	GO:0050727~regulation of inflammatory response	11	1.23735	0.0162129	135, 2167, 2876, 6777, 9370, 2161, 3586, 5468, 3559, 3569, 5648	681	47	6781	2.33046	1	0.975006	25.4429
SP_PIR_KEYWORDS	glycoprotein	198	22.2722	0.0163163	10347, 5738, 728138, 2335, 9865, 153, 10618, 3485, 148808, 11095, 537, 8425, 51368, 1486, 7483, 3290, 230857, 2321, 8733, 10099, 5648, 3915, 10723, 56926, 3912, 5754, 1436, 1075, 145173, 27181, 78987, 51393, 410, 7048, 1307, 1066, 10319, 5621, 118429, 6480, 6482, 6382, 4240, 5126, 221061, 10068, 4855, 112, 2583, 59307, 4353, 2683, 2254, 10580, 3625, 4758, 65010, 10653, 4072, 2678, 10585, 7852, 41…	874	1737	8789	1.14629	0.999926	0.448044	21.4728
UP_SEQ_FEATURE	region of interest:Triple-helical region	6	0.674916	0.0163527	1280, 1281, 1291, 12833, 1277, 1289	872	16	8782	3.77666	1	0.994539	25.2657
UCSC_TFBS	LUN1	442	49.7188	0.016456	10897, 23510, 800, 90637, 63922, 10992, 7355, 153, 535, 3485, 94097, 8878, 2011, 537, 79081, 8425, 51368, 79714, 8874, 8733, 55361, 23644, 50626, 10628, 10623, 6777, 6778, 5216, 5252, 8439, 827, 6891, 25776, 25771, 7332, 23524, 55108, 7317, 123355, 55208, 25764, 322, 88745, 6387, 6480, 203068, 808, 421, 6382, 5126, 10068, 112, 59307, 23557, 7392, 4967, 27440, 51272, 9203, 2997, 9590, 26030, 79751…	861	4117	8618	1.07459	0.946972	0.0493762	18.4382
SP_PIR_KEYWORDS	diabetes mellitus	8	0.899888	0.0171385	10555, 3651, 4760, 9370, 9479, 5468, 11132, 2997	874	28	8789	2.87316	0.999954	0.444429	22.4316
INTERPRO	IPR002049:EGF-like, laminin	7	0.787402	0.0179036	65010, 375790, 3915, 1952, 3912, 10319, 9620	806	22	8066	3.18419	1	0.999783	25.7469
GOTERM_CC_FAT	GO:0005829~cytosol	114	12.8234	0.0183602	6160, 6559, 9459, 6164, 6168, 6208, 5536, 6169, 4927, 6210, 54187, 7167, 8878, 3921, 203, 8874, 6217, 7407, 2752, 22984, 6158, 647859, 89846, 4836, 6224, 3002, 6222, 6777, 7555, 4792, 29907, 23637, 2167, 2316, 6891, 1915, 26286, 22994, 6188, 6187, 3416, 7048, 11132, 5152, 644166, 6171, 598, 7316, 8667, 6176, 6175, 7431, 6202, 1639, 4627, 203068, 808, 2053, 9513, 6464, 1937, 80308, 10580, 57132, 2…	645	937	6387	1.20477	0.99985	0.404154	23.2737
GOTERM_BP_FAT	GO:0042771~DNA damage response, signal transduction by p53 class mediator resulting in induction of apoptosis	5	0.56243	0.0186187	64782, 28996, 27113, 26471, 5371	681	11	6781	4.5261	1	0.980527	28.6507
GOTERM_BP_FAT	GO:0042981~regulation of apoptosis	65	7.31159	0.0195947	4353, 9459, 2683, 330, 5371, 1051, 4760, 8878, 578, 87, 64782, 1280, 3304, 2064, 5792, 8874, 84447, 57591, 972, 835, 7311, 9821, 89846, 10628, 8452, 6777, 8539, 1613, 3586, 4792, 135, 3265, 29775, 3313, 51499, 1026, 9092, 6188, 28996, 3456, 27113, 2876, 10081, 80331, 349565, 3399, 9479, 3559, 11132, 1508, 26173, 6714, 9618, 598, 9616, 9370, 7316, 1012, 5621, 322, 81542, 55829, 26471, 203068, 3569	681	498	6781	1.29966	1	0.979158	29.9146
UP_SEQ_FEATURE	domain:Ig-like C2-type 5	8	0.899888	0.0205558	5754, 1436, 5738, 25878, 4638, 4684, 2321, 5159	872	29	8782	2.77823	1	0.997074	30.7099
SMART	SM00180:EGF_Lam	7	0.787402	0.0214835	65010, 375790, 3915, 1952, 3912, 10319, 9620	449	22	4306	3.05143	0.997664	0.951665	24.9488
UP_SEQ_FEATURE	domain:Ig-like C2-type 4	9	1.01237	0.0222409	5754, 1436, 7837, 5738, 25878, 4638, 4684, 2321, 5159	872	36	8782	2.51778	1	0.996607	32.7856
GOTERM_CC_FAT	GO:0044421~extracellular region part	66	7.42407	0.0223821	686, 1290, 5126, 2056, 4855, 1291, 4353, 1295, 2254, 2335, 10406, 284654, 10653, 114898, 50487, 3485, 1289, 11095, 255631, 89797, 8425, 1280, 1281, 4313, 7483, 375790, 2321, 633, 56999, 5648, 1513, 24144, 3915, 1277, 2161, 1278, 3912, 3586, 4320, 12833, 3069, 3991, 6678, 667, 8646, 3456, 5654, 7276, 410, 3416, 1267, 551, 1307, 9370, 10319, 1012, 6387, 3976, 10554, 55829, 1634, 4146, 4240, 1471, 3…	645	507	6387	1.28906	0.999979	0.449731	27.6476
GOTERM_BP_FAT	GO:0043067~regulation of programmed cell death	65	7.31159	0.0228214	4353, 9459, 2683, 330, 5371, 1051, 4760, 8878, 578, 87, 64782, 1280, 3304, 2064, 5792, 8874, 84447, 57591, 972, 835, 7311, 9821, 89846, 10628, 8452, 6777, 8539, 1613, 3586, 4792, 135, 3265, 29775, 3313, 51499, 1026, 9092, 6188, 28996, 3456, 27113, 2876, 10081, 80331, 349565, 3399, 9479, 3559, 11132, 1508, 26173, 6714, 9618, 598, 9616, 9370, 7316, 1012, 5621, 322, 81542, 55829, 26471, 203068, 3569	681	501	6781	1.29188	1	0.985496	33.9442
GOTERM_CC_FAT	GO:0005887~integral to plasma membrane	68	7.64904	0.0233714	284656, 9289, 23510, 4855, 6559, 3783, 5021, 10580, 10544, 8671, 5639, 9415, 9076, 10505, 65010, 153, 81669, 3777, 7852, 9145, 4076, 4157, 3105, 5159, 4688, 3710, 5792, 7036, 4035, 2321, 55361, 975, 2261, 4543, 131566, 6510, 10723, 5754, 135, 1436, 83892, 10266, 967, 6891, 6844, 3363, 51393, 1604, 7048, 554, 1365, 1268, 57192, 2348, 2040, 8402, 10312, 5724, 653361, 4627, 6382, 6573, 140, 3061, 96…	645	526	6387	1.28015	0.999987	0.44635	28.6874
UCSC_TFBS	NGFIC	274	30.8211	0.0239765	4209, 10897, 63922, 5371, 55846, 5639, 9865, 6210, 3927, 3485, 94097, 7068, 2011, 55640, 8425, 6618, 113444, 51368, 3710, 55361, 23644, 50626, 55553, 3915, 10623, 31, 6777, 6778, 148932, 5754, 5252, 827, 51596, 2316, 7332, 2597, 3399, 84790, 90933, 23524, 55108, 25766, 7317, 322, 88745, 25917, 23005, 203068, 25911, 85451, 808, 56901, 57602, 5126, 23030, 4855, 2583, 2254, 5914, 84306, 84304, 3625,…	861	2479	8618	1.10631	0.986371	0.0702186	25.7765
GOTERM_CC_FAT	GO:0031226~intrinsic to plasma membrane	69	7.76153	0.0242466	284656, 9289, 23510, 4855, 6559, 3783, 5021, 10580, 10544, 8671, 5639, 9415, 9076, 10505, 65010, 153, 81669, 3777, 7852, 9145, 4076, 4157, 3105, 5159, 4688, 3710, 5792, 7036, 4035, 2321, 55361, 975, 2261, 4543, 131566, 6510, 10723, 5754, 135, 1436, 83892, 10266, 967, 966, 6891, 6844, 3363, 51393, 1604, 7048, 554, 1365, 1268, 57192, 2348, 2040, 8402, 10312, 5724, 653361, 4627, 6382, 6573, 140, 306…	645	536	6387	1.27474	0.999991	0.441753	29.5956
GOTERM_BP_FAT	GO:0010941~regulation of cell death	65	7.31159	0.0244484	4353, 9459, 2683, 330, 5371, 1051, 4760, 8878, 578, 87, 64782, 1280, 3304, 2064, 5792, 8874, 84447, 57591, 972, 835, 7311, 9821, 89846, 10628, 8452, 6777, 8539, 1613, 3586, 4792, 135, 3265, 29775, 3313, 51499, 1026, 9092, 6188, 28996, 3456, 27113, 2876, 10081, 80331, 349565, 3399, 9479, 3559, 11132, 1508, 26173, 6714, 9618, 598, 9616, 9370, 7316, 1012, 5621, 322, 81542, 55829, 26471, 203068, 3569	681	504	6781	1.28419	1	0.986045	35.892
GOTERM_BP_FAT	GO:0009166~nucleotide catabolic process	8	0.899888	0.0258916	5151, 4625, 4521, 4595, 11164, 9361, 1267, 498	681	30	6781	2.65531	1	0.986101	37.5744
KEGG_PATHWAY	hsa04260:Cardiac muscle contraction	11	1.23735	0.0261246	4633, 7169, 1537, 1340, 4625, 9167, 70, 1327, 7388, 93589, 10975	335	44	2873	2.14403	0.992533	0.706045	27.9319
UP_SEQ_FEATURE	region of interest:Nonhelical region (C-terminal)	3	0.337458	0.0275344	1280, 1281, 1277	872	3	8782	10.0711	1	0.998366	38.9314
UP_SEQ_FEATURE	domain:Laminin EGF-like	3	0.337458	0.0275344	65010, 1952, 9620	872	3	8782	10.0711	1	0.998366	38.9314
SP_PIR_KEYWORDS	skin	3	0.337458	0.0276141	1281, 1277, 1278	874	3	8789	10.0561	1	0.593102	33.7319
GOTERM_BP_FAT	GO:0048661~positive regulation of smooth muscle cell proliferation	7	0.787402	0.0277565	4855, 10554, 2321, 6777, 7048, 3569, 1012	681	24	6781	2.90425	1	0.987052	39.6866
UCSC_TFBS	EGR1	80	8.99888	0.0277992	221061, 79586, 6829, 113655, 2254, 80308, 5914, 6324, 55182, 3625, 5639, 130497, 11095, 5886, 87, 4155, 51564, 1280, 10160, 2801, 5792, 4035, 1798, 90525, 57591, 9401, 50626, 55291, 80139, 402573, 377, 8452, 29841, 23363, 25833, 81894, 71, 1278, 6778, 55909, 29907, 8291, 7003, 51024, 967, 2319, 5187, 5662, 6844, 55111, 11100, 201191, 57805, 23576, 11033, 84749, 9679, 28996, 10081, 79932, 9167, 96…	861	643	8618	1.24532	0.993195	0.0798044	29.2693
GOTERM_BP_FAT	GO:0044259~multicellular organismal macromolecule metabolic process	6	0.674916	0.0283144	1281, 4313, 31, 1277, 1289, 4320	681	18	6781	3.31914	1	0.985208	40.3052
UCSC_TFBS	RREB1	354	39.82	0.028493	4209, 5738, 2004, 800, 63922, 2335, 4899, 55846, 10992, 5639, 81839, 7355, 153, 6210, 7169, 3927, 3485, 94097, 2011, 11095, 56917, 8425, 6618, 113444, 89853, 51564, 51368, 79714, 3710, 8874, 388121, 6217, 2321, 8733, 23644, 90525, 10099, 51093, 28512, 55553, 6222, 31, 10723, 56926, 6778, 29907, 5216, 5754, 5252, 1459, 55727, 2319, 51596, 2316, 6891, 145173, 7328, 78987, 51393, 4097, 25771, 4638, …	861	3275	8618	1.08192	0.994003	0.0804559	29.8869
UCSC_TFBS	CMYB	384	43.1946	0.0285179	4209, 10347, 10897, 2004, 728138, 63922, 2335, 5371, 5636, 5639, 9865, 7355, 7169, 7167, 3485, 94097, 8878, 7068, 2011, 79081, 11095, 55640, 56917, 8425, 89853, 51564, 51368, 7483, 79714, 3290, 3710, 8874, 8733, 1327, 23644, 80221, 51093, 79814, 4892, 50626, 3915, 6222, 31, 56926, 6778, 5216, 5754, 26206, 1436, 23637, 2319, 51596, 2316, 6891, 7328, 55111, 78987, 4097, 25771, 7332, 4638, 2597, 534…	861	3572	8618	1.07603	0.99403	0.0792782	29.9089
GOTERM_MF_FAT	GO:0016779~nucleotidyltransferase activity	14	1.5748	0.0293344	5424, 80308, 54107, 27434, 91373, 57804, 27297, 54187, 64852, 10623, 349565, 5130, 5432, 29926	661	72	6445	1.89591	1	0.982339	37.3289
UCSC_TFBS	GRE	424	47.694	0.0294026	10897, 2004, 800, 63922, 159, 10992, 5371, 7355, 535, 3485, 94097, 537, 11095, 79081, 8425, 51368, 8872, 79714, 7483, 8874, 1327, 55361, 90525, 647859, 10628, 10623, 5216, 1436, 5252, 84298, 827, 145173, 55111, 78987, 410, 1307, 55108, 10880, 7317, 123355, 25764, 8048, 88745, 118429, 51380, 222229, 6480, 203068, 1838, 85451, 421, 6382, 5126, 10068, 112, 59307, 115572, 5914, 28971, 4967, 9203, 959…	861	3971	8618	1.06873	0.994919	0.0804273	30.6889
COG_ONTOLOGY	DNA replication, recombination, and repair	9	1.01237	0.0295169	64782, 25917, 5424, 3915, 4595, 80198, 57169, 3912, 667	87	41	926	2.33642	0.567821	0.567821	22.1702
GOTERM_BP_FAT	GO:0000902~cell morphogenesis	29	3.26209	0.030019	5754, 135, 4855, 2335, 1749, 1952, 10505, 667, 65010, 2596, 2011, 7852, 1267, 11041, 2064, 6277, 7316, 23162, 7311, 322, 6387, 3182, 55553, 4627, 8452, 3915, 55909, 3912, 4692	681	194	6781	1.48848	1	0.985854	42.1585
PIR_SUPERFAMILY	PIRSF038671:cadherin EGF LAG seven-pass G-type receptors	3	0.337458	0.032032	65010, 1952, 9620	415	3	3857	9.29398	1	0.99954	37.188
UP_SEQ_FEATURE	domain:VWFC	5	0.56243	0.0331474	7837, 1280, 1290, 1281, 1277	872	13	8782	3.8735	1	0.999176	44.8668
SP_PIR_KEYWORDS	methylated amino acid	5	0.56243	0.0333094	8362, 808, 70, 71, 4155	874	13	8789	3.86772	1	0.643196	39.2119
GOTERM_BP_FAT	GO:0050679~positive regulation of epithelial cell proliferation	7	0.787402	0.0335269	2064, 3915, 2254, 2683, 537, 1749, 3912	681	25	6781	2.78808	1	0.989411	45.8028
BIOCARTA	h_ecmPathway:Erk and PI-3 Kinase Are Necessary for Collagen Binding in Corneal Epithelia	6	0.674916	0.0347628	4633, 3265, 6714, 4638, 6464, 5216	98	19	962	3.09989	0.998918	0.998918	35.6531
GOTERM_BP_FAT	GO:0030330~DNA damage response, signal transduction by p53 class mediator	6	0.674916	0.0353512	64782, 28996, 27113, 26471, 51499, 5371	681	19	6781	3.14445	1	0.98986	47.6113
GOTERM_BP_FAT	GO:0030199~collagen fibril organization	6	0.674916	0.0353512	1280, 1290, 1281, 1277, 1289, 1278	681	19	6781	3.14445	1	0.98986	47.6113
GOTERM_CC_FAT	GO:0048770~pigment granule	14	1.5748	0.0354483	2040, 5862, 3326, 5901, 51393, 2194, 6510, 535, 23193, 80331, 1509, 1508, 1267, 9145	645	75	6387	1.84843	1	0.557964	40.309
GOTERM_CC_FAT	GO:0042470~melanosome	14	1.5748	0.0354483	2040, 5862, 3326, 5901, 51393, 2194, 6510, 535, 23193, 80331, 1509, 1508, 1267, 9145	645	75	6387	1.84843	1	0.557964	40.309
GOTERM_MF_FAT	GO:0043565~sequence-specific DNA binding	38	4.27447	0.0368472	23051, 4209, 2004, 2625, 54107, 1747, 5914, 1749, 4990, 9361, 2078, 11016, 7392, 116071, 1051, 4097, 10589, 6929, 1052, 4760, 6907, 7068, 56917, 3651, 473, 5468, 4171, 7158, 3182, 55553, 3184, 9112, 6777, 25833, 3066, 2114, 6778, 7008	661	269	6445	1.37738	1	0.988363	44.5237
GOTERM_BP_FAT	GO:0030182~neuron differentiation	31	3.48706	0.0379361	135, 1749, 1952, 5662, 10505, 667, 65010, 5801, 1051, 2596, 3399, 7852, 4157, 1267, 220074, 11041, 2064, 375790, 6277, 7316, 23162, 7311, 322, 6387, 3976, 203068, 3912, 9463, 1613, 3569, 4692	681	215	6781	1.43572	1	0.991155	50.0763
UP_TISSUE	Oesophagus	4	0.449944	0.0379712	25771, 1066, 1508, 151188	864	8	8634	4.99653	0.99998	0.83471	40.0444
GOTERM_BP_FAT	GO:0048821~erythrocyte development	4	0.449944	0.0382749	2056, 10661, 55553, 3050	681	8	6781	4.97871	1	0.989747	50.3912
SP_PIR_KEYWORDS	acetylation	213	23.9595	0.0386491	4209, 23510, 1478, 54107, 159, 10992, 5636, 7169, 6210, 7167, 3927, 3921, 203, 54890, 6217, 1327, 23644, 80221, 51567, 10627, 6224, 31, 6222, 6777, 5216, 230753, 1459, 2316, 7328, 51499, 359948, 4097, 7332, 2597, 84790, 23524, 23387, 25766, 7317, 7316, 51181, 55207, 25764, 4627, 203068, 808, 23030, 83443, 5910, 23557, 4967, 27440, 8362, 9203, 5130, 578, 87, 4157, 4155, 5606, 28989, 28987, 835, 10…	874	1922	8789	1.11443	1	0.679899	43.9634
SP_PIR_KEYWORDS	proteoglycan	8	0.899888	0.0401164	3699, 375790, 9672, 633, 1634, 7852, 6382, 972	874	33	8789	2.43783	1	0.675968	45.2071
GOTERM_BP_FAT	GO:0045580~regulation of T cell differentiation	8	0.899888	0.041846	2064, 6777, 5914, 7048, 3559, 972, 9092, 1209	681	33	6781	2.41392	1	0.991964	53.5978
GOTERM_BP_FAT	GO:0034655~nucleobase, nucleoside, nucleotide and nucleic acid catabolic process	8	0.899888	0.041846	5151, 4625, 4521, 4595, 11164, 9361, 1267, 498	681	33	6781	2.41392	1	0.991964	53.5978
GOTERM_BP_FAT	GO:0034656~nucleobase, nucleoside and nucleotide catabolic process	8	0.899888	0.041846	5151, 4625, 4521, 4595, 11164, 9361, 1267, 498	681	33	6781	2.41392	1	0.991964	53.5978
UP_SEQ_FEATURE	site:Not acetylated	5	0.56243	0.0428632	54187, 2597, 6217, 8539, 5634	872	14	8782	3.59682	1	0.9998	53.875
UP_TISSUE	Cartilage	6	0.674916	0.0429065	10160, 5654, 2335, 255631, 53834, 1508	864	20	8634	2.99792	0.999995	0.825861	43.9841
INTERPRO	IPR000086:NUDIX hydrolase, core	5	0.56243	0.0437096	4521, 4595, 79873, 11164, 84304	806	14	8066	3.57409	1	1	52.1198
GOTERM_BP_FAT	GO:0001569~patterning of blood vessels	5	0.56243	0.0443494	6387, 4855, 2321, 7852, 7048	681	14	6781	3.55622	1	0.992769	55.7279
GOTERM_BP_FAT	GO:0045777~positive regulation of blood pressure	5	0.56243	0.0443494	2053, 153, 5021, 9370, 551	681	14	6781	3.55622	1	0.992769	55.7279
GOTERM_CC_FAT	GO:0005604~basement membrane	11	1.23735	0.0458348	1280, 375790, 3915, 1295, 2254, 1289, 2335, 3912, 10319, 6678, 667	645	55	6387	1.98047	1	0.636876	48.8686
UP_TISSUE	Kidney	106	11.9235	0.0459042	686, 1291, 6559, 1478, 2335, 5371, 10992, 8671, 83483, 535, 51421, 7167, 7068, 148808, 2011, 79081, 537, 56917, 6618, 56913, 51368, 68366, 375790, 6217, 80221, 6158, 79814, 4595, 56926, 4792, 5931, 10424, 84298, 2316, 54929, 1915, 10425, 78987, 6187, 83697, 2597, 349565, 9168, 1509, 10113, 9616, 9238, 27297, 81544, 26471, 84219, 25911, 6382, 5432, 23597, 79039, 9620, 7917, 221061, 9380, 6324, 103…	864	902	8634	1.17435	0.999998	0.805791	46.2589
UP_SEQ_FEATURE	propeptide:Activation peptide	8	0.899888	0.046039	1513, 4313, 643834, 3002, 9476, 1509, 1508, 4320	872	34	8782	2.36967	1	0.999799	56.5048
UP_SEQ_FEATURE	topological domain:Cytoplasmic	146	16.4229	0.0463751	5738, 284656, 79586, 10897, 6559, 728138, 5021, 8677, 10544, 8671, 5639, 8673, 9865, 81839, 153, 10618, 83483, 535, 90701, 7542, 56913, 5159, 53947, 68366, 3290, 230857, 3710, 4035, 2321, 8733, 1798, 10099, 647859, 10723, 56926, 8291, 5754, 51024, 1436, 6804, 6891, 145173, 54929, 27181, 78987, 51393, 5801, 83697, 79971, 12503, 53407, 7048, 10113, 1268, 219931, 10312, 9379, 57048, 118429, 81542, 8…	872	1288	8782	1.1416	1	0.999665	56.7746
GOTERM_MF_FAT	GO:0015103~inorganic anion transmembrane transporter activity	5	0.56243	0.0473778	65010, 284129, 11095, 6528, 8671	661	14	6445	3.48228	1	0.994012	53.3152
UP_SEQ_FEATURE	repeat:FU 1	3	0.337458	0.051467	79174, 284654, 78987	872	4	8782	7.55333	1	0.999763	60.675
UP_SEQ_FEATURE	repeat:FU 2	3	0.337458	0.051467	79174, 284654, 78987	872	4	8782	7.55333	1	0.999763	60.675
INTERPRO	IPR006020:Phosphotyrosine interaction region	6	0.674916	0.0515458	23637, 319924, 56899, 6464, 9479, 322	806	21	8066	2.85927	1	1	58.1907
SP_PIR_KEYWORDS	diabetes insipidus	3	0.337458	0.0516106	359, 554, 551	874	4	8789	7.54205	1	0.751471	54.0962
UP_SEQ_FEATURE	domain:GPS	4	0.449944	0.0517891	65010, 9289, 1952, 9620	872	9	8782	4.47604	1	0.999632	60.9102
UCSC_TFBS	AP2	235	26.4342	0.0523526	10347, 4209, 800, 63922, 159, 10992, 9865, 7355, 153, 3485, 94097, 8878, 2011, 148808, 537, 8425, 170954, 6618, 56913, 51564, 7483, 6217, 8733, 23644, 90525, 50626, 6224, 55553, 6222, 6778, 3912, 5754, 23637, 5252, 26206, 51596, 2316, 55111, 7328, 51690, 78987, 25771, 4097, 84790, 90933, 1307, 23524, 55108, 25766, 10319, 55207, 25764, 25917, 25911, 808, 85451, 421, 6382, 5126, 4855, 2583, 115572,…	861	2144	8618	1.0971	0.999926	0.138186	48.34
GOTERM_BP_FAT	GO:0050728~negative regulation of inflammatory response	6	0.674916	0.052403	135, 2876, 9370, 3586, 5468, 3559	681	21	6781	2.84498	1	0.996448	61.9713
GOTERM_BP_FAT	GO:0001957~intramembranous ossification	3	0.337458	0.0525224	1513, 4313, 1277	681	4	6781	7.46806	1	0.99574	62.0573
INTERPRO	IPR000203:GPS	4	0.449944	0.0526073	65010, 9289, 1952, 9620	806	9	8066	4.44775	1	0.999997	58.9551
UP_TISSUE	Esophagus	4	0.449944	0.052817	6510, 8362, 5914, 6016	864	9	8634	4.44136	1	0.814027	51.1828
UP_SEQ_FEATURE	domain:Laminin G-like 1	5	0.56243	0.0540061	65010, 375790, 9379, 1952, 9620	872	15	8782	3.35703	1	0.999589	62.4935
UP_SEQ_FEATURE	domain:Laminin G-like 2	5	0.56243	0.0540061	65010, 375790, 9379, 1952, 9620	872	15	8782	3.35703	1	0.999589	62.4935
UP_SEQ_FEATURE	domain:EGF-like 7; calcium-binding	5	0.56243	0.0540061	65010, 4855, 1952, 8425, 9620	872	15	8782	3.35703	1	0.999589	62.4935
UP_SEQ_FEATURE	metal ion-binding site:Calcium; via carbonyl oxygen	5	0.56243	0.0540061	7837, 50487, 4353, 9379, 4320	872	15	8782	3.35703	1	0.999589	62.4935
UCSC_TFBS	SREBP1	520	58.4927	0.0541344	10897, 2004, 800, 54107, 63922, 159, 10992, 7355, 10618, 535, 94097, 8878, 2011, 148808, 11095, 537, 79081, 8425, 113444, 55220, 51368, 8872, 79714, 7483, 8874, 8733, 10099, 90525, 23644, 8310, 50626, 10627, 10623, 6777, 10723, 6778, 29907, 5216, 1436, 5252, 8439, 827, 6891, 27181, 340542, 25776, 25771, 7332, 3399, 410, 58486, 90933, 23524, 1307, 55108, 10880, 25766, 7317, 123355, 25764, 322, 887…	861	4975	8618	1.0462	0.999947	0.140627	49.5205
SP_PIR_KEYWORDS	cell binding	5	0.56243	0.0542572	1307, 1291, 12833, 3915, 3912	874	15	8789	3.35202	1	0.753869	55.9429
GOTERM_BP_FAT	GO:0042127~regulation of cell proliferation	61	6.86164	0.0545626	2056, 4855, 10400, 6464, 2254, 2683, 5371, 6210, 6929, 11095, 537, 5159, 8872, 2064, 3651, 5792, 2321, 975, 2261, 10628, 3915, 8452, 6777, 3912, 6778, 3586, 7555, 4692, 4792, 65108, 135, 3265, 2167, 1749, 6794, 1026, 6678, 57804, 4097, 1030, 28996, 3456, 2876, 7048, 3559, 53834, 551, 598, 10312, 6277, 9238, 5468, 1012, 498, 1397, 3976, 10554, 26471, 3066, 4240, 3569	681	490	6781	1.2396	1	0.995861	63.4983
UP_SEQ_FEATURE	domain:Ig-like C2-type 1	14	1.5748	0.0546124	5754, 1436, 7837, 5738, 4684, 5792, 2321, 27181, 2261, 25878, 4638, 4162, 53834, 5159	872	81	8782	1.74068	1	0.999431	62.9158
UP_SEQ_FEATURE	domain:Ig-like C2-type 2	14	1.5748	0.0546124	5754, 1436, 7837, 5738, 4684, 5792, 2321, 27181, 2261, 25878, 4638, 4162, 53834, 5159	872	81	8782	1.74068	1	0.999431	62.9158
GOTERM_BP_FAT	GO:0043065~positive regulation of apoptosis	36	4.04949	0.0555332	135, 9459, 2683, 5371, 1026, 9092, 6188, 1051, 28996, 3456, 27113, 2876, 10081, 3399, 8878, 3559, 578, 11132, 64782, 6714, 598, 9616, 5792, 8874, 9370, 7316, 322, 7311, 835, 89846, 10628, 8452, 26471, 203068, 3586, 1613	681	266	6781	1.34762	1	0.995517	64.1656
GOTERM_BP_FAT	GO:0042060~wound healing	18	2.02475	0.0572004	135, 1281, 2064, 2004, 966, 2683, 2335, 10544, 131566, 2876, 2596, 2161, 1289, 25833, 7048, 6382, 3569, 8291	681	113	6781	1.58614	1	0.995486	65.2849
SMART	SM00303:GPS	4	0.449944	0.0583376	65010, 9289, 1952, 9620	449	9	4306	4.26231	1	0.996265	54.8119
PIR_SUPERFAMILY	PIRSF001187:Pepsin	3	0.337458	0.0595424	643834, 9476, 1509	415	4	3857	6.97048	1	0.999936	58.3912
SMART	SM00462:PTB	6	0.674916	0.0596552	23637, 319924, 56899, 6464, 9479, 322	449	21	4306	2.74006	1	0.986298	55.6404
GOTERM_BP_FAT	GO:0051146~striated muscle cell differentiation	11	1.23735	0.060612	4633, 3265, 2064, 375790, 2876, 4627, 23363, 70, 6382, 71, 25776	681	58	6781	1.88848	1	0.996148	67.4734
GOTERM_BP_FAT	GO:0043068~positive regulation of programmed cell death	36	4.04949	0.060642	135, 9459, 2683, 5371, 1026, 9092, 6188, 1051, 28996, 3456, 27113, 2876, 10081, 3399, 8878, 3559, 578, 11132, 64782, 6714, 598, 9616, 5792, 8874, 9370, 7316, 322, 7311, 835, 89846, 10628, 8452, 26471, 203068, 3586, 1613	681	268	6781	1.33756	1	0.995476	67.4921
INTERPRO	IPR001007:von Willebrand factor, type C	6	0.674916	0.0614406	8646, 7837, 1280, 1290, 1281, 1277	806	22	8066	2.7293	1	0.999997	64.826
GOTERM_BP_FAT	GO:0048585~negative regulation of response to stimulus	12	1.34983	0.0622143	135, 1281, 2876, 5792, 9370, 6778, 9479, 3586, 5468, 3559, 6188, 5648	681	66	6781	1.81044	1	0.995413	68.4556
GOTERM_BP_FAT	GO:0006968~cellular defense response	6	0.674916	0.0624418	135, 81669, 653361, 4688, 10312, 6891	681	22	6781	2.71566	1	0.994778	68.5928
UCSC_TFBS	BACH2	374	42.0697	0.0639601	4209, 10347, 5738, 10897, 2004, 800, 23514, 54107, 2335, 4899, 55846, 5371, 25799, 81839, 9865, 153, 7169, 7167, 3927, 3485, 94097, 8878, 7068, 148808, 11095, 55640, 8425, 170954, 113444, 56913, 89853, 51564, 51368, 55220, 7483, 79714, 3290, 3710, 2321, 55361, 23644, 90525, 4892, 55553, 6224, 3915, 31, 6777, 3912, 6778, 4792, 5216, 5754, 1436, 5252, 55727, 2319, 827, 51596, 2316, 145173, 27181, 7…	861	3525	8618	1.06198	0.999992	0.162439	55.5971
GOTERM_BP_FAT	GO:0045834~positive regulation of lipid metabolic process	7	0.787402	0.0640158	114898, 9370, 10580, 23541, 5468, 975, 551	681	29	6781	2.40351	1	0.994732	69.5265
SP_PIR_KEYWORDS	acetylated amino end	12	1.34983	0.0646086	97, 203, 1340, 8362, 808, 52, 70, 3050, 71, 5315, 2512, 4155	874	67	8789	1.80109	1	0.799818	62.5213
UP_TISSUE	Skin	129	14.5107	0.0650559	1290, 79586, 10400, 800, 1108, 22870, 55844, 6208, 6168, 6169, 81839, 6210, 57035, 7167, 3927, 8878, 3921, 6618, 51368, 53947, 4035, 29844, 8733, 55361, 23644, 10099, 80221, 4833, 1513, 4836, 10627, 3915, 5836, 1277, 1278, 4692, 23060, 83752, 56882, 2316, 54929, 25776, 51393, 6188, 6678, 6187, 3399, 84790, 11132, 1267, 25766, 91300, 54151, 3326, 6271, 51380, 26472, 4627, 6480, 203068, 6482, 79038…	864	1131	8634	1.13979	1	0.84692	58.8916
GOTERM_CC_FAT	GO:0045121~membrane raft	15	1.68729	0.0655443	2040, 6714, 2064, 112, 2319, 10580, 55361, 330, 3991, 1012, 1604, 5621, 83483, 203068, 7048	645	90	6387	1.65039	1	0.753411	62.0605
GOTERM_MF_FAT	GO:0046982~protein heterodimerization activity	20	2.24972	0.065582	135, 2064, 4855, 598, 6829, 6804, 51596, 6891, 5371, 5468, 7392, 1051, 6929, 4625, 55553, 9217, 4760, 553115, 7048, 578	661	129	6445	1.51169	1	0.998399	65.5122
GOTERM_BP_FAT	GO:0010942~positive regulation of cell death	36	4.04949	0.0660817	135, 9459, 2683, 5371, 1026, 9092, 6188, 1051, 28996, 3456, 27113, 2876, 10081, 3399, 8878, 3559, 578, 11132, 64782, 6714, 598, 9616, 5792, 8874, 9370, 7316, 322, 7311, 835, 89846, 10628, 8452, 26471, 203068, 3586, 1613	681	270	6781	1.32766	1	0.9949	70.7124
UCSC_TFBS	HAND1E47	396	44.5444	0.0664509	23510, 10897, 2004, 800, 5371, 535, 94097, 2011, 148808, 537, 79081, 8425, 51368, 79714, 7483, 3290, 90525, 23644, 10099, 50626, 10623, 6777, 10723, 5216, 148932, 1436, 23637, 5252, 8439, 84298, 827, 55111, 78987, 25771, 410, 3399, 23524, 1307, 55108, 25766, 7317, 55207, 322, 88745, 118429, 222229, 6480, 1838, 808, 6482, 112, 2254, 5914, 7392, 8362, 9203, 2997, 9590, 26030, 79751, 342527, 28989, …	861	3745	8618	1.05839	0.999995	0.16611	57.0268
UP_SEQ_FEATURE	domain:Nudix hydrolase	5	0.56243	0.0665572	4521, 4595, 79873, 11164, 84304	872	16	8782	3.14722	1	0.999834	70.3757
INTERPRO	IPR000086:NUDIX hydrolase domain	5	0.56243	0.0678079	4521, 4595, 79873, 11164, 84304	806	16	8066	3.12733	1	0.999995	68.5582
GOTERM_BP_FAT	GO:0030198~extracellular matrix organization	12	1.34983	0.0680276	1280, 1290, 1281, 10585, 3915, 2683, 1277, 1634, 1289, 1278, 1471, 322	681	67	6781	1.78342	1	0.995009	71.7893
GOTERM_BP_FAT	GO:0002683~negative regulation of immune system process	9	1.01237	0.0681876	135, 2064, 1281, 2876, 6778, 3586, 3559, 972, 5648	681	44	6781	2.03674	1	0.994373	71.8762
SP_PIR_KEYWORDS	blocked carboxyl end	4	0.449944	0.0689322	966, 1012, 1604, 5621	874	10	8789	4.02243	1	0.8082	64.9877
GOTERM_MF_FAT	GO:0003697~single-stranded DNA binding	8	0.899888	0.0691174	4176, 10923, 5093, 10635, 5886, 9361, 7555, 9401	661	36	6445	2.16675	1	0.997928	67.5041
GOTERM_BP_FAT	GO:0008610~lipid biosynthetic process	29	3.26209	0.0704579	10400, 2583, 2232, 9415, 57515, 2224, 54187, 27339, 2194, 7167, 26301, 51706, 5130, 84803, 53947, 22845, 3290, 8733, 55361, 1798, 972, 6718, 975, 2687, 10554, 10555, 31, 7555, 84188	681	210	6781	1.37507	1	0.994638	73.0819
UCSC_TFBS	BACH1	432	48.5939	0.0705451	2004, 800, 23514, 5371, 25799, 7355, 153, 10618, 535, 3485, 94097, 8878, 2011, 148808, 11095, 51368, 55220, 203, 79714, 7483, 3290, 55361, 23644, 647859, 50626, 6777, 5216, 148932, 1436, 827, 6891, 145173, 27181, 7328, 51393, 7332, 3399, 23524, 1307, 55108, 7317, 7316, 123355, 322, 6387, 51380, 203068, 1838, 85451, 808, 6382, 5126, 112, 59307, 115572, 2254, 5914, 5910, 374569, 10653, 4967, 51272,…	861	4109	8618	1.05233	0.999998	0.173391	59.2853
GOTERM_CC_FAT	GO:0031225~anchored to membrane	15	1.68729	0.0706437	2348, 3265, 64145, 5862, 4684, 966, 56882, 100048331, 2870, 1012, 1604, 5621, 152007, 55466, 80331	645	91	6387	1.63225	1	0.765429	64.9154
SMART	SM00214:VWC	6	0.674916	0.0708821	8646, 7837, 1280, 1290, 1281, 1277	449	22	4306	2.61551	1	0.983467	62.151
GOTERM_BP_FAT	GO:0048667~cell morphogenesis involved in neuron differentiation	17	1.91226	0.0712794	11041, 2064, 6277, 1952, 1749, 7316, 23162, 10505, 667, 7311, 322, 65010, 6387, 2596, 7852, 4692, 1267	681	108	6781	1.56737	1	0.994291	73.506
GOTERM_BP_FAT	GO:0045619~regulation of lymphocyte differentiation	8	0.899888	0.0714005	2064, 6777, 5914, 7048, 3559, 972, 9092, 1209	681	37	6781	2.15295	1	0.99362	73.568
UP_TISSUE	Cervix carcinoma	33	3.71204	0.0718155	6146, 10347, 79869, 3265, 54107, 1915, 5634, 11100, 6188, 10589, 27339, 4638, 8878, 10635, 6139, 29896, 26030, 26173, 51564, 23214, 23524, 64145, 4174, 144097, 5901, 4171, 5724, 6175, 3017, 3184, 10623, 8295, 1613	864	246	8634	1.34053	1	0.848961	62.6504
GOTERM_BP_FAT	GO:0007166~cell surface receptor linked signal transduction	81	9.11136	0.0720004	284656, 9289, 4855, 112, 6464, 2254, 5021, 10580, 330, 5371, 284654, 65010, 27239, 153, 81669, 7852, 537, 9590, 4157, 5159, 1281, 2064, 7483, 375790, 3710, 5792, 4035, 2321, 51567, 2261, 4543, 10628, 6777, 1278, 4692, 4792, 135, 1436, 1459, 3265, 10266, 4684, 966, 2316, 1952, 3363, 64651, 667, 8646, 2872, 11033, 28996, 3456, 125963, 7089, 12503, 6907, 2596, 554, 7048, 3559, 8896, 1268, 10902, 252…	681	683	6781	1.18089	1	0.993145	73.873
GOTERM_CC_FAT	GO:0031224~intrinsic to membrane	247	27.784	0.0725715	10347, 5738, 23510, 10897, 728138, 5639, 9865, 81839, 7355, 153, 10618, 535, 94097, 388633, 148808, 537, 55640, 56913, 113444, 79714, 54890, 3290, 230857, 3710, 2321, 8733, 55361, 10099, 51093, 647859, 10723, 56926, 5754, 1436, 2319, 6891, 145173, 27181, 78987, 51393, 53407, 7048, 10312, 5621, 118429, 4627, 6480, 6482, 6382, 221061, 4855, 112, 2583, 59307, 10245, 2683, 10580, 9076, 10959, 65010, …	645	2268	6387	1.07843	1	0.761038	65.9417
GOTERM_MF_FAT	GO:0046983~protein dimerization activity	44	4.94938	0.0728776	2053, 135, 1436, 4855, 6829, 51596, 6804, 2683, 2316, 6891, 5371, 3625, 11016, 116071, 7392, 1051, 83483, 6929, 1052, 4760, 3416, 7048, 578, 2064, 598, 6277, 9370, 80273, 5468, 6271, 1012, 5648, 4625, 55553, 4627, 9217, 5836, 553115, 25833, 5432, 4692, 9620, 6129, 7008	661	337	6445	1.27305	1	0.997482	69.5042
SP_PIR_KEYWORDS	zymogen	16	1.79978	0.0731085	4313, 5126, 1075, 56999, 835, 1513, 2678, 2687, 643834, 3002, 2161, 11095, 1509, 9476, 1508, 4320	874	101	8789	1.59304	1	0.815062	67.2258
GOTERM_MF_FAT	GO:0017022~myosin binding	5	0.56243	0.0732067	4633, 800, 6804, 7852, 70	661	16	6445	3.04699	1	0.996112	69.6736
GOTERM_MF_FAT	GO:0015296~anion:cation symporter activity	5	0.56243	0.0732067	6510, 6559, 10723, 6528, 8671	661	16	6445	3.04699	1	0.996112	69.6736
GOTERM_BP_FAT	GO:0044236~multicellular organismal metabolic process	6	0.674916	0.0734861	1281, 4313, 31, 1277, 1289, 4320	681	23	6781	2.59759	1	0.993102	74.6142
GOTERM_BP_FAT	GO:0006195~purine nucleotide catabolic process	6	0.674916	0.0734861	5151, 4625, 4521, 4595, 9361, 498	681	23	6781	2.59759	1	0.993102	74.6142
GOTERM_BP_FAT	GO:0016192~vesicle-mediated transport	49	5.51181	0.0739397	4043, 10347, 10897, 22872, 83871, 8677, 8673, 23557, 10959, 51272, 8878, 11252, 7542, 9501, 4035, 55361, 23162, 377, 440279, 55707, 2512, 65108, 135, 3265, 10266, 10043, 6804, 56882, 2316, 6844, 26286, 53407, 9632, 7048, 9479, 30846, 10113, 2348, 6714, 64145, 53916, 5862, 25956, 79874, 27297, 81542, 23048, 4240, 9463	681	390	6781	1.25106	1	0.99255	74.8365
UCSC_TFBS	AREB6	701	78.8526	0.074525	10897, 23510, 2004, 800, 23514, 63922, 54107, 5371, 25799, 7355, 153, 10618, 535, 3485, 94097, 8878, 148808, 2011, 11095, 537, 79081, 8425, 113444, 55220, 51368, 79714, 7483, 3290, 8874, 8733, 55361, 10099, 90525, 23644, 647859, 79814, 10628, 50626, 10627, 10623, 6777, 10723, 6778, 5216, 29907, 148932, 5252, 1436, 23637, 8439, 84298, 827, 6891, 145173, 7328, 51499, 27181, 78987, 51393, 25771, 733…	861	6848	8618	1.02461	0.999999	0.180181	61.3757
GOTERM_BP_FAT	GO:0045893~positive regulation of transcription, DNA-dependent	37	4.16198	0.0752006	7003, 2056, 4855, 6829, 64651, 7392, 1051, 28996, 6929, 4760, 6907, 8878, 7068, 375790, 83439, 5606, 3651, 23541, 80237, 5468, 5901, 322, 7158, 81542, 3976, 3182, 55553, 6777, 25833, 3066, 2114, 6778, 3586, 4792, 3569, 7555, 230753	681	282	6781	1.30647	1	0.992406	75.4449
UP_SEQ_FEATURE	repeat:3	13	1.46232	0.0757072	1478, 800, 1105, 10397, 5621, 10618, 553115, 5130, 55640, 6129, 10762, 7917, 91544	872	77	8782	1.70032	1	0.999923	75.1068
UCSC_TFBS	LMO2COM	499	56.1305	0.0769193	10897, 23510, 800, 23514, 10992, 5371, 7355, 153, 10618, 535, 3485, 94097, 2011, 537, 79081, 8425, 113444, 51368, 8872, 79714, 7483, 8733, 55361, 10099, 90525, 647859, 50626, 10628, 10623, 6777, 10723, 6778, 5216, 1436, 23637, 84298, 340542, 25776, 25771, 7332, 10081, 3399, 410, 90933, 1307, 25766, 7317, 123355, 55208, 322, 8048, 88745, 6387, 27297, 118429, 51380, 203068, 1838, 85451, 808, 6482, …	861	4788	8618	1.04316	0.999999	0.183218	62.5853
GOTERM_BP_FAT	GO:0010647~positive regulation of cell communication	29	3.26209	0.0773745	135, 3265, 2056, 4684, 5021, 2316, 2254, 5536, 1030, 28996, 2876, 79971, 2064, 6714, 7483, 230857, 9370, 2321, 7316, 57521, 1012, 29110, 7311, 84336, 3976, 10554, 10555, 54862, 3569	681	212	6781	1.3621	1	0.992719	76.4613
GOTERM_BP_FAT	GO:0048812~neuron projection morphogenesis	18	2.02475	0.0794274	135, 11041, 2064, 6277, 1952, 1749, 7316, 23162, 10505, 667, 7311, 322, 65010, 6387, 2596, 7852, 4692, 1267	681	118	6781	1.51893	1	0.992955	77.3845
GOTERM_BP_FAT	GO:0006355~regulation of transcription, DNA-dependent	87	9.78628	0.079463	4209, 80778, 2056, 4855, 2004, 6829, 1108, 5914, 4899, 1105, 6208, 25799, 11016, 7392, 116071, 1051, 10589, 84246, 6929, 1052, 4760, 10923, 7068, 8878, 3050, 56917, 6921, 9441, 375790, 5606, 3651, 473, 23541, 80237, 3182, 55553, 9112, 3184, 10623, 57169, 6777, 25833, 59057, 2114, 6778, 3586, 7555, 4692, 4792, 5216, 230753, 5931, 23051, 7003, 135, 2625, 5187, 1747, 1749, 1952, 27254, 10362, 4990, …	681	743	6781	1.16594	1	0.992239	77.4002
KEGG_PATHWAY	hsa00230:Purine metabolism	16	1.79978	0.0795595	5151, 5152, 203, 112, 955, 5424, 11164, 54107, 159, 5634, 57804, 4833, 10623, 84265, 5432, 5315	335	88	2873	1.55929	1	0.953458	64.15
UP_SEQ_FEATURE	domain:Cadherin 8	3	0.337458	0.0802181	65010, 1952, 9620	872	5	8782	6.04266	1	0.999933	77.1676
UP_SEQ_FEATURE	domain:Cadherin 9	3	0.337458	0.0802181	65010, 1952, 9620	872	5	8782	6.04266	1	0.999933	77.1676
UP_SEQ_FEATURE	domain:EGF-like 16	3	0.337458	0.0802181	4855, 4035, 8425	872	5	8782	6.04266	1	0.999933	77.1676
UP_SEQ_FEATURE	zinc finger region:C4-type	9	1.01237	0.0803531	11033, 5424, 7316, 26286, 8894, 1026, 6168, 4171, 7311	872	46	8782	1.97043	1	0.9999	77.2267
SP_PIR_KEYWORDS	Aspartyl protease	3	0.337458	0.0804337	643834, 9476, 1509	874	5	8789	6.03364	1	0.833885	70.8325
INTERPRO	IPR019794:Peroxidase, active site	3	0.337458	0.0811167	7837, 4353, 9128	806	5	8066	6.00447	1	0.999998	75.1916
INTERPRO	IPR001824:Receptor tyrosine kinase, class III, conserved site	3	0.337458	0.0811167	1436, 2321, 5159	806	5	8066	6.00447	1	0.999998	75.1916
INTERPRO	IPR009007:Peptidase aspartic, catalytic	3	0.337458	0.0811167	643834, 9476, 1509	806	5	8066	6.00447	1	0.999998	75.1916
INTERPRO	IPR001461:Peptidase A1	3	0.337458	0.0811167	643834, 9476, 1509	806	5	8066	6.00447	1	0.999998	75.1916
INTERPRO	IPR000562:Type II fibronectin, collagen-binding	3	0.337458	0.0811167	4313, 2161, 2335	806	5	8066	6.00447	1	0.999998	75.1916
GOTERM_BP_FAT	GO:0032964~collagen biosynthetic process	3	0.337458	0.0818044	1281, 1277, 1289	681	5	6781	5.97445	1	0.992626	78.4107
GOTERM_BP_FAT	GO:0015884~folic acid transport	3	0.337458	0.0818044	2348, 113235, 6573	681	5	6781	5.97445	1	0.992626	78.4107
GOTERM_BP_FAT	GO:0055003~cardiac myofibril assembly	3	0.337458	0.0818044	4633, 23363, 70	681	5	6781	5.97445	1	0.992626	78.4107
GOTERM_BP_FAT	GO:0051050~positive regulation of transport	19	2.13723	0.0822813	135, 967, 6804, 2316, 9370, 3783, 5021, 10580, 3625, 114898, 808, 537, 4240, 3586, 578, 4792, 11132, 3569, 551	681	127	6781	1.48969	1	0.99213	78.6113
UP_SEQ_FEATURE	compositionally biased region:Gly-rich	16	1.79978	0.0827796	26206, 22848, 83439, 100048331, 11100, 8048, 1397, 3182, 55466, 80139, 3184, 84954, 1153, 84858, 81894, 10762	872	103	8782	1.56444	1	0.999889	78.265
SP_PIR_KEYWORDS	RNA binding	6	0.674916	0.0828829	9513, 1478, 7316, 5094, 6175, 7311	874	24	8789	2.51402	1	0.832374	71.9534
GOTERM_BP_FAT	GO:0007409~axonogenesis	16	1.79978	0.0830153	11041, 2064, 6277, 1749, 7316, 23162, 10505, 667, 7311, 322, 65010, 6387, 2596, 7852, 4692, 1267	681	102	6781	1.56195	1	0.991751	78.9165
GOTERM_BP_FAT	GO:0050803~regulation of synapse structure and activity	5	0.56243	0.0830696	375790, 5792, 5021, 7316, 7311	681	17	6781	2.92865	1	0.991013	78.9389
GOTERM_BP_FAT	GO:0032963~collagen metabolic process	5	0.56243	0.0830696	1281, 4313, 1277, 1289, 4320	681	17	6781	2.92865	1	0.991013	78.9389
INTERPRO	IPR003598:Immunoglobulin subtype 2	14	1.5748	0.0836719	5754, 1436, 7837, 4684, 5792, 2321, 27181, 2261, 25878, 4638, 23363, 4162, 53834, 5159	806	86	8066	1.62912	1	0.999995	76.3042
GOTERM_BP_FAT	GO:0042593~glucose homeostasis	7	0.787402	0.0838422	57048, 9501, 3651, 5836, 4760, 9370, 5468	681	31	6781	2.24845	1	0.99064	79.2554
GOTERM_BP_FAT	GO:0033500~carbohydrate homeostasis	7	0.787402	0.0838422	57048, 9501, 3651, 5836, 4760, 9370, 5468	681	31	6781	2.24845	1	0.99064	79.2554
INTERPRO	IPR012680:Laminin G, subdomain 2	6	0.674916	0.0842038	65010, 9379, 1289, 255631, 1952, 9620	806	24	8066	2.50186	1	0.999986	76.5298
GOTERM_MF_FAT	GO:0005539~glycosaminoglycan binding	14	1.5748	0.0842766	4043, 6146, 2254, 633, 2335, 284654, 8646, 1634, 1289, 11095, 7048, 537, 89797, 8425	661	84	6445	1.62506	1	0.99744	74.8859
GOTERM_BP_FAT	GO:0050678~regulation of epithelial cell proliferation	9	1.01237	0.0843446	1030, 2064, 2876, 3915, 2254, 2683, 537, 1749, 3912	681	46	6781	1.94819	1	0.990114	79.4587
GOTERM_BP_FAT	GO:0051254~positive regulation of RNA metabolic process	37	4.16198	0.0846558	7003, 2056, 4855, 6829, 64651, 7392, 1051, 28996, 6929, 4760, 6907, 8878, 7068, 375790, 83439, 5606, 3651, 23541, 80237, 5468, 5901, 322, 7158, 81542, 3976, 3182, 55553, 6777, 25833, 3066, 2114, 6778, 3586, 4792, 3569, 7555, 230753	681	285	6781	1.29272	1	0.989466	79.5838
GOTERM_MF_FAT	GO:0030547~receptor inhibitor activity	3	0.337458	0.0849265	4043, 7837, 10068	661	5	6445	5.85023	1	0.996357	75.1641
GOTERM_MF_FAT	GO:0008159~positive transcription elongation factor activity	3	0.337458	0.0849265	11198, 6829, 80237	661	5	6445	5.85023	1	0.996357	75.1641
GOTERM_MF_FAT	GO:0048019~receptor antagonist activity	3	0.337458	0.0849265	4043, 7837, 10068	661	5	6445	5.85023	1	0.996357	75.1641
UP_TISSUE	Blood	45	5.06187	0.0853908	4209, 80778, 1291, 64773, 22872, 80820, 966, 1075, 5160, 6891, 5914, 6844, 64651, 27250, 359948, 7392, 11033, 54187, 7332, 3699, 80331, 3399, 3921, 6139, 3105, 23524, 1280, 219931, 7114, 4035, 1066, 27434, 84447, 57591, 5621, 3017, 1513, 3184, 5836, 2161, 57169, 808, 52, 7388, 93589	864	358	8634	1.25611	1	0.874476	69.2584
GOTERM_BP_FAT	GO:0045621~positive regulation of lymphocyte differentiation	6	0.674916	0.0855203	6777, 5914, 7048, 3559, 972, 9092	681	24	6781	2.48935	1	0.989137	79.9274
GOTERM_BP_FAT	GO:0043112~receptor metabolic process	6	0.674916	0.0855203	375790, 2316, 9463, 3586, 5468, 2530	681	24	6781	2.48935	1	0.989137	79.9274
GOTERM_BP_FAT	GO:0045582~positive regulation of T cell differentiation	6	0.674916	0.0855203	6777, 5914, 7048, 3559, 972, 9092	681	24	6781	2.48935	1	0.989137	79.9274
GOTERM_CC_FAT	GO:0009986~cell surface	26	2.92463	0.0857216	4043, 4855, 4684, 966, 2319, 3313, 2683, 5914, 5801, 410, 3416, 537, 7048, 3559, 1508, 8541, 375790, 230857, 4035, 633, 1012, 972, 131566, 6382, 4240, 1209	645	187	6387	1.37679	1	0.805494	72.2312
GOTERM_BP_FAT	GO:0051249~regulation of lymphocyte activation	14	1.5748	0.0859256	135, 2064, 5914, 1026, 972, 9092, 6929, 6777, 7048, 6778, 3559, 3586, 3569, 1209	681	86	6781	1.62097	1	0.988528	80.0866
UP_TISSUE	Lymph	51	5.73678	0.0862825	9513, 22870, 330, 2678, 27440, 9203, 3921, 2997, 113444, 8872, 9401, 9742, 65003, 9217, 6777, 8539, 79019, 29907, 135, 1915, 3899, 11100, 57805, 6188, 83463, 23193, 2597, 6907, 84790, 126133, 8896, 26173, 644166, 4174, 152185, 5424, 7317, 2639, 3326, 5901, 4171, 6175, 5724, 4521, 653361, 10555, 6480, 203068, 808, 421, 29926	864	413	8634	1.23401	1	0.855801	69.6522
SMART	SM00059:FN2	3	0.337458	0.0873284	4313, 2161, 2335	449	5	4306	5.75412	1	0.985723	70.1081
GOTERM_BP_FAT	GO:0046903~secretion	22	2.47469	0.088879	135, 8541, 9501, 3651, 9380, 6804, 5021, 3783, 55361, 64788, 26286, 23557, 84315, 27297, 319924, 359, 4760, 440279, 554, 8425, 3569, 551	681	154	6781	1.42249	1	0.98945	81.2111
INTERPRO	IPR006212:Furin-like repeat	4	0.449944	0.0890074	79174, 2064, 284654, 78987	806	11	8066	3.63907	1	0.999981	78.4781
UCSC_TFBS	HTF	461	51.856	0.089073	10897, 10992, 5371, 25799, 7355, 3485, 94097, 2011, 11095, 79081, 51368, 79714, 3290, 8874, 1327, 23644, 647859, 8310, 50626, 10623, 6778, 29907, 5216, 5252, 8439, 827, 7328, 78987, 51393, 25771, 7332, 10081, 3399, 23524, 1307, 55108, 7317, 55207, 123355, 55208, 322, 88745, 6387, 51380, 6480, 203068, 1838, 85451, 808, 421, 5126, 10068, 112, 115572, 2254, 5914, 7392, 8362, 51272, 9203, 5130, 2997,…	861	4417	8618	1.04466	1	0.207509	68.2064
UP_TISSUE	Liver	143	16.0855	0.0892481	4043, 686, 5738, 1291, 6160, 10400, 800, 5160, 2335, 330, 159, 10992, 54187, 79887, 10618, 7167, 3927, 537, 3921, 10160, 1486, 1281, 68366, 375790, 3290, 10535, 4035, 55194, 1327, 2752, 7405, 5648, 647859, 8310, 3915, 5836, 31, 8539, 3912, 230753, 5754, 10424, 29775, 3313, 1075, 6891, 1915, 6188, 2078, 28996, 3699, 4638, 2597, 12503, 410, 7048, 1509, 1508, 23524, 5151, 56975, 1066, 7316, 2639, 51…	864	1282	8634	1.11467	1	0.844796	70.9283
GOTERM_BP_FAT	GO:0044270~nitrogen compound catabolic process	8	0.899888	0.0898706	5151, 4625, 4521, 4595, 11164, 9361, 1267, 498	681	39	6781	2.04255	1	0.989212	81.5751
GOTERM_BP_FAT	GO:0042036~negative regulation of cytokine biosynthetic process	4	0.449944	0.0900025	59307, 3625, 3586, 3569	681	11	6781	3.62088	1	0.988474	81.623
UP_SEQ_FEATURE	short sequence motif:Cell attachment site	10	1.12486	0.0900585	1307, 1290, 5738, 1291, 12833, 3485, 1277, 2335, 4240, 10319	872	55	8782	1.83111	1	0.999928	81.1184
BIOCARTA	h_prionPathway:Prion Pathway	4	0.449944	0.0902237	3915, 3921, 3912, 5621	98	11	962	3.56957	1	0.999891	69.2184
UCSC_TFBS	RP58	441	49.6063	0.091982	10897, 2004, 800, 159, 5371, 7355, 153, 10618, 535, 3485, 94097, 8878, 2011, 11095, 79081, 8425, 113444, 51368, 7483, 3290, 8733, 55361, 90525, 23644, 50626, 10623, 6777, 10723, 29907, 5216, 1436, 23637, 5252, 8439, 84298, 827, 6891, 51499, 7328, 78987, 10081, 3399, 23524, 1307, 10880, 7316, 55207, 123355, 25764, 322, 8048, 88745, 6387, 27297, 118429, 51380, 6480, 203068, 1838, 85451, 808, 5126, …	861	4219	8618	1.04624	1	0.211172	69.4312
GOTERM_MF_FAT	GO:0060090~molecular adaptor activity	9	1.01237	0.0926897	6714, 6461, 2056, 3927, 6464, 23363, 10580, 55909, 6503	661	46	6445	1.90768	1	0.996878	78.2726
UCSC_TFBS	GATA3	207	23.2846	0.0930275	4209, 10897, 800, 90637, 2335, 25799, 5639, 81839, 7169, 7167, 55640, 11095, 170954, 6618, 51093, 647859, 50626, 55553, 31, 6777, 55651, 6778, 5216, 5754, 23637, 5252, 1436, 26206, 51596, 827, 1075, 7328, 78987, 25771, 4097, 10081, 93611, 23387, 7317, 10319, 123355, 322, 88745, 118429, 23005, 808, 85451, 25911, 6382, 56901, 5126, 4855, 112, 2683, 80308, 5914, 10580, 23557, 10589, 2678, 89797, 87,…	861	1906	8618	1.08705	1	0.210812	69.8607
GOTERM_CC_FAT	GO:0045202~synapse	23	2.58718	0.0944849	135, 2064, 375790, 5792, 800, 22941, 6804, 55450, 6844, 55361, 10505, 322, 23557, 56899, 10567, 4627, 8777, 2596, 1838, 440279, 9463, 2568, 9145	645	163	6387	1.39726	1	0.825545	75.8032
GOTERM_MF_FAT	GO:0042301~phosphate binding	4	0.449944	0.0945886	5792, 6891, 159, 5009	661	11	6445	3.54559	1	0.996101	78.9754
GOTERM_BP_FAT	GO:0007411~axon guidance	10	1.12486	0.0947603	6387, 2064, 11041, 2596, 7852, 7316, 23162, 10505, 322, 7311	681	55	6781	1.81044	1	0.990308	83.2744
UCSC_TFBS	TCF11	436	49.0439	0.0956607	10897, 2004, 800, 63922, 7355, 535, 94097, 8878, 2011, 537, 8425, 113444, 51368, 55220, 203, 8872, 90525, 23644, 10628, 10627, 6777, 6778, 29907, 5216, 1436, 827, 145173, 25776, 51393, 25771, 3399, 410, 23524, 1307, 55108, 25766, 7317, 25764, 88745, 118429, 222229, 6480, 203068, 85451, 6482, 421, 5126, 112, 5914, 28971, 7392, 4967, 51272, 9203, 5130, 26030, 79751, 23541, 28987, 972, 2261, 56899, …	861	4172	8618	1.04603	1	0.21377	70.9181
GOTERM_MF_FAT	GO:0008092~cytoskeletal protein binding	44	4.94938	0.0966096	135, 23637, 800, 6804, 2683, 2316, 10580, 667, 127829, 4633, 7169, 4638, 9672, 3927, 7852, 9168, 11252, 9479, 11132, 170954, 87, 10160, 9501, 7114, 8733, 57591, 55207, 23162, 5621, 4892, 4625, 4627, 359, 9217, 23363, 77569, 808, 70, 6382, 55909, 10109, 11123, 4692, 5216	661	345	6445	1.24353	1	0.995283	79.6999
INTERPRO	IPR001791:Laminin G	6	0.674916	0.0970333	65010, 375790, 9379, 1289, 1952, 9620	806	25	8066	2.40179	1	0.999983	81.3983
SP_PIR_KEYWORDS	isopeptide bond	29	3.26209	0.0972548	4209, 2335, 5371, 6188, 667, 4097, 1051, 28996, 4967, 8362, 1052, 5886, 6134, 7316, 5901, 7311, 3017, 10628, 9820, 10661, 4625, 6224, 55553, 8452, 203068, 808, 4792, 5216, 5931	874	219	8789	1.33162	1	0.869873	77.7624
GOTERM_MF_FAT	GO:0008509~anion transmembrane transporter activity	11	1.23735	0.097337	65010, 8402, 6510, 83697, 6559, 284129, 10723, 11095, 2568, 6528, 8671	661	62	6445	1.72991	1	0.993993	79.955
KEGG_PATHWAY	hsa05200:Pathways in cancer	31	3.48706	0.0975224	1436, 3265, 2254, 5914, 2335, 330, 5371, 1026, 1030, 7048, 6921, 5159, 2064, 4313, 7483, 9618, 598, 83439, 5900, 10319, 5468, 3326, 2261, 3915, 6777, 3066, 3912, 112398, 1613, 4792, 3569	335	204	2873	1.30323	1	0.957737	71.9083
GOTERM_BP_FAT	GO:0043009~chordate embryonic development	25	2.81215	0.0977475	5754, 2254, 8646, 5801, 4097, 1051, 27339, 7048, 26173, 5159, 1280, 7483, 598, 230857, 84447, 23162, 319924, 4836, 10661, 8452, 4627, 1277, 2530, 9620, 5216	681	182	6781	1.36778	1	0.991045	84.2385
KEGG_PATHWAY	hsa03030:DNA replication	7	0.787402	0.0977849	4174, 4176, 5424, 10535, 54107, 4171, 57804	335	28	2873	2.14403	1	0.934096	72.0092
GOTERM_MF_FAT	GO:0005178~integrin binding	8	0.899888	0.0979434	1307, 1281, 1289, 11095, 8425, 4240, 87, 667	661	39	6445	2.00008	1	0.992486	80.1652
SMART	SM00261:FU	4	0.449944	0.098115	79174, 2064, 284654, 78987	449	11	4306	3.48735	1	0.98369	74.4542
GOTERM_BP_FAT	GO:0007186~G-protein coupled receptor protein signaling pathway	34	3.82452	0.0983815	135, 9289, 112, 10266, 5021, 2316, 1952, 3363, 65010, 27239, 153, 81669, 125963, 2596, 7852, 554, 1268, 8896, 9590, 4157, 2520, 551, 375790, 3710, 4035, 797, 5724, 4543, 6387, 808, 3061, 9463, 140, 9620	681	262	6781	1.29218	1	0.990672	84.4362
GOTERM_BP_FAT	GO:0043433~negative regulation of transcription factor activity	6	0.674916	0.0985186	59307, 3399, 2316, 3066, 4792, 6188	681	25	6781	2.38978	1	0.990055	84.4787
GOTERM_BP_FAT	GO:0031348~negative regulation of defense response	6	0.674916	0.0985186	135, 2876, 9370, 3586, 5468, 3559	681	25	6781	2.38978	1	0.990055	84.4787
GOTERM_BP_FAT	GO:0001818~negative regulation of cytokine production	6	0.674916	0.0985186	51564, 55829, 9370, 5914, 3586, 5468	681	25	6781	2.38978	1	0.990055	84.4787
GOTERM_BP_FAT	GO:0043588~skin development	5	0.56243	0.098714	1290, 1281, 1277, 1289, 1278	681	18	6781	2.76595	1	0.989447	84.539
UP_SEQ_FEATURE	topological domain:Extracellular	103	11.5861	0.0993401	10347, 5738, 284656, 10897, 728138, 5021, 10544, 8671, 5639, 81839, 9865, 153, 83483, 10618, 5159, 68366, 3710, 230857, 4035, 2321, 10099, 647859, 8291, 5754, 1436, 6804, 54929, 27181, 78987, 51393, 5801, 83697, 79971, 12503, 7048, 1268, 219931, 9379, 57048, 81542, 118429, 81544, 284129, 6382, 6573, 9620, 221061, 9289, 4855, 112, 59307, 6324, 10505, 9076, 65010, 27239, 4072, 10653, 81669, 2678, 7…	872	912	8782	1.13742	1	0.999962	84.246
UP_TISSUE	Lung	167	18.7852	0.0996547	57171, 800, 1295, 54107, 63922, 2335, 10992, 8673, 4927, 54187, 6210, 57035, 10923, 148808, 11095, 3921, 113444, 4035, 8733, 80237, 1798, 3692, 647859, 28512, 50626, 84336, 10623, 2161, 80176, 112398, 7555, 5216, 148932, 9802, 652968, 6804, 3313, 1915, 22994, 26286, 23199, 78987, 6187, 359948, 25771, 4097, 4638, 83463, 2597, 79971, 9167, 51706, 58486, 10113, 1268, 90933, 9618, 598, 10312, 4176, 7…	864	1519	8634	1.09864	1	0.858091	75.0245

## Sheet: Sheet 3-Funct cluster >1000 RFU
Annotation Cluster 1	Enrichment Score: 3.8167835269522827
Category	Term	Count	%	PValue	Genes	List Total	Pop Hits	Pop Total	Fold Enrichment	Bonferroni	Benjamini	FDR
UP_SEQ_FEATURE	domain:Fibrillar collagen NC1	7	0.787402	0.000138396	1280, 1290, 1281, 1277, 1289, 255631, 1278	872	10	8782	7.04977	0.295234	0.295234	0.244172
INTERPRO	IPR000885:Fibrillar collagen, C-terminal	7	0.787402	0.000143196	1280, 1290, 1281, 1277, 1289, 255631, 1278	806	10	8066	7.00521	0.181787	0.181787	0.235699
SMART	SM00038:COLFI	7	0.787402	0.000178894	1280, 1290, 1281, 1277, 1289, 255631, 1278	449	10	4306	6.71314	0.0486905	0.0486905	0.236151
Annotation Cluster 2	Enrichment Score: 1.8527929800157832
Category	Term	Count	%	PValue	Genes	List Total	Pop Hits	Pop Total	Fold Enrichment	Bonferroni	Benjamini	FDR
GOTERM_BP_FAT	GO:0043066~negative regulation of apoptosis	36	4.04949	0.0126821	135, 3265, 4353, 3313, 330, 51499, 1026, 1051, 28996, 2876, 4760, 80331, 8878, 9479, 26173, 1280, 3304, 2064, 598, 9616, 7316, 84447, 57591, 972, 1012, 5621, 7311, 835, 9821, 81542, 55829, 6777, 8539, 3586, 4792, 3569	681	238	6781	1.50616	1	0.984405	20.4873
GOTERM_BP_FAT	GO:0043069~negative regulation of programmed cell death	36	4.04949	0.0143281	135, 3265, 4353, 3313, 330, 51499, 1026, 1051, 28996, 2876, 4760, 80331, 8878, 9479, 26173, 1280, 3304, 2064, 598, 9616, 7316, 84447, 57591, 972, 1012, 5621, 7311, 835, 9821, 81542, 55829, 6777, 8539, 3586, 4792, 3569	681	240	6781	1.49361	1	0.978706	22.8351
GOTERM_BP_FAT	GO:0060548~negative regulation of cell death	36	4.04949	0.0152139	135, 3265, 4353, 3313, 330, 51499, 1026, 1051, 28996, 2876, 4760, 80331, 8878, 9479, 26173, 1280, 3304, 2064, 598, 9616, 7316, 84447, 57591, 972, 1012, 5621, 7311, 835, 9821, 81542, 55829, 6777, 8539, 3586, 4792, 3569	681	241	6781	1.48741	1	0.976444	24.0712
Annotation Cluster 3	Enrichment Score: 1.832924693635542
Category	Term	Count	%	PValue	Genes	List Total	Pop Hits	Pop Total	Fold Enrichment	Bonferroni	Benjamini	FDR
SP_PIR_KEYWORDS	laminin egf-like domain	7	0.787402	0.00824481	65010, 375790, 3915, 1952, 3912, 10319, 9620	874	19	8789	3.70487	0.991648	0.328856	11.4541
INTERPRO	IPR002049:EGF-like, laminin	7	0.787402	0.0179036	65010, 375790, 3915, 1952, 3912, 10319, 9620	806	22	8066	3.18419	1	0.999783	25.7469
SMART	SM00180:EGF_Lam	7	0.787402	0.0214835	65010, 375790, 3915, 1952, 3912, 10319, 9620	449	22	4306	3.05143	0.997664	0.951665	24.9488
Annotation Cluster 4	Enrichment Score: 1.8301340626319813
Category	Term	Count	%	PValue	Genes	List Total	Pop Hits	Pop Total	Fold Enrichment	Bonferroni	Benjamini	FDR
UP_SEQ_FEATURE	propeptide:C-terminal propeptide	5	0.56243	0.00263158	1290, 1281, 1277, 1289, 1278	872	7	8782	7.19364	0.998721	0.964232	4.54773
SP_PIR_KEYWORDS	Ehlers-Danlos syndrome	5	0.56243	0.0124452	1290, 1281, 1277, 1289, 1278	874	10	8789	5.02803	0.999282	0.403714	16.8076
GOTERM_BP_FAT	GO:0043588~skin development	5	0.56243	0.098714	1290, 1281, 1277, 1289, 1278	681	18	6781	2.76595	1	0.989447	84.539
Annotation Cluster 5	Enrichment Score: 1.6537566995274646
Category	Term	Count	%	PValue	Genes	List Total	Pop Hits	Pop Total	Fold Enrichment	Bonferroni	Benjamini	FDR
GOTERM_BP_FAT	GO:0042981~regulation of apoptosis	65	7.31159	0.0195947	4353, 9459, 2683, 330, 5371, 1051, 4760, 8878, 578, 87, 64782, 1280, 3304, 2064, 5792, 8874, 84447, 57591, 972, 835, 7311, 9821, 89846, 10628, 8452, 6777, 8539, 1613, 3586, 4792, 135, 3265, 29775, 3313, 51499, 1026, 9092, 6188, 28996, 3456, 27113, 2876, 10081, 80331, 349565, 3399, 9479, 3559, 11132, 1508, 26173, 6714, 9618, 598, 9616, 9370, 7316, 1012, 5621, 322, 81542, 55829, 26471, 203068, 3569	681	498	6781	1.29966	1	0.979158	29.9146
GOTERM_BP_FAT	GO:0043067~regulation of programmed cell death	65	7.31159	0.0228214	4353, 9459, 2683, 330, 5371, 1051, 4760, 8878, 578, 87, 64782, 1280, 3304, 2064, 5792, 8874, 84447, 57591, 972, 835, 7311, 9821, 89846, 10628, 8452, 6777, 8539, 1613, 3586, 4792, 135, 3265, 29775, 3313, 51499, 1026, 9092, 6188, 28996, 3456, 27113, 2876, 10081, 80331, 349565, 3399, 9479, 3559, 11132, 1508, 26173, 6714, 9618, 598, 9616, 9370, 7316, 1012, 5621, 322, 81542, 55829, 26471, 203068, 3569	681	501	6781	1.29188	1	0.985496	33.9442
GOTERM_BP_FAT	GO:0010941~regulation of cell death	65	7.31159	0.0244484	4353, 9459, 2683, 330, 5371, 1051, 4760, 8878, 578, 87, 64782, 1280, 3304, 2064, 5792, 8874, 84447, 57591, 972, 835, 7311, 9821, 89846, 10628, 8452, 6777, 8539, 1613, 3586, 4792, 135, 3265, 29775, 3313, 51499, 1026, 9092, 6188, 28996, 3456, 27113, 2876, 10081, 80331, 349565, 3399, 9479, 3559, 11132, 1508, 26173, 6714, 9618, 598, 9616, 9370, 7316, 1012, 5621, 322, 81542, 55829, 26471, 203068, 3569	681	504	6781	1.28419	1	0.986045	35.892
Annotation Cluster 6	Enrichment Score: 1.347478609383548
Category	Term	Count	%	PValue	Genes	List Total	Pop Hits	Pop Total	Fold Enrichment	Bonferroni	Benjamini	FDR
GOTERM_BP_FAT	GO:0009166~nucleotide catabolic process	8	0.899888	0.0258916	5151, 4625, 4521, 4595, 11164, 9361, 1267, 498	681	30	6781	2.65531	1	0.986101	37.5744
GOTERM_BP_FAT	GO:0034655~nucleobase, nucleoside, nucleotide and nucleic acid catabolic process	8	0.899888	0.041846	5151, 4625, 4521, 4595, 11164, 9361, 1267, 498	681	33	6781	2.41392	1	0.991964	53.5978
GOTERM_BP_FAT	GO:0034656~nucleobase, nucleoside and nucleotide catabolic process	8	0.899888	0.041846	5151, 4625, 4521, 4595, 11164, 9361, 1267, 498	681	33	6781	2.41392	1	0.991964	53.5978
GOTERM_BP_FAT	GO:0044270~nitrogen compound catabolic process	8	0.899888	0.0898706	5151, 4625, 4521, 4595, 11164, 9361, 1267, 498	681	39	6781	2.04255	1	0.989212	81.5751
Annotation Cluster 7	Enrichment Score: 1.2349826679974512
Category	Term	Count	%	PValue	Genes	List Total	Pop Hits	Pop Total	Fold Enrichment	Bonferroni	Benjamini	FDR
INTERPRO	IPR000086:NUDIX hydrolase, core	5	0.56243	0.0437096	4521, 4595, 79873, 11164, 84304	806	14	8066	3.57409	1	1	52.1198
UP_SEQ_FEATURE	domain:Nudix hydrolase	5	0.56243	0.0665572	4521, 4595, 79873, 11164, 84304	872	16	8782	3.14722	1	0.999834	70.3757
INTERPRO	IPR000086:NUDIX hydrolase domain	5	0.56243	0.0678079	4521, 4595, 79873, 11164, 84304	806	16	8066	3.12733	1	0.999995	68.5582
Annotation Cluster 8	Enrichment Score: 1.2175306917865256
Category	Term	Count	%	PValue	Genes	List Total	Pop Hits	Pop Total	Fold Enrichment	Bonferroni	Benjamini	FDR
GOTERM_BP_FAT	GO:0043065~positive regulation of apoptosis	36	4.04949	0.0555332	135, 9459, 2683, 5371, 1026, 9092, 6188, 1051, 28996, 3456, 27113, 2876, 10081, 3399, 8878, 3559, 578, 11132, 64782, 6714, 598, 9616, 5792, 8874, 9370, 7316, 322, 7311, 835, 89846, 10628, 8452, 26471, 203068, 3586, 1613	681	266	6781	1.34762	1	0.995517	64.1656
GOTERM_BP_FAT	GO:0043068~positive regulation of programmed cell death	36	4.04949	0.060642	135, 9459, 2683, 5371, 1026, 9092, 6188, 1051, 28996, 3456, 27113, 2876, 10081, 3399, 8878, 3559, 578, 11132, 64782, 6714, 598, 9616, 5792, 8874, 9370, 7316, 322, 7311, 835, 89846, 10628, 8452, 26471, 203068, 3586, 1613	681	268	6781	1.33756	1	0.995476	67.4921
GOTERM_BP_FAT	GO:0010942~positive regulation of cell death	36	4.04949	0.0660817	135, 9459, 2683, 5371, 1026, 9092, 6188, 1051, 28996, 3456, 27113, 2876, 10081, 3399, 8878, 3559, 578, 11132, 64782, 6714, 598, 9616, 5792, 8874, 9370, 7316, 322, 7311, 835, 89846, 10628, 8452, 26471, 203068, 3586, 1613	681	270	6781	1.32766	1	0.9949	70.7124
Annotation Cluster 9	Enrichment Score: 0.9995229418077479
Category	Term	Count	%	PValue	Genes	List Total	Pop Hits	Pop Total	Fold Enrichment	Bonferroni	Benjamini	FDR
GOTERM_BP_FAT	GO:0050728~negative regulation of inflammatory response	6	0.674916	0.052403	135, 2876, 9370, 3586, 5468, 3559	681	21	6781	2.84498	1	0.996448	61.9713
GOTERM_BP_FAT	GO:0031348~negative regulation of defense response	6	0.674916	0.0985186	135, 2876, 9370, 3586, 5468, 3559	681	25	6781	2.38978	1	0.990055	84.4787
GOTERM_BP_FAT	GO:0032102~negative regulation of response to external stimulus	6	0.674916	0.194338	135, 2876, 9370, 3586, 5468, 3559	681	31	6781	1.92724	1	0.992091	97.9379
Annotation Cluster 10	Enrichment Score: 0.9892535499684887
Category	Term	Count	%	PValue	Genes	List Total	Pop Hits	Pop Total	Fold Enrichment	Bonferroni	Benjamini	FDR
GOTERM_BP_FAT	GO:0055003~cardiac myofibril assembly	3	0.337458	0.0818044	4633, 23363, 70	681	5	6781	5.97445	1	0.992626	78.4107
GOTERM_BP_FAT	GO:0055006~cardiac cell development	3	0.337458	0.114744	4633, 23363, 70	681	6	6781	4.97871	1	0.989181	88.7994
GOTERM_BP_FAT	GO:0055013~cardiac muscle cell development	3	0.337458	0.114744	4633, 23363, 70	681	6	6781	4.97871	1	0.989181	88.7994
Annotation Cluster 11	Enrichment Score: 0.9553647703681596
Category	Term	Count	%	PValue	Genes	List Total	Pop Hits	Pop Total	Fold Enrichment	Bonferroni	Benjamini	FDR
GOTERM_MF_FAT	GO:0005539~glycosaminoglycan binding	14	1.5748	0.0842766	4043, 6146, 2254, 633, 2335, 284654, 8646, 1634, 1289, 11095, 7048, 537, 89797, 8425	661	84	6445	1.62506	1	0.99744	74.8859
GOTERM_MF_FAT	GO:0001871~pattern binding	14	1.5748	0.127086	4043, 6146, 2254, 633, 2335, 284654, 8646, 1634, 1289, 11095, 7048, 537, 89797, 8425	661	90	6445	1.51673	1	0.997157	88.1536
GOTERM_MF_FAT	GO:0030247~polysaccharide binding	14	1.5748	0.127086	4043, 6146, 2254, 633, 2335, 284654, 8646, 1634, 1289, 11095, 7048, 537, 89797, 8425	661	90	6445	1.51673	1	0.997157	88.1536
Annotation Cluster 12	Enrichment Score: 0.9153587706668926
Category	Term	Count	%	PValue	Genes	List Total	Pop Hits	Pop Total	Fold Enrichment	Bonferroni	Benjamini	FDR
GOTERM_MF_FAT	GO:0015301~anion:anion antiporter activity	5	0.56243	0.00901474	65010, 8402, 83697, 284129, 8671	661	9	6445	5.41688	0.999815	0.820711	13.2484
GOTERM_MF_FAT	GO:0015300~solute:solute antiporter activity	5	0.56243	0.345322	65010, 8402, 83697, 284129, 8671	661	29	6445	1.6811	1	0.998626	99.8704
GOTERM_MF_FAT	GO:0015297~antiporter activity	5	0.56243	0.576429	65010, 8402, 83697, 284129, 8671	661	39	6445	1.25005	1	0.999543	99.9999
Annotation Cluster 13	Enrichment Score: 0.8915159704674178
Category	Term	Count	%	PValue	Genes	List Total	Pop Hits	Pop Total	Fold Enrichment	Bonferroni	Benjamini	FDR
PIR_SUPERFAMILY	PIRSF001187:Pepsin	3	0.337458	0.0595424	643834, 9476, 1509	415	4	3857	6.97048	1	0.999936	58.3912
SP_PIR_KEYWORDS	Aspartyl protease	3	0.337458	0.0804337	643834, 9476, 1509	874	5	8789	6.03364	1	0.833885	70.8325
INTERPRO	IPR001461:Peptidase A1	3	0.337458	0.0811167	643834, 9476, 1509	806	5	8066	6.00447	1	0.999998	75.1916
INTERPRO	IPR009007:Peptidase aspartic, catalytic	3	0.337458	0.0811167	643834, 9476, 1509	806	5	8066	6.00447	1	0.999998	75.1916
INTERPRO	IPR001969:Peptidase aspartic, active site	3	0.337458	0.186249	643834, 9476, 1509	806	8	8066	3.75279	1	0.999967	96.6498
GOTERM_MF_FAT	GO:0004190~aspartic-type endopeptidase activity	3	0.337458	0.312899	643834, 9476, 1509	661	11	6445	2.65919	1	0.99827	99.7232
GOTERM_MF_FAT	GO:0070001~aspartic-type peptidase activity	3	0.337458	0.312899	643834, 9476, 1509	661	11	6445	2.65919	1	0.99827	99.7232
Annotation Cluster 14	Enrichment Score: 0.8789554299204912
Category	Term	Count	%	PValue	Genes	List Total	Pop Hits	Pop Total	Fold Enrichment	Bonferroni	Benjamini	FDR
UP_SEQ_FEATURE	domain:MCM	3	0.337458	0.112599	4174, 4176, 4171	872	6	8782	5.03555	1	0.999979	87.8766
INTERPRO	IPR018525:DNA-dependent ATPase MCM, conserved site	3	0.337458	0.113814	4174, 4176, 4171	806	6	8066	5.00372	1	0.999994	86.3444
INTERPRO	IPR001208:DNA-dependent ATPase MCM	3	0.337458	0.113814	4174, 4176, 4171	806	6	8066	5.00372	1	0.999994	86.3444
SMART	SM00350:MCM	3	0.337458	0.122194	4174, 4176, 4171	449	6	4306	4.7951	1	0.973648	82.1348
GOTERM_BP_FAT	GO:0006270~DNA replication initiation	3	0.337458	0.226074	4174, 4176, 4171	681	9	6781	3.31914	1	0.993348	98.9981
Annotation Cluster 15	Enrichment Score: 0.8689746161650772
Category	Term	Count	%	PValue	Genes	List Total	Pop Hits	Pop Total	Fold Enrichment	Bonferroni	Benjamini	FDR
UP_SEQ_FEATURE	domain:GPS	4	0.449944	0.0517891	65010, 9289, 1952, 9620	872	9	8782	4.47604	1	0.999632	60.9102
INTERPRO	IPR000203:GPS	4	0.449944	0.0526073	65010, 9289, 1952, 9620	806	9	8066	4.44775	1	0.999997	58.9551
SMART	SM00303:GPS	4	0.449944	0.0583376	65010, 9289, 1952, 9620	449	9	4306	4.26231	1	0.996265	54.8119
PIR_SUPERFAMILY	PIRSF800007:secretin receptor-like G protein-coupled receptors	4	0.449944	0.212736	65010, 9289, 1952, 9620	415	15	3857	2.47839	1	1	96.7174
INTERPRO	IPR000832:GPCR, family 2, secretin-like	4	0.449944	0.237161	65010, 9289, 1952, 9620	806	17	8066	2.35469	1	0.999986	98.8446
INTERPRO	IPR017983:GPCR, family 2, secretin-like, conserved site	4	0.449944	0.237161	65010, 9289, 1952, 9620	806	17	8066	2.35469	1	0.999986	98.8446
INTERPRO	IPR017981:GPCR, family 2-like	4	0.449944	0.43453	65010, 9289, 1952, 9620	806	24	8066	1.66791	1	0.999997	99.9917
Annotation Cluster 16	Enrichment Score: 0.8465771563106598
Category	Term	Count	%	PValue	Genes	List Total	Pop Hits	Pop Total	Fold Enrichment	Bonferroni	Benjamini	FDR
GOTERM_BP_FAT	GO:0051249~regulation of lymphocyte activation	14	1.5748	0.0859256	135, 2064, 5914, 1026, 972, 9092, 6929, 6777, 7048, 6778, 3559, 3586, 3569, 1209	681	86	6781	1.62097	1	0.988528	80.0866
GOTERM_BP_FAT	GO:0002694~regulation of leukocyte activation	14	1.5748	0.152941	135, 2064, 5914, 1026, 972, 9092, 6929, 6777, 7048, 6778, 3559, 3586, 3569, 1209	681	95	6781	1.46741	1	0.991948	94.928
GOTERM_BP_FAT	GO:0050865~regulation of cell activation	14	1.5748	0.219595	135, 2064, 5914, 1026, 972, 9092, 6929, 6777, 7048, 6778, 3559, 3586, 3569, 1209	681	102	6781	1.3667	1	0.993144	98.8363
Annotation Cluster 17	Enrichment Score: 0.832994907176397
Category	Term	Count	%	PValue	Genes	List Total	Pop Hits	Pop Total	Fold Enrichment	Bonferroni	Benjamini	FDR
UP_SEQ_FEATURE	domain:Laminin EGF-like	3	0.337458	0.0275344	65010, 1952, 9620	872	3	8782	10.0711	1	0.998366	38.9314
PIR_SUPERFAMILY	PIRSF038671:cadherin EGF LAG seven-pass G-type receptors	3	0.337458	0.032032	65010, 1952, 9620	415	3	3857	9.29398	1	0.99954	37.188
UP_SEQ_FEATURE	domain:Cadherin 9	3	0.337458	0.0802181	65010, 1952, 9620	872	5	8782	6.04266	1	0.999933	77.1676
UP_SEQ_FEATURE	domain:Cadherin 8	3	0.337458	0.0802181	65010, 1952, 9620	872	5	8782	6.04266	1	0.999933	77.1676
UP_SEQ_FEATURE	domain:Cadherin 7	3	0.337458	0.112599	65010, 1952, 9620	872	6	8782	5.03555	1	0.999979	87.8766
UP_SEQ_FEATURE	domain:Cadherin 6	3	0.337458	0.260703	65010, 1952, 9620	872	10	8782	3.02133	1	1	99.5182
UP_SEQ_FEATURE	domain:EGF-like 1; calcium-binding	3	0.337458	0.337246	65010, 1952, 9620	872	12	8782	2.51778	1	1	99.9301
INTERPRO	IPR001879:GPCR, family 2, extracellular region	3	0.337458	0.340113	65010, 1952, 9620	806	12	8066	2.50186	1	0.999989	99.894
SMART	SM00008:HormR	3	0.337458	0.359626	65010, 1952, 9620	449	12	4306	2.39755	1	0.995513	99.7233
UP_SEQ_FEATURE	domain:EGF-like 3; calcium-binding	3	0.337458	0.680686	65010, 1952, 9620	872	23	8782	1.31362	1	1	100
Annotation Cluster 18	Enrichment Score: 0.7328207415953043
Category	Term	Count	%	PValue	Genes	List Total	Pop Hits	Pop Total	Fold Enrichment	Bonferroni	Benjamini	FDR
GOTERM_BP_FAT	GO:0060323~head morphogenesis	3	0.337458	0.150317	4313, 1277, 64651	681	7	6781	4.26746	1	0.991994	94.6382
GOTERM_BP_FAT	GO:0060325~face morphogenesis	3	0.337458	0.150317	4313, 1277, 64651	681	7	6781	4.26746	1	0.991994	94.6382
GOTERM_BP_FAT	GO:0010171~body morphogenesis	3	0.337458	0.187664	4313, 1277, 64651	681	8	6781	3.73403	1	0.991784	97.6085
GOTERM_BP_FAT	GO:0060322~head development	3	0.337458	0.226074	4313, 1277, 64651	681	9	6781	3.31914	1	0.993348	98.9981
GOTERM_BP_FAT	GO:0060324~face development	3	0.337458	0.226074	4313, 1277, 64651	681	9	6781	3.31914	1	0.993348	98.9981
Annotation Cluster 19	Enrichment Score: 0.7179848044063978
Category	Term	Count	%	PValue	Genes	List Total	Pop Hits	Pop Total	Fold Enrichment	Bonferroni	Benjamini	FDR
GOTERM_BP_FAT	GO:0009749~response to glucose stimulus	6	0.674916	0.159354	10628, 55829, 4760, 9370, 7048, 2752	681	29	6781	2.06015	1	0.991809	95.5752
GOTERM_BP_FAT	GO:0009746~response to hexose stimulus	6	0.674916	0.159354	10628, 55829, 4760, 9370, 7048, 2752	681	29	6781	2.06015	1	0.991809	95.5752
GOTERM_BP_FAT	GO:0034284~response to monosaccharide stimulus	6	0.674916	0.159354	10628, 55829, 4760, 9370, 7048, 2752	681	29	6781	2.06015	1	0.991809	95.5752
GOTERM_BP_FAT	GO:0009743~response to carbohydrate stimulus	6	0.674916	0.331871	10628, 55829, 4760, 9370, 7048, 2752	681	38	6781	1.57222	1	0.996615	99.9285
Annotation Cluster 20	Enrichment Score: 0.7120437795356441
Category	Term	Count	%	PValue	Genes	List Total	Pop Hits	Pop Total	Fold Enrichment	Bonferroni	Benjamini	FDR
GOTERM_BP_FAT	GO:0051251~positive regulation of lymphocyte activation	10	1.12486	0.153183	6929, 6777, 5914, 7048, 6778, 1026, 3559, 972, 3569, 9092	681	61	6781	1.63236	1	0.991627	94.954
GOTERM_BP_FAT	GO:0002696~positive regulation of leukocyte activation	10	1.12486	0.200006	6929, 6777, 5914, 7048, 6778, 1026, 3559, 972, 3569, 9092	681	65	6781	1.53191	1	0.991886	98.1835
GOTERM_BP_FAT	GO:0050867~positive regulation of cell activation	10	1.12486	0.238569	6929, 6777, 5914, 7048, 6778, 1026, 3559, 972, 3569, 9092	681	68	6781	1.46433	1	0.993864	99.2521
Annotation Cluster 21	Enrichment Score: 0.7080762198014029
Category	Term	Count	%	PValue	Genes	List Total	Pop Hits	Pop Total	Fold Enrichment	Bonferroni	Benjamini	FDR
UP_SEQ_FEATURE	domain:KH 1	4	0.449944	0.131302	9513, 3069, 5093, 5094	872	13	8782	3.0988	1	0.999985	91.6782
UP_SEQ_FEATURE	domain:KH 2	4	0.449944	0.131302	9513, 3069, 5093, 5094	872	13	8782	3.0988	1	0.999985	91.6782
INTERPRO	IPR004088:K Homology, type 1	4	0.449944	0.26511	9513, 3069, 5093, 5094	806	18	8066	2.22388	1	0.999984	99.3754
INTERPRO	IPR018111:K Homology, type 1, subgroup	4	0.449944	0.321905	9513, 3069, 5093, 5094	806	20	8066	2.00149	1	0.999985	99.834
Annotation Cluster 22	Enrichment Score: 0.699743047320938
Category	Term	Count	%	PValue	Genes	List Total	Pop Hits	Pop Total	Fold Enrichment	Bonferroni	Benjamini	FDR
UP_SEQ_FEATURE	domain:Calpain catalytic	3	0.337458	0.184407	827, 6650, 11132	872	8	8782	3.77666	1	0.999999	97.269
INTERPRO	IPR001300:Peptidase C2, calpain	3	0.337458	0.186249	827, 6650, 11132	806	8	8066	3.75279	1	0.999967	96.6498
SMART	SM00230:CysPc	3	0.337458	0.198904	827, 6650, 11132	449	8	4306	3.59633	1	0.991431	94.6643
SMART	SM00720:calpain_III	3	0.337458	0.198904	827, 6650, 11132	449	8	4306	3.59633	1	0.991431	94.6643
GOTERM_MF_FAT	GO:0004198~calcium-dependent cysteine-type endopeptidase activity	3	0.337458	0.233414	827, 6650, 11132	661	9	6445	3.25013	1	0.996763	98.4573
Annotation Cluster 23	Enrichment Score: 0.6682063672426318
Category	Term	Count	%	PValue	Genes	List Total	Pop Hits	Pop Total	Fold Enrichment	Bonferroni	Benjamini	FDR
UP_SEQ_FEATURE	short sequence motif:BH3	3	0.337458	0.184407	27113, 598, 578	872	8	8782	3.77666	1	0.999999	97.269
INTERPRO	IPR000712:Apoptosis regulator Bcl-2, BH	3	0.337458	0.224433	27113, 598, 578	806	9	8066	3.33581	1	0.999985	98.4825
SMART	SM00337:BCL	3	0.337458	0.239066	27113, 598, 578	449	9	4306	3.19673	1	0.99379	97.2961
Annotation Cluster 24	Enrichment Score: 0.6426211671069936
Category	Term	Count	%	PValue	Genes	List Total	Pop Hits	Pop Total	Fold Enrichment	Bonferroni	Benjamini	FDR
GOTERM_BP_FAT	GO:0015884~folic acid transport	3	0.337458	0.0818044	2348, 113235, 6573	681	5	6781	5.97445	1	0.992626	78.4107
SP_PIR_KEYWORDS	folate-binding	3	0.337458	0.147975	2348, 113235, 6573	874	7	8789	4.30974	1	0.872151	90.4921
GOTERM_MF_FAT	GO:0005542~folic acid binding	3	0.337458	0.273206	2348, 113235, 6573	661	10	6445	2.92511	1	0.99793	99.3317
GOTERM_BP_FAT	GO:0051181~cofactor transport	3	0.337458	0.3801	2348, 113235, 6573	681	13	6781	2.29787	1	0.997447	99.9814
GOTERM_BP_FAT	GO:0051180~vitamin transport	3	0.337458	0.487013	2348, 113235, 6573	681	16	6781	1.86702	1	0.998662	99.9994
Annotation Cluster 25	Enrichment Score: 0.6369358645491661
Category	Term	Count	%	PValue	Genes	List Total	Pop Hits	Pop Total	Fold Enrichment	Bonferroni	Benjamini	FDR
GOTERM_BP_FAT	GO:0046326~positive regulation of glucose import	4	0.449944	0.134546	114898, 9370, 10580, 11132	681	13	6781	3.06382	1	0.990524	92.5394
GOTERM_BP_FAT	GO:0010828~positive regulation of glucose transport	4	0.449944	0.134546	114898, 9370, 10580, 11132	681	13	6781	3.06382	1	0.990524	92.5394
GOTERM_BP_FAT	GO:0046324~regulation of glucose import	4	0.449944	0.381756	114898, 9370, 10580, 11132	681	22	6781	1.81044	1	0.997402	99.9823
GOTERM_BP_FAT	GO:0010827~regulation of glucose transport	4	0.449944	0.409951	114898, 9370, 10580, 11132	681	23	6781	1.73172	1	0.997577	99.9923
Annotation Cluster 26	Enrichment Score: 0.6214099789958073
Category	Term	Count	%	PValue	Genes	List Total	Pop Hits	Pop Total	Fold Enrichment	Bonferroni	Benjamini	FDR
UP_SEQ_FEATURE	domain:Laminin EGF-like 9	3	0.337458	0.184407	3915, 3912, 10319	872	8	8782	3.77666	1	0.999999	97.269
UP_SEQ_FEATURE	domain:Laminin EGF-like 11	3	0.337458	0.184407	3915, 3912, 10319	872	8	8782	3.77666	1	0.999999	97.269
UP_SEQ_FEATURE	domain:Laminin EGF-like 8	3	0.337458	0.222298	3915, 3912, 10319	872	9	8782	3.35703	1	1	98.8213
UP_SEQ_FEATURE	domain:Laminin N-terminal	3	0.337458	0.222298	3915, 3912, 10319	872	9	8782	3.35703	1	1	98.8213
UP_SEQ_FEATURE	domain:Laminin EGF-like 10	3	0.337458	0.222298	3915, 3912, 10319	872	9	8782	3.35703	1	1	98.8213
INTERPRO	IPR008211:Laminin, N-terminal	3	0.337458	0.224433	3915, 3912, 10319	806	9	8066	3.33581	1	0.999985	98.4825
SMART	SM00136:LamNT	3	0.337458	0.239066	3915, 3912, 10319	449	9	4306	3.19673	1	0.99379	97.2961
UP_SEQ_FEATURE	domain:Laminin EGF-like 7	3	0.337458	0.260703	3915, 3912, 10319	872	10	8782	3.02133	1	1	99.5182
UP_SEQ_FEATURE	domain:Laminin EGF-like 6	3	0.337458	0.260703	3915, 3912, 10319	872	10	8782	3.02133	1	1	99.5182
UP_SEQ_FEATURE	domain:Laminin EGF-like 4	3	0.337458	0.260703	3915, 3912, 10319	872	10	8782	3.02133	1	1	99.5182
UP_SEQ_FEATURE	domain:Laminin EGF-like 3	3	0.337458	0.411236	3915, 3912, 10319	872	14	8782	2.15809	1	1	99.9914
Annotation Cluster 27	Enrichment Score: 0.6180837108330517
Category	Term	Count	%	PValue	Genes	List Total	Pop Hits	Pop Total	Fold Enrichment	Bonferroni	Benjamini	FDR
INTERPRO	IPR001315:Caspase Recruitment	3	0.337458	0.224433	29775, 330, 835	806	9	8066	3.33581	1	0.999985	98.4825
SMART	SM00114:CARD	3	0.337458	0.239066	29775, 330, 835	449	9	4306	3.19673	1	0.99379	97.2961
UP_SEQ_FEATURE	domain:CARD	3	0.337458	0.260703	29775, 330, 835	872	10	8782	3.02133	1	1	99.5182
Annotation Cluster 28	Enrichment Score: 0.59169435593226
Category	Term	Count	%	PValue	Genes	List Total	Pop Hits	Pop Total	Fold Enrichment	Bonferroni	Benjamini	FDR
GOTERM_BP_FAT	GO:0050868~negative regulation of T cell activation	5	0.56243	0.13367	135, 2064, 3586, 3559, 972	681	20	6781	2.48935	1	0.9907	92.4026
GOTERM_BP_FAT	GO:0051250~negative regulation of lymphocyte activation	5	0.56243	0.260494	135, 2064, 3586, 3559, 972	681	26	6781	1.91489	1	0.995625	99.5575
GOTERM_BP_FAT	GO:0002695~negative regulation of leukocyte activation	5	0.56243	0.307123	135, 2064, 3586, 3559, 972	681	28	6781	1.77811	1	0.996433	99.8626
GOTERM_BP_FAT	GO:0050866~negative regulation of cell activation	5	0.56243	0.401863	135, 2064, 3586, 3559, 972	681	32	6781	1.55585	1	0.997598	99.9902
Annotation Cluster 29	Enrichment Score: 0.553920952597289
Category	Term	Count	%	PValue	Genes	List Total	Pop Hits	Pop Total	Fold Enrichment	Bonferroni	Benjamini	FDR
PIR_SUPERFAMILY	PIRSF001182:papain	3	0.337458	0.208882	1513, 1075, 1508	415	8	3857	3.48524	1	1	96.4803
INTERPRO	IPR000668:Peptidase C1A, papain C-terminal	3	0.337458	0.301797	1513, 1075, 1508	806	11	8066	2.7293	1	0.999978	99.7314
INTERPRO	IPR013128:Peptidase C1A, papain	3	0.337458	0.301797	1513, 1075, 1508	806	11	8066	2.7293	1	0.999978	99.7314
SMART	SM00645:Pept_C1	3	0.337458	0.319879	1513, 1075, 1508	449	11	4306	2.61551	1	0.996519	99.3868
Annotation Cluster 30	Enrichment Score: 0.551678975604308
Category	Term	Count	%	PValue	Genes	List Total	Pop Hits	Pop Total	Fold Enrichment	Bonferroni	Benjamini	FDR
GOTERM_BP_FAT	GO:0045762~positive regulation of adenylate cyclase activity	6	0.674916	0.270879	135, 153, 112, 554, 140, 3363	681	35	6781	1.70699	1	0.995433	99.6568
GOTERM_BP_FAT	GO:0007190~activation of adenylate cyclase activity	6	0.674916	0.270879	135, 153, 112, 554, 140, 3363	681	35	6781	1.70699	1	0.995433	99.6568
GOTERM_BP_FAT	GO:0051349~positive regulation of lyase activity	6	0.674916	0.290982	135, 153, 112, 554, 140, 3363	681	36	6781	1.65957	1	0.996321	99.7923
GOTERM_BP_FAT	GO:0031281~positive regulation of cyclase activity	6	0.674916	0.290982	135, 153, 112, 554, 140, 3363	681	36	6781	1.65957	1	0.996321	99.7923
Annotation Cluster 31	Enrichment Score: 0.5413061636487642
Category	Term	Count	%	PValue	Genes	List Total	Pop Hits	Pop Total	Fold Enrichment	Bonferroni	Benjamini	FDR
GOTERM_BP_FAT	GO:0001958~endochondral ossification	3	0.337458	0.187664	4209, 1280, 1277	681	8	6781	3.73403	1	0.991784	97.6085
GOTERM_BP_FAT	GO:0060350~endochondral bone morphogenesis	3	0.337458	0.303838	4209, 1280, 1277	681	11	6781	2.71566	1	0.996384	99.8505
GOTERM_BP_FAT	GO:0060349~bone morphogenesis	3	0.337458	0.416926	4209, 1280, 1277	681	14	6781	2.13373	1	0.997565	99.9938
Annotation Cluster 32	Enrichment Score: 0.5305284078321555
Category	Term	Count	%	PValue	Genes	List Total	Pop Hits	Pop Total	Fold Enrichment	Bonferroni	Benjamini	FDR
INTERPRO	IPR018316:Tubulin/FtsZ, 2-layer sandwich domain	3	0.337458	0.224433	203068, 84790, 4157	806	9	8066	3.33581	1	0.999985	98.4825
INTERPRO	IPR000217:Tubulin	3	0.337458	0.224433	203068, 84790, 4157	806	9	8066	3.33581	1	0.999985	98.4825
PIR_SUPERFAMILY	PIRSF002306:tubulin	3	0.337458	0.250546	203068, 84790, 4157	415	9	3857	3.09799	1	1	98.3748
INTERPRO	IPR003008:Tubulin/FtsZ, GTPase domain	3	0.337458	0.263108	203068, 84790, 4157	806	10	8066	3.00223	1	0.999987	99.3468
INTERPRO	IPR017975:Tubulin, conserved site	3	0.337458	0.263108	203068, 84790, 4157	806	10	8066	3.00223	1	0.999987	99.3468
GOTERM_BP_FAT	GO:0051258~protein polymerization	3	0.337458	0.750759	203068, 84790, 4157	681	26	6781	1.14893	1	0.999874	100
Annotation Cluster 33	Enrichment Score: 0.5251857455511857
Category	Term	Count	%	PValue	Genes	List Total	Pop Hits	Pop Total	Fold Enrichment	Bonferroni	Benjamini	FDR
GOTERM_BP_FAT	GO:0030097~hemopoiesis	18	2.02475	0.22722	6146, 4855, 2056, 27434, 5371, 5468, 6208, 972, 1397, 6929, 10661, 55553, 4627, 6777, 3050, 7048, 578, 3586	681	139	6781	1.28945	1	0.993319	99.0245
GOTERM_BP_FAT	GO:0048534~hemopoietic or lymphoid organ development	18	2.02475	0.30327	6146, 4855, 2056, 27434, 5371, 5468, 6208, 972, 1397, 6929, 10661, 55553, 4627, 6777, 3050, 7048, 578, 3586	681	147	6781	1.21928	1	0.996445	99.8483
GOTERM_BP_FAT	GO:0002520~immune system development	18	2.02475	0.385627	6146, 4855, 2056, 27434, 5371, 5468, 6208, 972, 1397, 6929, 10661, 55553, 4627, 6777, 3050, 7048, 578, 3586	681	155	6781	1.15635	1	0.997535	99.9842
Annotation Cluster 34	Enrichment Score: 0.5241894522654774
Category	Term	Count	%	PValue	Genes	List Total	Pop Hits	Pop Total	Fold Enrichment	Bonferroni	Benjamini	FDR
GOTERM_BP_FAT	GO:0046651~lymphocyte proliferation	5	0.56243	0.283665	6387, 6461, 3456, 7852, 3586	681	27	6781	1.84397	1	0.996157	99.7502
GOTERM_BP_FAT	GO:0070661~leukocyte proliferation	5	0.56243	0.307123	6387, 6461, 3456, 7852, 3586	681	28	6781	1.77811	1	0.996433	99.8626
GOTERM_BP_FAT	GO:0032943~mononuclear cell proliferation	5	0.56243	0.307123	6387, 6461, 3456, 7852, 3586	681	28	6781	1.77811	1	0.996433	99.8626
Annotation Cluster 35	Enrichment Score: 0.48528632010751743
Category	Term	Count	%	PValue	Genes	List Total	Pop Hits	Pop Total	Fold Enrichment	Bonferroni	Benjamini	FDR
UP_SEQ_FEATURE	repeat:WD 3	20	2.24972	0.297678	8439, 25956, 22872, 197335, 55844, 23644, 57521, 79726, 9136, 9742, 27339, 7089, 23005, 222229, 6907, 9128, 84219, 55605, 10113, 5931	872	167	8782	1.20612	1	1	99.8053
INTERPRO	IPR001680:WD40 repeat	20	2.24972	0.297887	8439, 25956, 22872, 197335, 55844, 23644, 57521, 79726, 9136, 9742, 27339, 7089, 23005, 222229, 6907, 9128, 84219, 55605, 10113, 5931	806	166	8066	1.20572	1	0.999983	99.7055
UP_SEQ_FEATURE	repeat:WD 1	20	2.24972	0.335179	8439, 25956, 22872, 197335, 55844, 23644, 57521, 79726, 9136, 9742, 27339, 7089, 23005, 222229, 6907, 9128, 84219, 55605, 10113, 5931	872	171	8782	1.17791	1	1	99.9261
UP_SEQ_FEATURE	repeat:WD 2	20	2.24972	0.335179	8439, 25956, 22872, 197335, 55844, 23644, 57521, 79726, 9136, 9742, 27339, 7089, 23005, 222229, 6907, 9128, 84219, 55605, 10113, 5931	872	171	8782	1.17791	1	1	99.9261
SP_PIR_KEYWORDS	wd repeat	20	2.24972	0.337615	8439, 25956, 22872, 197335, 55844, 23644, 57521, 79726, 9136, 9742, 27339, 7089, 23005, 222229, 6907, 9128, 84219, 55605, 10113, 5931	874	171	8789	1.17615	1	0.929021	99.7648
SMART	SM00320:WD40	20	2.24972	0.364339	8439, 25956, 22872, 197335, 55844, 23644, 57521, 79726, 9136, 9742, 27339, 7089, 23005, 222229, 6907, 9128, 84219, 55605, 10113, 5931	449	166	4306	1.15545	1	0.994842	99.749
Annotation Cluster 36	Enrichment Score: 0.48493942669960666
Category	Term	Count	%	PValue	Genes	List Total	Pop Hits	Pop Total	Fold Enrichment	Bonferroni	Benjamini	FDR
GOTERM_BP_FAT	GO:0007339~binding of sperm to zona pellucida	3	0.337458	0.303838	410, 2683, 4240	681	11	6781	2.71566	1	0.996384	99.8505
GOTERM_BP_FAT	GO:0035036~sperm-egg recognition	3	0.337458	0.303838	410, 2683, 4240	681	11	6781	2.71566	1	0.996384	99.8505
GOTERM_BP_FAT	GO:0009988~cell-cell recognition	3	0.337458	0.3801	410, 2683, 4240	681	13	6781	2.29787	1	0.997447	99.9814
Annotation Cluster 37	Enrichment Score: 0.4805204270597423
Category	Term	Count	%	PValue	Genes	List Total	Pop Hits	Pop Total	Fold Enrichment	Bonferroni	Benjamini	FDR
GOTERM_BP_FAT	GO:0035150~regulation of tube size	6	0.674916	0.311335	135, 153, 2876, 70, 797, 551	681	37	6781	1.61472	1	0.996347	99.8769
GOTERM_BP_FAT	GO:0050880~regulation of blood vessel size	6	0.674916	0.311335	135, 153, 2876, 70, 797, 551	681	37	6781	1.61472	1	0.996347	99.8769
GOTERM_BP_FAT	GO:0003018~vascular process in circulatory system	6	0.674916	0.373235	135, 153, 2876, 70, 797, 551	681	40	6781	1.49361	1	0.997485	99.9773
Annotation Cluster 38	Enrichment Score: 0.46638955283540057
Category	Term	Count	%	PValue	Genes	List Total	Pop Hits	Pop Total	Fold Enrichment	Bonferroni	Benjamini	FDR
GOTERM_BP_FAT	GO:0006874~cellular calcium ion homeostasis	12	1.34983	0.264925	2053, 6387, 81669, 3710, 5021, 7852, 797, 8896, 578, 8048, 1604, 551	681	88	6781	1.35783	1	0.995517	99.6028
GOTERM_BP_FAT	GO:0055074~calcium ion homeostasis	12	1.34983	0.302348	2053, 6387, 81669, 3710, 5021, 7852, 797, 8896, 578, 8048, 1604, 551	681	91	6781	1.31307	1	0.996584	99.8446
GOTERM_BP_FAT	GO:0006875~cellular metal ion homeostasis	12	1.34983	0.380551	2053, 6387, 81669, 3710, 5021, 7852, 797, 8896, 578, 8048, 1604, 551	681	97	6781	1.23185	1	0.997405	99.9816
GOTERM_BP_FAT	GO:0055065~metal ion homeostasis	12	1.34983	0.447094	2053, 6387, 81669, 3710, 5021, 7852, 797, 8896, 578, 8048, 1604, 551	681	102	6781	1.17146	1	0.998204	99.9976
Annotation Cluster 39	Enrichment Score: 0.46152642943583305
Category	Term	Count	%	PValue	Genes	List Total	Pop Hits	Pop Total	Fold Enrichment	Bonferroni	Benjamini	FDR
UP_SEQ_FEATURE	domain:FCH	3	0.337458	0.337246	23048, 11252, 2242	872	12	8782	2.51778	1	1	99.9301
INTERPRO	IPR001060:Fps/Fes/Fer/CIP4 homology	3	0.337458	0.340113	23048, 11252, 2242	806	12	8066	2.50186	1	0.999989	99.894
SMART	SM00055:FCH	3	0.337458	0.359626	23048, 11252, 2242	449	12	4306	2.39755	1	0.995513	99.7233
Annotation Cluster 40	Enrichment Score: 0.4481063105696501
Category	Term	Count	%	PValue	Genes	List Total	Pop Hits	Pop Total	Fold Enrichment	Bonferroni	Benjamini	FDR
UP_SEQ_FEATURE	domain:Cadherin 5	4	0.449944	0.290077	65010, 1952, 9620, 1012	872	19	8782	2.12023	1	1	99.7646
UP_SEQ_FEATURE	domain:Cadherin 4	4	0.449944	0.318362	65010, 1952, 9620, 1012	872	20	8782	2.01422	1	1	99.8852
UP_SEQ_FEATURE	domain:Cadherin 3	4	0.449944	0.318362	65010, 1952, 9620, 1012	872	20	8782	2.01422	1	1	99.8852
UP_SEQ_FEATURE	domain:Cadherin 2	4	0.449944	0.37487	65010, 1952, 9620, 1012	872	22	8782	1.83111	1	1	99.9751
UP_SEQ_FEATURE	domain:Cadherin 1	4	0.449944	0.37487	65010, 1952, 9620, 1012	872	22	8782	1.83111	1	1	99.9751
INTERPRO	IPR002126:Cadherin	4	0.449944	0.40684	65010, 1952, 9620, 1012	806	23	8066	1.74043	1	0.999995	99.9817
SMART	SM00112:CA	4	0.449944	0.434227	65010, 1952, 9620, 1012	449	23	4306	1.66786	1	0.995829	99.9462
Annotation Cluster 41	Enrichment Score: 0.4418995073954123
Category	Term	Count	%	PValue	Genes	List Total	Pop Hits	Pop Total	Fold Enrichment	Bonferroni	Benjamini	FDR
GOTERM_BP_FAT	GO:0050670~regulation of lymphocyte proliferation	7	0.787402	0.349217	2064, 6929, 6777, 1026, 3586, 3559, 3569	681	48	6781	1.45212	1	0.997308	99.9554
GOTERM_BP_FAT	GO:0070663~regulation of leukocyte proliferation	7	0.787402	0.367793	2064, 6929, 6777, 1026, 3586, 3559, 3569	681	49	6781	1.42249	1	0.997402	99.9735
GOTERM_BP_FAT	GO:0032944~regulation of mononuclear cell proliferation	7	0.787402	0.367793	2064, 6929, 6777, 1026, 3586, 3559, 3569	681	49	6781	1.42249	1	0.997402	99.9735
Annotation Cluster 42	Enrichment Score: 0.4404712539920361
Category	Term	Count	%	PValue	Genes	List Total	Pop Hits	Pop Total	Fold Enrichment	Bonferroni	Benjamini	FDR
GOTERM_MF_FAT	GO:0015078~hydrogen ion transmembrane transporter activity	10	1.12486	0.20419	1340, 535, 10312, 155066, 9167, 537, 1327, 7388, 10975, 498	661	64	6445	1.5235	1	0.995567	97.225
GOTERM_MF_FAT	GO:0015077~monovalent inorganic cation transmembrane transporter activity	10	1.12486	0.315235	1340, 535, 10312, 155066, 9167, 537, 1327, 7388, 10975, 498	661	72	6445	1.35422	1	0.998172	99.7376
GOTERM_MF_FAT	GO:0022890~inorganic cation transmembrane transporter activity	10	1.12486	0.741168	1340, 535, 10312, 155066, 9167, 537, 1327, 7388, 10975, 498	661	103	6445	0.946639	1	0.999873	100
Annotation Cluster 43	Enrichment Score: 0.41376409149751264
Category	Term	Count	%	PValue	Genes	List Total	Pop Hits	Pop Total	Fold Enrichment	Bonferroni	Benjamini	FDR
GOTERM_BP_FAT	GO:0006606~protein import into nucleus	9	1.01237	0.34108	23214, 2254, 473, 537, 5371, 9670, 4792, 5901, 55705	681	66	6781	1.35783	1	0.996974	99.9443
GOTERM_BP_FAT	GO:0051170~nuclear import	9	1.01237	0.372521	23214, 2254, 473, 537, 5371, 9670, 4792, 5901, 55705	681	68	6781	1.31789	1	0.997514	99.9769
GOTERM_BP_FAT	GO:0034504~protein localization in nucleus	9	1.01237	0.451545	23214, 2254, 473, 537, 5371, 9670, 4792, 5901, 55705	681	73	6781	1.22763	1	0.998194	99.9979
Annotation Cluster 44	Enrichment Score: 0.4066803031754275
Category	Term	Count	%	PValue	Genes	List Total	Pop Hits	Pop Total	Fold Enrichment	Bonferroni	Benjamini	FDR
BIOCARTA	h_HBxPathway:Calcium Signaling by HBx of Hepatitis B virus	3	0.337458	0.151245	3265, 6714, 6464	98	7	962	4.207	1	0.999634	87.0411
BIOCARTA	h_spryPathway:Sprouty regulation of tyrosine kinase signals	3	0.337458	0.306203	3265, 6714, 6464	98	11	962	2.67718	1	0.998362	98.9489
BIOCARTA	h_At1rPathway:Angiotensin II mediated activation of JNK Pathway via Pyk2 dependent signaling	3	0.337458	0.642969	3265, 6714, 6464	98	21	962	1.40233	1	0.999952	99.9997
BIOCARTA	h_integrinPathway:Integrin Signaling Pathway	3	0.337458	0.793228	3265, 6714, 6464	98	28	962	1.05175	1	0.999992	100
Annotation Cluster 45	Enrichment Score: 0.4024889192814887
Category	Term	Count	%	PValue	Genes	List Total	Pop Hits	Pop Total	Fold Enrichment	Bonferroni	Benjamini	FDR
GOTERM_BP_FAT	GO:0000375~RNA splicing, via transesterification reactions	15	1.68729	0.395832	79869, 83443, 1478, 5093, 5094, 10992, 51690, 11100, 5725, 3184, 9128, 51639, 5432, 29896, 10772	681	127	6781	1.17607	1	0.997485	99.9883
GOTERM_BP_FAT	GO:0000377~RNA splicing, via transesterification reactions with bulged adenosine as nucleophile	15	1.68729	0.395832	79869, 83443, 1478, 5093, 5094, 10992, 51690, 11100, 5725, 3184, 9128, 51639, 5432, 29896, 10772	681	127	6781	1.17607	1	0.997485	99.9883
GOTERM_BP_FAT	GO:0000398~nuclear mRNA splicing, via spliceosome	15	1.68729	0.395832	79869, 83443, 1478, 5093, 5094, 10992, 51690, 11100, 5725, 3184, 9128, 51639, 5432, 29896, 10772	681	127	6781	1.17607	1	0.997485	99.9883
Annotation Cluster 46	Enrichment Score: 0.3890355895186796
Category	Term	Count	%	PValue	Genes	List Total	Pop Hits	Pop Total	Fold Enrichment	Bonferroni	Benjamini	FDR
PIR_SUPERFAMILY	PIRSF002419:CD9 antigen	3	0.337458	0.250546	967, 10099, 975	415	9	3857	3.09799	1	1	98.3748
INTERPRO	IPR018503:Tetraspanin, conserved site	3	0.337458	0.414446	967, 10099, 975	806	14	8066	2.14445	1	0.999994	99.9852
INTERPRO	IPR018499:Tetraspanin	3	0.337458	0.517311	967, 10099, 975	806	17	8066	1.76602	1	0.999999	99.9994
INTERPRO	IPR000301:Tetraspanin, subgroup	3	0.337458	0.517311	967, 10099, 975	806	17	8066	1.76602	1	0.999999	99.9994
Annotation Cluster 47	Enrichment Score: 0.3858714833394852
Category	Term	Count	%	PValue	Genes	List Total	Pop Hits	Pop Total	Fold Enrichment	Bonferroni	Benjamini	FDR
GOTERM_BP_FAT	GO:0009247~glycolipid biosynthetic process	3	0.337458	0.187664	53947, 2583, 26301	681	8	6781	3.73403	1	0.991784	97.6085
GOTERM_BP_FAT	GO:0046467~membrane lipid biosynthetic process	3	0.337458	0.581669	53947, 2583, 26301	681	19	6781	1.57222	1	0.999328	100
GOTERM_BP_FAT	GO:0006664~glycolipid metabolic process	3	0.337458	0.637277	53947, 2583, 26301	681	21	6781	1.42249	1	0.999611	100
Annotation Cluster 48	Enrichment Score: 0.384378102741641
Category	Term	Count	%	PValue	Genes	List Total	Pop Hits	Pop Total	Fold Enrichment	Bonferroni	Benjamini	FDR
UP_SEQ_FEATURE	domain:Importin N-terminal	3	0.337458	0.374691	23214, 9670, 55705	872	13	8782	2.3241	1	1	99.975
INTERPRO	IPR001494:Importin-beta, N-terminal	3	0.337458	0.414446	23214, 9670, 55705	806	14	8066	2.14445	1	0.999994	99.9852
GOTERM_BP_FAT	GO:0000059~protein import into nucleus, docking	3	0.337458	0.452611	23214, 9670, 55705	681	15	6781	1.99148	1	0.99819	99.998
Annotation Cluster 49	Enrichment Score: 0.3843391542047816
Category	Term	Count	%	PValue	Genes	List Total	Pop Hits	Pop Total	Fold Enrichment	Bonferroni	Benjamini	FDR
INTERPRO	IPR006688:ADP-ribosylation factor	3	0.337458	0.340113	127829, 377, 55207	806	12	8066	2.50186	1	0.999989	99.894
SMART	SM00177:ARF	3	0.337458	0.359626	127829, 377, 55207	449	12	4306	2.39755	1	0.995513	99.7233
INTERPRO	IPR006689:ARF/SAR superfamily	3	0.337458	0.484352	127829, 377, 55207	806	16	8066	1.8764	1	0.999998	99.9982
PIR_SUPERFAMILY	PIRSF001711:ADP-ribosylation factor	3	0.337458	0.489789	127829, 377, 55207	415	15	3857	1.8588	1	1	99.9933
Annotation Cluster 50	Enrichment Score: 0.38107111273355543
Category	Term	Count	%	PValue	Genes	List Total	Pop Hits	Pop Total	Fold Enrichment	Bonferroni	Benjamini	FDR
GOTERM_BP_FAT	GO:0050806~positive regulation of synaptic transmission	4	0.449944	0.353272	135, 5021, 7316, 7311	681	21	6781	1.89665	1	0.997165	99.9602
GOTERM_BP_FAT	GO:0051971~positive regulation of transmission of nerve impulse	4	0.449944	0.437737	135, 5021, 7316, 7311	681	24	6781	1.65957	1	0.997899	99.9968
GOTERM_BP_FAT	GO:0031646~positive regulation of neurological system process	4	0.449944	0.465013	135, 5021, 7316, 7311	681	25	6781	1.59319	1	0.998366	99.9987
Annotation Cluster 51	Enrichment Score: 0.3725495009923001
Category	Term	Count	%	PValue	Genes	List Total	Pop Hits	Pop Total	Fold Enrichment	Bonferroni	Benjamini	FDR
GOTERM_BP_FAT	GO:0031018~endocrine pancreas development	3	0.337458	0.187664	3651, 4760, 3569	681	8	6781	3.73403	1	0.991784	97.6085
GOTERM_BP_FAT	GO:0031016~pancreas development	3	0.337458	0.452611	3651, 4760, 3569	681	15	6781	1.99148	1	0.99819	99.998
GOTERM_BP_FAT	GO:0035270~endocrine system development	3	0.337458	0.897937	3651, 4760, 3569	681	37	6781	0.807358	1	0.999996	100
Annotation Cluster 52	Enrichment Score: 0.36619562826539265
Category	Term	Count	%	PValue	Genes	List Total	Pop Hits	Pop Total	Fold Enrichment	Bonferroni	Benjamini	FDR
UP_SEQ_FEATURE	DNA-binding region:ETS	3	0.337458	0.374691	2004, 2114, 2078	872	13	8782	2.3241	1	1	99.975
INTERPRO	IPR000418:Ets	3	0.337458	0.450029	2004, 2114, 2078	806	15	8066	2.00149	1	0.999998	99.9947
SMART	SM00413:ETS	3	0.337458	0.472606	2004, 2114, 2078	449	15	4306	1.91804	1	0.996843	99.9787
Annotation Cluster 53	Enrichment Score: 0.36608596797906817
Category	Term	Count	%	PValue	Genes	List Total	Pop Hits	Pop Total	Fold Enrichment	Bonferroni	Benjamini	FDR
GOTERM_BP_FAT	GO:0030072~peptide hormone secretion	4	0.449944	0.353272	3651, 4760, 8425, 3569	681	21	6781	1.89665	1	0.997165	99.9602
GOTERM_BP_FAT	GO:0002790~peptide secretion	4	0.449944	0.381756	3651, 4760, 8425, 3569	681	22	6781	1.81044	1	0.997402	99.9823
GOTERM_BP_FAT	GO:0046879~hormone secretion	4	0.449944	0.491689	3651, 4760, 8425, 3569	681	26	6781	1.53191	1	0.998693	99.9995
GOTERM_BP_FAT	GO:0009914~hormone transport	4	0.449944	0.517692	3651, 4760, 8425, 3569	681	27	6781	1.47517	1	0.998877	99.9998
Annotation Cluster 54	Enrichment Score: 0.3651872005325938
Category	Term	Count	%	PValue	Genes	List Total	Pop Hits	Pop Total	Fold Enrichment	Bonferroni	Benjamini	FDR
SP_PIR_KEYWORDS	glycolysis	5	0.56243	0.371248	7167, 4967, 2597, 5160, 5315	874	31	8789	1.62195	1	0.933405	99.8906
GOTERM_BP_FAT	GO:0006096~glycolysis	5	0.56243	0.401863	7167, 4967, 2597, 5160, 5315	681	32	6781	1.55585	1	0.997598	99.9902
GOTERM_BP_FAT	GO:0006007~glucose catabolic process	5	0.56243	0.537893	7167, 4967, 2597, 5160, 5315	681	38	6781	1.31019	1	0.999039	99.9999
Annotation Cluster 55	Enrichment Score: 0.36408920391946714
Category	Term	Count	%	PValue	Genes	List Total	Pop Hits	Pop Total	Fold Enrichment	Bonferroni	Benjamini	FDR
GOTERM_BP_FAT	GO:0006919~activation of caspase activity	5	0.56243	0.401863	3456, 27113, 5371, 578, 6188	681	32	6781	1.55585	1	0.997598	99.9902
GOTERM_BP_FAT	GO:0043280~positive regulation of caspase activity	5	0.56243	0.448567	3456, 27113, 5371, 578, 6188	681	34	6781	1.46433	1	0.99813	99.9977
GOTERM_BP_FAT	GO:0010952~positive regulation of peptidase activity	5	0.56243	0.448567	3456, 27113, 5371, 578, 6188	681	34	6781	1.46433	1	0.99813	99.9977
Annotation Cluster 56	Enrichment Score: 0.36046972474387823
Category	Term	Count	%	PValue	Genes	List Total	Pop Hits	Pop Total	Fold Enrichment	Bonferroni	Benjamini	FDR
UP_SEQ_FEATURE	domain:Thyroglobulin type-1	3	0.337458	0.337246	4072, 3485, 972	872	12	8782	2.51778	1	1	99.9301
INTERPRO	IPR000716:Thyroglobulin type-1	3	0.337458	0.484352	4072, 3485, 972	806	16	8066	1.8764	1	0.999998	99.9982
SMART	SM00211:TY	3	0.337458	0.507554	4072, 3485, 972	449	16	4306	1.79816	1	0.997494	99.9914
Annotation Cluster 57	Enrichment Score: 0.3587865838054655
Category	Term	Count	%	PValue	Genes	List Total	Pop Hits	Pop Total	Fold Enrichment	Bonferroni	Benjamini	FDR
GOTERM_BP_FAT	GO:0010578~regulation of adenylate cyclase activity involved in G-protein signaling	4	0.449944	0.437737	135, 153, 112, 3363	681	24	6781	1.65957	1	0.997899	99.9968
GOTERM_BP_FAT	GO:0010579~positive regulation of adenylate cyclase activity by G-protein signaling pathway	4	0.449944	0.437737	135, 153, 112, 3363	681	24	6781	1.65957	1	0.997899	99.9968
GOTERM_BP_FAT	GO:0007189~activation of adenylate cyclase activity by G-protein signaling pathway	4	0.449944	0.437737	135, 153, 112, 3363	681	24	6781	1.65957	1	0.997899	99.9968
Annotation Cluster 58	Enrichment Score: 0.355871706035407
Category	Term	Count	%	PValue	Genes	List Total	Pop Hits	Pop Total	Fold Enrichment	Bonferroni	Benjamini	FDR
GOTERM_BP_FAT	GO:0050671~positive regulation of lymphocyte proliferation	5	0.56243	0.425335	6929, 6777, 1026, 3559, 3569	681	33	6781	1.5087	1	0.997624	99.9952
GOTERM_BP_FAT	GO:0070665~positive regulation of leukocyte proliferation	5	0.56243	0.448567	6929, 6777, 1026, 3559, 3569	681	34	6781	1.46433	1	0.99813	99.9977
GOTERM_BP_FAT	GO:0032946~positive regulation of mononuclear cell proliferation	5	0.56243	0.448567	6929, 6777, 1026, 3559, 3569	681	34	6781	1.46433	1	0.99813	99.9977
Annotation Cluster 59	Enrichment Score: 0.35399805079013696
Category	Term	Count	%	PValue	Genes	List Total	Pop Hits	Pop Total	Fold Enrichment	Bonferroni	Benjamini	FDR
GOTERM_BP_FAT	GO:0019098~reproductive behavior	3	0.337458	0.342322	4543, 5021, 551	681	12	6781	2.48935	1	0.99697	99.9462
GOTERM_BP_FAT	GO:0051705~behavioral interaction between organisms	3	0.337458	0.487013	4543, 5021, 551	681	16	6781	1.86702	1	0.998662	99.9994
GOTERM_BP_FAT	GO:0007618~mating	3	0.337458	0.520032	4543, 5021, 551	681	17	6781	1.75719	1	0.998903	99.9998
Annotation Cluster 60	Enrichment Score: 0.34649872526922615
Category	Term	Count	%	PValue	Genes	List Total	Pop Hits	Pop Total	Fold Enrichment	Bonferroni	Benjamini	FDR
INTERPRO	IPR019954:Ubiquitin conserved site	4	0.449944	0.321905	7316, 5886, 7311, 7917	806	20	8066	2.00149	1	0.999985	99.834
INTERPRO	IPR000626:Ubiquitin	4	0.449944	0.461724	7316, 5886, 7311, 7917	806	25	8066	1.60119	1	0.999998	99.9963
SMART	SM00213:UBQ	4	0.449944	0.490487	7316, 5886, 7311, 7917	449	25	4306	1.53443	1	0.997203	99.9865
INTERPRO	IPR019955:Ubiquitin supergroup	4	0.449944	0.563984	7316, 5886, 7311, 7917	806	29	8066	1.38034	1	1	99.9999
Annotation Cluster 61	Enrichment Score: 0.34460150471596174
Category	Term	Count	%	PValue	Genes	List Total	Pop Hits	Pop Total	Fold Enrichment	Bonferroni	Benjamini	FDR
GOTERM_BP_FAT	GO:0008582~regulation of synaptic growth at neuromuscular junction	3	0.337458	0.114744	375790, 7316, 7311	681	6	6781	4.97871	1	0.989181	88.7994
GOTERM_BP_FAT	GO:0048742~regulation of skeletal muscle fiber development	3	0.337458	0.520032	375790, 7316, 7311	681	17	6781	1.75719	1	0.998903	99.9998
GOTERM_BP_FAT	GO:0048641~regulation of skeletal muscle tissue development	3	0.337458	0.637277	375790, 7316, 7311	681	21	6781	1.42249	1	0.999611	100
GOTERM_BP_FAT	GO:0051153~regulation of striated muscle cell differentiation	3	0.337458	0.662829	375790, 7316, 7311	681	22	6781	1.35783	1	0.999689	100
GOTERM_BP_FAT	GO:0051147~regulation of muscle cell differentiation	3	0.337458	0.750759	375790, 7316, 7311	681	26	6781	1.14893	1	0.999874	100
Annotation Cluster 62	Enrichment Score: 0.3443325090404749
Category	Term	Count	%	PValue	Genes	List Total	Pop Hits	Pop Total	Fold Enrichment	Bonferroni	Benjamini	FDR
INTERPRO	IPR006620:Prolyl 4-hydroxylase, alpha subunit	3	0.337458	0.377744	10536, 8974, 112398	806	13	8066	2.30941	1	0.999994	99.9597
SMART	SM00702:P4Hc	3	0.337458	0.398482	10536, 8974, 112398	449	13	4306	2.21312	1	0.995723	99.879
SP_PIR_KEYWORDS	vitamin c	3	0.337458	0.447487	10536, 8974, 112398	874	15	8789	2.01121	1	0.955728	99.9836
UP_SEQ_FEATURE	domain:Fe2OG dioxygenase	3	0.337458	0.480914	10536, 8974, 112398	872	16	8782	1.88833	1	1	99.9991
GOTERM_MF_FAT	GO:0031418~L-ascorbic acid binding	3	0.337458	0.498613	10536, 8974, 112398	661	16	6445	1.8282	1	0.999464	99.998
GOTERM_MF_FAT	GO:0016706~oxidoreductase activity, acting on paired donors, with incorporation or reduction of molecular oxygen, 2-oxoglutarate as one donor, and incorporation of one atom each of oxygen into both donors	3	0.337458	0.531847	10536, 8974, 112398	661	17	6445	1.72065	1	0.999602	99.9993
Annotation Cluster 63	Enrichment Score: 0.3381155015142247
Category	Term	Count	%	PValue	Genes	List Total	Pop Hits	Pop Total	Fold Enrichment	Bonferroni	Benjamini	FDR
GOTERM_BP_FAT	GO:0006200~ATP catabolic process	3	0.337458	0.416926	4625, 9361, 498	681	14	6781	2.13373	1	0.997565	99.9938
GOTERM_BP_FAT	GO:0009203~ribonucleoside triphosphate catabolic process	3	0.337458	0.452611	4625, 9361, 498	681	15	6781	1.99148	1	0.99819	99.998
GOTERM_BP_FAT	GO:0009207~purine ribonucleoside triphosphate catabolic process	3	0.337458	0.452611	4625, 9361, 498	681	15	6781	1.99148	1	0.99819	99.998
GOTERM_BP_FAT	GO:0009154~purine ribonucleotide catabolic process	3	0.337458	0.520032	4625, 9361, 498	681	17	6781	1.75719	1	0.998903	99.9998
Annotation Cluster 64	Enrichment Score: 0.32932969880137397
Category	Term	Count	%	PValue	Genes	List Total	Pop Hits	Pop Total	Fold Enrichment	Bonferroni	Benjamini	FDR
GOTERM_BP_FAT	GO:0042130~negative regulation of T cell proliferation	3	0.337458	0.416926	2064, 3586, 3559	681	14	6781	2.13373	1	0.997565	99.9938
GOTERM_BP_FAT	GO:0070664~negative regulation of leukocyte proliferation	3	0.337458	0.487013	2064, 3586, 3559	681	16	6781	1.86702	1	0.998662	99.9994
GOTERM_BP_FAT	GO:0032945~negative regulation of mononuclear cell proliferation	3	0.337458	0.487013	2064, 3586, 3559	681	16	6781	1.86702	1	0.998662	99.9994
GOTERM_BP_FAT	GO:0050672~negative regulation of lymphocyte proliferation	3	0.337458	0.487013	2064, 3586, 3559	681	16	6781	1.86702	1	0.998662	99.9994
Annotation Cluster 65	Enrichment Score: 0.32824213365425753
Category	Term	Count	%	PValue	Genes	List Total	Pop Hits	Pop Total	Fold Enrichment	Bonferroni	Benjamini	FDR
BBID	22.Cytokine-chemokine_CNS	3	0.337458	0.26118	3456, 3586, 3569	31	8	241	2.91532	1	1	95.0235
BIOCARTA	h_cytokinePathway:Cytokine Network	3	0.337458	0.456534	3456, 3586, 3569	98	15	962	1.96327	1	0.999777	99.9499
INTERPRO	IPR012351:Four-helical cytokine, core	3	0.337458	0.634495	3456, 3586, 3569	806	21	8066	1.42963	1	1	100
BIOCARTA	h_inflamPathway:Cytokines and Inflammatory Response	3	0.337458	0.642969	3456, 3586, 3569	98	21	962	1.40233	1	0.999952	99.9997
Annotation Cluster 66	Enrichment Score: 0.3185675531615888
Category	Term	Count	%	PValue	Genes	List Total	Pop Hits	Pop Total	Fold Enrichment	Bonferroni	Benjamini	FDR
GOTERM_BP_FAT	GO:0043413~biopolymer glycosylation	9	1.01237	0.435794	57171, 11041, 10585, 11253, 6480, 2683, 6482, 1798, 2530	681	72	6781	1.24468	1	0.997869	99.9966
GOTERM_BP_FAT	GO:0006486~protein amino acid glycosylation	9	1.01237	0.435794	57171, 11041, 10585, 11253, 6480, 2683, 6482, 1798, 2530	681	72	6781	1.24468	1	0.997869	99.9966
GOTERM_BP_FAT	GO:0070085~glycosylation	9	1.01237	0.435794	57171, 11041, 10585, 11253, 6480, 2683, 6482, 1798, 2530	681	72	6781	1.24468	1	0.997869	99.9966
GOTERM_BP_FAT	GO:0009101~glycoprotein biosynthetic process	9	1.01237	0.642518	57171, 11041, 10585, 11253, 6480, 2683, 6482, 1798, 2530	681	86	6781	1.04206	1	0.999622	100
Annotation Cluster 67	Enrichment Score: 0.31438064811153194
Category	Term	Count	%	PValue	Genes	List Total	Pop Hits	Pop Total	Fold Enrichment	Bonferroni	Benjamini	FDR
UP_SEQ_FEATURE	domain:SH2	8	0.899888	0.334843	6714, 6461, 6464, 6777, 6778, 90525, 6503, 2242	872	57	8782	1.41349	1	1	99.9255
SP_PIR_KEYWORDS	SH2 domain	8	0.899888	0.519581	6714, 6461, 6464, 6777, 6778, 90525, 6503, 2242	874	68	8789	1.18307	1	0.966286	99.9979
INTERPRO	IPR000980:SH2 motif	8	0.899888	0.540843	6714, 6461, 6464, 6777, 6778, 90525, 6503, 2242	806	69	8066	1.16028	1	0.999999	99.9997
SMART	SM00252:SH2	8	0.899888	0.58737	6714, 6461, 6464, 6777, 6778, 90525, 6503, 2242	449	69	4306	1.11191	1	0.997918	99.9992
Annotation Cluster 68	Enrichment Score: 0.3060766014864109
Category	Term	Count	%	PValue	Genes	List Total	Pop Hits	Pop Total	Fold Enrichment	Bonferroni	Benjamini	FDR
UP_SEQ_FEATURE	domain:Rab-GAP TBC	4	0.449944	0.430379	23637, 27352, 25771, 115704	872	24	8782	1.67852	1	1	99.9952
INTERPRO	IPR000195:RabGAP/TBC	4	0.449944	0.43453	23637, 27352, 25771, 115704	806	24	8066	1.66791	1	0.999997	99.9917
GOTERM_BP_FAT	GO:0032313~regulation of Rab GTPase activity	4	0.449944	0.437737	23637, 27352, 25771, 115704	681	24	6781	1.65957	1	0.997899	99.9968
GOTERM_BP_FAT	GO:0032483~regulation of Rab protein signal transduction	4	0.449944	0.437737	23637, 27352, 25771, 115704	681	24	6781	1.65957	1	0.997899	99.9968
SMART	SM00164:TBC	4	0.449944	0.462677	23637, 27352, 25771, 115704	449	24	4306	1.59837	1	0.996901	99.9728
GOTERM_MF_FAT	GO:0005097~Rab GTPase activator activity	4	0.449944	0.479396	23637, 27352, 25771, 115704	661	25	6445	1.56006	1	0.999373	99.9964
GOTERM_MF_FAT	GO:0005099~Ras GTPase activator activity	4	0.449944	0.906139	23637, 27352, 25771, 115704	661	51	6445	0.764736	1	0.999992	100
Annotation Cluster 69	Enrichment Score: 0.30598167294282097
Category	Term	Count	%	PValue	Genes	List Total	Pop Hits	Pop Total	Fold Enrichment	Bonferroni	Benjamini	FDR
GOTERM_BP_FAT	GO:0030817~regulation of cAMP biosynthetic process	8	0.899888	0.396331	135, 153, 112, 2316, 554, 140, 3363, 551	681	60	6781	1.32766	1	0.997449	99.9884
GOTERM_BP_FAT	GO:0030814~regulation of cAMP metabolic process	8	0.899888	0.4304	135, 153, 112, 2316, 554, 140, 3363, 551	681	62	6781	1.28483	1	0.997793	99.9959
GOTERM_BP_FAT	GO:0030802~regulation of cyclic nucleotide biosynthetic process	8	0.899888	0.513977	135, 153, 112, 2316, 554, 140, 3363, 551	681	67	6781	1.18895	1	0.998918	99.9998
GOTERM_BP_FAT	GO:0030808~regulation of nucleotide biosynthetic process	8	0.899888	0.513977	135, 153, 112, 2316, 554, 140, 3363, 551	681	67	6781	1.18895	1	0.998918	99.9998
GOTERM_BP_FAT	GO:0030799~regulation of cyclic nucleotide metabolic process	8	0.899888	0.546228	135, 153, 112, 2316, 554, 140, 3363, 551	681	69	6781	1.15448	1	0.999111	99.9999
GOTERM_BP_FAT	GO:0006140~regulation of nucleotide metabolic process	8	0.899888	0.592813	135, 153, 112, 2316, 554, 140, 3363, 551	681	72	6781	1.10638	1	0.999392	100
Annotation Cluster 70	Enrichment Score: 0.30067452363109926
Category	Term	Count	%	PValue	Genes	List Total	Pop Hits	Pop Total	Fold Enrichment	Bonferroni	Benjamini	FDR
GOTERM_BP_FAT	GO:0007044~cell-substrate junction assembly	4	0.449944	0.295987	3915, 10580, 2335, 87	681	19	6781	2.0963	1	0.996288	99.8171
GOTERM_BP_FAT	GO:0034329~cell junction assembly	4	0.449944	0.54296	3915, 10580, 2335, 87	681	28	6781	1.42249	1	0.999072	99.9999
GOTERM_BP_FAT	GO:0034330~cell junction organization	4	0.449944	0.779715	3915, 10580, 2335, 87	681	40	6781	0.995742	1	0.999914	100
Annotation Cluster 71	Enrichment Score: 0.2995210664193692
Category	Term	Count	%	PValue	Genes	List Total	Pop Hits	Pop Total	Fold Enrichment	Bonferroni	Benjamini	FDR
INTERPRO	IPR003129:Laminin G, thrombospondin-type, N-terminal	3	0.337458	0.484352	1307, 1289, 255631	806	16	8066	1.8764	1	0.999998	99.9982
SMART	SM00210:TSPN	3	0.337458	0.507554	1307, 1289, 255631	449	16	4306	1.79816	1	0.997494	99.9914
UP_SEQ_FEATURE	domain:TSP N-terminal	3	0.337458	0.513799	1307, 1289, 255631	872	17	8782	1.77725	1	1	99.9997
Annotation Cluster 72	Enrichment Score: 0.29371704340980376
Category	Term	Count	%	PValue	Genes	List Total	Pop Hits	Pop Total	Fold Enrichment	Bonferroni	Benjamini	FDR
GOTERM_BP_FAT	GO:0045761~regulation of adenylate cyclase activity	7	0.787402	0.496686	135, 153, 112, 2316, 554, 140, 3363	681	56	6781	1.24468	1	0.998759	99.9996
GOTERM_BP_FAT	GO:0031279~regulation of cyclase activity	7	0.787402	0.514498	135, 153, 112, 2316, 554, 140, 3363	681	57	6781	1.22284	1	0.998881	99.9998
GOTERM_BP_FAT	GO:0051339~regulation of lyase activity	7	0.787402	0.514498	135, 153, 112, 2316, 554, 140, 3363	681	57	6781	1.22284	1	0.998881	99.9998
Annotation Cluster 73	Enrichment Score: 0.291714839901692
Category	Term	Count	%	PValue	Genes	List Total	Pop Hits	Pop Total	Fold Enrichment	Bonferroni	Benjamini	FDR
GOTERM_BP_FAT	GO:0015986~ATP synthesis coupled proton transport	5	0.56243	0.354497	535, 10312, 155066, 537, 498	681	30	6781	1.65957	1	0.997161	99.9615
GOTERM_BP_FAT	GO:0015985~energy coupled proton transport, down electrochemical gradient	5	0.56243	0.354497	535, 10312, 155066, 537, 498	681	30	6781	1.65957	1	0.997161	99.9615
GOTERM_CC_FAT	GO:0016469~proton-transporting two-sector ATPase complex	5	0.56243	0.452902	535, 10312, 155066, 537, 498	645	34	6387	1.45622	1	0.986101	99.982
SP_PIR_KEYWORDS	Hydrogen ion transport	5	0.56243	0.463815	535, 10312, 155066, 537, 498	874	35	8789	1.43658	1	0.961052	99.9895
GOTERM_BP_FAT	GO:0034220~ion transmembrane transport	5	0.56243	0.516206	535, 10312, 155066, 537, 498	681	37	6781	1.3456	1	0.998869	99.9998
GOTERM_BP_FAT	GO:0015992~proton transport	5	0.56243	0.599812	535, 10312, 155066, 537, 498	681	41	6781	1.21432	1	0.99945	100
GOTERM_BP_FAT	GO:0006818~hydrogen transport	5	0.56243	0.638199	535, 10312, 155066, 537, 498	681	43	6781	1.15784	1	0.999602	100
GOTERM_BP_FAT	GO:0006754~ATP biosynthetic process	5	0.56243	0.889019	535, 10312, 155066, 537, 498	681	63	6781	0.790271	1	0.999994	100
Annotation Cluster 74	Enrichment Score: 0.29133079162523584
Category	Term	Count	%	PValue	Genes	List Total	Pop Hits	Pop Total	Fold Enrichment	Bonferroni	Benjamini	FDR
UP_SEQ_FEATURE	short sequence motif:HXXXXD motif	3	0.337458	0.374691	10554, 10555, 84803	872	13	8782	2.3241	1	1	99.975
INTERPRO	IPR002123:Phospholipid/glycerol acyltransferase	3	0.337458	0.484352	10554, 10555, 84803	806	16	8066	1.8764	1	0.999998	99.9982
SMART	SM00563:PlsC	3	0.337458	0.507554	10554, 10555, 84803	449	16	4306	1.79816	1	0.997494	99.9914
GOTERM_MF_FAT	GO:0008374~O-acyltransferase activity	3	0.337458	0.741925	10554, 10555, 84803	661	25	6445	1.17005	1	0.999867	100
Annotation Cluster 75	Enrichment Score: 0.2807641894795871
Category	Term	Count	%	PValue	Genes	List Total	Pop Hits	Pop Total	Fold Enrichment	Bonferroni	Benjamini	FDR
UP_SEQ_FEATURE	domain:SAP	3	0.337458	0.513799	10992, 57591, 11100	872	17	8782	1.77725	1	1	99.9997
INTERPRO	IPR003034:DNA-binding SAP	3	0.337458	0.517311	10992, 57591, 11100	806	17	8066	1.76602	1	0.999999	99.9994
SMART	SM00513:SAP	3	0.337458	0.540957	10992, 57591, 11100	449	17	4306	1.69239	1	0.997605	99.9966
Annotation Cluster 76	Enrichment Score: 0.27911342528820204
Category	Term	Count	%	PValue	Genes	List Total	Pop Hits	Pop Total	Fold Enrichment	Bonferroni	Benjamini	FDR
UP_SEQ_FEATURE	domain:Actin-binding	3	0.337458	0.446691	2316, 87, 667	872	15	8782	2.01422	1	1	99.9971
INTERPRO	IPR001589:Actinin-type, actin-binding, conserved site	3	0.337458	0.517311	2316, 87, 667	806	17	8066	1.76602	1	0.999999	99.9994
UP_SEQ_FEATURE	domain:CH 1	3	0.337458	0.575299	2316, 87, 667	872	19	8782	1.59017	1	1	100
UP_SEQ_FEATURE	domain:CH 2	3	0.337458	0.575299	2316, 87, 667	872	19	8782	1.59017	1	1	100
Annotation Cluster 77	Enrichment Score: 0.27421288403159255
Category	Term	Count	%	PValue	Genes	List Total	Pop Hits	Pop Total	Fold Enrichment	Bonferroni	Benjamini	FDR
GOTERM_MF_FAT	GO:0004129~cytochrome-c oxidase activity	3	0.337458	0.531847	1340, 9167, 1327	661	17	6445	1.72065	1	0.999602	99.9993
GOTERM_MF_FAT	GO:0016676~oxidoreductase activity, acting on heme group of donors, oxygen as acceptor	3	0.337458	0.531847	1340, 9167, 1327	661	17	6445	1.72065	1	0.999602	99.9993
GOTERM_MF_FAT	GO:0016675~oxidoreductase activity, acting on heme group of donors	3	0.337458	0.531847	1340, 9167, 1327	661	17	6445	1.72065	1	0.999602	99.9993
GOTERM_MF_FAT	GO:0015002~heme-copper terminal oxidase activity	3	0.337458	0.531847	1340, 9167, 1327	661	17	6445	1.72065	1	0.999602	99.9993
Annotation Cluster 78	Enrichment Score: 0.2685522477056395
Category	Term	Count	%	PValue	Genes	List Total	Pop Hits	Pop Total	Fold Enrichment	Bonferroni	Benjamini	FDR
GOTERM_BP_FAT	GO:0042744~hydrogen peroxide catabolic process	3	0.337458	0.342322	7837, 2876, 4353	681	12	6781	2.48935	1	0.99697	99.9462
GOTERM_BP_FAT	GO:0070301~cellular response to hydrogen peroxide	3	0.337458	0.3801	7837, 2876, 4353	681	13	6781	2.29787	1	0.997447	99.9814
SP_PIR_KEYWORDS	peroxidase	3	0.337458	0.514636	7837, 2876, 4353	874	17	8789	1.7746	1	0.96744	99.9976
GOTERM_BP_FAT	GO:0042743~hydrogen peroxide metabolic process	3	0.337458	0.551598	7837, 2876, 4353	681	18	6781	1.65957	1	0.999147	99.9999
GOTERM_BP_FAT	GO:0034614~cellular response to reactive oxygen species	3	0.337458	0.686913	7837, 2876, 4353	681	23	6781	1.29879	1	0.999739	100
GOTERM_MF_FAT	GO:0016684~oxidoreductase activity, acting on peroxide as acceptor	3	0.337458	0.720923	7837, 2876, 4353	661	24	6445	1.2188	1	0.999855	100
GOTERM_MF_FAT	GO:0004601~peroxidase activity	3	0.337458	0.720923	7837, 2876, 4353	661	24	6445	1.2188	1	0.999855	100
Annotation Cluster 79	Enrichment Score: 0.261401695555142
Category	Term	Count	%	PValue	Genes	List Total	Pop Hits	Pop Total	Fold Enrichment	Bonferroni	Benjamini	FDR
UP_SEQ_FEATURE	repeat:Solcar 3	4	0.449944	0.509897	8402, 153328, 79751, 81894	872	27	8782	1.49201	1	1	99.9997
UP_SEQ_FEATURE	repeat:Solcar 2	4	0.449944	0.559528	8402, 153328, 79751, 81894	872	29	8782	1.38912	1	1	99.9999
UP_SEQ_FEATURE	repeat:Solcar 1	4	0.449944	0.559528	8402, 153328, 79751, 81894	872	29	8782	1.38912	1	1	99.9999
INTERPRO	IPR018108:Mitochondrial substrate/solute carrier	4	0.449944	0.563984	8402, 153328, 79751, 81894	806	29	8066	1.38034	1	1	99.9999
Annotation Cluster 80	Enrichment Score: 0.2556758755403772
Category	Term	Count	%	PValue	Genes	List Total	Pop Hits	Pop Total	Fold Enrichment	Bonferroni	Benjamini	FDR
UP_SEQ_FEATURE	domain:C1q	3	0.337458	0.513799	114898, 1295, 9370	872	17	8782	1.77725	1	1	99.9997
INTERPRO	IPR001073:Complement C1q protein	3	0.337458	0.517311	114898, 1295, 9370	806	17	8066	1.76602	1	0.999999	99.9994
SMART	SM00110:C1Q	3	0.337458	0.540957	114898, 1295, 9370	449	17	4306	1.69239	1	0.997605	99.9966
INTERPRO	IPR008983:Tumour necrosis factor-like	3	0.337458	0.660069	114898, 1295, 9370	806	22	8066	1.36465	1	1	100
Annotation Cluster 81	Enrichment Score: 0.25250918396869765
Category	Term	Count	%	PValue	Genes	List Total	Pop Hits	Pop Total	Fold Enrichment	Bonferroni	Benjamini	FDR
INTERPRO	IPR001164:Arf GTPase activating protein	3	0.337458	0.548836	11033, 140500, 26286	806	18	8066	1.66791	1	0.999999	99.9998
GOTERM_BP_FAT	GO:0032312~regulation of ARF GTPase activity	3	0.337458	0.551598	11033, 140500, 26286	681	18	6781	1.65957	1	0.999147	99.9999
GOTERM_MF_FAT	GO:0008060~ARF GTPase activator activity	3	0.337458	0.563545	11033, 140500, 26286	661	18	6445	1.62506	1	0.999586	99.9998
SMART	SM00105:ArfGap	3	0.337458	0.572756	11033, 140500, 26286	449	18	4306	1.59837	1	0.99772	99.9987
Annotation Cluster 82	Enrichment Score: 0.24807759848884325
Category	Term	Count	%	PValue	Genes	List Total	Pop Hits	Pop Total	Fold Enrichment	Bonferroni	Benjamini	FDR
UP_SEQ_FEATURE	metal ion-binding site:Calcium 3; via carbonyl oxygen	3	0.337458	0.337246	4313, 4035, 5648	872	12	8782	2.51778	1	1	99.9301
UP_SEQ_FEATURE	metal ion-binding site:Calcium 3	3	0.337458	0.411236	4313, 4035, 5648	872	14	8782	2.15809	1	1	99.9914
UP_SEQ_FEATURE	metal ion-binding site:Calcium 2; via carbonyl oxygen	3	0.337458	0.703442	4313, 4035, 5648	872	24	8782	1.25889	1	1	100
UP_SEQ_FEATURE	metal ion-binding site:Calcium 1	3	0.337458	0.72483	4313, 4035, 5648	872	25	8782	1.20853	1	1	100
UP_SEQ_FEATURE	metal ion-binding site:Calcium 2	3	0.337458	0.813035	4313, 4035, 5648	872	30	8782	1.00711	1	1	100
Annotation Cluster 83	Enrichment Score: 0.24793996221510448
Category	Term	Count	%	PValue	Genes	List Total	Pop Hits	Pop Total	Fold Enrichment	Bonferroni	Benjamini	FDR
GOTERM_BP_FAT	GO:0042531~positive regulation of tyrosine phosphorylation of STAT protein	3	0.337458	0.452611	2056, 3976, 3569	681	15	6781	1.99148	1	0.99819	99.998
GOTERM_BP_FAT	GO:0046427~positive regulation of JAK-STAT cascade	3	0.337458	0.520032	2056, 3976, 3569	681	17	6781	1.75719	1	0.998903	99.9998
GOTERM_BP_FAT	GO:0042509~regulation of tyrosine phosphorylation of STAT protein	3	0.337458	0.610229	2056, 3976, 3569	681	20	6781	1.49361	1	0.999507	100
GOTERM_BP_FAT	GO:0046425~regulation of JAK-STAT cascade	3	0.337458	0.709565	2056, 3976, 3569	681	24	6781	1.24468	1	0.999819	100
Annotation Cluster 84	Enrichment Score: 0.23730537834161022
Category	Term	Count	%	PValue	Genes	List Total	Pop Hits	Pop Total	Fold Enrichment	Bonferroni	Benjamini	FDR
GOTERM_BP_FAT	GO:0016477~cell migration	18	2.02475	0.533145	6714, 8874, 2683, 2321, 2335, 1012, 322, 6387, 2876, 4627, 3915, 1289, 7852, 3586, 4692, 2530, 3569, 5159	681	169	6781	1.06055	1	0.99899	99.9999
GOTERM_BP_FAT	GO:0051674~localization of cell	18	2.02475	0.603419	6714, 8874, 2683, 2321, 2335, 1012, 322, 6387, 2876, 4627, 3915, 1289, 7852, 3586, 4692, 2530, 3569, 5159	681	176	6781	1.01837	1	0.999467	100
GOTERM_BP_FAT	GO:0048870~cell motility	18	2.02475	0.603419	6714, 8874, 2683, 2321, 2335, 1012, 322, 6387, 2876, 4627, 3915, 1289, 7852, 3586, 4692, 2530, 3569, 5159	681	176	6781	1.01837	1	0.999467	100
Annotation Cluster 85	Enrichment Score: 0.2290412933493553
Category	Term	Count	%	PValue	Genes	List Total	Pop Hits	Pop Total	Fold Enrichment	Bonferroni	Benjamini	FDR
GOTERM_MF_FAT	GO:0005525~GTP binding	22	2.47469	0.571988	3265, 53916, 5862, 1938, 54707, 83871, 1915, 159, 151011, 26284, 55207, 5901, 127829, 28512, 653361, 377, 203068, 84790, 6016, 29926, 30846, 4157	661	209	6445	1.02636	1	0.999533	99.9998
GOTERM_MF_FAT	GO:0019001~guanyl nucleotide binding	22	2.47469	0.599439	3265, 53916, 5862, 1938, 54707, 83871, 1915, 159, 151011, 26284, 55207, 5901, 127829, 28512, 653361, 377, 203068, 84790, 6016, 29926, 30846, 4157	661	212	6445	1.01183	1	0.999627	99.9999
GOTERM_MF_FAT	GO:0032561~guanyl ribonucleotide binding	22	2.47469	0.599439	3265, 53916, 5862, 1938, 54707, 83871, 1915, 159, 151011, 26284, 55207, 5901, 127829, 28512, 653361, 377, 203068, 84790, 6016, 29926, 30846, 4157	661	212	6445	1.01183	1	0.999627	99.9999
Annotation Cluster 86	Enrichment Score: 0.22244017049327436
Category	Term	Count	%	PValue	Genes	List Total	Pop Hits	Pop Total	Fold Enrichment	Bonferroni	Benjamini	FDR
UP_SEQ_FEATURE	domain:IQ	4	0.449944	0.430379	4625, 4627, 2596, 22994	872	24	8782	1.67852	1	1	99.9952
INTERPRO	IPR000048:IQ calmodulin-binding region	4	0.449944	0.692996	4625, 4627, 2596, 22994	806	35	8066	1.14371	1	1	100
SMART	SM00015:IQ	4	0.449944	0.721271	4625, 4627, 2596, 22994	449	35	4306	1.09602	1	0.999404	100
Annotation Cluster 87	Enrichment Score: 0.2179333664107713
Category	Term	Count	%	PValue	Genes	List Total	Pop Hits	Pop Total	Fold Enrichment	Bonferroni	Benjamini	FDR
INTERPRO	IPR000340:Protein-tyrosine phosphatase, dual specificity	3	0.337458	0.548836	147872, 150290, 285193	806	18	8066	1.66791	1	0.999999	99.9998
INTERPRO	IPR000340:Dual specificity phosphatase, catalytic domain	3	0.337458	0.578885	147872, 150290, 285193	806	19	8066	1.58012	1	1	99.9999
GOTERM_MF_FAT	GO:0008138~protein tyrosine/serine/threonine phosphatase activity	3	0.337458	0.698498	147872, 150290, 285193	661	23	6445	1.27179	1	0.99982	100
Annotation Cluster 88	Enrichment Score: 0.21686764683108967
Category	Term	Count	%	PValue	Genes	List Total	Pop Hits	Pop Total	Fold Enrichment	Bonferroni	Benjamini	FDR
GOTERM_BP_FAT	GO:0009165~nucleotide biosynthetic process	13	1.46232	0.561571	135, 112, 10312, 155066, 80308, 159, 5634, 5636, 498, 4833, 535, 349565, 537	681	121	6781	1.0698	1	0.999188	100
GOTERM_BP_FAT	GO:0034404~nucleobase, nucleoside and nucleotide biosynthetic process	13	1.46232	0.630952	135, 112, 10312, 155066, 80308, 159, 5634, 5636, 498, 4833, 535, 349565, 537	681	127	6781	1.01926	1	0.999598	100
GOTERM_BP_FAT	GO:0034654~nucleobase, nucleoside, nucleotide and nucleic acid biosynthetic process	13	1.46232	0.630952	135, 112, 10312, 155066, 80308, 159, 5634, 5636, 498, 4833, 535, 349565, 537	681	127	6781	1.01926	1	0.999598	100
Annotation Cluster 89	Enrichment Score: 0.20504075195143895
Category	Term	Count	%	PValue	Genes	List Total	Pop Hits	Pop Total	Fold Enrichment	Bonferroni	Benjamini	FDR
INTERPRO	IPR003095:Heat shock protein DnaJ	3	0.337458	0.377744	55466, 80331, 100048331	806	13	8066	2.30941	1	0.999994	99.9597
INTERPRO	IPR015609:Molecular chaperone, heat shock protein, Hsp40, DnaJ	3	0.337458	0.607438	55466, 80331, 100048331	806	20	8066	1.50112	1	1	100
UP_SEQ_FEATURE	domain:J	3	0.337458	0.703442	55466, 80331, 100048331	872	24	8782	1.25889	1	1	100
INTERPRO	IPR018253:Heat shock protein DnaJ, conserved site	3	0.337458	0.706882	55466, 80331, 100048331	806	24	8066	1.25093	1	1	100
INTERPRO	IPR001623:Heat shock protein DnaJ, N-terminal	3	0.337458	0.706882	55466, 80331, 100048331	806	24	8066	1.25093	1	1	100
SMART	SM00271:DnaJ	3	0.337458	0.729684	55466, 80331, 100048331	449	24	4306	1.19878	1	0.999324	100
Annotation Cluster 90	Enrichment Score: 0.20431343085008732
Category	Term	Count	%	PValue	Genes	List Total	Pop Hits	Pop Total	Fold Enrichment	Bonferroni	Benjamini	FDR
GOTERM_BP_FAT	GO:0043255~regulation of carbohydrate biosynthetic process	3	0.337458	0.487013	114898, 9370, 10580	681	16	6781	1.86702	1	0.998662	99.9994
GOTERM_BP_FAT	GO:0010906~regulation of glucose metabolic process	3	0.337458	0.662829	114898, 9370, 10580	681	22	6781	1.35783	1	0.999689	100
GOTERM_BP_FAT	GO:0006109~regulation of carbohydrate metabolic process	3	0.337458	0.686913	114898, 9370, 10580	681	23	6781	1.29879	1	0.999739	100
GOTERM_BP_FAT	GO:0010675~regulation of cellular carbohydrate metabolic process	3	0.337458	0.686913	114898, 9370, 10580	681	23	6781	1.29879	1	0.999739	100
Annotation Cluster 91	Enrichment Score: 0.2030262147813015
Category	Term	Count	%	PValue	Genes	List Total	Pop Hits	Pop Total	Fold Enrichment	Bonferroni	Benjamini	FDR
UP_SEQ_FEATURE	domain:DH	5	0.56243	0.507109	10160, 89846, 9459, 8874, 26030	872	37	8782	1.36096	1	1	99.9996
INTERPRO	IPR000219:Dbl homology (DH) domain	5	0.56243	0.533888	10160, 89846, 9459, 8874, 26030	806	38	8066	1.31677	1	0.999999	99.9997
SMART	SM00325:RhoGEF	5	0.56243	0.568589	10160, 89846, 9459, 8874, 26030	449	38	4306	1.26187	1	0.997914	99.9985
GOTERM_MF_FAT	GO:0005089~Rho guanyl-nucleotide exchange factor activity	5	0.56243	0.63645	10160, 89846, 9459, 8874, 26030	661	42	6445	1.16076	1	0.999727	100
GOTERM_MF_FAT	GO:0005088~Ras guanyl-nucleotide exchange factor activity	5	0.56243	0.767748	10160, 89846, 9459, 8874, 26030	661	50	6445	0.975038	1	0.99989	100
GOTERM_BP_FAT	GO:0035023~regulation of Rho protein signal transduction	5	0.56243	0.80447	10160, 89846, 9459, 8874, 26030	681	54	6781	0.921983	1	0.999946	100
Annotation Cluster 92	Enrichment Score: 0.19211747774269727
Category	Term	Count	%	PValue	Genes	List Total	Pop Hits	Pop Total	Fold Enrichment	Bonferroni	Benjamini	FDR
GOTERM_MF_FAT	GO:0004003~ATP-dependent DNA helicase activity	3	0.337458	0.427813	1108, 1105, 9401	661	14	6445	2.08937	1	0.999145	99.9843
UP_SEQ_FEATURE	short sequence motif:DEAH box	3	0.337458	0.656523	1108, 1105, 9401	872	22	8782	1.37333	1	1	100
INTERPRO	IPR002464:DNA/RNA helicase, ATP-dependent, DEAH-box type, conserved site	3	0.337458	0.684186	1108, 1105, 9401	806	23	8066	1.30532	1	1	100
GOTERM_MF_FAT	GO:0008094~DNA-dependent ATPase activity	3	0.337458	0.886853	1108, 1105, 9401	661	35	6445	0.835747	1	0.999986	100
Annotation Cluster 93	Enrichment Score: 0.19172123741541672
Category	Term	Count	%	PValue	Genes	List Total	Pop Hits	Pop Total	Fold Enrichment	Bonferroni	Benjamini	FDR
GOTERM_BP_FAT	GO:0060606~tube closure	3	0.337458	0.520032	5754, 9620, 5216	681	17	6781	1.75719	1	0.998903	99.9998
GOTERM_BP_FAT	GO:0001843~neural tube closure	3	0.337458	0.520032	5754, 9620, 5216	681	17	6781	1.75719	1	0.998903	99.9998
GOTERM_BP_FAT	GO:0014020~primary neural tube formation	3	0.337458	0.551598	5754, 9620, 5216	681	18	6781	1.65957	1	0.999147	99.9999
GOTERM_BP_FAT	GO:0001841~neural tube formation	3	0.337458	0.662829	5754, 9620, 5216	681	22	6781	1.35783	1	0.999689	100
GOTERM_BP_FAT	GO:0035148~tube lumen formation	3	0.337458	0.709565	5754, 9620, 5216	681	24	6781	1.24468	1	0.999819	100
GOTERM_BP_FAT	GO:0001838~embryonic epithelial tube formation	3	0.337458	0.709565	5754, 9620, 5216	681	24	6781	1.24468	1	0.999819	100
GOTERM_BP_FAT	GO:0060562~epithelial tube morphogenesis	3	0.337458	0.913866	5754, 9620, 5216	681	39	6781	0.765955	1	0.999998	100
Annotation Cluster 94	Enrichment Score: 0.18471680720751982
Category	Term	Count	%	PValue	Genes	List Total	Pop Hits	Pop Total	Fold Enrichment	Bonferroni	Benjamini	FDR
INTERPRO	IPR001356:Homeobox	7	0.787402	0.626114	23051, 3651, 1747, 25833, 1749, 56917, 4990	806	64	8066	1.09456	1	1	100
INTERPRO	IPR017970:Homeobox, conserved site	7	0.787402	0.626114	23051, 3651, 1747, 25833, 1749, 56917, 4990	806	64	8066	1.09456	1	1	100
SP_PIR_KEYWORDS	Homeobox	7	0.787402	0.651572	23051, 3651, 1747, 25833, 1749, 56917, 4990	874	66	8789	1.06655	1	0.978868	100
SMART	SM00389:HOX	7	0.787402	0.668115	23051, 3651, 1747, 25833, 1749, 56917, 4990	449	64	4306	1.04893	1	0.998928	100
INTERPRO	IPR012287:Homeodomain-related	7	0.787402	0.698708	23051, 3651, 1747, 25833, 1749, 56917, 4990	806	69	8066	1.01525	1	1	100
Annotation Cluster 95	Enrichment Score: 0.17903804003694163
Category	Term	Count	%	PValue	Genes	List Total	Pop Hits	Pop Total	Fold Enrichment	Bonferroni	Benjamini	FDR
UP_SEQ_FEATURE	domain:Kinesin-motor	3	0.337458	0.603848	55605, 3834, 9371	872	20	8782	1.51067	1	1	100
INTERPRO	IPR019821:Kinesin, motor region, conserved site	3	0.337458	0.607438	55605, 3834, 9371	806	20	8066	1.50112	1	1	100
INTERPRO	IPR001752:Kinesin, motor region	3	0.337458	0.607438	55605, 3834, 9371	806	20	8066	1.50112	1	1	100
SMART	SM00129:KISc	3	0.337458	0.631456	55605, 3834, 9371	449	20	4306	1.43853	1	0.998461	99.9998
GOTERM_MF_FAT	GO:0003777~microtubule motor activity	3	0.337458	0.904763	55605, 3834, 9371	661	37	6445	0.790571	1	0.999992	100
Annotation Cluster 96	Enrichment Score: 0.17033679072719957
Category	Term	Count	%	PValue	Genes	List Total	Pop Hits	Pop Total	Fold Enrichment	Bonferroni	Benjamini	FDR
GOTERM_BP_FAT	GO:0009062~fatty acid catabolic process	4	0.449944	0.635849	8310, 54363, 9370, 1962	681	32	6781	1.24468	1	0.999623	100
GOTERM_BP_FAT	GO:0034440~lipid oxidation	4	0.449944	0.696334	8310, 54363, 9370, 1962	681	35	6781	1.13799	1	0.999772	100
GOTERM_BP_FAT	GO:0019395~fatty acid oxidation	4	0.449944	0.696334	8310, 54363, 9370, 1962	681	35	6781	1.13799	1	0.999772	100
Annotation Cluster 97	Enrichment Score: 0.16883418381221524
Category	Term	Count	%	PValue	Genes	List Total	Pop Hits	Pop Total	Fold Enrichment	Bonferroni	Benjamini	FDR
SP_PIR_KEYWORDS	4fe-4s	3	0.337458	0.604702	10101, 4595, 55253	874	20	8789	1.50841	1	0.975895	99.9999
GOTERM_MF_FAT	GO:0051539~4 iron, 4 sulfur cluster binding	3	0.337458	0.622214	10101, 4595, 55253	661	20	6445	1.46256	1	0.999675	100
SP_PIR_KEYWORDS	iron-sulfur	3	0.337458	0.827974	10101, 4595, 55253	874	31	8789	0.973167	1	0.994431	100
Annotation Cluster 98	Enrichment Score: 0.15889876233749384
Category	Term	Count	%	PValue	Genes	List Total	Pop Hits	Pop Total	Fold Enrichment	Bonferroni	Benjamini	FDR
GOTERM_BP_FAT	GO:0050920~regulation of chemotaxis	3	0.337458	0.637277	6387, 3569, 1012	681	21	6781	1.42249	1	0.999611	100
GOTERM_BP_FAT	GO:0050921~positive regulation of chemotaxis	3	0.337458	0.637277	6387, 3569, 1012	681	21	6781	1.42249	1	0.999611	100
GOTERM_BP_FAT	GO:0048520~positive regulation of behavior	3	0.337458	0.709565	6387, 3569, 1012	681	24	6781	1.24468	1	0.999819	100
GOTERM_BP_FAT	GO:0050795~regulation of behavior	3	0.337458	0.803074	6387, 3569, 1012	681	29	6781	1.03008	1	0.999945	100
Annotation Cluster 99	Enrichment Score: 0.15349222458189232
Category	Term	Count	%	PValue	Genes	List Total	Pop Hits	Pop Total	Fold Enrichment	Bonferroni	Benjamini	FDR
INTERPRO	IPR000504:RNA recognition motif, RNP-1	13	1.46232	0.667036	79869, 4209, 22827, 1478, 5725, 3182, 64852, 3184, 51639, 7458, 1153, 29896, 10772	806	131	8066	0.993105	1	1	100
INTERPRO	IPR012677:Nucleotide-binding, alpha-beta plait	13	1.46232	0.71683	79869, 4209, 22827, 1478, 5725, 3182, 64852, 3184, 51639, 7458, 1153, 29896, 10772	806	136	8066	0.956594	1	1	100
SMART	SM00360:RRM	13	1.46232	0.724366	79869, 4209, 22827, 1478, 5725, 3182, 64852, 3184, 51639, 7458, 1153, 29896, 10772	449	131	4306	0.951699	1	0.999349	100
Annotation Cluster 100	Enrichment Score: 0.1531666951516161
Category	Term	Count	%	PValue	Genes	List Total	Pop Hits	Pop Total	Fold Enrichment	Bonferroni	Benjamini	FDR
GOTERM_BP_FAT	GO:0051220~cytoplasmic sequestering of protein	3	0.337458	0.3801	2316, 3586, 4792	681	13	6781	2.29787	1	0.997447	99.9814
GOTERM_BP_FAT	GO:0042990~regulation of transcription factor import into nucleus	3	0.337458	0.637277	2316, 3586, 4792	681	21	6781	1.42249	1	0.999611	100
GOTERM_BP_FAT	GO:0042306~regulation of protein import into nucleus	3	0.337458	0.786824	2316, 3586, 4792	681	28	6781	1.06687	1	0.999921	100
GOTERM_BP_FAT	GO:0051224~negative regulation of protein transport	3	0.337458	0.786824	2316, 3586, 4792	681	28	6781	1.06687	1	0.999921	100
GOTERM_BP_FAT	GO:0033157~regulation of intracellular protein transport	3	0.337458	0.879299	2316, 3586, 4792	681	35	6781	0.853493	1	0.999992	100
GOTERM_BP_FAT	GO:0046822~regulation of nucleocytoplasmic transport	3	0.337458	0.913866	2316, 3586, 4792	681	39	6781	0.765955	1	0.999998	100
Annotation Cluster 101	Enrichment Score: 0.14819335239591458
Category	Term	Count	%	PValue	Genes	List Total	Pop Hits	Pop Total	Fold Enrichment	Bonferroni	Benjamini	FDR
GOTERM_MF_FAT	GO:0022838~substrate specific channel activity	13	1.46232	0.671253	219931, 83892, 23510, 3710, 3783, 6324, 56659, 51393, 3777, 359, 93589, 2568, 57192	661	128	6445	0.990273	1	0.999813	100
GOTERM_MF_FAT	GO:0015267~channel activity	13	1.46232	0.731588	219931, 83892, 23510, 3710, 3783, 6324, 56659, 51393, 3777, 359, 93589, 2568, 57192	661	134	6445	0.945932	1	0.999874	100
GOTERM_MF_FAT	GO:0022803~passive transmembrane transporter activity	13	1.46232	0.731588	219931, 83892, 23510, 3710, 3783, 6324, 56659, 51393, 3777, 359, 93589, 2568, 57192	661	134	6445	0.945932	1	0.999874	100
Annotation Cluster 102	Enrichment Score: 0.1476520394922562
Category	Term	Count	%	PValue	Genes	List Total	Pop Hits	Pop Total	Fold Enrichment	Bonferroni	Benjamini	FDR
GOTERM_BP_FAT	GO:0001934~positive regulation of protein amino acid phosphorylation	6	0.674916	0.641963	9821, 2056, 3976, 9370, 3569, 975	681	54	6781	1.10638	1	0.999625	100
GOTERM_BP_FAT	GO:0042327~positive regulation of phosphorylation	6	0.674916	0.718688	9821, 2056, 3976, 9370, 3569, 975	681	59	6781	1.01262	1	0.999829	100
GOTERM_BP_FAT	GO:0010562~positive regulation of phosphorus metabolic process	6	0.674916	0.745883	9821, 2056, 3976, 9370, 3569, 975	681	61	6781	0.979418	1	0.999868	100
GOTERM_BP_FAT	GO:0045937~positive regulation of phosphate metabolic process	6	0.674916	0.745883	9821, 2056, 3976, 9370, 3569, 975	681	61	6781	0.979418	1	0.999868	100
Annotation Cluster 103	Enrichment Score: 0.14076966861081677
Category	Term	Count	%	PValue	Genes	List Total	Pop Hits	Pop Total	Fold Enrichment	Bonferroni	Benjamini	FDR
UP_SEQ_FEATURE	DNA-binding region:HMG box	3	0.337458	0.656523	83439, 55553, 10362	872	22	8782	1.37333	1	1	100
INTERPRO	IPR000910:High mobility group, HMG1/HMG2	3	0.337458	0.748188	83439, 55553, 10362	806	26	8066	1.15471	1	1	100
SMART	SM00398:HMG	3	0.337458	0.769892	83439, 55553, 10362	449	26	4306	1.10656	1	0.999495	100
Annotation Cluster 104	Enrichment Score: 0.13776007300727608
Category	Term	Count	%	PValue	Genes	List Total	Pop Hits	Pop Total	Fold Enrichment	Bonferroni	Benjamini	FDR
UP_SEQ_FEATURE	domain:Helix-loop-helix motif	5	0.56243	0.714629	7392, 6929, 83463, 4760, 3399	872	48	8782	1.04907	1	1	100
INTERPRO	IPR001092:Basic helix-loop-helix dimerisation region bHLH	5	0.56243	0.719434	7392, 6929, 83463, 4760, 3399	806	48	8066	1.04244	1	1	100
SMART	SM00353:HLH	5	0.56243	0.751014	7392, 6929, 83463, 4760, 3399	449	48	4306	0.998979	1	0.999337	100
Annotation Cluster 105	Enrichment Score: 0.1346125758143519
Category	Term	Count	%	PValue	Genes	List Total	Pop Hits	Pop Total	Fold Enrichment	Bonferroni	Benjamini	FDR
UP_SEQ_FEATURE	repeat:LRR 10	5	0.56243	0.69876	633, 1634, 123355, 23768, 9865	872	47	8782	1.07139	1	1	100
UP_SEQ_FEATURE	repeat:LRR 9	5	0.56243	0.744504	633, 1634, 123355, 23768, 9865	872	50	8782	1.00711	1	1	100
UP_SEQ_FEATURE	repeat:LRR 8	5	0.56243	0.758521	633, 1634, 123355, 23768, 9865	872	51	8782	0.987363	1	1	100
Annotation Cluster 106	Enrichment Score: 0.1335674048654326
Category	Term	Count	%	PValue	Genes	List Total	Pop Hits	Pop Total	Fold Enrichment	Bonferroni	Benjamini	FDR
GOTERM_MF_FAT	GO:0004860~protein kinase inhibitor activity	4	0.449944	0.557836	1030, 55450, 9479, 1026	661	28	6445	1.39291	1	0.999599	99.9997
GOTERM_MF_FAT	GO:0019210~kinase inhibitor activity	4	0.449944	0.582356	1030, 55450, 9479, 1026	661	29	6445	1.34488	1	0.999567	99.9999
GOTERM_MF_FAT	GO:0019887~protein kinase regulator activity	4	0.449944	0.930939	1030, 55450, 9479, 1026	661	55	6445	0.709118	1	0.999997	100
GOTERM_MF_FAT	GO:0019207~kinase regulator activity	4	0.449944	0.966305	1030, 55450, 9479, 1026	661	64	6445	0.609399	1	1	100
Annotation Cluster 107	Enrichment Score: 0.13068640363923173
Category	Term	Count	%	PValue	Genes	List Total	Pop Hits	Pop Total	Fold Enrichment	Bonferroni	Benjamini	FDR
GOTERM_BP_FAT	GO:0006641~triglyceride metabolic process	3	0.337458	0.686913	2876, 84803, 3991	681	23	6781	1.29879	1	0.999739	100
GOTERM_BP_FAT	GO:0006638~neutral lipid metabolic process	3	0.337458	0.730831	2876, 84803, 3991	681	25	6781	1.19489	1	0.999842	100
GOTERM_BP_FAT	GO:0006639~acylglycerol metabolic process	3	0.337458	0.730831	2876, 84803, 3991	681	25	6781	1.19489	1	0.999842	100
GOTERM_BP_FAT	GO:0006662~glycerol ether metabolic process	3	0.337458	0.769405	2876, 84803, 3991	681	27	6781	1.10638	1	0.999903	100
GOTERM_BP_FAT	GO:0018904~organic ether metabolic process	3	0.337458	0.786824	2876, 84803, 3991	681	28	6781	1.06687	1	0.999921	100
Annotation Cluster 108	Enrichment Score: 0.12957439078591224
Category	Term	Count	%	PValue	Genes	List Total	Pop Hits	Pop Total	Fold Enrichment	Bonferroni	Benjamini	FDR
GOTERM_BP_FAT	GO:0006470~protein amino acid dephosphorylation	8	0.899888	0.622483	147872, 150290, 5801, 80895, 5792, 52, 5536, 285193	681	74	6781	1.07648	1	0.999585	100
GOTERM_BP_FAT	GO:0016311~dephosphorylation	8	0.899888	0.739857	147872, 150290, 5801, 80895, 5792, 52, 5536, 285193	681	83	6781	0.959751	1	0.999855	100
GOTERM_MF_FAT	GO:0004721~phosphoprotein phosphatase activity	8	0.899888	0.887159	147872, 150290, 5801, 80895, 5792, 52, 5536, 285193	661	98	6445	0.795949	1	0.999985	100
Annotation Cluster 109	Enrichment Score: 0.12416114263467559
Category	Term	Count	%	PValue	Genes	List Total	Pop Hits	Pop Total	Fold Enrichment	Bonferroni	Benjamini	FDR
UP_SEQ_FEATURE	repeat:LRR 3	10	1.12486	0.682312	220074, 7837, 25878, 222229, 633, 79699, 1634, 123355, 23768, 9865	872	101	8782	0.997139	1	1	100
UP_SEQ_FEATURE	repeat:LRR 1	10	1.12486	0.775367	220074, 7837, 25878, 222229, 633, 79699, 1634, 123355, 23768, 9865	872	110	8782	0.915555	1	1	100
UP_SEQ_FEATURE	repeat:LRR 2	10	1.12486	0.775367	220074, 7837, 25878, 222229, 633, 79699, 1634, 123355, 23768, 9865	872	110	8782	0.915555	1	1	100
SP_PIR_KEYWORDS	leucine-rich repeat	10	1.12486	0.776887	220074, 7837, 25878, 222229, 633, 79699, 1634, 123355, 23768, 9865	874	110	8789	0.914188	1	0.991015	100
Annotation Cluster 110	Enrichment Score: 0.12273466030065701
Category	Term	Count	%	PValue	Genes	List Total	Pop Hits	Pop Total	Fold Enrichment	Bonferroni	Benjamini	FDR
SP_PIR_KEYWORDS	dna-directed rna polymerase	3	0.337458	0.704258	27297, 10623, 5432	874	24	8789	1.25701	1	0.98562	100
GOTERM_MF_FAT	GO:0034062~RNA polymerase activity	3	0.337458	0.779888	27297, 10623, 5432	661	27	6445	1.08338	1	0.9999	100
GOTERM_MF_FAT	GO:0003899~DNA-directed RNA polymerase activity	3	0.337458	0.779888	27297, 10623, 5432	661	27	6445	1.08338	1	0.9999	100
Annotation Cluster 111	Enrichment Score: 0.11569070354957553
Category	Term	Count	%	PValue	Genes	List Total	Pop Hits	Pop Total	Fold Enrichment	Bonferroni	Benjamini	FDR
SP_PIR_KEYWORDS	Sodium transport	5	0.56243	0.745596	6559, 6524, 6324, 6528, 8671	874	50	8789	1.00561	1	0.989401	100
SP_PIR_KEYWORDS	Sodium	5	0.56243	0.759588	6559, 6524, 6324, 6528, 8671	874	51	8789	0.985889	1	0.990231	100
GOTERM_MF_FAT	GO:0031402~sodium ion binding	5	0.56243	0.794048	6559, 6524, 6324, 6528, 8671	661	52	6445	0.937536	1	0.999893	100
Annotation Cluster 112	Enrichment Score: 0.11274752737998171
Category	Term	Count	%	PValue	Genes	List Total	Pop Hits	Pop Total	Fold Enrichment	Bonferroni	Benjamini	FDR
GOTERM_BP_FAT	GO:0031345~negative regulation of cell projection organization	3	0.337458	0.416926	5792, 10505, 4155	681	14	6781	2.13373	1	0.997565	99.9938
GOTERM_BP_FAT	GO:0010975~regulation of neuron projection development	3	0.337458	0.913866	5792, 10505, 4155	681	39	6781	0.765955	1	0.999998	100
GOTERM_BP_FAT	GO:0010769~regulation of cell morphogenesis involved in differentiation	3	0.337458	0.95307	5792, 10505, 4155	681	46	6781	0.649397	1	1	100
GOTERM_BP_FAT	GO:0031344~regulation of cell projection organization	3	0.337458	0.974865	5792, 10505, 4155	681	53	6781	0.563627	1	1	100
Annotation Cluster 113	Enrichment Score: 0.10549234343058711
Category	Term	Count	%	PValue	Genes	List Total	Pop Hits	Pop Total	Fold Enrichment	Bonferroni	Benjamini	FDR
UP_SEQ_FEATURE	region of interest:Ligand-binding	3	0.337458	0.603848	7068, 5914, 5468	872	20	8782	1.51067	1	1	100
UP_SEQ_FEATURE	zinc finger region:NR C4-type	3	0.337458	0.797711	7068, 5914, 5468	872	29	8782	1.04184	1	1	100
UP_SEQ_FEATURE	DNA-binding region:Nuclear receptor	3	0.337458	0.797711	7068, 5914, 5468	872	29	8782	1.04184	1	1	100
INTERPRO	IPR001723:Steroid hormone receptor	3	0.337458	0.800717	7068, 5914, 5468	806	29	8066	1.03525	1	1	100
INTERPRO	IPR001628:Zinc finger, nuclear hormone receptor-type	3	0.337458	0.800717	7068, 5914, 5468	806	29	8066	1.03525	1	1	100
INTERPRO	IPR008946:Nuclear hormone receptor, ligand-binding	3	0.337458	0.815937	7068, 5914, 5468	806	30	8066	1.00074	1	1	100
INTERPRO	IPR000536:Nuclear hormone receptor, ligand-binding, core	3	0.337458	0.815937	7068, 5914, 5468	806	30	8066	1.00074	1	1	100
SMART	SM00399:ZnF_C4	3	0.337458	0.820419	7068, 5914, 5468	449	29	4306	0.99209	1	0.999776	100
SMART	SM00430:HOLI	3	0.337458	0.834915	7068, 5914, 5468	449	30	4306	0.95902	1	0.999827	100
Annotation Cluster 114	Enrichment Score: 0.10547632871397089
Category	Term	Count	%	PValue	Genes	List Total	Pop Hits	Pop Total	Fold Enrichment	Bonferroni	Benjamini	FDR
SP_PIR_KEYWORDS	bromodomain	3	0.337458	0.764457	23613, 65980, 10902	874	27	8789	1.11734	1	0.990616	100
INTERPRO	IPR001487:Bromodomain	3	0.337458	0.784391	23613, 65980, 10902	806	28	8066	1.07223	1	1	100
SMART	SM00297:BROMO	3	0.337458	0.804795	23613, 65980, 10902	449	28	4306	1.02752	1	0.999708	100
Annotation Cluster 115	Enrichment Score: 0.10494209074704432
Category	Term	Count	%	PValue	Genes	List Total	Pop Hits	Pop Total	Fold Enrichment	Bonferroni	Benjamini	FDR
SP_PIR_KEYWORDS	dioxygenase	4	0.449944	0.758627	23030, 10536, 8974, 112398	874	39	8789	1.03139	1	0.990358	100
GOTERM_MF_FAT	GO:0016702~oxidoreductase activity, acting on single donors with incorporation of molecular oxygen, incorporation of two atoms of oxygen	4	0.449944	0.792166	23030, 10536, 8974, 112398	661	40	6445	0.975038	1	0.999893	100
GOTERM_MF_FAT	GO:0016701~oxidoreductase activity, acting on single donors with incorporation of molecular oxygen	4	0.449944	0.80599	23030, 10536, 8974, 112398	661	41	6445	0.951256	1	0.99991	100
Annotation Cluster 116	Enrichment Score: 0.10276052132934747
Category	Term	Count	%	PValue	Genes	List Total	Pop Hits	Pop Total	Fold Enrichment	Bonferroni	Benjamini	FDR
UP_SEQ_FEATURE	domain:Sushi 1	3	0.337458	0.72483	3559, 5648, 1604	872	25	8782	1.20853	1	1	100
UP_SEQ_FEATURE	domain:Sushi 2	3	0.337458	0.72483	3559, 5648, 1604	872	25	8782	1.20853	1	1	100
SP_PIR_KEYWORDS	sushi	3	0.337458	0.827974	3559, 5648, 1604	874	31	8789	0.973167	1	0.994431	100
INTERPRO	IPR000436:Sushi/SCR/CCP	3	0.337458	0.830109	3559, 5648, 1604	806	31	8066	0.968462	1	1	100
SMART	SM00032:CCP	3	0.337458	0.848346	3559, 5648, 1604	449	31	4306	0.928084	1	0.999866	100
Annotation Cluster 117	Enrichment Score: 0.1014524500083975
Category	Term	Count	%	PValue	Genes	List Total	Pop Hits	Pop Total	Fold Enrichment	Bonferroni	Benjamini	FDR
UP_SEQ_FEATURE	repeat:ANK 4	7	0.787402	0.650096	1030, 56899, 4855, 26287, 4792, 51393, 374569	872	66	8782	1.06815	1	1	100
UP_SEQ_FEATURE	repeat:ANK 3	7	0.787402	0.818159	1030, 56899, 4855, 26287, 4792, 51393, 374569	872	80	8782	0.881221	1	1	100
UP_SEQ_FEATURE	repeat:ANK 2	7	0.787402	0.932884	1030, 56899, 4855, 26287, 4792, 51393, 374569	872	98	8782	0.719364	1	1	100
Annotation Cluster 118	Enrichment Score: 0.09927777176054613
Category	Term	Count	%	PValue	Genes	List Total	Pop Hits	Pop Total	Fold Enrichment	Bonferroni	Benjamini	FDR
GOTERM_BP_FAT	GO:0042552~myelination	3	0.337458	0.709565	2064, 4155, 9076	681	24	6781	1.24468	1	0.999819	100
GOTERM_BP_FAT	GO:0007272~ensheathment of neurons	3	0.337458	0.769405	2064, 4155, 9076	681	27	6781	1.10638	1	0.999903	100
GOTERM_BP_FAT	GO:0008366~axon ensheathment	3	0.337458	0.769405	2064, 4155, 9076	681	27	6781	1.10638	1	0.999903	100
GOTERM_BP_FAT	GO:0019228~regulation of action potential in neuron	3	0.337458	0.845402	2064, 4155, 9076	681	32	6781	0.933508	1	0.999978	100
GOTERM_BP_FAT	GO:0001508~regulation of action potential	3	0.337458	0.897937	2064, 4155, 9076	681	37	6781	0.807358	1	0.999996	100
Annotation Cluster 119	Enrichment Score: 0.08941696905442532
Category	Term	Count	%	PValue	Genes	List Total	Pop Hits	Pop Total	Fold Enrichment	Bonferroni	Benjamini	FDR
UP_SEQ_FEATURE	repeat:9	3	0.337458	0.72483	10618, 1478, 553115	872	25	8782	1.20853	1	1	100
UP_SEQ_FEATURE	repeat:7	3	0.337458	0.840603	10618, 1478, 553115	872	32	8782	0.944166	1	1	100
UP_SEQ_FEATURE	repeat:6	3	0.337458	0.884957	10618, 1478, 553115	872	36	8782	0.839258	1	1	100
Annotation Cluster 120	Enrichment Score: 0.08922397406296864
Category	Term	Count	%	PValue	Genes	List Total	Pop Hits	Pop Total	Fold Enrichment	Bonferroni	Benjamini	FDR
INTERPRO	IPR019787:Zinc finger, PHD-finger	5	0.56243	0.763036	23613, 5252, 23030, 1108, 54904	806	51	8066	0.981122	1	1	100
INTERPRO	IPR019786:Zinc finger, PHD-type, conserved site	5	0.56243	0.823733	23613, 5252, 23030, 1108, 54904	806	56	8066	0.893522	1	1	100
INTERPRO	IPR001965:Zinc finger, PHD-type	5	0.56243	0.823733	23613, 5252, 23030, 1108, 54904	806	56	8066	0.893522	1	1	100
SMART	SM00249:PHD	5	0.56243	0.849154	23613, 5252, 23030, 1108, 54904	449	56	4306	0.856268	1	0.999849	100
Annotation Cluster 121	Enrichment Score: 0.08851229195493603
Category	Term	Count	%	PValue	Genes	List Total	Pop Hits	Pop Total	Fold Enrichment	Bonferroni	Benjamini	FDR
GOTERM_MF_FAT	GO:0004222~metalloendopeptidase activity	6	0.674916	0.60956	4313, 230857, 3416, 11095, 56999, 4320	661	51	6445	1.1471	1	0.999654	100
SP_PIR_KEYWORDS	metalloprotease	6	0.674916	0.915377	4313, 230857, 3416, 11095, 56999, 4320	874	81	8789	0.744894	1	0.998243	100
GOTERM_MF_FAT	GO:0008237~metallopeptidase activity	6	0.674916	0.972404	4313, 230857, 3416, 11095, 56999, 4320	661	95	6445	0.615813	1	1	100
Annotation Cluster 122	Enrichment Score: 0.08457463654001551
Category	Term	Count	%	PValue	Genes	List Total	Pop Hits	Pop Total	Fold Enrichment	Bonferroni	Benjamini	FDR
GOTERM_BP_FAT	GO:0009206~purine ribonucleoside triphosphate biosynthetic process	6	0.674916	0.815702	4833, 535, 10312, 155066, 537, 498	681	67	6781	0.891709	1	0.999957	100
GOTERM_BP_FAT	GO:0009145~purine nucleoside triphosphate biosynthetic process	6	0.674916	0.815702	4833, 535, 10312, 155066, 537, 498	681	67	6781	0.891709	1	0.999957	100
GOTERM_BP_FAT	GO:0009201~ribonucleoside triphosphate biosynthetic process	6	0.674916	0.825698	4833, 535, 10312, 155066, 537, 498	681	68	6781	0.878595	1	0.999965	100
GOTERM_BP_FAT	GO:0009142~nucleoside triphosphate biosynthetic process	6	0.674916	0.835251	4833, 535, 10312, 155066, 537, 498	681	69	6781	0.865862	1	0.999972	100
Annotation Cluster 123	Enrichment Score: 0.07783729039529581
Category	Term	Count	%	PValue	Genes	List Total	Pop Hits	Pop Total	Fold Enrichment	Bonferroni	Benjamini	FDR
GOTERM_BP_FAT	GO:0035108~limb morphogenesis	5	0.56243	0.815935	1280, 7483, 2254, 1749, 578	681	55	6781	0.90522	1	0.999957	100
GOTERM_BP_FAT	GO:0035107~appendage morphogenesis	5	0.56243	0.815935	1280, 7483, 2254, 1749, 578	681	55	6781	0.90522	1	0.999957	100
GOTERM_BP_FAT	GO:0060173~limb development	5	0.56243	0.856387	1280, 7483, 2254, 1749, 578	681	59	6781	0.843849	1	0.999985	100
GOTERM_BP_FAT	GO:0048736~appendage development	5	0.56243	0.856387	1280, 7483, 2254, 1749, 578	681	59	6781	0.843849	1	0.999985	100
Annotation Cluster 124	Enrichment Score: 0.07775587212488655
Category	Term	Count	%	PValue	Genes	List Total	Pop Hits	Pop Total	Fold Enrichment	Bonferroni	Benjamini	FDR
GOTERM_BP_FAT	GO:0046496~nicotinamide nucleotide metabolic process	3	0.337458	0.803074	7167, 349565, 51181	681	29	6781	1.03008	1	0.999945	100
GOTERM_BP_FAT	GO:0006769~nicotinamide metabolic process	3	0.337458	0.803074	7167, 349565, 51181	681	29	6781	1.03008	1	0.999945	100
GOTERM_BP_FAT	GO:0019362~pyridine nucleotide metabolic process	3	0.337458	0.803074	7167, 349565, 51181	681	29	6781	1.03008	1	0.999945	100
GOTERM_BP_FAT	GO:0009820~alkaloid metabolic process	3	0.337458	0.818215	7167, 349565, 51181	681	30	6781	0.995742	1	0.999959	100
GOTERM_BP_FAT	GO:0019748~secondary metabolic process	3	0.337458	0.964021	7167, 349565, 51181	681	49	6781	0.609638	1	1	100
Annotation Cluster 125	Enrichment Score: 0.076573455235021
Category	Term	Count	%	PValue	Genes	List Total	Pop Hits	Pop Total	Fold Enrichment	Bonferroni	Benjamini	FDR
INTERPRO	IPR000387:Dual-specific/protein-tyrosine phosphatase, conserved region	4	0.449944	0.817279	150290, 5801, 5792, 285193	806	43	8066	0.930925	1	1	100
INTERPRO	IPR000387:Protein-tyrosine phosphatase	4	0.449944	0.817279	150290, 5801, 5792, 285193	806	43	8066	0.930925	1	1	100
UP_SEQ_FEATURE	active site:Phosphocysteine intermediate	4	0.449944	0.858454	150290, 5801, 5792, 285193	872	47	8782	0.857115	1	1	100
INTERPRO	IPR016130:Protein-tyrosine phosphatase, active site	4	0.449944	0.861487	150290, 5801, 5792, 285193	806	47	8066	0.851697	1	1	100
Annotation Cluster 126	Enrichment Score: 0.07237296611903818
Category	Term	Count	%	PValue	Genes	List Total	Pop Hits	Pop Total	Fold Enrichment	Bonferroni	Benjamini	FDR
INTERPRO	IPR018114:Peptidase S1/S6, chymotrypsin/Hap, active site	3	0.337458	0.84329	3002, 2161, 5648	806	32	8066	0.938198	1	1	100
INTERPRO	IPR001314:Peptidase S1A, chymotrypsin	3	0.337458	0.84329	3002, 2161, 5648	806	32	8066	0.938198	1	1	100
UP_SEQ_FEATURE	domain:Peptidase S1	3	0.337458	0.852958	3002, 2161, 5648	872	33	8782	0.915555	1	1	100
Annotation Cluster 127	Enrichment Score: 0.07147064807178423
Category	Term	Count	%	PValue	Genes	List Total	Pop Hits	Pop Total	Fold Enrichment	Bonferroni	Benjamini	FDR
GOTERM_CC_FAT	GO:0034705~potassium channel complex	3	0.337458	0.805678	83892, 23510, 3783	645	29	6387	1.02438	1	0.996586	100
GOTERM_CC_FAT	GO:0008076~voltage-gated potassium channel complex	3	0.337458	0.805678	83892, 23510, 3783	645	29	6387	1.02438	1	0.996586	100
GOTERM_CC_FAT	GO:0034703~cation channel complex	3	0.337458	0.940298	83892, 23510, 3783	645	43	6387	0.69086	1	0.999602	100
Annotation Cluster 128	Enrichment Score: 0.07131712953199112
Category	Term	Count	%	PValue	Genes	List Total	Pop Hits	Pop Total	Fold Enrichment	Bonferroni	Benjamini	FDR
UP_SEQ_FEATURE	domain:B30.2/SPRY	3	0.337458	0.813035	80176, 11100, 90933	872	30	8782	1.00711	1	1	100
INTERPRO	IPR003877:SPla/RYanodine receptor SPRY	3	0.337458	0.866901	80176, 11100, 90933	806	34	8066	0.88301	1	1	100
INTERPRO	IPR001870:B302 (SPRY)-like	3	0.337458	0.866901	80176, 11100, 90933	806	34	8066	0.88301	1	1	100
Annotation Cluster 129	Enrichment Score: 0.07119973563020836
Category	Term	Count	%	PValue	Genes	List Total	Pop Hits	Pop Total	Fold Enrichment	Bonferroni	Benjamini	FDR
INTERPRO	IPR018200:Peptidase C19, ubiquitin carboxyl-terminal hydrolase 2, conserved site	3	0.337458	0.800717	8078, 84749, 57602	806	29	8066	1.03525	1	1	100
INTERPRO	IPR001394:Peptidase C19, ubiquitin carboxyl-terminal hydrolase 2	3	0.337458	0.830109	8078, 84749, 57602	806	31	8066	0.968462	1	1	100
GOTERM_MF_FAT	GO:0004221~ubiquitin thiolesterase activity	3	0.337458	0.919997	8078, 84749, 57602	661	39	6445	0.750029	1	0.999995	100
Annotation Cluster 130	Enrichment Score: 0.06808916679495834
Category	Term	Count	%	PValue	Genes	List Total	Pop Hits	Pop Total	Fold Enrichment	Bonferroni	Benjamini	FDR
INTERPRO	IPR000608:Ubiquitin-conjugating enzyme, E2	3	0.337458	0.830109	7332, 7328, 51465	806	31	8066	0.968462	1	1	100
SMART	SM00212:UBCc	3	0.337458	0.848346	7332, 7328, 51465	449	31	4306	0.928084	1	0.999866	100
INTERPRO	IPR016135:Ubiquitin-conjugating enzyme/RWD-like	3	0.337458	0.887206	7332, 7328, 51465	806	36	8066	0.833954	1	1	100
Annotation Cluster 131	Enrichment Score: 0.06501774361515168
Category	Term	Count	%	PValue	Genes	List Total	Pop Hits	Pop Total	Fold Enrichment	Bonferroni	Benjamini	FDR
GOTERM_BP_FAT	GO:0042326~negative regulation of phosphorylation	3	0.337458	0.845402	1030, 1026, 578	681	32	6781	0.933508	1	0.999978	100
GOTERM_BP_FAT	GO:0010563~negative regulation of phosphorus metabolic process	3	0.337458	0.868844	1030, 1026, 578	681	34	6781	0.878595	1	0.999989	100
GOTERM_BP_FAT	GO:0045936~negative regulation of phosphate metabolic process	3	0.337458	0.868844	1030, 1026, 578	681	34	6781	0.878595	1	0.999989	100
Annotation Cluster 132	Enrichment Score: 0.06427851052354012
Category	Term	Count	%	PValue	Genes	List Total	Pop Hits	Pop Total	Fold Enrichment	Bonferroni	Benjamini	FDR
GOTERM_MF_FAT	GO:0008026~ATP-dependent helicase activity	5	0.56243	0.806272	54555, 1108, 1105, 79039, 9401	661	53	6445	0.919847	1	0.999906	100
GOTERM_MF_FAT	GO:0070035~purine NTP-dependent helicase activity	5	0.56243	0.806272	54555, 1108, 1105, 79039, 9401	661	53	6445	0.919847	1	0.999906	100
UP_SEQ_FEATURE	domain:Helicase C-terminal	5	0.56243	0.86765	54555, 1108, 1105, 79039, 9401	872	61	8782	0.8255	1	1	100
INTERPRO	IPR014001:DEAD-like helicase, N-terminal	5	0.56243	0.878992	54555, 1108, 1105, 79039, 9401	806	62	8066	0.807052	1	1	100
INTERPRO	IPR014021:Helicase, superfamily 1 and 2, ATP-binding	5	0.56243	0.886574	54555, 1108, 1105, 79039, 9401	806	63	8066	0.794242	1	1	100
UP_SEQ_FEATURE	domain:Helicase ATP-binding	5	0.56243	0.897662	54555, 1108, 1105, 79039, 9401	872	65	8782	0.7747	1	1	100
SMART	SM00487:DEXDc	5	0.56243	0.899351	54555, 1108, 1105, 79039, 9401	449	62	4306	0.773403	1	0.999955	100
Annotation Cluster 133	Enrichment Score: 0.06170099747417288
Category	Term	Count	%	PValue	Genes	List Total	Pop Hits	Pop Total	Fold Enrichment	Bonferroni	Benjamini	FDR
GOTERM_BP_FAT	GO:0006334~nucleosome assembly	3	0.337458	0.845402	8362, 4171, 3017	681	32	6781	0.933508	1	0.999978	100
GOTERM_BP_FAT	GO:0031497~chromatin assembly	3	0.337458	0.868844	8362, 4171, 3017	681	34	6781	0.878595	1	0.999989	100
GOTERM_BP_FAT	GO:0065004~protein-DNA complex assembly	3	0.337458	0.88898	8362, 4171, 3017	681	36	6781	0.829785	1	0.999994	100
Annotation Cluster 134	Enrichment Score: 0.055433940983911426
Category	Term	Count	%	PValue	Genes	List Total	Pop Hits	Pop Total	Fold Enrichment	Bonferroni	Benjamini	FDR
GOTERM_BP_FAT	GO:0008064~regulation of actin polymerization or depolymerization	4	0.449944	0.807349	6387, 7114, 9168, 10109	681	42	6781	0.948325	1	0.999948	100
GOTERM_BP_FAT	GO:0030832~regulation of actin filament length	4	0.449944	0.820035	6387, 7114, 9168, 10109	681	43	6781	0.926271	1	0.999961	100
GOTERM_BP_FAT	GO:0032956~regulation of actin cytoskeleton organization	4	0.449944	0.948382	6387, 7114, 9168, 10109	681	60	6781	0.663828	1	1	100
GOTERM_BP_FAT	GO:0032970~regulation of actin filament-based process	4	0.449944	0.955845	6387, 7114, 9168, 10109	681	62	6781	0.642414	1	1	100
Annotation Cluster 135	Enrichment Score: 0.04959034817086973
Category	Term	Count	%	PValue	Genes	List Total	Pop Hits	Pop Total	Fold Enrichment	Bonferroni	Benjamini	FDR
GOTERM_CC_FAT	GO:0031093~platelet alpha granule lumen	3	0.337458	0.859784	2335, 87, 6678	645	33	6387	0.900211	1	0.99825	100
GOTERM_CC_FAT	GO:0060205~cytoplasmic membrane-bounded vesicle lumen	3	0.337458	0.881326	2335, 87, 6678	645	35	6387	0.848771	1	0.998663	100
GOTERM_CC_FAT	GO:0031983~vesicle lumen	3	0.337458	0.899774	2335, 87, 6678	645	37	6387	0.802891	1	0.999051	100
GOTERM_CC_FAT	GO:0031091~platelet alpha granule	3	0.337458	0.928922	2335, 87, 6678	645	41	6387	0.72456	1	0.999482	100
Annotation Cluster 136	Enrichment Score: 0.04939616751989403
Category	Term	Count	%	PValue	Genes	List Total	Pop Hits	Pop Total	Fold Enrichment	Bonferroni	Benjamini	FDR
INTERPRO	IPR002110:Ankyrin	8	0.899888	0.88312	1030, 140500, 56899, 4855, 26287, 4792, 51393, 374569	806	100	8066	0.800596	1	1	100
SP_PIR_KEYWORDS	ank repeat	8	0.899888	0.886093	1030, 140500, 56899, 4855, 26287, 4792, 51393, 374569	874	101	8789	0.79652	1	0.997012	100
SMART	SM00248:ANK	8	0.899888	0.908474	1030, 140500, 56899, 4855, 26287, 4792, 51393, 374569	449	100	4306	0.767216	1	0.999965	100
Annotation Cluster 137	Enrichment Score: 0.0404344423504664
Category	Term	Count	%	PValue	Genes	List Total	Pop Hits	Pop Total	Fold Enrichment	Bonferroni	Benjamini	FDR
INTERPRO	IPR003579:Ras small GTPase, Rab type	3	0.337458	0.866901	5862, 53916, 83871	806	34	8066	0.88301	1	1	100
SMART	SM00175:RAB	3	0.337458	0.882884	5862, 53916, 83871	449	34	4306	0.846194	1	0.999925	100
UP_SEQ_FEATURE	lipid moiety-binding region:S-geranylgeranyl cysteine	3	0.337458	0.988151	5862, 53916, 83871	872	62	8782	0.487311	1	1	100
Annotation Cluster 138	Enrichment Score: 0.031767856747313
Category	Term	Count	%	PValue	Genes	List Total	Pop Hits	Pop Total	Fold Enrichment	Bonferroni	Benjamini	FDR
GOTERM_CC_FAT	GO:0030120~vesicle coat	3	0.337458	0.84772	22872, 9632, 55707	645	32	6387	0.928343	1	0.997899	100
GOTERM_CC_FAT	GO:0030117~membrane coat	3	0.337458	0.973245	22872, 9632, 55707	645	52	6387	0.571288	1	0.999904	100
GOTERM_CC_FAT	GO:0048475~coated membrane	3	0.337458	0.973245	22872, 9632, 55707	645	52	6387	0.571288	1	0.999904	100
Annotation Cluster 139	Enrichment Score: 0.03052588080197125
Category	Term	Count	%	PValue	Genes	List Total	Pop Hits	Pop Total	Fold Enrichment	Bonferroni	Benjamini	FDR
UP_SEQ_FEATURE	repeat:TPR 3	5	0.56243	0.916071	9742, 4688, 10536, 5536, 9812	872	68	8782	0.740522	1	1	100
UP_SEQ_FEATURE	repeat:TPR 2	5	0.56243	0.940257	9742, 4688, 10536, 5536, 9812	872	73	8782	0.689801	1	1	100
UP_SEQ_FEATURE	repeat:TPR 1	5	0.56243	0.940257	9742, 4688, 10536, 5536, 9812	872	73	8782	0.689801	1	1	100
Annotation Cluster 140	Enrichment Score: 0.02790783012064302
Category	Term	Count	%	PValue	Genes	List Total	Pop Hits	Pop Total	Fold Enrichment	Bonferroni	Benjamini	FDR
GOTERM_BP_FAT	GO:0051924~regulation of calcium ion transport	3	0.337458	0.879299	135, 808, 578	681	35	6781	0.853493	1	0.999992	100
GOTERM_BP_FAT	GO:0010959~regulation of metal ion transport	3	0.337458	0.95307	135, 808, 578	681	46	6781	0.649397	1	1	100
GOTERM_BP_FAT	GO:0043269~regulation of ion transport	3	0.337458	0.984045	135, 808, 578	681	58	6781	0.515039	1	1	100
Annotation Cluster 141	Enrichment Score: 0.026134553932636112
Category	Term	Count	%	PValue	Genes	List Total	Pop Hits	Pop Total	Fold Enrichment	Bonferroni	Benjamini	FDR
GOTERM_BP_FAT	GO:0008585~female gonad development	3	0.337458	0.927439	598, 6777, 3625	681	41	6781	0.728591	1	0.999999	100
GOTERM_BP_FAT	GO:0046545~development of primary female sexual characteristics	3	0.337458	0.948758	598, 6777, 3625	681	45	6781	0.663828	1	1	100
GOTERM_BP_FAT	GO:0046660~female sex differentiation	3	0.337458	0.948758	598, 6777, 3625	681	45	6781	0.663828	1	1	100
Annotation Cluster 142	Enrichment Score: 0.024871465511521904
Category	Term	Count	%	PValue	Genes	List Total	Pop Hits	Pop Total	Fold Enrichment	Bonferroni	Benjamini	FDR
GOTERM_BP_FAT	GO:0030833~regulation of actin filament polymerization	3	0.337458	0.897937	7114, 9168, 10109	681	37	6781	0.807358	1	0.999996	100
GOTERM_BP_FAT	GO:0032271~regulation of protein polymerization	3	0.337458	0.95307	7114, 9168, 10109	681	46	6781	0.649397	1	1	100
GOTERM_BP_FAT	GO:0043254~regulation of protein complex assembly	3	0.337458	0.984045	7114, 9168, 10109	681	58	6781	0.515039	1	1	100
Annotation Cluster 143	Enrichment Score: 0.016664215826538552
Category	Term	Count	%	PValue	Genes	List Total	Pop Hits	Pop Total	Fold Enrichment	Bonferroni	Benjamini	FDR
GOTERM_BP_FAT	GO:0044257~cellular protein catabolic process	30	3.37458	0.958482	8078, 5719, 7328, 9361, 10425, 84749, 7332, 6907, 8878, 3416, 5886, 6921, 51465, 93611, 9616, 79699, 7317, 7316, 84447, 11160, 55208, 7311, 9666, 9820, 55829, 4627, 8452, 80176, 57602, 19170	681	380	6781	0.786112	1	1	100
GOTERM_BP_FAT	GO:0051603~proteolysis involved in cellular protein catabolic process	30	3.37458	0.958482	8078, 5719, 7328, 9361, 10425, 84749, 7332, 6907, 8878, 3416, 5886, 6921, 51465, 93611, 9616, 79699, 7317, 7316, 84447, 11160, 55208, 7311, 9666, 9820, 55829, 4627, 8452, 80176, 57602, 19170	681	380	6781	0.786112	1	1	100
GOTERM_BP_FAT	GO:0030163~protein catabolic process	30	3.37458	0.970152	8078, 5719, 7328, 9361, 10425, 84749, 7332, 6907, 8878, 3416, 5886, 6921, 51465, 93611, 9616, 79699, 7317, 7316, 84447, 11160, 55208, 7311, 9666, 9820, 55829, 4627, 8452, 80176, 57602, 19170	681	389	6781	0.767924	1	1	100
Annotation Cluster 144	Enrichment Score: 0.013320039829393313
Category	Term	Count	%	PValue	Genes	List Total	Pop Hits	Pop Total	Fold Enrichment	Bonferroni	Benjamini	FDR
GOTERM_BP_FAT	GO:0050658~RNA transport	4	0.449944	0.96517	4927, 5901, 10762, 10772	681	65	6781	0.612764	1	1	100
GOTERM_BP_FAT	GO:0050657~nucleic acid transport	4	0.449944	0.96517	4927, 5901, 10762, 10772	681	65	6781	0.612764	1	1	100
GOTERM_BP_FAT	GO:0051236~establishment of RNA localization	4	0.449944	0.96517	4927, 5901, 10762, 10772	681	65	6781	0.612764	1	1	100
GOTERM_BP_FAT	GO:0006403~RNA localization	4	0.449944	0.967842	4927, 5901, 10762, 10772	681	66	6781	0.60348	1	1	100
GOTERM_BP_FAT	GO:0015931~nucleobase, nucleoside, nucleotide and nucleic acid transport	4	0.449944	0.98579	4927, 5901, 10762, 10772	681	76	6781	0.524075	1	1	100
Annotation Cluster 145	Enrichment Score: 0.010248096016123162
Category	Term	Count	%	PValue	Genes	List Total	Pop Hits	Pop Total	Fold Enrichment	Bonferroni	Benjamini	FDR
GOTERM_BP_FAT	GO:0043414~biopolymer methylation	3	0.337458	0.964021	51111, 9463, 54904	681	49	6781	0.609638	1	1	100
GOTERM_BP_FAT	GO:0032259~methylation	3	0.337458	0.96991	51111, 9463, 54904	681	51	6781	0.58573	1	1	100
GOTERM_BP_FAT	GO:0006730~one-carbon metabolic process	3	0.337458	0.996409	51111, 9463, 54904	681	74	6781	0.403679	1	1	100
Annotation Cluster 146	Enrichment Score: 0.006679008149585703
Category	Term	Count	%	PValue	Genes	List Total	Pop Hits	Pop Total	Fold Enrichment	Bonferroni	Benjamini	FDR
INTERPRO	IPR019734:Tetratricopeptide repeat	3	0.337458	0.982008	4688, 8974, 5536	806	57	8066	0.526708	1	1	100
SMART	SM00028:TPR	3	0.337458	0.985908	4688, 8974, 5536	449	57	4306	0.504747	1	1	100
INTERPRO	IPR013026:Tetratricopeptide region	3	0.337458	0.986306	4688, 8974, 5536	806	60	8066	0.500372	1	1	100
Annotation Cluster 147	Enrichment Score: 0.00611077295621096
Category	Term	Count	%	PValue	Genes	List Total	Pop Hits	Pop Total	Fold Enrichment	Bonferroni	Benjamini	FDR
GOTERM_BP_FAT	GO:0051436~negative regulation of ubiquitin-protein ligase activity during mitotic cell cycle	3	0.337458	0.977037	5719, 7316, 7311	681	54	6781	0.55319	1	1	100
GOTERM_BP_FAT	GO:0031145~anaphase-promoting complex-dependent proteasomal ubiquitin-dependent protein catabolic process	3	0.337458	0.979027	5719, 7316, 7311	681	55	6781	0.543132	1	1	100
GOTERM_BP_FAT	GO:0051352~negative regulation of ligase activity	3	0.337458	0.979027	5719, 7316, 7311	681	55	6781	0.543132	1	1	100
GOTERM_BP_FAT	GO:0051444~negative regulation of ubiquitin-protein ligase activity	3	0.337458	0.979027	5719, 7316, 7311	681	55	6781	0.543132	1	1	100
GOTERM_BP_FAT	GO:0051437~positive regulation of ubiquitin-protein ligase activity during mitotic cell cycle	3	0.337458	0.982518	5719, 7316, 7311	681	57	6781	0.524075	1	1	100
GOTERM_BP_FAT	GO:0051443~positive regulation of ubiquitin-protein ligase activity	3	0.337458	0.985443	5719, 7316, 7311	681	59	6781	0.506309	1	1	100
GOTERM_BP_FAT	GO:0051439~regulation of ubiquitin-protein ligase activity during mitotic cell cycle	3	0.337458	0.986721	5719, 7316, 7311	681	60	6781	0.497871	1	1	100
GOTERM_BP_FAT	GO:0051351~positive regulation of ligase activity	3	0.337458	0.987889	5719, 7316, 7311	681	61	6781	0.489709	1	1	100
GOTERM_BP_FAT	GO:0031397~negative regulation of protein ubiquitination	3	0.337458	0.987889	5719, 7316, 7311	681	61	6781	0.489709	1	1	100
GOTERM_BP_FAT	GO:0051438~regulation of ubiquitin-protein ligase activity	3	0.337458	0.990825	5719, 7316, 7311	681	64	6781	0.466754	1	1	100
GOTERM_BP_FAT	GO:0051340~regulation of ligase activity	3	0.337458	0.992383	5719, 7316, 7311	681	66	6781	0.45261	1	1	100
GOTERM_BP_FAT	GO:0031398~positive regulation of protein ubiquitination	3	0.337458	0.993062	5719, 7316, 7311	681	67	6781	0.445854	1	1	100
GOTERM_BP_FAT	GO:0031396~regulation of protein ubiquitination	3	0.337458	0.997768	5719, 7316, 7311	681	79	6781	0.37813	1	1	100
Annotation Cluster 148	Enrichment Score: 0.0042868267456183575
Category	Term	Count	%	PValue	Genes	List Total	Pop Hits	Pop Total	Fold Enrichment	Bonferroni	Benjamini	FDR
GOTERM_MF_FAT	GO:0042626~ATPase activity, coupled to transmembrane movement of substances	4	0.449944	0.989605	6891, 155066, 537, 498	661	78	6445	0.500019	1	1	100
GOTERM_MF_FAT	GO:0016820~hydrolase activity, acting on acid anhydrides, catalyzing transmembrane movement of substances	4	0.449944	0.990464	6891, 155066, 537, 498	661	79	6445	0.49369	1	1	100
GOTERM_MF_FAT	GO:0043492~ATPase activity, coupled to movement of substances	4	0.449944	0.990464	6891, 155066, 537, 498	661	79	6445	0.49369	1	1	100
Annotation Cluster 149	Enrichment Score: 7.988366061746076E-4
Category	Term	Count	%	PValue	Genes	List Total	Pop Hits	Pop Total	Fold Enrichment	Bonferroni	Benjamini	FDR
GOTERM_BP_FAT	GO:0000280~nuclear division	6	0.674916	0.998114	1639, 203068, 3834, 5536, 4157, 5901	681	133	6781	0.449207	1	1	100
GOTERM_BP_FAT	GO:0007067~mitosis	6	0.674916	0.998114	1639, 203068, 3834, 5536, 4157, 5901	681	133	6781	0.449207	1	1	100
GOTERM_BP_FAT	GO:0000087~M phase of mitotic cell cycle	6	0.674916	0.998258	1639, 203068, 3834, 5536, 4157, 5901	681	134	6781	0.445854	1	1	100

## Sheet: Sheet 4 Funct chart >10000RFU
Category	Term	Count	%	PValue	Genes	List Total	Pop Hits	Pop Total	Fold Enrichment	Bonferroni	Benjamini	FDR
GOTERM_MF_FAT	GO:0048407~platelet-derived growth factor binding	5	3.31126	2.2483e-05	1280, 12833, 1277, 1289, 1278	109	11	6445	26.8766	0.0075036	0.0075036	0.0305449
SP_PIR_KEYWORDS	pyroglutamic acid	6	3.97351	8.25499e-05	1280, 1277, 1289, 2335, 1278, 2520	146	28	8789	12.8997	0.0229305	0.0229305	0.109155
SP_PIR_KEYWORDS	hydroxyproline	6	3.97351	8.25499e-05	1280, 12833, 1277, 9370, 1289, 1278	146	28	8789	12.8997	0.0229305	0.0229305	0.109155
UP_TISSUE	Spleen	20	13.245	0.000122448	27352, 5152, 22845, 6891, 63922, 5371, 27250, 127002, 89846, 113235, 54963, 4627, 64852, 27258, 1277, 55909, 3569, 51465, 148932, 89853	147	434	8634	2.70667	0.0173586	0.0173586	0.144917
GOTERM_BP_FAT	GO:0008015~blood circulation	10	6.62252	0.000150603	153, 4633, 2056, 5606, 2876, 9370, 70, 797, 1278, 551	114	119	6781	4.99853	0.191818	0.191818	0.248155
GOTERM_BP_FAT	GO:0003013~circulatory system process	10	6.62252	0.000150603	153, 4633, 2056, 5606, 2876, 9370, 70, 797, 1278, 551	114	119	6781	4.99853	0.191818	0.191818	0.248155
SP_PIR_KEYWORDS	hydroxylation	7	4.63576	0.000198124	1280, 12833, 1277, 9370, 1289, 1278, 9620	146	52	8789	8.10366	0.0541566	0.0274552	0.261793
UP_SEQ_FEATURE	domain:Fibrillar collagen NC1	4	2.64901	0.000476184	1280, 1277, 1289, 1278	145	10	8782	24.2262	0.277009	0.277009	0.713085
INTERPRO	IPR000885:Fibrillar collagen, C-terminal	4	2.64901	0.000515924	1280, 1277, 1289, 1278	137	10	8066	23.5504	0.168687	0.168687	0.70567
GOTERM_CC_FAT	GO:0005583~fibrillar collagen	4	2.64901	0.000684023	1280, 1277, 1289, 1278	108	11	6387	21.5051	0.139165	0.139165	0.866603
SP_PIR_KEYWORDS	triple helix	5	3.31126	0.00068654	1280, 12833, 1277, 1289, 1278	146	25	8789	12.0397	0.175505	0.0623026	0.904464
SMART	SM00038:COLFI	4	2.64901	0.000952893	1280, 1277, 1289, 1278	91	10	4306	18.9275	0.103839	0.103839	1.08006
INTERPRO	IPR008160:Collagen triple helix repeat	6	3.97351	0.00145901	1280, 12833, 1277, 9370, 1289, 1278	137	50	8066	7.06511	0.407086	0.229991	1.98368
UCSC_TFBS	ROAZ	81	53.6424	0.00159687	57171, 5738, 2056, 23030, 115572, 23514, 5160, 63922, 80308, 54107, 2335, 159, 5371, 284654, 8671, 9865, 79958, 55187, 158763, 1153, 1289, 89797, 1280, 79714, 375790, 5606, 342527, 4035, 22941, 80237, 2261, 89846, 54963, 24144, 9112, 2161, 1277, 70, 25833, 1278, 8295, 55909, 1613, 2512, 23060, 65108, 148932, 51024, 27352, 23637, 3069, 5187, 6891, 3313, 10425, 127002, 10567, 114792, 26301, 84264, …	143	3771	8618	1.29449	0.245179	0.245179	1.94202
UP_SEQ_FEATURE	region of interest:Triple-helical region	4	2.64901	0.0020674	1280, 12833, 1277, 1289	145	16	8782	15.1414	0.755699	0.505732	3.06164
SP_PIR_KEYWORDS	collagen	6	3.97351	0.00221594	1280, 12833, 1277, 9370, 1289, 1278	146	56	8789	6.44985	0.463866	0.144306	2.89221
PIR_SUPERFAMILY	PIRSF002255:collagen alpha 1(I) chain	3	1.98675	0.00246468	1280, 1277, 1278	63	5	3857	36.7333	0.179152	0.179152	2.58936
UP_SEQ_FEATURE	propeptide:N-terminal propeptide	3	1.98675	0.00258497	1280, 1277, 1278	145	5	8782	36.3393	0.828409	0.444312	3.81431
GOTERM_BP_FAT	GO:0051146~striated muscle cell differentiation	6	3.97351	0.00266787	4633, 375790, 2876, 4627, 70, 25776	114	58	6781	6.15336	0.977118	0.848732	4.31128
SP_PIR_KEYWORDS	Pyrrolidone carboxylic acid	5	3.31126	0.00277811	4072, 1277, 2335, 1278, 2520	146	36	8789	8.36092	0.542389	0.144738	3.61355
GOTERM_BP_FAT	GO:0045444~fat cell differentiation	5	3.31126	0.00285514	153, 2167, 2876, 9370, 25776	114	36	6781	8.26145	0.982454	0.740149	4.60726
GOTERM_BP_FAT	GO:0050880~regulation of blood vessel size	5	3.31126	0.00316062	153, 2876, 70, 797, 551	114	37	6781	8.03817	0.988623	0.673409	5.08822
GOTERM_BP_FAT	GO:0035150~regulation of tube size	5	3.31126	0.00316062	153, 2876, 70, 797, 551	114	37	6781	8.03817	0.988623	0.673409	5.08822
SP_PIR_KEYWORDS	trimer	4	2.64901	0.00351115	1280, 1277, 1289, 1278	146	19	8789	12.6734	0.627817	0.151876	4.54669
GOTERM_BP_FAT	GO:0030199~collagen fibril organization	4	2.64901	0.00359433	1280, 1277, 1289, 1278	114	19	6781	12.5226	0.993851	0.638794	5.76715
GOTERM_BP_FAT	GO:0060047~heart contraction	4	2.64901	0.00417775	4633, 5606, 2876, 70	114	20	6781	11.8965	0.997314	0.627164	6.67324
GOTERM_BP_FAT	GO:0003015~heart process	4	2.64901	0.00417775	4633, 5606, 2876, 70	114	20	6781	11.8965	0.997314	0.627164	6.67324
GOTERM_BP_FAT	GO:0003018~vascular process in circulatory system	5	3.31126	0.00420938	153, 2876, 70, 797, 551	114	40	6781	7.43531	0.997432	0.573477	6.72214
UCSC_TFBS	NMYC	59	39.0728	0.00447267	2056, 10897, 23030, 115572, 80308, 2335, 159, 83877, 9865, 374569, 8777, 55187, 1153, 1289, 89797, 4076, 89853, 1280, 22845, 5606, 342527, 80237, 972, 51093, 2261, 3182, 9112, 1277, 25833, 1278, 55909, 8295, 2512, 65108, 148932, 2625, 3069, 5187, 3313, 22994, 127002, 7332, 7089, 10567, 2876, 84264, 80169, 53834, 551, 65990, 5094, 2870, 54904, 55208, 322, 57048, 113235, 80895, 4627	143	2609	8618	1.36285	0.545681	0.325968	5.35227
UCSC_TFBS	ZID	82	54.3046	0.00519251	10897, 23030, 115572, 5160, 80308, 63922, 2335, 159, 8671, 374569, 9865, 11016, 79958, 153, 8777, 55187, 158763, 1289, 55640, 89797, 89853, 1280, 79714, 22845, 375790, 5606, 342527, 4035, 22941, 25880, 51093, 2261, 9812, 89846, 54963, 9820, 9112, 57169, 1277, 2161, 70, 25833, 440279, 1278, 8295, 55909, 2568, 23060, 148932, 51024, 27352, 2625, 3069, 5187, 22994, 25776, 127002, 7332, 10567, 84264, …	143	3968	8618	1.24541	0.599989	0.263187	6.18867
UP_SEQ_FEATURE	propeptide:C-terminal propeptide	3	1.98675	0.00531252	1277, 1289, 1278	145	7	8782	25.9567	0.973417	0.596213	7.69148
UCSC_TFBS	PAX5	96	63.5762	0.00546413	5738, 10068, 10897, 23030, 22870, 115572, 23514, 63922, 80308, 2335, 159, 5371, 284654, 8671, 83877, 6169, 374569, 9865, 11016, 79958, 27440, 8777, 55187, 158763, 1153, 1289, 55640, 89797, 4076, 89853, 1280, 79714, 375790, 5606, 342527, 4035, 22941, 51093, 2261, 9820, 3182, 9112, 57169, 2161, 1277, 55651, 70, 25833, 1278, 8295, 55909, 1613, 2512, 23060, 65108, 23637, 27352, 2625, 3069, 5187, 5545…	143	4839	8618	1.1956	0.618759	0.214222	6.50251
UCSC_TFBS	HEN1	96	63.5762	0.00550777	57171, 5738, 10068, 10897, 2056, 22870, 115572, 63922, 80308, 159, 5371, 284654, 8671, 83877, 11016, 79958, 153, 55187, 158763, 1153, 1289, 89797, 4076, 89853, 1280, 79714, 22845, 375790, 3651, 342527, 4035, 22941, 25880, 51093, 972, 2261, 9812, 89846, 54963, 9820, 29841, 9112, 57169, 2161, 1277, 55651, 70, 25833, 1278, 8295, 55909, 65108, 23637, 27352, 2625, 3069, 5187, 55450, 6891, 3313, 22994,…	143	4840	8618	1.19535	0.621692	0.176679	6.55283
KEGG_PATHWAY	hsa04512:ECM-receptor interaction	6	3.97351	0.0056969	1280, 375790, 1277, 1289, 2335, 1278	59	58	2873	5.03741	0.344775	0.344775	5.80454
GOTERM_CC_FAT	GO:0045202~synapse	9	5.96026	0.00580501	10567, 375790, 4627, 8777, 22941, 55450, 440279, 2568, 322	108	163	6387	3.26534	0.720569	0.471388	7.13796
UCSC_TFBS	E47	97	64.2384	0.00609258	57171, 5738, 10897, 22870, 6164, 63922, 5371, 284654, 8671, 83877, 6169, 9865, 11016, 55187, 1289, 89853, 1280, 79714, 375790, 4035, 89846, 57169, 55651, 1277, 2161, 25833, 440279, 8295, 1278, 1613, 148932, 23060, 51024, 2625, 6891, 3313, 22994, 10425, 7332, 80169, 1268, 5151, 5424, 1066, 7316, 55208, 322, 57048, 113235, 23339, 4627, 9620, 10068, 2056, 23030, 80308, 79958, 4072, 8777, 158763, 115…	143	4916	8618	1.18913	0.658898	0.164113	7.22493
SP_PIR_KEYWORDS	hydroxylysine	4	2.64901	0.00611557	1280, 1277, 1289, 1278	146	23	8789	10.4693	0.821605	0.218273	7.79494
UCSC_TFBS	MYCMAX	101	66.8874	0.0061367	57171, 5738, 10897, 23514, 22870, 5160, 63922, 54107, 2335, 159, 8671, 83877, 6169, 9865, 11016, 153, 55187, 89853, 1280, 79714, 375790, 4035, 80237, 51093, 89846, 29841, 57169, 55651, 1277, 2161, 25833, 440279, 1278, 8295, 1613, 148932, 23060, 51024, 23637, 2625, 6891, 3313, 22994, 7332, 80169, 1268, 5424, 1066, 6271, 322, 57048, 113235, 23339, 4627, 9620, 10068, 2056, 23030, 80308, 79958, 15876…	143	5172	8618	1.17688	0.661552	0.143387	7.27545
GOTERM_BP_FAT	GO:0050727~regulation of inflammatory response	5	3.31126	0.0075156	2167, 2876, 9370, 2161, 3569	114	47	6781	6.32792	0.999977	0.73642	11.7018
SP_PIR_KEYWORDS	hormone	5	3.31126	0.00788074	2056, 9370, 797, 2520, 551	146	48	8789	6.27069	0.891744	0.242633	9.93804
GOTERM_BP_FAT	GO:0008361~regulation of cell size	8	5.29801	0.00929386	4633, 26471, 55909, 5371, 54904, 2261, 322, 551	114	142	6781	3.35112	0.999998	0.769383	14.2758
SP_PIR_KEYWORDS	dwarfism	4	2.64901	0.00962729	1280, 1277, 1278, 2261	146	27	8789	8.91832	0.934018	0.260693	12.0131
UCSC_TFBS	HNF4	80	52.9801	0.00981914	57171, 5738, 10897, 2056, 23030, 22870, 115572, 63922, 80308, 2335, 159, 5371, 8671, 83877, 6169, 374569, 9865, 11016, 79958, 8777, 55187, 158763, 1289, 89797, 4076, 51465, 89853, 375790, 5606, 342527, 4035, 22941, 25880, 51093, 2261, 9820, 3182, 57169, 1277, 25833, 440279, 55909, 1613, 23060, 65108, 51024, 27352, 23637, 2167, 3069, 5187, 6891, 3313, 55450, 10425, 127002, 7332, 84264, 80169, 1268…	143	3929	8618	1.2271	0.823901	0.195141	11.4044
UCSC_TFBS	XBP1	83	54.9669	0.00992727	57171, 5738, 10068, 10897, 22870, 115572, 5160, 6164, 80308, 2335, 5371, 8671, 6169, 374569, 11016, 79958, 4072, 8777, 55187, 158763, 1289, 89797, 89853, 1280, 79714, 5606, 342527, 4035, 22941, 80237, 2261, 9812, 54963, 9820, 3182, 9112, 29841, 57169, 2161, 55651, 70, 25833, 440279, 1278, 8295, 55909, 2512, 23060, 65108, 148932, 51024, 27352, 2625, 3069, 5187, 55450, 4633, 7332, 7089, 10567, 2725…	143	4112	8618	1.21645	0.827253	0.17725	11.5231
GOTERM_BP_FAT	GO:0042692~muscle cell differentiation	6	3.97351	0.011034	4633, 375790, 2876, 4627, 70, 25776	114	81	6781	4.40611	1	0.791721	16.7262
GOTERM_CC_FAT	GO:0005581~collagen	4	2.64901	0.0110465	1280, 1277, 1289, 1278	108	28	6387	8.44841	0.912196	0.555534	13.1766
SP_PIR_KEYWORDS	Ehlers-Danlos syndrome	3	1.98675	0.0111528	1277, 1289, 1278	146	10	8789	18.0596	0.957214	0.270325	13.7894
GOTERM_BP_FAT	GO:0007009~plasma membrane organization	3	1.98675	0.0113507	57048, 375790, 1289	114	10	6781	17.8447	1	0.769481	17.165
GOTERM_CC_FAT	GO:0044420~extracellular matrix part	6	3.97351	0.0124076	1280, 375790, 1277, 1289, 2335, 1278	108	83	6387	4.2751	0.935058	0.495185	14.6843
GOTERM_CC_FAT	GO:0005578~proteinaceous extracellular matrix	9	5.96026	0.0128263	1280, 24144, 12833, 375790, 1277, 1289, 2335, 1278, 89797	108	187	6387	2.84626	0.940817	0.431881	15.1433
SP_PIR_KEYWORDS	amidated carboxyl end	3	1.98675	0.0134849	797, 2520, 551	146	11	8789	16.4178	0.977963	0.293068	16.4407
GOTERM_MF_FAT	GO:0005201~extracellular matrix structural constituent	5	3.31126	0.0140471	1280, 1277, 1289, 2335, 1278	109	56	6445	5.27933	0.991254	0.906479	17.4875
UCSC_TFBS	NRSF	88	58.2781	0.0161857	57171, 5738, 10068, 10897, 23030, 22870, 115572, 63922, 80308, 2335, 159, 5371, 8671, 83877, 6169, 374569, 9865, 11016, 79958, 153, 27440, 55187, 1153, 1289, 55640, 89797, 4076, 51465, 89853, 1280, 79714, 22845, 375790, 3651, 342527, 4035, 972, 2261, 9812, 54963, 9820, 24144, 3182, 9112, 2161, 1277, 55651, 25833, 1278, 8295, 55909, 1613, 23060, 51024, 27352, 23637, 2625, 5187, 55450, 3313, 22994,…	143	4486	8618	1.18221	0.943414	0.249638	18.1469
GOTERM_BP_FAT	GO:0045449~regulation of transcription	30	19.8675	0.0170442	2056, 23030, 2625, 2167, 5187, 5371, 25776, 27250, 11016, 7089, 8896, 10463, 5151, 375790, 5606, 3651, 7316, 80237, 54904, 6271, 322, 3182, 29841, 9112, 57169, 25833, 59057, 8295, 3569, 230753	114	1182	6781	1.50971	1	0.868097	24.6929
GOTERM_MF_FAT	GO:0005179~hormone activity	5	3.31126	0.0177278	2056, 9370, 797, 2520, 551	109	60	6445	4.92737	0.997502	0.864306	21.576
UCSC_TFBS	CREB	73	48.3444	0.0181603	57171, 5738, 10897, 22870, 90637, 115572, 83877, 8671, 374569, 11016, 153, 55187, 158763, 1153, 1289, 89797, 4076, 89853, 1280, 79714, 375790, 5606, 342527, 4035, 22941, 972, 51093, 2261, 89846, 9820, 24144, 3182, 1277, 57169, 70, 25833, 440279, 55909, 65108, 51024, 2625, 5187, 6891, 3313, 55450, 22994, 4633, 7332, 7089, 10567, 26301, 84264, 80169, 1268, 8896, 5151, 65990, 7316, 797, 5094, 2870, …	143	3595	8618	1.22375	0.960268	0.254154	20.1402
GOTERM_BP_FAT	GO:0008217~regulation of blood pressure	5	3.31126	0.0184202	153, 9370, 70, 1278, 551	114	61	6781	4.87561	1	0.86764	26.4133
GOTERM_BP_FAT	GO:0043062~extracellular structure organization	6	3.97351	0.0191423	1280, 375790, 1277, 1289, 1278, 322	114	93	6781	3.83758	1	0.858027	27.3013
GOTERM_CC_FAT	GO:0031012~extracellular matrix	9	5.96026	0.0206604	1280, 24144, 12833, 375790, 1277, 1289, 2335, 1278, 89797	108	204	6387	2.60907	0.989663	0.533269	23.3219
GOTERM_CC_FAT	GO:0044421~extracellular region part	16	10.596	0.0211195	1280, 12833, 2056, 375790, 3069, 9370, 2335, 284654, 24144, 2161, 1277, 1289, 1278, 89797, 3569, 551	108	507	6387	1.86632	0.990672	0.487173	23.7779
GOTERM_BP_FAT	GO:0045777~positive regulation of blood pressure	3	1.98675	0.0219795	153, 9370, 551	114	14	6781	12.7462	1	0.876935	30.6936
GOTERM_BP_FAT	GO:0048729~tissue morphogenesis	6	3.97351	0.0225354	4633, 3651, 1277, 70, 1278, 9620	114	97	6781	3.67933	1	0.866593	31.3406
UCSC_TFBS	TGIF	69	45.6954	0.0232501	57171, 10068, 10897, 115572, 5160, 6164, 63922, 2335, 5371, 8671, 6169, 11016, 79958, 8777, 55187, 158763, 1153, 1289, 89797, 89853, 375790, 342527, 4035, 22941, 51093, 2261, 9812, 54963, 9820, 9112, 55651, 70, 25833, 440279, 1278, 8295, 55909, 23060, 65108, 148932, 27352, 23637, 2625, 3069, 3313, 55450, 10425, 127002, 4633, 10567, 114792, 1268, 10463, 53834, 2520, 5151, 5424, 11164, 26099, 5094,…	143	3394	8618	1.2252	0.984083	0.2918	25.0746
UCSC_TFBS	LMO2COM	92	60.9272	0.0233441	57171, 5738, 10068, 10897, 2056, 115572, 23514, 6164, 80308, 2335, 5371, 284654, 8671, 374569, 9865, 11016, 4072, 153, 8777, 55187, 158763, 1153, 1289, 55640, 89797, 89853, 1280, 79714, 5606, 342527, 4035, 22941, 80237, 51093, 2261, 9812, 89846, 54963, 9820, 24144, 29841, 9112, 1277, 25833, 440279, 1278, 8295, 55909, 2568, 23060, 65108, 51024, 23637, 27352, 2625, 3069, 5187, 55450, 22994, 25776, …	143	4788	8618	1.15799	0.98435	0.273699	25.163
GOTERM_BP_FAT	GO:0030198~extracellular matrix organization	5	3.31126	0.0250877	1280, 1277, 1289, 1278, 322	114	67	6781	4.43899	1	0.879165	34.2391
UCSC_TFBS	P53	102	67.5497	0.0265117	57171, 5738, 10897, 23514, 22870, 2335, 5371, 8671, 83877, 9865, 11016, 153, 55187, 1289, 55640, 89853, 1280, 79714, 375790, 4035, 51093, 57169, 55651, 1277, 25833, 440279, 1278, 8295, 1613, 23060, 148932, 51024, 23637, 2625, 6891, 22994, 10425, 25776, 7332, 1268, 5151, 5152, 5424, 9370, 797, 6271, 55208, 57048, 4627, 9620, 10068, 2056, 23030, 115572, 80308, 79958, 27440, 8777, 158763, 1153, 8979…	143	5438	8618	1.1304	0.991165	0.286654	28.0877
GOTERM_BP_FAT	GO:0055007~cardiac muscle cell differentiation	3	1.98675	0.0283647	4633, 70, 25776	114	16	6781	11.153	1	0.895693	37.7921
GOTERM_BP_FAT	GO:0003007~heart morphogenesis	4	2.64901	0.0303636	4633, 1280, 1289, 70	114	41	6781	5.80317	1	0.899209	39.8699
KEGG_PATHWAY	hsa00230:Purine metabolism	6	3.97351	0.0307905	5151, 5152, 5424, 11164, 54107, 159	59	88	2873	3.32011	0.901166	0.685621	27.9162
UP_TISSUE	Spinal cord	4	2.64901	0.0316222	113235, 4627, 797, 230753	147	41	8634	5.73021	0.989898	0.899491	31.6513
GOTERM_BP_FAT	GO:0050873~brown fat cell differentiation	3	1.98675	0.0318021	153, 2167, 9370	114	17	6781	10.4969	1	0.89822	41.3248
GOTERM_BP_FAT	GO:0016049~cell growth	4	2.64901	0.0323126	26471, 55909, 54904, 2261	114	42	6781	5.665	1	0.89048	41.8331
UCSC_TFBS	MAZR	41	27.1523	0.0323919	51024, 23030, 10897, 2625, 22870, 3069, 115572, 5187, 80308, 6891, 22994, 8671, 9865, 374569, 79958, 127002, 7332, 7089, 10567, 158763, 1289, 1280, 375790, 342527, 22941, 4035, 154791, 26099, 5094, 79877, 54904, 6271, 322, 57048, 54963, 4627, 64852, 25833, 70, 3569, 65108	143	1842	8618	1.34142	0.996958	0.320472	33.2402
UP_SEQ_FEATURE	site:Cleavage; by procollagen C-endopeptidase	2	1.3245	0.0325273	1280, 1277	145	2	8782	60.5655	1	0.988934	39.1556
UP_SEQ_FEATURE	site:Cleavage; by procollagen N-endopeptidase	2	1.3245	0.0325273	1280, 1277	145	2	8782	60.5655	1	0.988934	39.1556
GOTERM_BP_FAT	GO:0040007~growth	6	3.97351	0.0326584	319924, 2876, 26471, 55909, 54904, 2261	114	107	6781	3.33546	1	0.881647	42.175
GOTERM_BP_FAT	GO:0010558~negative regulation of macromolecule biosynthetic process	11	7.28477	0.0327316	3182, 2167, 3651, 5187, 9370, 5371, 6271, 25776, 3569, 27250, 322	114	309	6781	2.1175	1	0.870742	42.2471
GOTERM_BP_FAT	GO:0032989~cellular component morphogenesis	9	5.96026	0.0329265	51024, 4633, 3182, 4627, 70, 2335, 7316, 55909, 322	114	224	6781	2.38992	1	0.860902	42.4388
GOTERM_BP_FAT	GO:0043589~skin morphogenesis	2	1.3245	0.0330531	1277, 1278	114	2	6781	59.4825	1	0.850593	42.5631
UCSC_TFBS	COMP1	80	52.9801	0.0331196	57171, 5738, 10068, 10897, 2056, 23030, 22870, 23514, 5160, 63922, 80308, 2335, 5371, 284654, 8671, 6169, 11016, 79958, 153, 8777, 1289, 55640, 89797, 89853, 1280, 79714, 375790, 342527, 4035, 22941, 972, 2261, 9812, 3182, 29841, 9112, 57169, 2161, 1277, 55651, 70, 440279, 1278, 8295, 55909, 2512, 23060, 148932, 27352, 23637, 2625, 5187, 6891, 127002, 4633, 7089, 114792, 84264, 8896, 84263, 551, …	143	4106	8618	1.1742	0.997336	0.309601	33.8537
GOTERM_CC_FAT	GO:0005584~collagen type I	2	1.3245	0.0332275	1277, 1278	108	2	6387	59.1389	0.999389	0.603491	34.9385
SP_PIR_KEYWORDS	extracellular matrix	7	4.63576	0.0345756	1280, 12833, 375790, 1277, 1289, 2335, 1278	146	147	8789	2.8666	0.999949	0.561315	37.219
GOTERM_BP_FAT	GO:0043588~skin development	3	1.98675	0.0353944	1277, 1289, 1278	114	18	6781	9.91374	1	0.859114	44.8148
GOTERM_BP_FAT	GO:0032535~regulation of cellular component size	8	5.29801	0.036131	4633, 26471, 55909, 5371, 54904, 2261, 322, 551	114	187	6781	2.5447	1	0.854448	45.5058
GOTERM_BP_FAT	GO:0006355~regulation of transcription, DNA-dependent	20	13.245	0.0372295	5151, 2056, 2625, 375790, 5606, 3651, 5187, 80237, 25776, 6271, 322, 11016, 3182, 9112, 57169, 59057, 25833, 8896, 3569, 230753	114	743	6781	1.60114	1	0.852802	46.5213
SP_PIR_KEYWORDS	synapse	5	3.31126	0.0380931	10567, 22941, 55450, 440279, 2568	146	77	8789	3.909	0.999982	0.56807	40.1787
GOTERM_BP_FAT	GO:0042311~vasodilation	3	1.98675	0.0391356	153, 2876, 797	114	19	6781	9.39197	1	0.857233	48.2415
SP_PIR_KEYWORDS	deafness	4	2.64901	0.0398647	1280, 2625, 4627, 2261	146	46	8789	5.23466	0.999989	0.558036	41.6199
SP_PIR_KEYWORDS	nucleotidyltransferase	4	2.64901	0.0398647	5424, 64852, 80308, 54107	146	46	8789	5.23466	0.999989	0.558036	41.6199
GOTERM_BP_FAT	GO:0042060~wound healing	6	3.97351	0.0399072	2876, 2161, 25833, 1289, 2335, 3569	114	113	6781	3.15836	1	0.853323	48.9228
GOTERM_MF_FAT	GO:0042802~identical protein binding	13	8.60927	0.0407611	1280, 9370, 6891, 5371, 972, 6271, 25776, 2261, 10567, 4627, 1277, 1278, 2512	109	410	6445	1.8748	0.999999	0.969354	43.1898
GOTERM_MF_FAT	GO:0019838~growth factor binding	5	3.31126	0.0413359	1280, 12833, 1277, 1289, 1278	109	78	6445	3.79028	0.999999	0.940891	43.6506
GOTERM_BP_FAT	GO:0045935~positive regulation of nucleobase, nucleoside, nucleotide and nucleic acid metabolic process	12	7.94702	0.0421587	2056, 3182, 375790, 5606, 3651, 25833, 7316, 80237, 3569, 230753, 322, 551	114	368	6781	1.93965	1	0.859801	50.8634
SP_PIR_KEYWORDS	amidation	3	1.98675	0.0422989	797, 2520, 551	146	20	8789	9.02979	0.999995	0.554985	43.548
GOTERM_BP_FAT	GO:0009890~negative regulation of biosynthetic process	11	7.28477	0.0423263	3182, 2167, 3651, 5187, 9370, 5371, 6271, 25776, 3569, 27250, 322	114	323	6781	2.02572	1	0.852072	51.005
GOTERM_BP_FAT	GO:0035051~cardiac cell differentiation	3	1.98675	0.0430198	4633, 70, 25776	114	20	6781	8.92237	1	0.848043	51.587
UCSC_TFBS	MIF1	68	45.0331	0.0435389	5738, 10068, 10897, 23030, 22870, 115572, 80308, 2335, 284654, 83877, 8671, 9865, 79958, 8777, 55187, 1289, 55640, 89797, 89853, 1280, 79714, 4035, 22941, 51093, 89846, 9820, 24144, 9112, 29841, 2161, 57169, 25833, 440279, 1278, 8295, 55909, 2512, 23060, 65108, 148932, 23637, 27352, 6891, 22994, 10425, 25776, 127002, 7089, 10567, 114792, 26301, 84264, 53834, 2520, 65990, 26099, 7316, 5094, 2870, …	143	3432	8618	1.19408	0.999604	0.369261	42.0886
GOTERM_BP_FAT	GO:0045893~positive regulation of transcription, DNA-dependent	10	6.62252	0.0450512	2056, 3182, 375790, 5606, 3651, 25833, 80237, 3569, 230753, 322	114	282	6781	2.10931	1	0.85297	53.2547
UCSC_TFBS	GATA2	59	39.0728	0.0451656	57171, 10897, 2056, 80308, 54107, 5160, 8671, 9865, 6169, 11016, 79958, 153, 27440, 8777, 55187, 55640, 89797, 89853, 1280, 342527, 4035, 22941, 2261, 54963, 9820, 24144, 55651, 2161, 57169, 25833, 8295, 55909, 2512, 23060, 65108, 51024, 27352, 2625, 3069, 5187, 6891, 55450, 127002, 7089, 10567, 114792, 27258, 8896, 5151, 5424, 26099, 54904, 6718, 57048, 554226, 113235, 4627, 64852, 91544	143	2910	8618	1.22188	0.999707	0.363584	43.2857
GOTERM_CC_FAT	GO:0045211~postsynaptic membrane	4	2.64901	0.0459006	8777, 22941, 55450, 2568	108	48	6387	4.92824	0.999966	0.681254	44.9915
UCSC_TFBS	OLF1	73	48.3444	0.0474728	10068, 10897, 2056, 23030, 22870, 115572, 5160, 80308, 63922, 2335, 5371, 284654, 8671, 9865, 11016, 27440, 8777, 55187, 1153, 1289, 55640, 89797, 1280, 79714, 375790, 342527, 4035, 22941, 51093, 2261, 9820, 9112, 55651, 1277, 2161, 70, 25833, 440279, 1278, 8295, 55909, 2512, 23060, 65108, 27352, 2625, 3069, 5187, 6891, 3313, 55450, 10425, 27250, 127002, 80169, 1268, 8896, 53834, 5151, 5424, 1547…	143	3744	8618	1.17505	0.999808	0.362709	44.9447
GOTERM_BP_FAT	GO:0051254~positive regulation of RNA metabolic process	10	6.62252	0.0476325	2056, 3182, 375790, 5606, 3651, 25833, 80237, 3569, 230753, 322	114	285	6781	2.0871	1	0.860779	55.2961
GOTERM_BP_FAT	GO:0045786~negative regulation of cell cycle	4	2.64901	0.0477287	80895, 5371, 27250, 322	114	49	6781	4.85571	1	0.853524	55.3705
INTERPRO	IPR006020:Phosphotyrosine interaction region	3	1.98675	0.0480854	23637, 319924, 322	137	21	8066	8.41084	1	0.997207	49.1482
UP_SEQ_FEATURE	short sequence motif:Nuclear localization signal	8	5.29801	0.0482367	7089, 5424, 2167, 3651, 26471, 5187, 8896, 27250	145	202	8782	2.39863	1	0.996344	52.4231
UP_SEQ_FEATURE	region of interest:Nonhelical region (C-terminal)	2	1.3245	0.0483948	1280, 1277	145	3	8782	40.377	1	0.99198	52.5417
SP_PIR_KEYWORDS	skin	2	1.3245	0.0486871	1277, 1278	146	3	8789	40.1324	0.999999	0.583798	48.3314
GOTERM_BP_FAT	GO:0010604~positive regulation of macromolecule metabolic process	15	9.93377	0.0494443	27352, 2056, 375790, 5606, 3651, 9370, 7316, 5371, 80237, 322, 3182, 2161, 25833, 3569, 230753	114	520	6781	1.71584	1	0.855992	56.6786
INTERPRO	IPR000083:Fibronectin, type I	2	1.3245	0.0497407	2161, 2335	137	3	8066	39.2506	1	0.989604	50.3484
GOTERM_BP_FAT	GO:0045941~positive regulation of transcription	11	7.28477	0.0502647	2056, 3182, 375790, 5606, 3651, 25833, 7316, 80237, 3569, 230753, 322	114	333	6781	1.96489	1	0.853249	57.2913
GOTERM_BP_FAT	GO:0051252~regulation of RNA metabolic process	20	13.245	0.0528459	5151, 2056, 2625, 375790, 5606, 3651, 5187, 80237, 25776, 6271, 322, 11016, 3182, 9112, 57169, 59057, 25833, 8896, 3569, 230753	114	774	6781	1.53701	1	0.860332	59.1663
UCSC_TFBS	TAXCREB	87	57.6159	0.054701	57171, 5738, 10068, 10897, 23030, 22870, 115572, 63922, 80308, 54107, 2335, 8671, 83877, 374569, 9865, 11016, 79958, 153, 8777, 55187, 158763, 1153, 55640, 89797, 4076, 89853, 1280, 79714, 22845, 375790, 342527, 4035, 22941, 25880, 51093, 2261, 9812, 54963, 9820, 24144, 3182, 29841, 9112, 57169, 1277, 55651, 70, 25833, 440279, 8295, 55909, 1613, 2512, 23060, 65108, 51024, 27352, 2625, 5187, 55450…	143	4618	8618	1.13537	0.99995	0.390451	49.8578
GOTERM_BP_FAT	GO:0051173~positive regulation of nitrogen compound metabolic process	12	7.94702	0.0551659	2056, 3182, 375790, 5606, 3651, 25833, 7316, 80237, 3569, 230753, 322, 551	114	385	6781	1.854	1	0.86547	60.7854
UCSC_TFBS	AP2	45	29.8013	0.0572509	57171, 23637, 2625, 3069, 115572, 3313, 5187, 5160, 55450, 80308, 63922, 159, 284654, 9865, 374569, 6169, 11016, 153, 127002, 7089, 2876, 55187, 158763, 1289, 26301, 53834, 1280, 5424, 154791, 22941, 4035, 26099, 5094, 11160, 2870, 2261, 57048, 54963, 9820, 3182, 2161, 1277, 8295, 23060, 65108	143	2144	8618	1.26491	0.999969	0.38988	51.4925
GOTERM_BP_FAT	GO:0010628~positive regulation of gene expression	11	7.28477	0.0582197	2056, 3182, 375790, 5606, 3651, 25833, 7316, 80237, 3569, 230753, 322	114	342	6781	1.91318	1	0.873649	62.8247
GOTERM_BP_FAT	GO:0042592~homeostatic process	13	8.60927	0.0582774	1280, 2056, 2167, 3651, 9370, 797, 57048, 153, 2876, 8896, 3569, 2512, 551	114	436	6781	1.77356	1	0.867543	62.8622
GOTERM_BP_FAT	GO:0009628~response to abiotic stimulus	8	5.29801	0.0593867	153, 5424, 2876, 1277, 1153, 5371, 322, 551	114	209	6781	2.27684	1	0.866446	63.5774
UP_SEQ_FEATURE	short sequence motif:Cell attachment site	4	2.64901	0.0610829	5738, 12833, 1277, 2335	145	55	8782	4.40476	1	0.995324	61.2097
SMART	SM00058:FN1	2	1.3245	0.0614157	2161, 2335	91	3	4306	31.5458	0.999317	0.973866	51.421
UCSC_TFBS	RFX1	93	61.5894	0.0625014	57171, 5738, 10068, 10897, 23030, 22870, 90637, 115572, 23514, 63922, 80308, 54107, 2335, 159, 5371, 284654, 8671, 6169, 9865, 11016, 153, 27440, 8777, 55187, 158763, 1153, 1289, 55640, 89797, 4076, 89853, 1280, 79714, 375790, 4035, 22941, 25880, 2261, 9812, 54963, 9820, 3182, 29841, 9112, 57169, 1277, 25833, 440279, 1278, 8295, 55909, 2568, 23060, 148932, 23637, 27352, 2625, 3069, 5187, 55450, 2…	143	5013	8618	1.11804	0.999988	0.403287	54.7056
UCSC_TFBS	ER	79	52.3179	0.0626262	57171, 5738, 10897, 23030, 22870, 5160, 80308, 63922, 2335, 5371, 284654, 8671, 374569, 11016, 79958, 153, 55187, 1289, 55640, 89797, 51465, 1280, 79714, 22845, 375790, 5606, 342527, 4035, 22941, 51093, 2261, 9812, 89846, 54963, 9820, 9112, 2161, 1277, 25833, 440279, 8295, 55909, 23060, 65108, 27352, 3069, 5187, 6891, 55450, 22994, 10425, 127002, 7332, 7089, 114792, 26301, 84264, 10463, 2520, 551…	143	4154	8618	1.14612	0.999989	0.390362	54.7795
GOTERM_CC_FAT	GO:0005604~basement membrane	4	2.64901	0.0640858	1280, 375790, 1289, 2335	108	55	6387	4.30101	0.999999	0.76554	56.9354
GOTERM_MF_FAT	GO:0005007~fibroblast growth factor receptor activity	2	1.3245	0.0653775	53834, 2261	109	4	6445	29.5642	1	0.977064	60.0962
UCSC_TFBS	ATF	54	35.7616	0.0656645	5738, 10897, 115572, 80308, 2335, 11016, 79958, 153, 55187, 158763, 1153, 55640, 89797, 89853, 1280, 79714, 342527, 4035, 51093, 2261, 24144, 9112, 55651, 1277, 25833, 440279, 65108, 148932, 51024, 27352, 2625, 3069, 5187, 6891, 55450, 22994, 4633, 127002, 7332, 7089, 114792, 551, 154791, 26099, 5094, 11160, 2870, 54904, 322, 57048, 4627, 26471, 9620, 3569	143	2681	8618	1.21386	0.999994	0.392302	56.5457
INTERPRO	IPR001791:Laminin G	3	1.98675	0.0657807	375790, 1289, 9620	137	25	8066	7.06511	1	0.992342	60.6924
UCSC_TFBS	AHRARNT	83	54.9669	0.0663968	5738, 10897, 2056, 23030, 22870, 115572, 5160, 63922, 80308, 54107, 2335, 284654, 8671, 83877, 9865, 11016, 8777, 158763, 1289, 55640, 89797, 89853, 79714, 375790, 5606, 342527, 4035, 22941, 80237, 51093, 972, 2261, 89846, 54963, 9820, 24144, 3182, 29841, 2161, 1277, 55651, 70, 25833, 440279, 8295, 55909, 1613, 2512, 23060, 65108, 23637, 27352, 2625, 3069, 5187, 55450, 22994, 25776, 10425, 127002…	143	4408	8618	1.13477	0.999994	0.383486	56.9617
UP_SEQ_FEATURE	domain:Ig-like C2-type 3	4	2.64901	0.0665617	5738, 25878, 53834, 2261	145	57	8782	4.25021	1	0.994549	64.475
GOTERM_BP_FAT	GO:0051247~positive regulation of protein metabolic process	7	4.63576	0.0668846	27352, 2056, 9370, 2161, 7316, 5371, 3569	114	172	6781	2.4208	1	0.891898	68.0822
GOTERM_CC_FAT	GO:0030425~dendrite	5	3.31126	0.0701022	8777, 4035, 55450, 4076, 551	108	93	6387	3.17951	1	0.764726	60.3271
SMART	SM00462:PTB	3	1.98675	0.0701755	23637, 319924, 322	91	21	4306	6.75981	0.999768	0.938524	56.3422
GOTERM_BP_FAT	GO:0007186~G-protein coupled receptor protein signaling pathway	9	5.96026	0.0703404	153, 375790, 4035, 797, 8896, 1268, 9620, 2520, 551	114	262	6781	2.04329	1	0.898919	69.9773
GOTERM_BP_FAT	GO:0032318~regulation of Ras GTPase activity	4	2.64901	0.0718992	23637, 89846, 27352, 140500	114	58	6781	4.10224	1	0.899097	70.797
UCSC_TFBS	USF	90	59.6026	0.0727437	57171, 5738, 10068, 10897, 2056, 23030, 22870, 115572, 63922, 80308, 2335, 159, 8671, 9865, 11016, 153, 8777, 55187, 1153, 1289, 55640, 89797, 4076, 89853, 1280, 79714, 22845, 375790, 5606, 342527, 4035, 22941, 80237, 51093, 972, 2261, 9812, 54963, 9820, 3182, 9112, 57169, 2161, 1277, 55651, 25833, 440279, 8295, 55909, 1613, 2568, 2512, 23060, 65108, 148932, 2625, 2167, 5187, 3313, 22994, 127002,…	143	4855	8618	1.11718	0.999998	0.400253	60.4177
GOTERM_BP_FAT	GO:0031328~positive regulation of cellular biosynthetic process	12	7.94702	0.0736414	2056, 3182, 375790, 5606, 3651, 25833, 7316, 80237, 3569, 230753, 322, 551	114	405	6781	1.76244	1	0.899874	71.6883
SP_PIR_KEYWORDS	disease mutation	22	14.5695	0.0772136	1280, 2625, 22845, 5606, 3651, 5160, 9370, 2335, 8671, 6718, 2261, 4633, 113235, 9820, 4627, 1277, 2161, 1289, 70, 1278, 2512, 551	146	920	8789	1.43953	1	0.735063	65.4617
GOTERM_BP_FAT	GO:0009891~positive regulation of biosynthetic process	12	7.94702	0.0777633	2056, 3182, 375790, 5606, 3651, 25833, 7316, 80237, 3569, 230753, 322, 551	114	409	6781	1.74521	1	0.907888	73.6964
GOTERM_BP_FAT	GO:0040008~regulation of growth	8	5.29801	0.0781291	153, 4633, 375790, 7316, 5371, 53834, 322, 551	114	223	6781	2.1339	1	0.904395	73.8679
GOTERM_BP_FAT	GO:0015833~peptide transport	3	1.98675	0.0785868	3651, 6891, 3569	114	28	6781	6.37312	1	0.901197	74.0811
GOTERM_BP_FAT	GO:0031327~negative regulation of cellular biosynthetic process	10	6.62252	0.078946	3182, 2167, 3651, 5187, 9370, 5371, 6271, 25776, 3569, 27250	114	315	6781	1.88833	1	0.897721	74.2473
GOTERM_BP_FAT	GO:0007346~regulation of mitotic cell cycle	5	3.31126	0.0803843	9820, 80895, 5371, 8295, 322	114	98	6781	3.03482	1	0.897583	74.9028
GOTERM_BP_FAT	GO:0032964~collagen biosynthetic process	2	1.3245	0.080613	1277, 1289	114	5	6781	23.793	1	0.89379	75.0055
GOTERM_BP_FAT	GO:0060351~cartilage development involved in endochondral bone morphogenesis	2	1.3245	0.080613	1280, 1277	114	5	6781	23.793	1	0.89379	75.0055
GOTERM_BP_FAT	GO:0055003~cardiac myofibril assembly	2	1.3245	0.080613	4633, 70	114	5	6781	23.793	1	0.89379	75.0055
INTERPRO	IPR000562:Type II fibronectin, collagen-binding	2	1.3245	0.0815287	2161, 2335	137	5	8066	23.5504	1	0.993745	68.8714
UP_TISSUE	Mammary tumor. WAP-TGF alpha model. 7 months old	2	1.3245	0.0817563	12833, 230753	147	5	8634	23.4939	0.999995	0.982847	63.582
SP_PIR_KEYWORDS	sulfation	3	1.98675	0.0821695	1289, 2335, 2520	146	29	8789	6.22744	1	0.737771	67.8367
UCSC_TFBS	PPARA	84	55.6291	0.0828179	57171, 10068, 10897, 22870, 80308, 2335, 5371, 8671, 11016, 79958, 27440, 8777, 55187, 158763, 1289, 55640, 89797, 89853, 1280, 22845, 375790, 5606, 342527, 4035, 22941, 51093, 2261, 9812, 89846, 54963, 9820, 29841, 2161, 1277, 55651, 25833, 440279, 1278, 8295, 55909, 1613, 23060, 65108, 148932, 27352, 2625, 2167, 5187, 6891, 3313, 55450, 10425, 127002, 7332, 7089, 27258, 114792, 84264, 80169, 12…	143	4511	8618	1.12222	1	0.430799	65.3835
GOTERM_BP_FAT	GO:0050731~positive regulation of peptidyl-tyrosine phosphorylation	3	1.98675	0.0835181	2056, 9370, 3569	114	29	6781	6.15336	1	0.898092	76.277
GOTERM_BP_FAT	GO:0031960~response to corticosteroid stimulus	4	2.64901	0.0840958	2167, 1277, 9370, 3569	114	62	6781	3.83758	1	0.89548	76.5225
GOTERM_BP_FAT	GO:0051241~negative regulation of multicellular organismal process	5	3.31126	0.0851353	153, 9370, 2161, 3569, 551	114	100	6781	2.97412	1	0.894255	76.9582
UCSC_TFBS	TST1	67	44.3709	0.0851364	5738, 23030, 10897, 115572, 5160, 6164, 80308, 2335, 159, 5371, 284654, 8671, 11016, 4072, 8777, 55187, 158763, 1289, 55640, 89797, 89853, 1280, 375790, 4035, 22941, 2261, 9812, 29841, 57169, 25833, 440279, 1278, 8295, 2568, 2512, 23060, 51024, 27352, 23637, 2625, 2167, 3069, 3313, 10425, 25776, 127002, 7089, 2876, 114792, 80169, 10463, 1268, 5151, 1066, 11164, 26099, 5094, 79877, 54904, 322, 570…	143	3491	8618	1.15663	1	0.428394	66.4421
GOTERM_BP_FAT	GO:0006915~apoptosis	11	7.28477	0.0857027	51024, 89846, 2056, 2876, 70, 7316, 5371, 1613, 3569, 27250, 322	114	368	6781	1.77801	1	0.891683	77.1928
UCSC_TFBS	MZF1	77	50.9934	0.0861128	57171, 5738, 10897, 2056, 23030, 115572, 80308, 63922, 2335, 284654, 8671, 374569, 9865, 11016, 79958, 8777, 55187, 158763, 1153, 1289, 89797, 4076, 89853, 1280, 79714, 22845, 375790, 342527, 4035, 22941, 51093, 2261, 89846, 9112, 1277, 55651, 57169, 70, 25833, 440279, 8295, 55909, 23060, 65108, 148932, 51024, 27352, 23637, 2625, 3069, 5187, 25776, 10425, 127002, 7332, 7089, 10567, 114792, 84264,…	143	4093	8618	1.13376	1	0.421027	66.879
UP_SEQ_FEATURE	signal peptide	30	19.8675	0.0892145	10068, 5738, 12833, 2056, 2335, 284654, 83877, 9865, 4072, 27440, 158763, 1289, 53834, 2520, 551, 1280, 375790, 4035, 9370, 1066, 797, 2261, 25878, 1277, 2161, 64838, 1278, 2568, 3569, 9620	145	1378	8782	1.31855	1	0.998277	75.4402
GOTERM_BP_FAT	GO:0002526~acute inflammatory response	4	2.64901	0.0905056	26471, 2161, 2335, 3569	114	64	6781	3.71765	1	0.901014	79.0908
GOTERM_BP_FAT	GO:0032101~regulation of response to external stimulus	5	3.31126	0.0925143	2167, 2876, 9370, 2161, 3569	114	103	6781	2.8875	1	0.90237	79.8397
GOTERM_BP_FAT	GO:0012501~programmed cell death	11	7.28477	0.0930162	51024, 89846, 2056, 2876, 70, 7316, 5371, 1613, 3569, 27250, 322	114	374	6781	1.74948	1	0.899824	80.0229
GOTERM_BP_FAT	GO:0042593~glucose homeostasis	3	1.98675	0.0936529	57048, 3651, 9370	114	31	6781	5.75637	1	0.897653	80.253
GOTERM_BP_FAT	GO:0033500~carbohydrate homeostasis	3	1.98675	0.0936529	57048, 3651, 9370	114	31	6781	5.75637	1	0.897653	80.253
UP_SEQ_FEATURE	region of interest:Interaction with TP53	2	1.3245	0.0944629	9820, 8295	145	6	8782	20.1885	1	0.997852	77.4828
SP_PIR_KEYWORDS	signal	30	19.8675	0.094821	10068, 5738, 12833, 2056, 2335, 284654, 83877, 9865, 4072, 27440, 158763, 1289, 53834, 2520, 551, 1280, 375790, 4035, 9370, 1066, 797, 2261, 25878, 1277, 2161, 64838, 1278, 2568, 3569, 9620	146	1378	8789	1.31057	1	0.770847	73.2322
SMART	SM00282:LamG	3	1.98675	0.095069	375790, 1289, 9620	91	25	4306	5.67824	0.99999	0.943416	67.951
UCSC_TFBS	COUP	66	43.7086	0.0956253	57171, 10068, 22870, 90637, 80308, 6164, 159, 8671, 153, 8777, 55187, 158763, 1289, 55640, 89797, 89853, 1280, 79714, 22845, 375790, 4035, 22941, 80237, 972, 51093, 2261, 9812, 54963, 9820, 24144, 3182, 1277, 55651, 2161, 25833, 440279, 8295, 55909, 2512, 65108, 2625, 2167, 3069, 55450, 10425, 127002, 7089, 114792, 27258, 1268, 10463, 8896, 2520, 551, 5151, 5424, 1066, 26099, 2870, 6271, 322, 113…	143	3454	8618	1.15157	1	0.445488	70.87
GOTERM_BP_FAT	GO:0055013~cardiac muscle cell development	2	1.3245	0.0959451	4633, 70	114	6	6781	19.8275	1	0.899779	81.0609
GOTERM_BP_FAT	GO:0055006~cardiac cell development	2	1.3245	0.0959451	4633, 70	114	6	6781	19.8275	1	0.899779	81.0609
GOTERM_BP_FAT	GO:0007090~regulation of S phase of mitotic cell cycle	2	1.3245	0.0959451	80895, 322	114	6	6781	19.8275	1	0.899779	81.0609
GOTERM_BP_FAT	GO:0008582~regulation of synaptic growth at neuromuscular junction	2	1.3245	0.0959451	375790, 7316	114	6	6781	19.8275	1	0.899779	81.0609
GOTERM_BP_FAT	GO:0019883~antigen processing and presentation of endogenous antigen	2	1.3245	0.0959451	6891, 972	114	6	6781	19.8275	1	0.899779	81.0609
GOTERM_CC_FAT	GO:0044456~synapse part	5	3.31126	0.0963547	10567, 8777, 22941, 55450, 2568	108	104	6387	2.84322	1	0.842615	72.4392
GOTERM_MF_FAT	GO:0008201~heparin binding	4	2.64901	0.0983003	1289, 2335, 89797, 284654	109	66	6445	3.58354	1	0.99293	75.4871
UCSC_TFBS	ZIC3	62	41.0596	0.0986992	5738, 10897, 22870, 54107, 63922, 2335, 83877, 8671, 374569, 11016, 55187, 8777, 158763, 1289, 89797, 4076, 89853, 1280, 79714, 22845, 375790, 342527, 4035, 22941, 80237, 51093, 2261, 9812, 89846, 54963, 3182, 9112, 29841, 57169, 25833, 70, 55909, 23060, 27352, 2625, 5187, 55450, 22994, 127002, 7332, 27258, 84264, 80169, 8896, 53834, 84263, 5151, 65990, 5094, 79877, 2870, 54904, 322, 57048, 80895…	143	3223	8618	1.15932	1	0.445659	72.062
GOTERM_BP_FAT	GO:0051336~regulation of hydrolase activity	7	4.63576	0.0987807	23637, 89846, 27352, 140500, 2876, 5371, 8896	114	191	6781	2.17999	1	0.903129	82.0174
GOTERM_MF_FAT	GO:0005198~structural molecule activity	11	7.28477	0.0992188	4633, 1280, 375790, 22941, 6164, 1277, 1289, 2335, 7316, 1278, 6169	109	377	6445	1.72523	1	0.98742	75.8242

## Sheet: Sheet 5 Funct cluster >10000RFU
Annotation Cluster 1	Enrichment Score: 3.1912224826462063
Category	Term	Count	%	PValue	Genes	List Total	Pop Hits	Pop Total	Fold Enrichment	Bonferroni	Benjamini	FDR
SP_PIR_KEYWORDS	hydroxyproline	6	3.97351	8.25499e-05	1280, 12833, 1277, 9370, 1289, 1278	146	28	8789	12.8997	0.0229305	0.0229305	0.109155
INTERPRO	IPR008160:Collagen triple helix repeat	6	3.97351	0.00145901	1280, 12833, 1277, 9370, 1289, 1278	137	50	8066	7.06511	0.407086	0.229991	1.98368
SP_PIR_KEYWORDS	collagen	6	3.97351	0.00221594	1280, 12833, 1277, 9370, 1289, 1278	146	56	8789	6.44985	0.463866	0.144306	2.89221
Annotation Cluster 2	Enrichment Score: 3.0650507187086573
Category	Term	Count	%	PValue	Genes	List Total	Pop Hits	Pop Total	Fold Enrichment	Bonferroni	Benjamini	FDR
GOTERM_MF_FAT	GO:0048407~platelet-derived growth factor binding	5	3.31126	2.2483e-05	1280, 12833, 1277, 1289, 1278	109	11	6445	26.8766	0.0075036	0.0075036	0.0305449
SP_PIR_KEYWORDS	triple helix	5	3.31126	0.00068654	1280, 12833, 1277, 1289, 1278	146	25	8789	12.0397	0.175505	0.0623026	0.904464
GOTERM_MF_FAT	GO:0019838~growth factor binding	5	3.31126	0.0413359	1280, 12833, 1277, 1289, 1278	109	78	6445	3.79028	0.999999	0.940891	43.6506
Annotation Cluster 3	Enrichment Score: 2.7330994465600473
Category	Term	Count	%	PValue	Genes	List Total	Pop Hits	Pop Total	Fold Enrichment	Bonferroni	Benjamini	FDR
UP_SEQ_FEATURE	domain:Fibrillar collagen NC1	4	2.64901	0.000476184	1280, 1277, 1289, 1278	145	10	8782	24.2262	0.277009	0.277009	0.713085
INTERPRO	IPR000885:Fibrillar collagen, C-terminal	4	2.64901	0.000515924	1280, 1277, 1289, 1278	137	10	8066	23.5504	0.168687	0.168687	0.70567
GOTERM_CC_FAT	GO:0005583~fibrillar collagen	4	2.64901	0.000684023	1280, 1277, 1289, 1278	108	11	6387	21.5051	0.139165	0.139165	0.866603
SMART	SM00038:COLFI	4	2.64901	0.000952893	1280, 1277, 1289, 1278	91	10	4306	18.9275	0.103839	0.103839	1.08006
SP_PIR_KEYWORDS	trimer	4	2.64901	0.00351115	1280, 1277, 1289, 1278	146	19	8789	12.6734	0.627817	0.151876	4.54669
GOTERM_BP_FAT	GO:0030199~collagen fibril organization	4	2.64901	0.00359433	1280, 1277, 1289, 1278	114	19	6781	12.5226	0.993851	0.638794	5.76715
SP_PIR_KEYWORDS	hydroxylysine	4	2.64901	0.00611557	1280, 1277, 1289, 1278	146	23	8789	10.4693	0.821605	0.218273	7.79494
GOTERM_CC_FAT	GO:0005581~collagen	4	2.64901	0.0110465	1280, 1277, 1289, 1278	108	28	6387	8.44841	0.912196	0.555534	13.1766
Annotation Cluster 4	Enrichment Score: 2.4587458416526444
Category	Term	Count	%	PValue	Genes	List Total	Pop Hits	Pop Total	Fold Enrichment	Bonferroni	Benjamini	FDR
GOTERM_BP_FAT	GO:0035150~regulation of tube size	5	3.31126	0.00316062	153, 2876, 70, 797, 551	114	37	6781	8.03817	0.988623	0.673409	5.08822
GOTERM_BP_FAT	GO:0050880~regulation of blood vessel size	5	3.31126	0.00316062	153, 2876, 70, 797, 551	114	37	6781	8.03817	0.988623	0.673409	5.08822
GOTERM_BP_FAT	GO:0003018~vascular process in circulatory system	5	3.31126	0.00420938	153, 2876, 70, 797, 551	114	40	6781	7.43531	0.997432	0.573477	6.72214
Annotation Cluster 5	Enrichment Score: 1.8927929266326793
Category	Term	Count	%	PValue	Genes	List Total	Pop Hits	Pop Total	Fold Enrichment	Bonferroni	Benjamini	FDR
UP_SEQ_FEATURE	propeptide:C-terminal propeptide	3	1.98675	0.00531252	1277, 1289, 1278	145	7	8782	25.9567	0.973417	0.596213	7.69148
SP_PIR_KEYWORDS	Ehlers-Danlos syndrome	3	1.98675	0.0111528	1277, 1289, 1278	146	10	8789	18.0596	0.957214	0.270325	13.7894
GOTERM_BP_FAT	GO:0043588~skin development	3	1.98675	0.0353944	1277, 1289, 1278	114	18	6781	9.91374	1	0.869736	44.8148
Annotation Cluster 6	Enrichment Score: 1.2587163208661676
Category	Term	Count	%	PValue	Genes	List Total	Pop Hits	Pop Total	Fold Enrichment	Bonferroni	Benjamini	FDR
GOTERM_BP_FAT	GO:0055007~cardiac muscle cell differentiation	3	1.98675	0.0283647	4633, 70, 25776	114	16	6781	11.153	1	0.895693	37.7921
GOTERM_BP_FAT	GO:0035051~cardiac cell differentiation	3	1.98675	0.0430198	4633, 70, 25776	114	20	6781	8.92237	1	0.856732	51.587
GOTERM_BP_FAT	GO:0048738~cardiac muscle tissue development	3	1.98675	0.137216	4633, 70, 25776	114	39	6781	4.57557	1	0.940405	91.2381
Annotation Cluster 7	Enrichment Score: 1.2188861388773853
Category	Term	Count	%	PValue	Genes	List Total	Pop Hits	Pop Total	Fold Enrichment	Bonferroni	Benjamini	FDR
GOTERM_BP_FAT	GO:0045935~positive regulation of nucleobase, nucleoside, nucleotide and nucleic acid metabolic process	12	7.94702	0.0421587	2056, 3182, 375790, 5606, 3651, 25833, 7316, 80237, 3569, 230753, 322, 551	114	368	6781	1.93965	1	0.868689	50.8634
GOTERM_BP_FAT	GO:0051173~positive regulation of nitrogen compound metabolic process	12	7.94702	0.0551659	2056, 3182, 375790, 5606, 3651, 25833, 7316, 80237, 3569, 230753, 322, 551	114	385	6781	1.854	1	0.872215	60.7854
GOTERM_BP_FAT	GO:0031328~positive regulation of cellular biosynthetic process	12	7.94702	0.0736414	2056, 3182, 375790, 5606, 3651, 25833, 7316, 80237, 3569, 230753, 322, 551	114	405	6781	1.76244	1	0.90476	71.6883
GOTERM_BP_FAT	GO:0009891~positive regulation of biosynthetic process	12	7.94702	0.0777633	2056, 3182, 375790, 5606, 3651, 25833, 7316, 80237, 3569, 230753, 322, 551	114	409	6781	1.74521	1	0.912445	73.6964
Annotation Cluster 8	Enrichment Score: 1.1731364706089427
Category	Term	Count	%	PValue	Genes	List Total	Pop Hits	Pop Total	Fold Enrichment	Bonferroni	Benjamini	FDR
GOTERM_BP_FAT	GO:0045941~positive regulation of transcription	11	7.28477	0.0502647	2056, 3182, 375790, 5606, 3651, 25833, 7316, 80237, 3569, 230753, 322	114	333	6781	1.96489	1	0.860667	57.2913
GOTERM_BP_FAT	GO:0010628~positive regulation of gene expression	11	7.28477	0.0582197	2056, 3182, 375790, 5606, 3651, 25833, 7316, 80237, 3569, 230753, 322	114	342	6781	1.91318	1	0.880017	62.8247
GOTERM_BP_FAT	GO:0010557~positive regulation of macromolecule biosynthetic process	11	7.28477	0.103337	2056, 3182, 375790, 5606, 3651, 25833, 7316, 80237, 3569, 230753, 322	114	382	6781	1.71285	1	0.916893	83.46
Annotation Cluster 9	Enrichment Score: 1.1421451696195313
Category	Term	Count	%	PValue	Genes	List Total	Pop Hits	Pop Total	Fold Enrichment	Bonferroni	Benjamini	FDR
SP_PIR_KEYWORDS	amidated carboxyl end	3	1.98675	0.0134849	797, 2520, 551	146	11	8789	16.4178	0.977963	0.293068	16.4407
SP_PIR_KEYWORDS	amidation	3	1.98675	0.0422989	797, 2520, 551	146	20	8789	9.02979	0.999995	0.554985	43.548
SP_PIR_KEYWORDS	cleavage on pair of basic residues	3	1.98675	0.656731	797, 2520, 551	146	135	8789	1.33775	1	0.994862	99.9999
Annotation Cluster 10	Enrichment Score: 0.9968401144113745
Category	Term	Count	%	PValue	Genes	List Total	Pop Hits	Pop Total	Fold Enrichment	Bonferroni	Benjamini	FDR
INTERPRO	IPR001791:Laminin G	3	1.98675	0.0657807	375790, 1289, 9620	137	25	8066	7.06511	1	0.997734	60.6924
SMART	SM00282:LamG	3	1.98675	0.095069	375790, 1289, 9620	91	25	4306	5.67824	0.99999	0.978277	67.951
INTERPRO	IPR013320:Concanavalin A-like lectin/glucanase, subgroup	3	1.98675	0.163434	375790, 1289, 9620	137	43	8066	4.10762	1	0.999976	91.3604
Annotation Cluster 11	Enrichment Score: 0.8880879774271107
Category	Term	Count	%	PValue	Genes	List Total	Pop Hits	Pop Total	Fold Enrichment	Bonferroni	Benjamini	FDR
GOTERM_BP_FAT	GO:0006915~apoptosis	11	7.28477	0.0857027	51024, 89846, 2056, 2876, 70, 7316, 5371, 1613, 3569, 27250, 322	114	368	6781	1.77801	1	0.900094	77.1928
GOTERM_BP_FAT	GO:0012501~programmed cell death	11	7.28477	0.0930162	51024, 89846, 2056, 2876, 70, 7316, 5371, 1613, 3569, 27250, 322	114	374	6781	1.74948	1	0.907465	80.0229
GOTERM_BP_FAT	GO:0008219~cell death	11	7.28477	0.183895	51024, 89846, 2056, 2876, 70, 7316, 5371, 1613, 3569, 27250, 322	114	433	6781	1.5111	1	0.952963	96.4997
GOTERM_BP_FAT	GO:0016265~death	11	7.28477	0.191217	51024, 89846, 2056, 2876, 70, 7316, 5371, 1613, 3569, 27250, 322	114	437	6781	1.49727	1	0.956102	96.9833
Annotation Cluster 12	Enrichment Score: 0.7987386474458752
Category	Term	Count	%	PValue	Genes	List Total	Pop Hits	Pop Total	Fold Enrichment	Bonferroni	Benjamini	FDR
GOTERM_BP_FAT	GO:0043065~positive regulation of apoptosis	8	5.29801	0.154752	89846, 2876, 26471, 9370, 7316, 5371, 1613, 322	114	266	6781	1.78895	1	0.94493	93.7558
GOTERM_BP_FAT	GO:0043068~positive regulation of programmed cell death	8	5.29801	0.15897	89846, 2876, 26471, 9370, 7316, 5371, 1613, 322	114	268	6781	1.7756	1	0.947631	94.2504
GOTERM_BP_FAT	GO:0010942~positive regulation of cell death	8	5.29801	0.163241	89846, 2876, 26471, 9370, 7316, 5371, 1613, 322	114	270	6781	1.76244	1	0.946617	94.7136
Annotation Cluster 13	Enrichment Score: 0.7872466725391399
Category	Term	Count	%	PValue	Genes	List Total	Pop Hits	Pop Total	Fold Enrichment	Bonferroni	Benjamini	FDR
GOTERM_BP_FAT	GO:0016477~cell migration	6	3.97351	0.150897	2876, 4627, 1289, 2335, 3569, 322	114	169	6781	2.1118	1	0.948456	93.269
GOTERM_BP_FAT	GO:0048870~cell motility	6	3.97351	0.169742	2876, 4627, 1289, 2335, 3569, 322	114	176	6781	2.02781	1	0.947942	95.3518
GOTERM_BP_FAT	GO:0051674~localization of cell	6	3.97351	0.169742	2876, 4627, 1289, 2335, 3569, 322	114	176	6781	2.02781	1	0.947942	95.3518
Annotation Cluster 14	Enrichment Score: 0.7254796003538849
Category	Term	Count	%	PValue	Genes	List Total	Pop Hits	Pop Total	Fold Enrichment	Bonferroni	Benjamini	FDR
GOTERM_BP_FAT	GO:0016481~negative regulation of transcription	8	5.29801	0.136447	3182, 2167, 3651, 5187, 5371, 6271, 25776, 27250	114	257	6781	1.85159	1	0.941666	91.1084
GOTERM_BP_FAT	GO:0010629~negative regulation of gene expression	8	5.29801	0.206284	3182, 2167, 3651, 5187, 5371, 6271, 25776, 27250	114	289	6781	1.64657	1	0.960616	97.7879
GOTERM_BP_FAT	GO:0045934~negative regulation of nucleobase, nucleoside, nucleotide and nucleic acid metabolic process	8	5.29801	0.206284	3182, 2167, 3651, 5187, 5371, 6271, 25776, 27250	114	289	6781	1.64657	1	0.960616	97.7879
GOTERM_BP_FAT	GO:0051172~negative regulation of nitrogen compound metabolic process	8	5.29801	0.215868	3182, 2167, 3651, 5187, 5371, 6271, 25776, 27250	114	293	6781	1.62409	1	0.962175	98.1896
Annotation Cluster 15	Enrichment Score: 0.7069424829157954
Category	Term	Count	%	PValue	Genes	List Total	Pop Hits	Pop Total	Fold Enrichment	Bonferroni	Benjamini	FDR
GOTERM_BP_FAT	GO:0050731~positive regulation of peptidyl-tyrosine phosphorylation	3	1.98675	0.0835181	2056, 9370, 3569	114	29	6781	6.15336	1	0.906661	76.277
GOTERM_BP_FAT	GO:0050730~regulation of peptidyl-tyrosine phosphorylation	3	1.98675	0.160396	2056, 9370, 3569	114	43	6781	4.14994	1	0.947286	94.4091
GOTERM_BP_FAT	GO:0001934~positive regulation of protein amino acid phosphorylation	3	1.98675	0.226976	2056, 9370, 3569	114	54	6781	3.30458	1	0.96346	98.5693
GOTERM_BP_FAT	GO:0042327~positive regulation of phosphorylation	3	1.98675	0.257939	2056, 9370, 3569	114	59	6781	3.02453	1	0.967597	99.2711
GOTERM_BP_FAT	GO:0045937~positive regulation of phosphate metabolic process	3	1.98675	0.270357	2056, 9370, 3569	114	61	6781	2.92537	1	0.970907	99.4482
GOTERM_BP_FAT	GO:0010562~positive regulation of phosphorus metabolic process	3	1.98675	0.270357	2056, 9370, 3569	114	61	6781	2.92537	1	0.970907	99.4482
Annotation Cluster 16	Enrichment Score: 0.6874707055420679
Category	Term	Count	%	PValue	Genes	List Total	Pop Hits	Pop Total	Fold Enrichment	Bonferroni	Benjamini	FDR
GOTERM_MF_FAT	GO:0008201~heparin binding	4	2.64901	0.0983003	1289, 2335, 89797, 284654	109	66	6445	3.58354	1	0.996903	75.4871
GOTERM_MF_FAT	GO:0005539~glycosaminoglycan binding	4	2.64901	0.166137	1289, 2335, 89797, 284654	109	84	6445	2.81564	1	0.997727	91.5305
GOTERM_MF_FAT	GO:0030247~polysaccharide binding	4	2.64901	0.19123	1289, 2335, 89797, 284654	109	90	6445	2.62793	1	0.993772	94.4082
GOTERM_MF_FAT	GO:0001871~pattern binding	4	2.64901	0.19123	1289, 2335, 89797, 284654	109	90	6445	2.62793	1	0.993772	94.4082
GOTERM_MF_FAT	GO:0030246~carbohydrate binding	4	2.64901	0.611662	1289, 2335, 89797, 284654	109	187	6445	1.26478	1	0.999637	99.9997
Annotation Cluster 17	Enrichment Score: 0.6744892665840979
Category	Term	Count	%	PValue	Genes	List Total	Pop Hits	Pop Total	Fold Enrichment	Bonferroni	Benjamini	FDR
GOTERM_BP_FAT	GO:0042981~regulation of apoptosis	12	7.94702	0.20617	89846, 1280, 2876, 26471, 3313, 9370, 7316, 5371, 1613, 972, 3569, 322	114	498	6781	1.43331	1	0.961793	97.7826
GOTERM_BP_FAT	GO:0043067~regulation of programmed cell death	12	7.94702	0.211624	89846, 1280, 2876, 26471, 3313, 9370, 7316, 5371, 1613, 972, 3569, 322	114	501	6781	1.42473	1	0.961776	98.021
GOTERM_BP_FAT	GO:0010941~regulation of cell death	12	7.94702	0.217141	89846, 1280, 2876, 26471, 3313, 9370, 7316, 5371, 1613, 972, 3569, 322	114	504	6781	1.41625	1	0.961825	98.2375
Annotation Cluster 18	Enrichment Score: 0.6633558373235545
Category	Term	Count	%	PValue	Genes	List Total	Pop Hits	Pop Total	Fold Enrichment	Bonferroni	Benjamini	FDR
UP_SEQ_FEATURE	domain:Ig-like C2-type 3	4	2.64901	0.0665617	5738, 25878, 53834, 2261	145	57	8782	4.25021	1	0.99877	64.475
UP_SEQ_FEATURE	domain:Ig-like C2-type 1	4	2.64901	0.147363	5738, 25878, 53834, 2261	145	81	8782	2.99089	1	0.999994	90.8857
UP_SEQ_FEATURE	domain:Ig-like C2-type 2	4	2.64901	0.147363	5738, 25878, 53834, 2261	145	81	8782	2.99089	1	0.999994	90.8857
INTERPRO	IPR003599:Immunoglobulin subtype	4	2.64901	0.288026	5738, 25878, 53834, 2261	137	111	8066	2.12165	1	0.999995	99.0551
SMART	SM00409:IG	4	2.64901	0.411191	5738, 25878, 53834, 2261	91	111	4306	1.70518	1	0.999995	99.7602
INTERPRO	IPR013783:Immunoglobulin-like fold	4	2.64901	0.611486	5738, 25878, 53834, 2261	137	186	8066	1.26615	1	1	99.9998
Annotation Cluster 19	Enrichment Score: 0.6611431997604997
Category	Term	Count	%	PValue	Genes	List Total	Pop Hits	Pop Total	Fold Enrichment	Bonferroni	Benjamini	FDR
GOTERM_BP_FAT	GO:0014706~striated muscle tissue development	4	2.64901	0.152248	4633, 375790, 70, 25776	114	81	6781	2.93741	1	0.947988	93.4435
GOTERM_BP_FAT	GO:0060537~muscle tissue development	4	2.64901	0.168357	4633, 375790, 70, 25776	114	85	6781	2.79917	1	0.948295	95.2222
GOTERM_BP_FAT	GO:0007517~muscle organ development	4	2.64901	0.405311	4633, 375790, 70, 25776	114	138	6781	1.72413	1	0.990728	99.9811
Annotation Cluster 20	Enrichment Score: 0.6407993708484456
Category	Term	Count	%	PValue	Genes	List Total	Pop Hits	Pop Total	Fold Enrichment	Bonferroni	Benjamini	FDR
GOTERM_BP_FAT	GO:0042325~regulation of phosphorylation	8	5.29801	0.211055	2056, 5606, 2167, 4035, 9370, 972, 3569, 27250	114	291	6781	1.63526	1	0.962607	97.9973
GOTERM_BP_FAT	GO:0051174~regulation of phosphorus metabolic process	8	5.29801	0.238015	2056, 5606, 2167, 4035, 9370, 972, 3569, 27250	114	302	6781	1.57569	1	0.965666	98.8715
GOTERM_BP_FAT	GO:0019220~regulation of phosphate metabolic process	8	5.29801	0.238015	2056, 5606, 2167, 4035, 9370, 972, 3569, 27250	114	302	6781	1.57569	1	0.965666	98.8715
Annotation Cluster 21	Enrichment Score: 0.6259424062754736
Category	Term	Count	%	PValue	Genes	List Total	Pop Hits	Pop Total	Fold Enrichment	Bonferroni	Benjamini	FDR
INTERPRO	IPR006209:EGF	4	2.64901	0.106834	375790, 4035, 2161, 9620	137	68	8066	3.46329	1	0.999693	78.7843
INTERPRO	IPR000742:EGF-like, type 3	4	2.64901	0.233355	375790, 4035, 2161, 9620	137	99	8066	2.37882	1	0.999999	97.392
INTERPRO	IPR006210:EGF-like	4	2.64901	0.255939	375790, 4035, 2161, 9620	137	104	8066	2.26446	1	0.999992	98.2697
SP_PIR_KEYWORDS	egf-like domain	4	2.64901	0.313185	375790, 4035, 2161, 9620	146	119	8789	2.02348	1	0.951015	99.3058
SMART	SM00181:EGF	4	2.64901	0.371214	375790, 4035, 2161, 9620	91	104	4306	1.81995	1	0.999998	99.4933
Annotation Cluster 22	Enrichment Score: 0.5807208161752045
Category	Term	Count	%	PValue	Genes	List Total	Pop Hits	Pop Total	Fold Enrichment	Bonferroni	Benjamini	FDR
GOTERM_BP_FAT	GO:0007605~sensory perception of sound	3	1.98675	0.148712	1280, 2876, 1277	114	41	6781	4.35237	1	0.948006	92.9774
GOTERM_BP_FAT	GO:0050954~sensory perception of mechanical stimulus	3	1.98675	0.1663	1280, 2876, 1277	114	44	6781	4.05562	1	0.947979	95.0235
GOTERM_BP_FAT	GO:0007600~sensory perception	3	1.98675	0.73215	1280, 2876, 1277	114	154	6781	1.15875	1	0.999574	100
Annotation Cluster 23	Enrichment Score: 0.5742941660802514
Category	Term	Count	%	PValue	Genes	List Total	Pop Hits	Pop Total	Fold Enrichment	Bonferroni	Benjamini	FDR
GOTERM_CC_FAT	GO:0022626~cytosolic ribosome	4	2.64901	0.119383	6164, 7316, 2512, 6169	108	72	6387	3.28549	1	0.882544	80.1533
GOTERM_CC_FAT	GO:0033279~ribosomal subunit	4	2.64901	0.257304	6164, 7316, 2512, 6169	108	105	6387	2.25291	1	0.973196	97.7264
GOTERM_CC_FAT	GO:0044445~cytosolic part	4	2.64901	0.312269	6164, 7316, 2512, 6169	108	117	6387	2.02184	1	0.979839	99.145
GOTERM_CC_FAT	GO:0005840~ribosome	4	2.64901	0.525904	6164, 7316, 2512, 6169	108	165	6387	1.43367	1	0.99183	99.9925
Annotation Cluster 24	Enrichment Score: 0.432006470247231
Category	Term	Count	%	PValue	Genes	List Total	Pop Hits	Pop Total	Fold Enrichment	Bonferroni	Benjamini	FDR
GOTERM_BP_FAT	GO:0043066~negative regulation of apoptosis	6	3.97351	0.364276	1280, 2876, 3313, 7316, 972, 3569	114	238	6781	1.49956	1	0.986416	99.9432
GOTERM_BP_FAT	GO:0043069~negative regulation of programmed cell death	6	3.97351	0.37096	1280, 2876, 3313, 7316, 972, 3569	114	240	6781	1.48706	1	0.986975	99.9523
GOTERM_BP_FAT	GO:0060548~negative regulation of cell death	6	3.97351	0.374303	1280, 2876, 3313, 7316, 972, 3569	114	241	6781	1.48089	1	0.987246	99.9563
Annotation Cluster 25	Enrichment Score: 0.4238905736706596
Category	Term	Count	%	PValue	Genes	List Total	Pop Hits	Pop Total	Fold Enrichment	Bonferroni	Benjamini	FDR
GOTERM_BP_FAT	GO:0030005~cellular di-, tri-valent inorganic cation homeostasis	4	2.64901	0.309427	797, 8896, 2512, 551	114	117	6781	2.03359	1	0.977485	99.7774
GOTERM_BP_FAT	GO:0055066~di-, tri-valent inorganic cation homeostasis	4	2.64901	0.341543	797, 8896, 2512, 551	114	124	6781	1.91879	1	0.983946	99.8985
GOTERM_BP_FAT	GO:0030003~cellular cation homeostasis	4	2.64901	0.400801	797, 8896, 2512, 551	114	137	6781	1.73671	1	0.990649	99.9786
GOTERM_BP_FAT	GO:0055080~cation homeostasis	4	2.64901	0.475888	797, 8896, 2512, 551	114	154	6781	1.545	1	0.994096	99.9976
Annotation Cluster 26	Enrichment Score: 0.4163704644539019
Category	Term	Count	%	PValue	Genes	List Total	Pop Hits	Pop Total	Fold Enrichment	Bonferroni	Benjamini	FDR
GOTERM_MF_FAT	GO:0005524~ATP binding	17	11.2583	0.307481	5606, 6891, 3313, 80308, 63922, 2870, 79877, 2261, 54963, 7332, 4627, 57169, 70, 89797, 1613, 51465, 230753	109	827	6445	1.21546	1	0.997152	99.3211
GOTERM_MF_FAT	GO:0032559~adenyl ribonucleotide binding	17	11.2583	0.323315	5606, 6891, 3313, 80308, 63922, 2870, 79877, 2261, 54963, 7332, 4627, 57169, 70, 89797, 1613, 51465, 230753	109	836	6445	1.20237	1	0.997386	99.5042
GOTERM_MF_FAT	GO:0030554~adenyl nucleotide binding	17	11.2583	0.420146	5606, 6891, 3313, 80308, 63922, 2870, 79877, 2261, 54963, 7332, 4627, 57169, 70, 89797, 1613, 51465, 230753	109	889	6445	1.13069	1	0.999108	99.9392
GOTERM_MF_FAT	GO:0001883~purine nucleoside binding	17	11.2583	0.440657	5606, 6891, 3313, 80308, 63922, 2870, 79877, 2261, 54963, 7332, 4627, 57169, 70, 89797, 1613, 51465, 230753	109	900	6445	1.11687	1	0.999042	99.9627
GOTERM_MF_FAT	GO:0001882~nucleoside binding	17	11.2583	0.449989	5606, 6891, 3313, 80308, 63922, 2870, 79877, 2261, 54963, 7332, 4627, 57169, 70, 89797, 1613, 51465, 230753	109	905	6445	1.1107	1	0.998998	99.9703
Annotation Cluster 27	Enrichment Score: 0.4026999725331838
Category	Term	Count	%	PValue	Genes	List Total	Pop Hits	Pop Total	Fold Enrichment	Bonferroni	Benjamini	FDR
SP_PIR_KEYWORDS	chromatin regulator	5	3.31126	0.193515	23030, 8295, 1613, 54904, 322	146	138	8789	2.18111	1	0.910845	94.1883
GOTERM_BP_FAT	GO:0016568~chromatin modification	5	3.31126	0.348782	23030, 8295, 1613, 54904, 322	114	179	6781	1.66152	1	0.984742	99.9155
GOTERM_BP_FAT	GO:0006325~chromatin organization	5	3.31126	0.520001	23030, 8295, 1613, 54904, 322	114	225	6781	1.32183	1	0.995633	99.9994
GOTERM_BP_FAT	GO:0051276~chromosome organization	5	3.31126	0.698117	23030, 8295, 1613, 54904, 322	114	282	6781	1.05465	1	0.999425	100
Annotation Cluster 28	Enrichment Score: 0.394773099924757
Category	Term	Count	%	PValue	Genes	List Total	Pop Hits	Pop Total	Fold Enrichment	Bonferroni	Benjamini	FDR
GOTERM_BP_FAT	GO:0030036~actin cytoskeleton organization	5	3.31126	0.276921	89846, 4633, 4627, 70, 55909	114	160	6781	1.85883	1	0.972174	99.5246
GOTERM_BP_FAT	GO:0030029~actin filament-based process	5	3.31126	0.329728	89846, 4633, 4627, 70, 55909	114	174	6781	1.70927	1	0.981904	99.8639
GOTERM_BP_FAT	GO:0007010~cytoskeleton organization	5	3.31126	0.716423	89846, 4633, 4627, 70, 55909	114	289	6781	1.02911	1	0.999507	100
Annotation Cluster 29	Enrichment Score: 0.3832637633397588
Category	Term	Count	%	PValue	Genes	List Total	Pop Hits	Pop Total	Fold Enrichment	Bonferroni	Benjamini	FDR
INTERPRO	IPR013098:Immunoglobulin I-set	3	1.98675	0.30615	25878, 53834, 2261	137	66	8066	2.67618	1	0.999993	99.3367
INTERPRO	IPR003598:Immunoglobulin subtype 2	3	1.98675	0.427412	25878, 53834, 2261	137	86	8066	2.05381	1	0.999954	99.9525
SMART	SM00408:IGc2	3	1.98675	0.541287	25878, 53834, 2261	91	86	4306	1.65065	1	0.999953	99.986
Annotation Cluster 30	Enrichment Score: 0.3766343504598922
Category	Term	Count	%	PValue	Genes	List Total	Pop Hits	Pop Total	Fold Enrichment	Bonferroni	Benjamini	FDR
GOTERM_MF_FAT	GO:0005083~small GTPase regulator activity	5	3.31126	0.254146	23637, 89846, 27352, 140500, 23339	109	153	6445	1.9323	1	0.997844	98.1394
GOTERM_MF_FAT	GO:0030695~GTPase regulator activity	5	3.31126	0.52809	23637, 89846, 27352, 140500, 23339	109	226	6445	1.30815	1	0.999388	99.9963
GOTERM_MF_FAT	GO:0060589~nucleoside-triphosphatase regulator activity	5	3.31126	0.552467	23637, 89846, 27352, 140500, 23339	109	233	6445	1.26885	1	0.999545	99.9982
Annotation Cluster 31	Enrichment Score: 0.36588138223746663
Category	Term	Count	%	PValue	Genes	List Total	Pop Hits	Pop Total	Fold Enrichment	Bonferroni	Benjamini	FDR
INTERPRO	IPR000504:RNA recognition motif, RNP-1	4	2.64901	0.380532	3182, 64852, 7458, 1153	137	131	8066	1.79774	1	0.999978	99.8601
INTERPRO	IPR012677:Nucleotide-binding, alpha-beta plait	4	2.64901	0.40341	3182, 64852, 7458, 1153	137	136	8066	1.73164	1	0.999941	99.9165
SMART	SM00360:RRM	4	2.64901	0.520257	3182, 64852, 7458, 1153	91	131	4306	1.44485	1	0.999974	99.9767
Annotation Cluster 32	Enrichment Score: 0.35241403052826675
Category	Term	Count	%	PValue	Genes	List Total	Pop Hits	Pop Total	Fold Enrichment	Bonferroni	Benjamini	FDR
GOTERM_BP_FAT	GO:0030097~hemopoiesis	4	2.64901	0.409811	2056, 4627, 5371, 972	114	139	6781	1.71173	1	0.991077	99.9833
GOTERM_BP_FAT	GO:0048534~hemopoietic or lymphoid organ development	4	2.64901	0.44542	2056, 4627, 5371, 972	114	147	6781	1.61857	1	0.993001	99.994
GOTERM_BP_FAT	GO:0002520~immune system development	4	2.64901	0.480181	2056, 4627, 5371, 972	114	155	6781	1.53503	1	0.99414	99.9979
Annotation Cluster 33	Enrichment Score: 0.3474261775610729
Category	Term	Count	%	PValue	Genes	List Total	Pop Hits	Pop Total	Fold Enrichment	Bonferroni	Benjamini	FDR
GOTERM_BP_FAT	GO:0006873~cellular ion homeostasis	5	3.31126	0.417261	9370, 797, 8896, 2512, 551	114	197	6781	1.50971	1	0.991285	99.9865
GOTERM_BP_FAT	GO:0055082~cellular chemical homeostasis	5	3.31126	0.43607	9370, 797, 8896, 2512, 551	114	202	6781	1.47234	1	0.992398	99.9921
GOTERM_BP_FAT	GO:0050801~ion homeostasis	5	3.31126	0.498606	9370, 797, 8896, 2512, 551	114	219	6781	1.35805	1	0.995035	99.9989
Annotation Cluster 34	Enrichment Score: 0.3420196164837616
Category	Term	Count	%	PValue	Genes	List Total	Pop Hits	Pop Total	Fold Enrichment	Bonferroni	Benjamini	FDR
GOTERM_BP_FAT	GO:0048545~response to steroid hormone stimulus	5	3.31126	0.204745	2625, 2167, 1277, 9370, 3569	114	140	6781	2.12437	1	0.962073	97.7161
GOTERM_BP_FAT	GO:0009725~response to hormone stimulus	5	3.31126	0.64434	2625, 2167, 1277, 9370, 3569	114	263	6781	1.13085	1	0.998885	100
GOTERM_BP_FAT	GO:0009719~response to endogenous stimulus	5	3.31126	0.713858	2625, 2167, 1277, 9370, 3569	114	288	6781	1.03268	1	0.999496	100
Annotation Cluster 35	Enrichment Score: 0.3294627348866813
Category	Term	Count	%	PValue	Genes	List Total	Pop Hits	Pop Total	Fold Enrichment	Bonferroni	Benjamini	FDR
GOTERM_BP_FAT	GO:0006874~cellular calcium ion homeostasis	3	1.98675	0.433212	797, 8896, 551	114	88	6781	2.02781	1	0.992293	99.9914
GOTERM_BP_FAT	GO:0055074~calcium ion homeostasis	3	1.98675	0.450241	797, 8896, 551	114	91	6781	1.96096	1	0.992896	99.9948
GOTERM_BP_FAT	GO:0006875~cellular metal ion homeostasis	3	1.98675	0.483422	797, 8896, 551	114	97	6781	1.83966	1	0.994259	99.9981
GOTERM_BP_FAT	GO:0055065~metal ion homeostasis	3	1.98675	0.510126	797, 8896, 551	114	102	6781	1.74948	1	0.995595	99.9992
Annotation Cluster 36	Enrichment Score: 0.28868836373566825
Category	Term	Count	%	PValue	Genes	List Total	Pop Hits	Pop Total	Fold Enrichment	Bonferroni	Benjamini	FDR
GOTERM_BP_FAT	GO:0045859~regulation of protein kinase activity	5	3.31126	0.484127	5606, 2167, 4035, 972, 27250	114	215	6781	1.38331	1	0.994156	99.9982
GOTERM_BP_FAT	GO:0043549~regulation of kinase activity	5	3.31126	0.516463	5606, 2167, 4035, 972, 27250	114	224	6781	1.32773	1	0.995644	99.9994
GOTERM_BP_FAT	GO:0051338~regulation of transferase activity	5	3.31126	0.544422	5606, 2167, 4035, 972, 27250	114	232	6781	1.28195	1	0.996355	99.9998
Annotation Cluster 37	Enrichment Score: 0.2804244783387392
Category	Term	Count	%	PValue	Genes	List Total	Pop Hits	Pop Total	Fold Enrichment	Bonferroni	Benjamini	FDR
SP_PIR_KEYWORDS	transcription regulation	16	10.596	0.469075	23030, 2625, 3651, 5187, 5371, 80237, 54904, 322, 11016, 7089, 29841, 59057, 25833, 8295, 10463, 230753	146	870	8789	1.1071	1	0.984037	99.977
SP_PIR_KEYWORDS	Transcription	16	10.596	0.525968	23030, 2625, 3651, 5187, 5371, 80237, 54904, 322, 11016, 7089, 29841, 59057, 25833, 8295, 10463, 230753	146	901	8789	1.06901	1	0.987349	99.9949
GOTERM_BP_FAT	GO:0006350~transcription	16	10.596	0.584151	23030, 2625, 3651, 5187, 5371, 80237, 54904, 322, 11016, 7089, 29841, 59057, 25833, 8295, 10463, 230753	114	923	6781	1.03112	1	0.997577	99.9999
Annotation Cluster 38	Enrichment Score: 0.26955998928351066
Category	Term	Count	%	PValue	Genes	List Total	Pop Hits	Pop Total	Fold Enrichment	Bonferroni	Benjamini	FDR
GOTERM_BP_FAT	GO:0044257~cellular protein catabolic process	8	5.29801	0.448814	9820, 7332, 4627, 7316, 11160, 10425, 51465, 55208	114	380	6781	1.25226	1	0.993153	99.9946
GOTERM_BP_FAT	GO:0051603~proteolysis involved in cellular protein catabolic process	8	5.29801	0.448814	9820, 7332, 4627, 7316, 11160, 10425, 51465, 55208	114	380	6781	1.25226	1	0.993153	99.9946
GOTERM_BP_FAT	GO:0030163~protein catabolic process	8	5.29801	0.473515	9820, 7332, 4627, 7316, 11160, 10425, 51465, 55208	114	389	6781	1.22329	1	0.994054	99.9975
GOTERM_BP_FAT	GO:0044265~cellular macromolecule catabolic process	8	5.29801	0.653685	9820, 7332, 4627, 7316, 11160, 10425, 51465, 55208	114	460	6781	1.03448	1	0.99897	100
GOTERM_BP_FAT	GO:0009057~macromolecule catabolic process	8	5.29801	0.720053	9820, 7332, 4627, 7316, 11160, 10425, 51465, 55208	114	491	6781	0.969164	1	0.999513	100
Annotation Cluster 39	Enrichment Score: 0.23886058960297557
Category	Term	Count	%	PValue	Genes	List Total	Pop Hits	Pop Total	Fold Enrichment	Bonferroni	Benjamini	FDR
GOTERM_BP_FAT	GO:0006414~translational elongation	3	1.98675	0.433212	6164, 7316, 6169	114	88	6781	2.02781	1	0.992293	99.9914
GOTERM_MF_FAT	GO:0003735~structural constituent of ribosome	3	1.98675	0.641334	6164, 7316, 6169	109	129	6445	1.37508	1	0.99977	99.9999
SP_PIR_KEYWORDS	ribosomal protein	3	1.98675	0.691248	6164, 7316, 6169	146	144	8789	1.25414	1	0.995545	100
Annotation Cluster 40	Enrichment Score: 0.23268699319857614
Category	Term	Count	%	PValue	Genes	List Total	Pop Hits	Pop Total	Fold Enrichment	Bonferroni	Benjamini	FDR
GOTERM_MF_FAT	GO:0032555~purine ribonucleotide binding	18	11.9205	0.556374	5606, 6891, 3313, 80308, 63922, 159, 2870, 79877, 2261, 54963, 7332, 4627, 57169, 70, 89797, 1613, 51465, 230753	109	1023	6445	1.04038	1	0.999481	99.9984
GOTERM_MF_FAT	GO:0032553~ribonucleotide binding	18	11.9205	0.556374	5606, 6891, 3313, 80308, 63922, 159, 2870, 79877, 2261, 54963, 7332, 4627, 57169, 70, 89797, 1613, 51465, 230753	109	1023	6445	1.04038	1	0.999481	99.9984
GOTERM_MF_FAT	GO:0017076~purine nucleotide binding	18	11.9205	0.647448	5606, 6891, 3313, 80308, 63922, 159, 2870, 79877, 2261, 54963, 7332, 4627, 57169, 70, 89797, 1613, 51465, 230753	109	1077	6445	0.988219	1	0.999755	99.9999
Annotation Cluster 41	Enrichment Score: 0.20193833577300482
Category	Term	Count	%	PValue	Genes	List Total	Pop Hits	Pop Total	Fold Enrichment	Bonferroni	Benjamini	FDR
GOTERM_BP_FAT	GO:0051046~regulation of secretion	3	1.98675	0.55589	9370, 3569, 551	114	111	6781	1.60763	1	0.996688	99.9998
GOTERM_BP_FAT	GO:0051050~positive regulation of transport	3	1.98675	0.629635	9370, 3569, 551	114	127	6781	1.4051	1	0.998631	100
GOTERM_BP_FAT	GO:0060341~regulation of cellular localization	3	1.98675	0.70812	9370, 3569, 551	114	147	6781	1.21393	1	0.999485	100
Annotation Cluster 42	Enrichment Score: 0.16165081342880264
Category	Term	Count	%	PValue	Genes	List Total	Pop Hits	Pop Total	Fold Enrichment	Bonferroni	Benjamini	FDR
GOTERM_BP_FAT	GO:0045860~positive regulation of protein kinase activity	3	1.98675	0.666802	5606, 4035, 972	114	136	6781	1.31211	1	0.999172	100
GOTERM_BP_FAT	GO:0033674~positive regulation of kinase activity	3	1.98675	0.689889	5606, 4035, 972	114	142	6781	1.25667	1	0.999363	100
GOTERM_BP_FAT	GO:0051347~positive regulation of transferase activity	3	1.98675	0.711659	5606, 4035, 972	114	148	6781	1.20573	1	0.999489	100
Annotation Cluster 43	Enrichment Score: 0.1298660542231668
Category	Term	Count	%	PValue	Genes	List Total	Pop Hits	Pop Total	Fold Enrichment	Bonferroni	Benjamini	FDR
GOTERM_BP_FAT	GO:0006886~intracellular protein transport	5	3.31126	0.698117	319924, 6891, 3313, 5371, 972	114	282	6781	1.05465	1	0.999425	100
GOTERM_BP_FAT	GO:0034613~cellular protein localization	5	3.31126	0.762027	319924, 6891, 3313, 5371, 972	114	308	6781	0.965624	1	0.99973	100
GOTERM_BP_FAT	GO:0070727~cellular macromolecule localization	5	3.31126	0.766484	319924, 6891, 3313, 5371, 972	114	310	6781	0.959394	1	0.99975	100
Annotation Cluster 44	Enrichment Score: 0.1103786448995161
Category	Term	Count	%	PValue	Genes	List Total	Pop Hits	Pop Total	Fold Enrichment	Bonferroni	Benjamini	FDR
GOTERM_BP_FAT	GO:0006366~transcription from RNA polymerase II promoter	3	1.98675	0.700936	2625, 80237, 230753	114	145	6781	1.23067	1	0.999439	100
GOTERM_BP_FAT	GO:0006351~transcription, DNA-dependent	3	1.98675	0.81462	2625, 80237, 230753	114	183	6781	0.975122	1	0.999925	100
GOTERM_BP_FAT	GO:0032774~RNA biosynthetic process	3	1.98675	0.817016	2625, 80237, 230753	114	184	6781	0.969823	1	0.999927	100
Annotation Cluster 45	Enrichment Score: 0.07805338592051174
Category	Term	Count	%	PValue	Genes	List Total	Pop Hits	Pop Total	Fold Enrichment	Bonferroni	Benjamini	FDR
UP_SEQ_FEATURE	domain:Protein kinase	4	2.64901	0.810921	5606, 1613, 2870, 2261	145	263	8782	0.921149	1	1	100
INTERPRO	IPR017441:Protein kinase, ATP binding site	4	2.64901	0.811737	5606, 1613, 2870, 2261	137	256	8066	0.919936	1	1	100
INTERPRO	IPR000719:Protein kinase, core	4	2.64901	0.835576	5606, 1613, 2870, 2261	137	268	8066	0.878745	1	1	100
UP_SEQ_FEATURE	binding site:ATP	4	2.64901	0.885945	5606, 1613, 2870, 2261	145	308	8782	0.786565	1	1	100
Annotation Cluster 46	Enrichment Score: 0.07658003672079795
Category	Term	Count	%	PValue	Genes	List Total	Pop Hits	Pop Total	Fold Enrichment	Bonferroni	Benjamini	FDR
INTERPRO	IPR002290:Serine/threonine protein kinase	3	1.98675	0.727528	5606, 1613, 2870	137	151	8066	1.16972	1	1	100
SMART	SM00220:S_TKc	3	1.98675	0.831125	5606, 1613, 2870	91	151	4306	0.940106	1	1	100
INTERPRO	IPR008271:Serine/threonine protein kinase, active site	3	1.98675	0.84362	5606, 1613, 2870	137	194	8066	0.910452	1	1	100
INTERPRO	IPR017442:Serine/threonine protein kinase-related	3	1.98675	0.853743	5606, 1613, 2870	137	199	8066	0.887577	1	1	100
SP_PIR_KEYWORDS	serine/threonine-protein kinase	3	1.98675	0.86393	5606, 1613, 2870	146	209	8789	0.864095	1	0.99917	100
GOTERM_MF_FAT	GO:0004674~protein serine/threonine kinase activity	3	1.98675	0.92268	5606, 1613, 2870	109	246	6445	0.721079	1	1	100
Annotation Cluster 47	Enrichment Score: 0.049378391936579225
Category	Term	Count	%	PValue	Genes	List Total	Pop Hits	Pop Total	Fold Enrichment	Bonferroni	Benjamini	FDR
GOTERM_BP_FAT	GO:0070271~protein complex biogenesis	5	3.31126	0.839428	375790, 6891, 9370, 5371, 972	114	348	6781	0.854633	1	0.999964	100
GOTERM_BP_FAT	GO:0006461~protein complex assembly	5	3.31126	0.839428	375790, 6891, 9370, 5371, 972	114	348	6781	0.854633	1	0.999964	100
GOTERM_BP_FAT	GO:0065003~macromolecular complex assembly	5	3.31126	0.941525	375790, 6891, 9370, 5371, 972	114	440	6781	0.675937	1	1	100
GOTERM_BP_FAT	GO:0043933~macromolecular complex subunit organization	5	3.31126	0.956506	375790, 6891, 9370, 5371, 972	114	465	6781	0.639596	1	1	100
Annotation Cluster 48	Enrichment Score: 0.037558755133025756
Category	Term	Count	%	PValue	Genes	List Total	Pop Hits	Pop Total	Fold Enrichment	Bonferroni	Benjamini	FDR
GOTERM_BP_FAT	GO:0008380~RNA splicing	3	1.98675	0.886798	24144, 27258, 5094	114	220	6781	0.811124	1	0.999993	100
GOTERM_BP_FAT	GO:0006397~mRNA processing	3	1.98675	0.918746	24144, 27258, 5094	114	244	6781	0.731342	1	0.999999	100
GOTERM_BP_FAT	GO:0016071~mRNA metabolic process	3	1.98675	0.946898	24144, 27258, 5094	114	274	6781	0.651268	1	1	100
Annotation Cluster 49	Enrichment Score: 0.014173466633860848
Category	Term	Count	%	PValue	Genes	List Total	Pop Hits	Pop Total	Fold Enrichment	Bonferroni	Benjamini	FDR
GOTERM_CC_FAT	GO:0016023~cytoplasmic membrane-bounded vesicle	4	2.64901	0.950472	10567, 4035, 2335, 551	108	367	6387	0.644566	1	0.999986	100
GOTERM_CC_FAT	GO:0031988~membrane-bounded vesicle	4	2.64901	0.959833	10567, 4035, 2335, 551	108	383	6387	0.617639	1	0.99999	100
GOTERM_CC_FAT	GO:0031410~cytoplasmic vesicle	4	2.64901	0.977788	10567, 4035, 2335, 551	108	427	6387	0.553994	1	0.999997	100
GOTERM_CC_FAT	GO:0031982~vesicle	4	2.64901	0.983845	10567, 4035, 2335, 551	108	450	6387	0.525679	1	0.999999	100
