# Supplementary material for: Transcriptomics Comparison between Porcine Adipose and Bone Marrow Mesenchymal Stem Cells during In Vitro Osteogenic and Adipogenic Differentiation
Source: PLoS One. 2012 Mar 7;7(3):e32481. doi: 10.1371/journal.pone.0032481 (PMC3296722; doi:10.1371/journal.pone.0032481)
Supplement: File S4 — Results of functional analysis of genes more expressed in both MSC prior to differentiation compared to fully differentiated tissues. The excel file presents 11 sheets: “Sheet 1 MSC vs references” list of genes more expressed in MSC vs. fully differentiated tissues; “Sheet 2 Funct chart DEG>2fold” functional chart analysis results from DAVID of genes expressed >2-fold in MSC vs. fully differentiated tissues; “Sheet 3 Funct cluter DEG>2fold” functional cluster analysis results from DAVID of genes expressed >2-fold in MSC vs. fully differentiated tissues; “Sheet 4 IPA functions DEG>2fold” functional analysis results from Ingenuity Pathway Analysis of genes expressed >2-fold in MSC vs. fully differentiated tissues; “Sheet 5 IPA effect funct >2fold” effect on function analysis results from Ingenuity Pathway Analysis of genes expressed >2-fold in MSC vs. fully differentiated tissues; “Sheet 6 IPA pathways DEG>2fold” list and depiction of pathways significantly enriched (Benjamini-Hochberg P≤0.05) in Ingenuity Pathway Analysis of genes expressed >2-fold in MSC vs. fully differentiated tissues; “Sheet 7 Funct chart DEG<0.5FD” functional chart analysis results from DAVID of genes expressed ≤0.5-fold in MSC vs. fully differentiated tissues; “Sheet8 Funct cluster DEG<0.5FD” functional cluster analysis results from DAVID of genes expressed ≤0.5-fold in MSC vs. fully differentiated tissues; “Sheet 9 IPA functions DEG<0.5FD” functional analysis results from Ingenuity Pathway Analysis of genes expressed ≤0.5-fold in MSC vs. fully differentiated tissues; “Sheet 10 IPA eff func DEG<0.5FD” effect on function analysis results from Ingenuity Pathway Analysis of genes expressed ≤0.5-fold in MSC vs. fully differentiated tissues; “Sheet 11 IPA pathways DEG<0.5FD” list of pathways significantly enriched (Benjamini-Hochberg P≤0.05) in Ingenuity Pathway Analysis of genes expressed ≤0.5-fold in MSC vs. fully differentiated tissues. (XLSX) [file pone.0032481.s009.xlsx]

## Sheet: Sheet 1 MSC vs references
Oligo ID	Ratio sample/reference	Gene Symbol	Gene Description	Entrez Gene ID		Number of oligo
SS00000667	63.76	CTSK	cathepsin K	1513		2168	FDR0.001
SS00001317	53.73	VIM	vimentin	7431		1356	FDR0.001 <0.5 Ratio >2
SS00008410	26.95	UNC13C	unc-13 homolog C (C. elegans)	440279		1180	Unique annotated genes
SS00001128	23.35	FGF7	fibroblast growth factor 7 (keratinocyte growth factor)	2252		568	FDR0.001 ratio <0.5
SS00005473	22.63	COL1A2	collagen, type I, alpha 2	1278		788	FDR0.001 ratio >2
SS00007629	22.48	PEG1	paternally expressed 10	23089		485	Unique annotated genes FDR0.001 ratio >1
SS00001483	22.05	RANBP3	RAN binding protein 3	8498		706	Unique annotated genes FDR0.001 ratio <0.5
SS00006634	21.54	DPAGT1	dolichyl-phosphate (UDP-N-acetylglucosamine) N-acetylglucosaminephosphotransferase 1 (GlcNAc-1-P transferase)	1798
SS00004576	21.37	YIF1A	Yip1 interacting factor homolog A (S. cerevisiae)	10897
SS00013011	20.68	Lox	lysyl oxidase	16948
SS00006474	19.76	SGSM3	small G protein signaling modulator 3	27352
SS00000566	19.63	MMP2	matrix metallopeptidase 2 (gelatinase A, 72kDa gelatinase, 72kDa type IV collagenase)	4313
SS00000763	18.74	SERPINE2	serpin peptidase inhibitor, clade E (nexin, plasminogen activator inhibitor type 1), member 2	5270
SS00006132	18.16	COL1A1	collagen, type I, alpha 1	1277
SS00006225	18.06	COL1A2	collagen, type I, alpha 2	1278
SS00000842	17.76	CCL2	chemokine (C-C motif) ligand 2	6347
SS00009731	17.22	OR1M1	olfactory receptor, family 1, subfamily M, member 1	125963
SS00008347	15.69	ANXA5	annexin A5	308
SS00010748	15.16	VGLL3	vestigial like 3 (Drosophila)	389136
SS00006543	15.01	ELL3	elongation factor RNA polymerase II-like 3	80237
SS00008318	14.63	THBS1	thrombospondin 1	7057
SS00003243	14.45	COL6A1	collagen, type VI, alpha 1	1291
SS00012186	14.42	COL5A2	collagen, type V, alpha 2	1290
SS00006946	14.05	GJA1	gap junction protein, alpha 1, 43kDa	2697
SS00001310	14	COL1A2	collagen, type I, alpha 2	1278
SS00005738	13.64	THBS2	thrombospondin 2	7058
SS00000876	13.37	CTGF	connective tissue growth factor	1490
SS00007926	13.01	PRRX1	paired related homeobox 1	5396
SS00010912	12.9	CALD1	caldesmon 1	800
SS00004115	12.83	LGALS1	lectin, galactoside-binding, soluble, 1 (galectin 1)	3956
SS00011307	12.74	MAP2K3	mitogen-activated protein kinase kinase 3	5606
SS00012140	12.38	TPM4	tropomyosin 4	7171
SS00004176	12.26	ANXA2	annexin A2	302
SS00008537	12.21	PEG1	paternally expressed 10	23089
SS00001521	12	MCM5	minichromosome maintenance complex component 5	4174
SS00006320	11.2	SEMA3C	sema domain, immunoglobulin domain (Ig), short basic domain, secreted, (semaphorin) 3C	10512
SS00000516	11.19	ANXA1	annexin A1	301
SS00012927	10.78	Esm1	endothelial cell-specific molecule 1	71690
SS00009889	10.61	COL8A1	collagen, type VIII, alpha 1	1295
SS00009701	10.54	COL2A1	collagen, type II, alpha 1 (primary osteoarthritis, spondyloepiphyseal dysplasia, congenital)	1280
SS00008734	10.34	SFRP2	secreted frizzled-related protein 2	6423
SS00008574	10.15	LUM	lumican	4060
SS00003867	9.76	SEC31A	SEC31 homolog A (S. cerevisiae)	22872
SS00000145	9.715	RCN1	reticulocalbin 1, EF-hand calcium binding domain	5954
SS00008799	9.674	PALLD	palladin, cytoskeletal associated protein	23022
SS00008276	9.421	FSTL1	follistatin-like 1	11167
SS00001299	9.353	PPAT/DPCK	Bifunctional phosphopantetheine adenylyl transferase / dephospho CoA kinase	Ssc.12166
SS00003034	9.304	PKM2	pyruvate kinase, muscle	5315
SS00009647	9.242	LOC284988	hypothetical LOC284988	284988
SS00010875	8.837	CNR1	cannabinoid receptor 1 (brain)	1268
SS00005036	8.496	PDCD11	programmed cell death 11	22984
SS00002348	8.437	UQCR	ubiquinol-cytochrome c reductase, 6.4kDa subunit	10975
SS00004076	8.276	POMT1	protein-O-mannosyltransferase 1	10585
SS00000583	8.257	TPM4	tropomyosin 4	7171
SS00000337	8.227	COL1A2	collagen, type I, alpha 2	1278
SS00010018	8.116	Col6a1	collagen, type VI, alpha 1	12833
SS00000004	7.993	COL1A1	collagen, type I, alpha 1	1277
SS00000886	7.907	TIMP2	TIMP metallopeptidase inhibitor 2	7077
SS00003239	7.907	DST	dystonin	667
SS00005035	7.864	MED1	mediator complex subunit 10	84246
SS00000694	7.815	GJA1	gap junction protein, alpha 1, 43kDa	2697
SS00004506	7.775	COL6A3	collagen, type VI, alpha 3	1293
SS00011032	7.754	EMP1	epithelial membrane protein 1	2012
SS00005696	7.684	MARCKSL1	MARCKS-like 1	65108
SS00007550	7.643	TSPAN3	tetraspanin 3	10099
SS00009351	7.623	CAV1	caveolin 1, caveolae protein, 22kDa	857
SS00008171	7.614	VEGFC	vascular endothelial growth factor C	7424
SS00008929	7.542	CCNG1	cyclin G1	900
SS00006879	7.494	TMSB1	thymosin, beta 10	9168
SS00004197	7.489	MRCL3	myosin regulatory light chain MRCL3	10627
SS00002723	7.402	GCDH	glutaryl-Coenzyme A dehydrogenase	2639
SS00001242	7.401	ACTA2	actin, alpha 2, smooth muscle, aorta	59
SS00000550	7.379	CNN2	calponin 2	1265
SS00007551	7.374	ENAH	enabled homolog (Drosophila)	55740
SS00006139	7.332	CLIC1	chloride intracellular channel 1	1192
SS00009702	7.193	COL1A1	collagen, type I, alpha 1	1277
SS00008544	7.071	CYR61	cysteine-rich, angiogenic inducer, 61	3491
SS00008781	6.772	PCOLCE2	procollagen C-endopeptidase enhancer 2	26577
SS00000621	6.744	CTSH	cathepsin H	1512
SS00000707	6.721	ADM	adrenomedullin	133
SS00000542	6.718	TXN	thioredoxin	7295
SS00010152	6.71	COL3A1	collagen, type III, alpha 1 (Ehlers-Danlos syndrome type IV, autosomal dominant)	1281
SS00010837	6.476	MAP1B	microtubule-associated protein 1B	4131
SS00003428	6.424	THUMPD3	THUMP domain containing 3	25917
SS00003620	6.417	NUDT1	nudix (nucleoside diphosphate linked moiety X)-type motif 1	4521
SS00003363	6.295	PLEKHC1	pleckstrin homology domain containing, family C (with FERM domain) member 1	10979
SS00002613	6.294	LGALS3	lectin, galactoside-binding, soluble, 3	3958
SS00000005	6.287	SPARC	secreted protein, acidic, cysteine-rich (osteonectin)	6678
SS00007382	6.238	ANTXR1	anthrax toxin receptor 1	84168
SS00013114	6.2		MRNA, clone:PBL010097H10, expressed in periphral blood mononuclear cell	Ssc.50281
SS00000912	6.183	COL8A1	collagen, type VIII, alpha 1	1295
SS00008389	6.14	CTGF	connective tissue growth factor	1490
SS00004205	6.131	PKM2	pyruvate kinase, muscle	5315
SS00000003	6.123	COL3A1	collagen, type III, alpha 1 (Ehlers-Danlos syndrome type IV, autosomal dominant)	1281
SS00012060	6.06	CSDC2	cold shock domain containing C2, RNA binding	27254
SS00001854	5.964	VARS	valyl-tRNA synthetase	7407
SS00009709	5.961	FMOD	fibromodulin	2331
SS00000826	5.938	S1A11	S100 calcium binding protein A11	6282
SS00009290	5.93	COL5A2	collagen, type V, alpha 2	1290
SS00004781	5.924	TNFRSF12A	tumor necrosis factor receptor superfamily, member 12A	51330
SS00013211	5.885	ACTG1	actin, gamma 1	71
SS00000525	5.861	CAPN2	calpain 2, (m/II) large subunit	824
SS00001679	5.856	PDLIM7	PDZ and LIM domain 7 (enigma)	9260
SS00008346	5.837	SLC38A2	solute carrier family 38, member 2	54407
SS00001375	5.813	MFSD3	major facilitator superfamily domain containing 3	113655
SS00008241	5.771	FN1	fibronectin 1	2335
SS00003385	5.743	FN1	fibronectin 1	2335
SS00001916	5.722	CLIC1	chloride intracellular channel 1	1192
SS00000205	5.629	PDCD11	programmed cell death 11	22984
SS00007710	5.549	DUSP1	dual specificity phosphatase 1	1843
SS00008475	5.527	MYH1	myosin, heavy chain 10, non-muscle	4628
SS00005999	5.517	ECM2	extracellular matrix protein 2, female organ and adipocyte specific	1842
SS00010010	5.466	VIM	vimentin	7431
SS00000527	5.452	LDHA	lactate dehydrogenase A	3939
SS00002633	5.433	LTBP4	latent transforming growth factor beta binding protein 4	8425
SS00000905	5.406	MMP14	matrix metallopeptidase 14 (membrane-inserted)	4323
SS00013132	5.401		Transcribed locus, weakly similar to NP_001847.3 1 type XVI collagen precursor [Homo sapiens]	Ssc.24309
SS00004033	5.392	AMAC1L3	acyl-malonyl condensing enzyme 1-like 3	643664
SS00004414	5.317	RPL37A	ribosomal protein L37a	6168
SS00002891	5.313	SGCD	sarcoglycan, delta (35kDa dystrophin-associated glycoprotein)	6444
SS00007676	5.284	MAP1B	microtubule-associated protein 1B	4131
SS00004840	5.273	CAPG	capping protein (actin filament), gelsolin-like	822
SS00007130	5.244	ELK3	ELK3, ETS-domain protein (SRF accessory protein 2)	2004
SS00012244	5.238		Transcribed locus	Ssc.4732
SS00008789	5.208	MCM2	minichromosome maintenance complex component 2	4171
SS00009249	5.207	RAI16	retinoic acid induced 16	64760
SS00001243	5.167	ORC6L	origin recognition complex, subunit 6 like (yeast)	23594
SS00005998	5.148	RAP1GDS1	RAP1, GTP-GDP dissociation stimulator 1	5910
SS00002141	5.115	AEBP1	AE binding protein 1	165
SS00011229	5.113	SMTNL2	smoothelin-like 2	342527
SS00002530	5.1	ARHGAP22	Rho GTPase activating protein 22	58504
SS00001217	5.099	CCT4	chaperonin containing TCP1, subunit 4 (delta)	10575
SS00000471	5.08	HSPA5	heat shock 70kDa protein 5 (glucose-regulated protein, 78kDa)	3309
SS00008672	5.076	CAV1	caveolin 1, caveolae protein, 22kDa	857
SS00003237	5.071	ANTXR2	anthrax toxin receptor 2	118429
SS00007659	5.06	NEXN	nexilin (F actin binding protein)	91624
SS00004692	5.043	PREB	prolactin regulatory element binding	10113
SS00005332	5.026	JTV1	JTV1 gene	7965
SS00001288	4.977	ITGA5	integrin, alpha 5 (fibronectin receptor, alpha polypeptide)	3678
SS00009072	4.971	CIT	citron (rho-interacting, serine/threonine kinase 21)	11113
SS00005753	4.924	FOXP1	forkhead box P1	27086
SS00005424	4.911	SH3BP2	SH3-domain binding protein 2	6452
SS00000381	4.862	PRRX1	paired related homeobox 1	5396
SS00011497	4.844	FER1L3	fer-1-like 3, myoferlin (C. elegans)	26509
SS00004461	4.838	PLSCR3	phospholipid scramblase 3	57048
SS00001861	4.811	DDX54	DEAD (Asp-Glu-Ala-Asp) box polypeptide 54	79039
SS00004874	4.782	NAP1L1	nucleosome assembly protein 1-like 1	4673
SS00004585	4.778	RPL4	ribosomal protein L4	6124
SS00001239	4.669	IER3	immediate early response 3	8870
SS00008522	4.652	CALU	calumenin	813
SS00002306	4.644	UTP14A	UTP14, U3 small nucleolar ribonucleoprotein, homolog A (yeast)	10813
SS00003440	4.639	ACTC1	actin, alpha, cardiac muscle 1	70
SS00009724	4.628	ADAM9	ADAM metallopeptidase domain 9 (meltrin gamma)	8754
SS00001287	4.622	HSP9AB1	heat shock protein 90kDa alpha (cytosolic), class B member 1	3326
SS00007578	4.613	FAM2C	family with sequence similarity 20, member C	56975
SS00007569	4.596	CAV1	caveolin 1, caveolae protein, 22kDa	857
SS00004552	4.588	EDC4	enhancer of mRNA decapping 4	23644
SS00013115	4.577	DCN	decorin	1634
SS00008020	4.561	TMEM11	transmembrane protein 101	84336
SS00004112	4.559	TUBA1B	tubulin, alpha 1b	10376
SS00000554	4.54	CDH11	cadherin 11, type 2, OB-cadherin (osteoblast)	1009
SS00002317	4.54	ACTR3	ARP3 actin-related protein 3 homolog (yeast)	10096
SS00001778	4.529	LIMS2	LIM and senescent cell antigen-like domains 2	55679
SS00013103	4.506	TUBA1C	tubulin, alpha 1c	84790
SS00008531	4.5	VCAN	versican	1462
SS00010131	4.489	FAM113A	family with sequence similarity 113, member A	64773
SS00008653	4.426	AMOTL2	angiomotin like 2	51421
SS00010001	4.418	KCNE4	potassium voltage-gated channel, Isk-related family, member 4	23704
SS00007227	4.415	FSTL1	follistatin-like 1	11167
SS00013153	4.414	SGCE	sarcoglycan, epsilon	8910
SS00007529	4.412	EVI5	ecotropic viral integration site 5	7813
SS00012894	4.387	FHL2	four and a half LIM domains 2	2274
SS00005049	4.373	EFEMP2	EGF-containing fibulin-like extracellular matrix protein 2	30008
SS00009181	4.364	Zmat3	zinc finger matrin type 3	22401
SS00005966	4.358	PCOLCE	procollagen C-endopeptidase enhancer	5118
SS00011084	4.348	DDEFL1	development and differentiation enhancing factor-like 1	55616
SS00006398	4.347	PLXNA2	plexin A2	5362
SS00006265	4.343	DDEF1	development and differentiation enhancing factor 1	50807
SS00002826	4.327	RBM9	RNA binding motif protein 9	23543
SS00004254	4.323	UCHL1	ubiquitin carboxyl-terminal esterase L1 (ubiquitin thiolesterase)	7345
SS00007628	4.309	AXL	AXL receptor tyrosine kinase	558
SS00000489	4.264	GNAI2	guanine nucleotide binding protein (G protein), alpha inhibiting activity polypeptide 2	2771
SS00002291	4.248	PABPC4	poly(A) binding protein, cytoplasmic 4 (inducible form)	8761
SS00007733	4.219	CYBRD1	cytochrome b reductase 1	79901
SS00000715	4.211	TPM1	tropomyosin 1 (alpha)	7168
SS00007547	4.207	FKBP9L	FK506 binding protein 9-like	360132
SS00001087	4.205	IL6	interleukin 6 (interferon, beta 2)	3569
SS00009703	4.163	ACACA	acetyl-Coenzyme A carboxylase alpha	31
SS00006280	4.154	KIF5B	kinesin family member 5B	3799
SS00008222	4.141	CLIP2	CAP-GLY domain containing linker protein 2	7461
SS00000033	4.138	CCT4	chaperonin containing TCP1, subunit 4 (delta)	10575
SS00009867	4.131	MYH1	myosin, heavy chain 10, non-muscle	4628
SS00003462	4.129	IGF1R	insulin-like growth factor 1 receptor	3480
SS00004561	4.129	CRTAP	cartilage associated protein	10491
SS00004732	4.128	C1orf85	chromosome 1 open reading frame 85	112770
SS00011213	4.128		MRNA, clone:LVRM10136A05, expressed in liver	Ssc.20133
SS00004291	4.124	EEF1B2	eukaryotic translation elongation factor 1 beta 2	1933
SS00003816	4.121	DDR2	discoidin domain receptor family, member 2	4921
SS00008070	4.115	VPS37B	vacuolar protein sorting 37 homolog B (S. cerevisiae)	79720
SS00001914	4.106	REXO2	REX2, RNA exonuclease 2 homolog (S. cerevisiae)	25996
SS00007391	4.102	TPST1	tyrosylprotein sulfotransferase 1	8460
SS00001596	4.082	RPS15A	ribosomal protein S15a	6210
SS00001359	4.08	NPM1	nucleophosmin (nucleolar phosphoprotein B23, numatrin)	4869
SS00008442	4.08	ATP1B3	ATPase, Na+/K+ transporting, beta 3 polypeptide	483
SS00001290	4.079	EEF1A1	eukaryotic translation elongation factor 1 alpha 1	1915
SS00002194	4.078	ALDOA	aldolase A, fructose-bisphosphate	226
SS00004587	4.066	EMP3	epithelial membrane protein 3	2014
SS00010961	4.064	LEPROT	leptin receptor overlapping transcript	54741
SS00003899	4.054	P2RX4	purinergic receptor P2X, ligand-gated ion channel, 4	5025
SS00000053	4.047	P76	mannose-6-phosphate protein p76	196463
SS00010060	4.036	PCSK7	proprotein convertase subtilisin/kexin type 7	9159
SS00007540	4.027	ARL6IP5	ADP-ribosylation-like factor 6 interacting protein 5	10550
SS00006073	3.999	3933	septin 5	5413
SS00007785	3.989		Transcribed locus	Ssc.1081
SS00007694	3.987	ZMAT3	zinc finger, matrin type 3	64393
SS00006760	3.967	TGIF1	TGFB-induced factor homeobox 1	7050
SS00012209	3.957	THBS2	thrombospondin 2	7058
SS00009084	3.948	MSN	moesin	4478
SS00004433	3.917	CCT2	chaperonin containing TCP1, subunit 2 (beta)	10576
SS00001355	3.909	RPL17	ribosomal protein L17	6139
SS00011238	3.906	CMTM3	CKLF-like MARVEL transmembrane domain containing 3	123920
SS00006886	3.88	AKAP12	A kinase (PRKA) anchor protein (gravin) 12	9590
SS00000778	3.875	DYNLL1	dynein, light chain, LC8-type 1	8655
SS00007818	3.859	MYO5A	Myosin Va	Ssc.6843
SS00002415	3.856	RAP1B	RAP1B, member of RAS oncogene family	5908
SS00001405	3.848	MCRS1	microspherule protein 1	10445
SS00008151	3.839	NAP1L1	nucleosome assembly protein 1-like 1	4673
SS00008103	3.833	NEDD4L	neural precursor cell expressed, developmentally down-regulated 4-like	23327
SS00000518	3.825	RNH1	ribonuclease/angiogenin inhibitor 1	6050
SS00000777	3.82	TAGLN	transgelin	6876
SS00008361	3.817	RPS6KA1	ribosomal protein S6 kinase, 90kDa, polypeptide 1	6195
SS00002450	3.811	CKAP4	cytoskeleton-associated protein 4	10970
SS00002842	3.808	FOSL1	FOS-like antigen 1	8061
SS00000166	3.774	AP1S2	adaptor-related protein complex 1, sigma 2 subunit	8905
SS00008291	3.765	PGAM1	phosphoglycerate mutase 1 (brain)	5223
SS00004124	3.763	MRPS9	mitochondrial ribosomal protein S9	64965
SS00005875	3.754	CPNE1	copine I	8904
SS00008758	3.749	DCBLD2	discoidin, CUB and LCCL domain containing 2	131566
SS00010949	3.74	PARVA	parvin, alpha	55742
SS00006856	3.73	FMOD	fibromodulin	2331
SS00002607	3.722	TPI1	triosephosphate isomerase 1	7167
SS00005182	3.713	C1orf58	chromosome 10 open reading frame 58	84293
SS00011485	3.704	MKNK2	MAP kinase interacting serine/threonine kinase 2	2872
SS00009402	3.699	MBNL1	muscleblind-like (Drosophila)	4154
SS00000008	3.694	EIF4G2	eukaryotic translation initiation factor 4 gamma, 2	1982
SS00005459	3.664	RRAGC	Ras-related GTP binding C	64121
SS00000499	3.653	DSTN	destrin (actin depolymerizing factor)	11034
SS00004928	3.63	CDAN1	congenital dyserythropoietic anemia, type I	146059
SS00006176	3.63	CAPZA2	capping protein (actin filament) muscle Z-line, alpha 2	830
SS00002654	3.624	WARS	tryptophanyl-tRNA synthetase	7453
SS00007641	3.602	Kpnb1	karyopherin (importin) beta 1	16211
SS00004733	3.591	C1orf85	chromosome 1 open reading frame 85	112770
SS00012910	3.583	TYMS	thymidylate synthetase	7298
SS00008454	3.582	C1orf58	chromosome 10 open reading frame 58	84293
SS00003359	3.569	ZEB2	zinc finger E-box binding homeobox 2	9839
SS00000067	3.567	KARS	lysyl-tRNA synthetase	3735
SS00010765	3.561	CEBPD	CCAAT/enhancer binding protein (C/EBP), delta	1052
SS00005431	3.549	CEP76	centrosomal protein 76kDa	79959
SS00004244	3.539	RPL36A	ribosomal protein L36a	6173
SS00001373	3.536	PLEKHM2	pleckstrin homology domain containing, family M (with RUN domain) member 2	23207
SS00006607	3.528	NOTCH2	Notch homolog 2 (Drosophila)	4853
SS00004149	3.526	RPL4	ribosomal protein L4	6124
SS00013155	3.526	TUBB2B	tubulin, beta 2B	347733
SS00002990	3.52	PTPLAD2	protein tyrosine phosphatase-like A domain containing 2	401494
SS00008549	3.516	ASPN	asporin	54829
SS00000654	3.515	RPS4X	ribosomal protein S4, X-linked	6191
SS00004203	3.502	RPL9	ribosomal protein L9	6133
SS00007700	3.482		Transcribed locus	Ssc.48966
SS00012380	3.478	COL6A1	collagen, type VI, alpha 1	1291
SS00003570	3.472	SMOX	spermine oxidase	54498
SS00006079	3.468		MRNA, clone:LNG010031B11, expressed in lung	Ssc.42539
SS00001312	3.453	RPS9	ribosomal protein S9	6203
SS00010969	3.446	PTRF	polymerase I and transcript release factor	284119
SS00004731	3.443	C3orf28	chromosome 3 open reading frame 28	26355
SS00008340	3.442	VAT1	vesicle amine transport protein 1 homolog (T. californica)	10493
SS00000071	3.436	TYMS	thymidylate synthetase	7298
SS00001898	3.434	UBE2N	ubiquitin-conjugating enzyme E2N (UBC13 homolog, yeast)	7334
SS00012498	3.43	LYVE1	lymphatic vessel endothelial hyaluronan receptor 1	10894
SS00001631	3.427	SSR4	signal sequence receptor, delta (translocon-associated protein delta)	6748
SS00001414	3.422	HTRA1	HtrA serine peptidase 1	5654
SS00000928	3.413	PDGFRB	platelet-derived growth factor receptor, beta polypeptide	5159
SS00004190	3.401	PABPC1	poly(A) binding protein, cytoplasmic 1	26986
SS00006145	3.395	RTN4	reticulon 4	57142
SS00001382	3.391	CALM2	calmodulin 2 (phosphorylase kinase, delta)	805
SS00005195	3.384	TMEM38A	transmembrane protein 38A	79041
SS00000065	3.377	ZFAND5	zinc finger, AN1-type domain 5	7763
SS00000378	3.374	IRX3	iroquois homeobox 3	79191
SS00013133	3.373	RPS27	ribosomal protein S27 (metallopanstimulin 1)	6232
SS00001283	3.371	ENO1	enolase 1, (alpha)	2023
SS00004210	3.363	GPC1	glypican 1	2817
SS00009217	3.354	YWHAZ	tyrosine 3-monooxygenase/tryptophan 5-monooxygenase activation protein, zeta polypeptide	7534
SS00000655	3.353	RPL3	ribosomal protein L3	6122
SS00001737	3.353	RPL7	ribosomal protein L7	6129
SS00010811	3.353	IFI3	interferon, gamma-inducible protein 30	10437
SS00003534	3.351	PYGM	phosphorylase, glycogen; muscle (McArdle syndrome, glycogen storage disease type V)	5837
SS00002556	3.348	GCN5L2	GCN5 general control of amino-acid synthesis 5-like 2 (yeast)	2648
SS00008510	3.339	MTPN	myotrophin	136319
SS00000159	3.336	PTPN13	protein tyrosine phosphatase, non-receptor type 13 (APO-1/CD95 (Fas)-associated phosphatase)	5783
SS00005594	3.322	SH3TC2	SH3 domain and tetratricopeptide repeats 2	79628
SS00010044	3.319	AP3S1	adaptor-related protein complex 3, sigma 1 subunit	1176
SS00003835	3.297	CTSA	cathepsin A	5476
SS00007441	3.292	KLF1	Kruppel-like factor 10	7071
SS00004304	3.291	BMP1	bone morphogenetic protein 1	649
SS00000029	3.29	FAM62B	family with sequence similarity 62 (C2 domain containing) member B	57488
SS00012297	3.285	C14orf37	chromosome 14 open reading frame 37	145407
SS00000993	3.282	FOS	v-fos FBJ murine osteosarcoma viral oncogene homolog	2353
SS00001195	3.271	LMNA	lamin A/C	4000
SS00008429	3.27	ZFP36L1	zinc finger protein 36, C3H type-like 1	677
SS00008516	3.268	EGR1	early growth response 1	1958
SS00010846	3.252	PDLIM5	PDZ and LIM domain 5	10611
SS00008908	3.247	MYH9	myosin, heavy chain 9, non-muscle	4627
SS00006299	3.245	EPB41L1	erythrocyte membrane protein band 4.1-like 1	2036
SS00008393	3.236	SEPN1	selenoprotein N, 1	57190
SS00004194	3.227	EIF1	eukaryotic translation initiation factor 1	10209
SS00004383	3.223	CTSL1	cathepsin L1	1514
SS00006973	3.219	C22orf13	chromosome 22 open reading frame 13	83606
SS00011494	3.219	DZIP1	DAZ interacting protein 1	22873
SS00006211	3.21	COL14A1	collagen, type XIV, alpha 1 (undulin)	7373
SS00005934	3.205	EIF3E	eukaryotic translation initiation factor 3, subunit E	3646
SS00007124	3.205	COL15A1	collagen, type XV, alpha 1	1306
SS00009057	3.205	GOLT1B	golgi transport 1 homolog B (S. cerevisiae)	51026
SS00009624	3.205	PDGFRB	platelet-derived growth factor receptor, beta polypeptide	5159
SS00005896	3.2	ARL8B	ADP-ribosylation factor-like 8B	55207
SS00003726	3.195	AFAP1	actin filament associated protein 1	60312
SS00007545	3.195	PPP1R12A	protein phosphatase 1, regulatory (inhibitor) subunit 12A	4659
SS00008468	3.195	PLS3	plastin 3 (T isoform)	5358
SS00013270	3.194	PABPC1	poly(A) binding protein, cytoplasmic 1	26986
SS00001793	3.192	HK1	hexokinase 1	3098
SS00002151	3.184	DOK4	docking protein 4	55715
SS00011669	3.182	ANXA8L1	annexin A8-like 1	728113
SS00011962	3.182	FAT	FAT tumor suppressor homolog 1 (Drosophila)	2195
SS00003429	3.181	PKD2	polycystic kidney disease 2 (autosomal dominant)	5311
SS00007397	3.178	ABCE1	ATP-binding cassette, sub-family E (OABP), member 1	6059
SS00006062	3.174	LAMA4	laminin, alpha 4	3910
SS00002116	3.17	YIF1A	Yip1 interacting factor homolog A (S. cerevisiae)	10897
SS00005143	3.166	SDC2	syndecan 2	6383
SS00012375	3.164	PEF1	penta-EF-hand domain containing 1	553115
SS00004665	3.158	IMPDH2	IMP (inosine monophosphate) dehydrogenase 2	3615
SS00004131	3.156	MICAL1	microtubule associated monoxygenase, calponin and LIM domain containing 1	64780
SS00007181	3.156	TAX1BP3	Tax1 (human T-cell leukemia virus type I) binding protein 3	30851
SS00009710	3.156	XPO1	exportin 1 (CRM1 homolog, yeast)	7514
SS00013162	3.151	hCG_1995786	hCG1995786	653147
SS00005763	3.15	MUC4	mucin 4, cell surface associated	4585
SS00009675	3.15	CALU	calumenin	813
SS00011832	3.15	DNAJB4	DnaJ (Hsp40) homolog, subfamily B, member 4	11080
SS00002597	3.148	EIF4G2	eukaryotic translation initiation factor 4 gamma, 2	1982
SS00001909	3.142	AIFM2	apoptosis-inducing factor, mitochondrion-associated, 2	84883
SS00008253	3.141	RPL34	ribosomal protein L34	6164
SS00004445	3.132	MED21	mediator complex subunit 21	9412
SS00005776	3.129	PGCP	plasma glutamate carboxypeptidase	10404
SS00000448	3.128	VPS26A	vacuolar protein sorting 26 homolog A (S. pombe)	9559
SS00011422	3.119	Itga8	integrin alpha 8	241226
SS00007779	3.116	CBFB	core-binding factor, beta subunit	865
SS00010279	3.112	ARF3	ADP-ribosylation factor 3	377
SS00009655	3.099	HSP9AB1	heat shock protein 90kDa alpha (cytosolic), class B member 1	3326
SS00013176	3.099	S1A1	S100 calcium binding protein A1	6271
SS00009775	3.096	GAPDH	glyceraldehyde-3-phosphate dehydrogenase	2597
SS00003240	3.087	ZDHHC1	zinc finger, DHHC-type containing 1	29800
SS00005943	3.083	ORAI3	ORAI calcium release-activated calcium modulator 3	93129
SS00002071	3.082	RPL22L1	ribosomal protein L22-like 1	200916
SS00004273	3.079	ARF4	ADP-ribosylation factor 4	378
SS00008625	3.077	GNG1	guanine nucleotide binding protein (G protein), gamma 10	2790
SS00009304	3.072	STC2	stanniocalcin 2	8614
SS00009238	3.07	CHIC2	cysteine-rich hydrophobic domain 2	26511
SS00001410	3.069	ID3	inhibitor of DNA binding 3, dominant negative helix-loop-helix protein	3399
SS00008254	3.061	BHLHB2	basic helix-loop-helix domain containing, class B, 2	8553
SS00002295	3.059	PRSS23	protease, serine, 23	11098
SS00005022	3.055	ACTN1	actinin, alpha 1	87
SS00010137	3.055	CAST	calpastatin	831
SS00002814	3.052	AP2B1	adaptor-related protein complex 2, beta 1 subunit	163
SS00008303	3.047	TPM1	tropomyosin 1 (alpha)	7168
SS00004058	3.044	TUBB	tubulin, beta	203068
SS00003535	3.041	SYNCRIP	synaptotagmin binding, cytoplasmic RNA interacting protein	10492
SS00008007	3.037	SNX9	sorting nexin 9	51429
SS00000690	3.036	ACTR3	ARP3 actin-related protein 3 homolog (yeast)	10096
SS00008238	3.032	LOC643531	similar to 60S ribosomal protein L29 (Cell surface heparin-binding protein HIP)	643531
SS00007072	3.026	EPB41L2	erythrocyte membrane protein band 4.1-like 2	2037
SS00008424	3.023	DYNC1I2	dynein, cytoplasmic 1, intermediate chain 2	1781
SS00008769	3.023	C1orf128	chromosome 1 open reading frame 128	57095
SS00008817	3.019	LITAF	lipopolysaccharide-induced TNF factor	9516
SS00001613	3.017	RPS21	ribosomal protein S21	6227
SS00010164	3.013	LOC728352	similar to BRCA1/BRCA2-containing complex subunit 36 isoform 1	728352
SS00009329	3.007	C6orf166	chromosome 6 open reading frame 166	55122
SS00007403	3	KTN1	kinectin 1 (kinesin receptor)	3895
SS00012768	3		Transcribed locus	Ssc.6532
SS00008624	2.999	CORO1C	coronin, actin binding protein, 1C	23603
SS00013269	2.998		Transcribed locus, moderately similar to XP_001108729.1 hypothetical protein [Macaca mulatta]	Hs.660186
SS00011014	2.994	TFRC	transferrin receptor (p90, CD71)	7037
SS00004175	2.964	RPSA	ribosomal protein SA	3921
SS00009630	2.964	CDC42EP3	CDC42 effector protein (Rho GTPase binding) 3	10602
SS00000339	2.953	TLN1	talin 1	7094
SS00000714	2.953	RPS12	ribosomal protein S12	6206
SS00000906	2.946	PGD	phosphogluconate dehydrogenase	5226
SS00011627	2.944	LOC28617	hypothetical protein LOC286170	286170
SS00005178	2.941	EPHB6	EPH receptor B6	2051
SS00002072	2.937	RPL26	ribosomal protein L26	6154
SS00002193	2.934	PSPH	phosphoserine phosphatase	5723
SS00002900	2.928	PCNA	proliferating cell nuclear antigen	5111
SS00010069	2.922	CFLAR	CASP8 and FADD-like apoptosis regulator	8837
SS00011706	2.922	Fgf1	fibroblast growth factor 10	14165
SS00008296	2.913	RBM3	RNA binding motif (RNP1, RRM) protein 3	5935
SS00000064	2.9	TCP11L1	t-complex 11 (mouse)-like 1	55346
SS00004204	2.898	RPL24	ribosomal protein L24	6152
SS00006881	2.898	EIF4G2	eukaryotic translation initiation factor 4 gamma, 2	1982
SS00001499	2.895	LOC731567	similar to 60S ribosomal protein L21	731567
SS00012456	2.89	PTPN11	protein tyrosine phosphatase, non-receptor type 11 (Noonan syndrome 1)	5781
SS00001493	2.889	RPS23	ribosomal protein S23	6228
SS00002576	2.889	RGS3	regulator of G-protein signaling 3	5998
SS00004232	2.887	ARL2	ADP-ribosylation factor-like 2	402
SS00000063	2.886	MESDC2	mesoderm development candidate 2	23184
SS00001307	2.873	RPLP	ribosomal protein, large, P0	6175
SS00011798	2.869	Tmem49	transmembrane protein 49	75909
SS00007965	2.863	RHOA	ras homolog gene family, member A	387
SS00008345	2.86	RTN4	reticulon 4	57142
SS00002316	2.851	LOC653888	similar to Actin-related protein 2/3 complex subunit 1B (ARP2/3 complex 41 kDa subunit) (p41-ARC)	653888
SS00002075	2.847	TMEM165	transmembrane protein 165	55858
SS00010047	2.845	CINP	cyclin-dependent kinase 2-interacting protein	51550
SS00013052	2.839	TEAD1	TEA domain family member 1 (SV40 transcriptional enhancer factor)	7003
SS00000045	2.837	EIF3D	eukaryotic translation initiation factor 3, subunit D	8664
SS00004364	2.836	hCG_161	similar to ribosomal protein L23A	647099
SS00003009	2.83	GRB1	growth factor receptor-bound protein 10	2887
SS00004223	2.829	ATF4	activating transcription factor 4 (tax-responsive enhancer element B67)	468
SS00006268	2.827	ZWINT	ZW10 interactor	11130
SS00005056	2.826	PABPC1	poly(A) binding protein, cytoplasmic 1	26986
SS00006475	2.813	RRAGC	Ras-related GTP binding C	64121
SS00004737	2.812	ANXA7	annexin A7	310
SS00013174	2.811	RPS8	ribosomal protein S8	6202
SS00000773	2.806	RPS15	ribosomal protein S15	6209
SS00004032	2.801	C1QBP	complement component 1, q subcomponent binding protein	708
SS00003659	2.799	RBMS1	RNA binding motif, single stranded interacting protein 1	5937
SS00007458	2.799	USP53	ubiquitin specific peptidase 53	54532
SS00002474	2.796	VPS35	vacuolar protein sorting 35 homolog (S. cerevisiae)	55737
SS00004736	2.789	SHFM1	split hand/foot malformation (ectrodactyly) type 1	7979
SS00004307	2.781	RPS17	ribosomal protein S17	6218
SS00012977	2.779	SLC39A6	solute carrier family 39 (zinc transporter), member 6	25800
SS00002384	2.76	C22orf9	chromosome 22 open reading frame 9	23313
SS00009229	2.756	CDCA7L	cell division cycle associated 7-like	55536
SS00008402	2.752	LAMC1	laminin, gamma 1 (formerly LAMB2)	3915
SS00003078	2.751	HSBP1	heat shock factor binding protein 1	3281
SS00002931	2.748	IL17RB	interleukin 17 receptor B	55540
SS00009431	2.744	TMEM34	transmembrane protein 34	55751
SS00012222	2.744	TSPAN18	Tetraspanin 18	Hs.385634
SS00011912	2.743	SOX4	SRY (sex determining region Y)-box 4	6659
SS00010276	2.742	ARF3	ADP-ribosylation factor 3	377
SS00010678	2.742	ARVCF	armadillo repeat gene deletes in velocardiofacial syndrome	421
SS00006912	2.735	MXRA5	matrix-remodelling associated 5	25878
SS00003883	2.733	CTSD	cathepsin D	1509
SS00005414	2.733	CCDC19B	coiled-coil domain containing 109B	55013
SS00005928	2.733	TBCA	tubulin folding cofactor A	6902
SS00000885	2.731	GNB2L1	guanine nucleotide binding protein (G protein), beta polypeptide 2-like 1	10399
SS00008515	2.718	NCKAP1	NCK-associated protein 1	10787
SS00007235	2.717	ARHGAP21	Rho GTPase activating protein 21	57584
SS00001458	2.712	PGK1	phosphoglycerate kinase 1	5230
SS00006999	2.71	CDK4	cyclin-dependent kinase 4	1019
SS00001340	2.709	RPL7A	ribosomal protein L7a	6130
SS00002396	2.707	IRF1	interferon regulatory factor 1	3659
SS00000774	2.704	NPC1	Niemann-Pick disease, type C1	4864
SS00007484	2.704	MBNL1	muscleblind-like (Drosophila)	4154
SS00007057	2.702	RAC1	ras-related C3 botulinum toxin substrate 1 (rho family, small GTP binding protein Rac1)	5879
SS00008105	2.702	SMC5	structural maintenance of chromosomes 5	23137
SS00000383	2.7	RCN2	reticulocalbin 2, EF-hand calcium binding domain	5955
SS00004206	2.692	PKM2	pyruvate kinase, muscle	5315
SS00005935	2.689	TMEM6	transmembrane protein 60	85025
SS00000361	2.688	FLJ22167	hypothetical protein FLJ22167	79583
SS00008273	2.684	TMSB4X	thymosin, beta 4, X-linked	7114
SS00008087	2.678	GMFB	glia maturation factor, beta	2764
SS00001330	2.676	RPL15	ribosomal protein L15	6138
SS00003328	2.676	ALOX12	arachidonate 12-lipoxygenase	239
SS00012053	2.674	C11orf31	chromosome 11 open reading frame 31	280636
SS00012130	2.665	ZFP36L1	zinc finger protein 36, C3H type-like 1	677
SS00008350	2.663	DDX3X	DEAD (Asp-Glu-Ala-Asp) box polypeptide 3, X-linked	1654
SS00005734	2.662	WDR22	WD repeat domain 22	8816
SS00005280	2.66	SCPEP1	serine carboxypeptidase 1	59342
SS00002013	2.656	EEF1E1	eukaryotic translation elongation factor 1 epsilon 1	9521
SS00005179	2.654	YWHAH	tyrosine 3-monooxygenase/tryptophan 5-monooxygenase activation protein, eta polypeptide	7533
SS00011544	2.652	AEBP1	AE binding protein 1	165
SS00002755	2.651	MAP4K4	mitogen-activated protein kinase kinase kinase kinase 4	9448
SS00002251	2.646	RAC1	ras-related C3 botulinum toxin substrate 1 (rho family, small GTP binding protein Rac1)	5879
SS00000447	2.639	NPTN	neuroplastin	27020
SS00007290	2.634	CDV3	CDV3 homolog (mouse)	55573
SS00011079	2.634	FSCN1	fascin homolog 1, actin-bundling protein (Strongylocentrotus purpuratus)	6624
SS00008112	2.632	UAP1	UDP-N-acteylglucosamine pyrophosphorylase 1	6675
SS00012194	2.626	TCF12	transcription factor 12 (HTF4, helix-loop-helix transcription factors 4)	6938
SS00007186	2.625	TMEM49	transmembrane protein 49	81671
SS00006883	2.616	RPL41	ribosomal protein L41	6171
SS00003567	2.614	EIF3M	eukaryotic translation initiation factor 3, subunit M	10480
SS00006977	2.612	39332	septin 7	989
SS00007076	2.612	LOC147837	similar to Myocyte enhancer factor 2A	100047837
SS00004208	2.611	RPS2	ribosomal protein S20	6224
SS00007104	2.604	ST3GAL3	ST3 beta-galactoside alpha-2,3-sialyltransferase 3	6487
SS00012361	2.604	MTMR2	myotubularin related protein 2	8898
SS00008399	2.598	FAM49B	family with sequence similarity 49, member B	51571
SS00005466	2.593	DHX34	DEAH (Asp-Glu-Ala-His) box polypeptide 34	9704
SS00009283	2.591	CAPRIN1	cell cycle associated protein 1	4076
SS00008369	2.588	PRKAR1A	protein kinase, cAMP-dependent, regulatory, type I, alpha (tissue specific extinguisher 1)	5573
SS00006803	2.587	RPL39	ribosomal protein L39	6170
SS00002618	2.586	SF3A3	splicing factor 3a, subunit 3, 60kDa	10946
SS00006399	2.585	SYNCRIP	synaptotagmin binding, cytoplasmic RNA interacting protein	10492
SS00007237	2.585	RCAN1	regulator of calcineurin 1	1827
SS00002377	2.583	KIAA196	KIAA0196	9897
SS00012737	2.583	PLEKHC1	pleckstrin homology domain containing, family C (with FERM domain) member 1	10979
SS00012660	2.58	RIOK3	RIO kinase 3 (yeast)	8780
SS00006133	2.567	PGAM2	phosphoglycerate mutase 2 (muscle)	5224
SS00013276	2.56	CCPG1	cell cycle progression 1	9236
SS00003305	2.556	CCT6A	chaperonin containing TCP1, subunit 6A (zeta 1)	908
SS00013165	2.556	TUBA1A	tubulin, alpha 1a	7846
SS00013112	2.55	MAP1B	microtubule-associated protein 1B	4131
SS00012087	2.545	ARPC5	actin related protein 2/3 complex, subunit 5, 16kDa	10092
SS00004222	2.542	EEF2	eukaryotic translation elongation factor 2	1938
SS00004485	2.541		Transcribed locus, strongly similar to XP_001104207.1 similar to ribosomal protein L34 [Macaca mulatta]	Ssc.56547
SS00002614	2.538	SDCBP	syndecan binding protein (syntenin)	6386
SS00002928	2.537	KLF6	Kruppel-like factor 6	1316
SS00005335	2.531	MGC4489	hypothetical protein MGC40489	146880
SS00012406	2.525	MLLT4	myeloid/lymphoid or mixed-lineage leukemia (trithorax homolog, Drosophila); translocated to, 4	4301
SS00000665	2.524	RPL19	ribosomal protein L19	6143
SS00008825	2.524	MBNL2	muscleblind-like 2 (Drosophila)	10150
SS00008977	2.524	MEMO1	mediator of cell motility 1	51072
SS00009840	2.524	CCT3	chaperonin containing TCP1, subunit 3 (gamma)	7203
SS00012699	2.523	KIF5B	kinesin family member 5B	3799
SS00003522	2.522	Zbtb1	zinc finger and BTB domain containing 1	268564
SS00001308	2.521	HSPA8	heat shock 70kDa protein 8	3312
SS00003393	2.52	MTMR15	myotubularin related protein 15	22909
SS00007549	2.518	ABR	active BCR-related gene	29
SS00006876	2.517	SPARC	secreted protein, acidic, cysteine-rich (osteonectin)	6678
SS00007096	2.511	LOXL2	lysyl oxidase-like 2	4017
SS00009243	2.51	NAT13	N-acetyltransferase 13	80218
SS00010493	2.504	FAM84B	family with sequence similarity 84, member B	157638
SS00001866	2.502	TFG	TRK-fused gene	10342
SS00013168	2.499	SLC25A3	solute carrier family 25 (mitochondrial carrier; phosphate carrier), member 3	5250
SS00006801	2.497	TSKU	tsukushin	25987
SS00002054	2.494	OAZ2	ornithine decarboxylase antizyme 2	4947
SS00001213	2.492	RPL8	ribosomal protein L8	6132
SS00010980	2.488	BET1L	blocked early in transport 1 homolog (S. cerevisiae)-like	51272
SS00009708	2.467	SERPINH1	serpin peptidase inhibitor, clade H (heat shock protein 47), member 1, (collagen binding protein 1)	871
SS00003543	2.466	SYPL1	synaptophysin-like 1	6856
SS00004297	2.465	URM1	ubiquitin related modifier 1 homolog (S. cerevisiae)	81605
SS00007454	2.462	DPYSL3	dihydropyrimidinase-like 3	1809
SS00007630	2.457	CPNE8	copine VIII	144402
SS00002398	2.455	39333	septin 8	23176
SS00000070	2.454	POLDIP3	polymerase (DNA-directed), delta interacting protein 3	84271
SS00001430	2.449	GNB2	guanine nucleotide binding protein (G protein), beta polypeptide 2	2783
SS00003047	2.448	ECM1	extracellular matrix protein 1	1893
SS00005150	2.447	PPT1	palmitoyl-protein thioesterase 1 (ceroid-lipofuscinosis, neuronal 1, infantile)	5538
SS00010062	2.447	CKS2	CDC28 protein kinase regulatory subunit 2	1164
SS00009034	2.444	TRIO	triple functional domain (PTPRF interacting)	7204
SS00010036	2.443	SH3BP4	SH3-domain binding protein 4	23677
SS00012228	2.441	BASP1	brain abundant, membrane attached signal protein 1	10409
SS00006577	2.439	UTP14A	UTP14, U3 small nucleolar ribonucleoprotein, homolog A (yeast)	10813
SS00010571	2.439	PLAC9	placenta-specific 9	219348
SS00010168	2.436	PMAIP1	phorbol-12-myristate-13-acetate-induced protein 1	5366
SS00000517	2.427	CCND2	cyclin D2	894
SS00008523	2.426	BNIP3L	BCL2/adenovirus E1B 19kDa interacting protein 3-like	665
SS00012644	2.426	C1orf121	chromosome 1 open reading frame 121	51029
SS00010926	2.421	EPAS1	endothelial PAS domain protein 1	2034
SS00009085	2.419	YAP1	Yes-associated protein 1, 65kDa	10413
SS00002212	2.414	ZYX	zyxin	7791
SS00005880	2.406	PDIA6	protein disulfide isomerase family A, member 6	10130
SS00001389	2.396	LEPRE1	leucine proline-enriched proteoglycan (leprecan) 1	64175
SS00007603	2.394	LTBP1	latent transforming growth factor beta binding protein 1	4052
SS00010461	2.393	GLS	glutaminase	2744
SS00008375	2.384	SDCBP	syndecan binding protein (syntenin)	6386
SS00002034	2.383	DCTN2	dynactin 2 (p50)	10540
SS00002660	2.383	CDC42EP3	CDC42 effector protein (Rho GTPase binding) 3	10602
SS00001607	2.382	NOSIP	nitric oxide synthase interacting protein	51070
SS00005475	2.377	JUNB	jun B proto-oncogene	3726
SS00001726	2.375	THYN1	thymocyte nuclear protein 1	29087
SS00003767	2.375	TXNL1	thioredoxin-like 1	9352
SS00009392	2.374	ARL6IP5	ADP-ribosylation-like factor 6 interacting protein 5	10550
SS00002537	2.373	RRAS	related RAS viral (r-ras) oncogene homolog	6237
SS00007744	2.373	ARHGEF2	rho/rac guanine nucleotide exchange factor (GEF) 2	9181
SS00003685	2.37	MATR3	matrin 3	9782
SS00005054	2.366	DENR	density-regulated protein	8562
SS00002260	2.362	BUD31	BUD31 homolog (S. cerevisiae)	8896
SS00006336	2.361	EPAS1	endothelial PAS domain protein 1	2034
SS00011145	2.361	DRAM	damage-regulated autophagy modulator	55332
SS00009201	2.36	TFRC	transferrin receptor (p90, CD71)	7037
SS00000217	2.359	CGGBP1	CGG triplet repeat binding protein 1	8545
SS00008396	2.359	NXN	nucleoredoxin	64359
SS00012734	2.359	C14orf4	chromosome 14 open reading frame 4	64207
SS00007620	2.356	HIATL1	hippocampus abundant transcript-like 1	84641
SS00009628	2.355	IPO7	importin 7	10527
SS00000023	2.353	RAB2A	RAB2A, member RAS oncogene family	5862
SS00004269	2.353	C19orf63	chromosome 19 open reading frame 63	284361
SS00008480	2.351	XPC	xeroderma pigmentosum, complementation group C	7508
SS00002501	2.347	ARID5A	AT rich interactive domain 5A (MRF1-like)	10865
SS00001685	2.344	ARPC4	actin related protein 2/3 complex, subunit 4, 20kDa	10093
SS00011287	2.342	RBMS1	RNA binding motif, single stranded interacting protein 1	5937
SS00012047	2.341	ACTR2	ARP2 actin-related protein 2 homolog (yeast)	10097
SS00001602	2.34	AVPI1	arginine vasopressin-induced 1	60370
SS00004597	2.339	SERBP1	SERPINE1 mRNA binding protein 1	26135
SS00010088	2.338	PDIA3	protein disulfide isomerase family A, member 3	2923
SS00001828	2.337	DAPK3	death-associated protein kinase 3	1613
SS00000723	2.334	SLC2A1	solute carrier family 2 (facilitated glucose transporter), member 1	6513
SS00000349	2.331	OR52I2	olfactory receptor, family 52, subfamily I, member 2	143502
SS00001337	2.331	RPS5	ribosomal protein S5	6193
SS00002053	2.33	PDCD6	programmed cell death 6	10016
SS00008450	2.329	RAB1A	RAB1A, member RAS oncogene family	5861
SS00008048	2.328	DCX	doublecortex; lissencephaly, X-linked (doublecortin)	1641
SS00012200	2.328	GNG12	guanine nucleotide binding protein (G protein), gamma 12	55970
SS00001466	2.323	EEF1G	eukaryotic translation elongation factor 1 gamma	1937
SS00005795	2.322	SQLE	squalene epoxidase	6713
SS00001404	2.321	RPL1A	ribosomal protein L10a	4736
SS00013045	2.321	Gnaq	guanine nucleotide binding protein, alpha q polypeptide	14682
SS00006406	2.32	RYK	RYK receptor-like tyrosine kinase	6259
SS00004187	2.317	RPL18A	ribosomal protein L18a	6142
SS00001629	2.315	BCKDK	branched chain ketoacid dehydrogenase kinase	10295
SS00005786	2.312	PDIA3	protein disulfide isomerase family A, member 3	2923
SS00002601	2.31	PSMD5	proteasome (prosome, macropain) 26S subunit, non-ATPase, 5	5711
SS00001768	2.308	NUDT21	nudix (nucleoside diphosphate linked moiety X)-type motif 21	11051
SS00006922	2.308	CD164	CD164 molecule, sialomucin	8763
SS00007338	2.307	PLEKHF1	pleckstrin homology domain containing, family F (with FYVE domain) member 1	79156
SS00003317	2.303	TFG	TRK-fused gene	10342
SS00001560	2.302	RPL3	ribosomal protein L30	6156
SS00000500	2.299	PREP	prolyl endopeptidase	5550
SS00008365	2.299	RGS3	regulator of G-protein signaling 3	5998
SS00008535	2.299	TAX1BP1	Tax1 (human T-cell leukemia virus type I) binding protein 1	8887
SS00000717	2.297	CDK4	cyclin-dependent kinase 4	1019
SS00010996	2.296	ROD1	ROD1 regulator of differentiation 1 (S. pombe)	9991
SS00005863	2.295	COPS5	COP9 constitutive photomorphogenic homolog subunit 5 (Arabidopsis)	10987
SS00004714	2.292	KARS	lysyl-tRNA synthetase	3735
SS00009975	2.288	KCNN4	potassium intermediate/small conductance calcium-activated channel, subfamily N, member 4	3783
SS00002056	2.287	PHLDA3	pleckstrin homology-like domain, family A, member 3	23612
SS00012610	2.286	KPNA3	karyopherin alpha 3 (importin alpha 4)	3839
SS00003150	2.285	CHMP4A	chromatin modifying protein 4A	29082
SS00003644	2.285	ROD1	ROD1 regulator of differentiation 1 (S. pombe)	9991
SS00005183	2.285	TEX264	testis expressed 264	51368
SS00004230	2.278	3934	15 kDa selenoprotein	9403
SS00005311	2.276	CCT6AP1	chaperonin containing TCP1, subunit 6A (zeta 1) pseudogene 1	643253
SS00011368	2.275	FNDC3B	fibronectin type III domain containing 3B	64778
SS00000178	2.273	RBBP4	retinoblastoma binding protein 4	5928
SS00005243	2.273	EEF2	eukaryotic translation elongation factor 2	1938
SS00009458	2.273	DUSP6	dual specificity phosphatase 6	1848
SS00008940	2.267	SCRN1	secernin 1	9805
SS00011162	2.264	ETV1	ets variant gene 1	2115
SS00004537	2.262	ILK	integrin-linked kinase	3611
SS00001319	2.261	RPL5	ribosomal protein L5	6125
SS00009393	2.259	ARHGEF1	Rho guanine nucleotide exchange factor (GEF) 10	9639
SS00004676	2.252	CREBL1	cAMP responsive element binding protein-like 1	1388
SS00013173	2.252	RPL28	ribosomal protein L28	6158
SS00008421	2.246	GTF2H1	general transcription factor IIH, polypeptide 1, 62kDa	2965
SS00001379	2.244	RPS27A	ribosomal protein S27a	6233
SS00010341	2.236		Transcribed locus	Ssc.4332
SS00001595	2.235	HSP9AB1	heat shock protein 90kDa alpha (cytosolic), class B member 1	3326
SS00002925	2.232	ARSK	arylsulfatase family, member K	153642
SS00007843	2.232	RACGAP1	Rac GTPase activating protein 1	29127
SS00001450	2.231	MAN2B1	mannosidase, alpha, class 2B, member 1	4125
SS00008271	2.23	RIOK3	RIO kinase 3 (yeast)	8780
SS00000408	2.228	MEX3C	mex-3 homolog C (C. elegans)	51320
SS00005121	2.227	MRPS17	mitochondrial ribosomal protein S17	51373
SS00001698	2.226	SUPT4H1	suppressor of Ty 4 homolog 1 (S. cerevisiae)	6827
SS00001071	2.225	CD47	CD47 molecule	961
SS00011407	2.225		CDNA FLJ26539 fis, clone KDN09310	Hs.100261
SS00001306	2.223	RPL1	ribosomal protein L10	6134
SS00008715	2.222	ZBTB39	zinc finger and BTB domain containing 39	9880
SS00011239	2.22	Erc1	ELKS/RAB6-interacting/CAST family member 1	111173
SS00008599	2.216	DAG1	dystroglycan 1 (dystrophin-associated glycoprotein 1)	1605
SS00009039	2.215	DEK	DEK oncogene (DNA binding)	7913
SS00004389	2.212	NACA	nascent polypeptide-associated complex alpha subunit	4666
SS00006899	2.207	WSB1	WD repeat and SOCS box-containing 1	26118
SS00012421	2.207	CD47	CD47 molecule	961
SS00001922	2.206		MRNA, clone:OVRM10113A04, expressed in ovary	Ssc.1493
SS00005124	2.206	INPP1	inositol polyphosphate-1-phosphatase	3628
SS00006624	2.206	PCM1	pericentriolar material 1	5108
SS00009514	2.204	AMD1	adenosylmethionine decarboxylase 1	262
SS00009752	2.204	SLC23A2	solute carrier family 23 (nucleobase transporters), member 2	9962
SS00004030	2.203	HSPG2	heparan sulfate proteoglycan 2	3339
SS00000999	2.202	ESD	esterase D/formylglutathione hydrolase	2098
SS00002249	2.202	KCTD1	potassium channel tetramerisation domain containing 10	83892
SS00009245	2.201	C19orf28	chromosome 19 open reading frame 28	126321
SS00005746	2.2	CXCL12	chemokine (C-X-C motif) ligand 12 (stromal cell-derived factor 1)	6387
SS00009981	2.197	CD19	CD19 molecule	930
SS00004605	2.196	PSMC6	proteasome (prosome, macropain) 26S subunit, ATPase, 6	5706
SS00001820	2.19	HNRPF	heterogeneous nuclear ribonucleoprotein F	3185
SS00007400	2.19	TADA2L	transcriptional adaptor 2 (ADA2 homolog, yeast)-like	6871
SS00003529	2.188	FKBP1A	FK506 binding protein 1A, 12kDa	2280
SS00006918	2.185	RAB18	RAB18, member RAS oncogene family	22931
SS00013034	2.185	OLA1	Obg-like ATPase 1	29789
SS00008246	2.183	LRRC59	leucine rich repeat containing 59	55379
SS00009712	2.178	TIMP3	TIMP metallopeptidase inhibitor 3 (Sorsby fundus dystrophy, pseudoinflammatory)	7078
SS00005884	2.175	ERCC1	excision repair cross-complementing rodent repair deficiency, complementation group 1 (includes overlapping antisense sequence)	2067
SS00003196	2.174	AMMECR1L	AMME chromosomal region gene 1-like	83607
SS00007632	2.172	PDCD1	programmed cell death 10	11235
SS00009326	2.171	C1orf21	chromosome 1 open reading frame 21	81563
SS00004184	2.17	EIF4A2	eukaryotic translation initiation factor 4A, isoform 2	1974
SS00002588	2.169	RY1	putative nucleic acid binding protein RY-1	11017
SS00008628	2.169	FXR1	fragile X mental retardation, autosomal homolog 1	8087
SS00009384	2.169	BTG3	BTG family, member 3	10950
SS00009816	2.166	AVPR2	arginine vasopressin receptor 2 (nephrogenic diabetes insipidus)	554
SS00007033	2.163	DDIT4	DNA-damage-inducible transcript 4	54541
SS00000497	2.162	CDC2	cell division cycle 20 homolog (S. cerevisiae)	991
SS00003006	2.161	CSNK2A1	casein kinase 2, alpha 1 polypeptide	1457
SS00008306	2.161	GNAI2	guanine nucleotide binding protein (G protein), alpha inhibiting activity polypeptide 2	2771
SS00004159	2.159	HUS1	HUS1 checkpoint homolog (S. pombe)	3364
SS00007661	2.159	EIF4B	eukaryotic translation initiation factor 4B	1975
SS00000765	2.156	RND3	Rho family GTPase 3	390
SS00001974	2.149	SNX5	sorting nexin 5	27131
SS00005404	2.146	DOCK7	dedicator of cytokinesis 7	85440
SS00005486	2.146	RSU1	Ras suppressor protein 1	6251
SS00002120	2.145	EIF3M	eukaryotic translation initiation factor 3, subunit M	10480
SS00004043	2.145	CEP192	centrosomal protein 192kDa	55125
SS00010129	2.143	EIF3E	eukaryotic translation initiation factor 3, subunit E	3646
SS00007506	2.139		Transcribed locus	Hs.560695
SS00002771	2.133	EIF4G3	eukaryotic translation initiation factor 4 gamma, 3	8672
SS00008178	2.131	IGF2R	insulin-like growth factor 2 receptor	3482
SS00013139	2.126	RPS1	ribosomal protein S10	6204
SS00000319	2.122	RANBP1	RAN binding protein 1	5902
SS00009391	2.122	Tmem129	transmembrane protein 129	68366
SS00005851	2.121	WDR73	WD repeat domain 73	84942
SS00009132	2.121	DYNC1LI1	dynein, cytoplasmic 1, light intermediate chain 1	51143
SS00011476	2.121	MUM1L1	melanoma associated antigen (mutated) 1-like 1	139221
SS00002996	2.12	DUT	dUTP pyrophosphatase	1854
SS00004531	2.12	RPL12	ribosomal protein L12	6136
SS00005472	2.119	RCC2	regulator of chromosome condensation 2	55920
SS00009567	2.116	ST5	suppression of tumorigenicity 5	6764
SS00011514	2.116	LOC79955	hypothetical protein LOC790955	790955
SS00007961	2.112	MAP4K4	mitogen-activated protein kinase kinase kinase kinase 4	9448
SS00010894	2.112		MRNA, clone:OVRM10057E01, expressed in ovary	Ssc.11775
SS00001018	2.111	APP	amyloid beta (A4) precursor protein (peptidase nexin-II, Alzheimer disease)	351
SS00003092	2.11	GRAMD1A	GRAM domain containing 1A	57655
SS00005502	2.109	ANAPC5	anaphase promoting complex subunit 5	51433
SS00002048	2.106	COPG	coatomer protein complex, subunit gamma	22820
SS00010804	2.106	PRAF2	PRA1 domain family, member 2	11230
SS00009829	2.104	PRKAR2A	protein kinase, cAMP-dependent, regulatory, type II, alpha	5576
SS00002118	2.103	CDC42	cell division cycle 42 (GTP binding protein, 25kDa)	998
SS00003021	2.103	CCDC52	coiled-coil domain containing 52	152185
SS00002867	2.101	THOC7	THO complex 7 homolog (Drosophila)	80145
SS00013137	2.1	RPL19	ribosomal protein L19	6143
SS00008576	2.096	NARS	asparaginyl-tRNA synthetase	4677
SS00000453	2.083	CFL1	cofilin 1 (non-muscle)	1072
SS00001401	2.082	NME2	non-metastatic cells 2, protein (NM23B) expressed in	4831
SS00010045	2.082	HSPG2	heparan sulfate proteoglycan 2	3339
SS00000759	2.078	RARA	retinoic acid receptor, alpha	5914
SS00004784	2.078	HDAC3	histone deacetylase 3	8841
SS00005495	2.073	RNASEH2B	ribonuclease H2, subunit B	79621
SS00010032	2.073	SIRT2	sirtuin (silent mating type information regulation 2 homolog) 2 (S. cerevisiae)	22933
SS00008209	2.071	ZAK	sterile alpha motif and leucine zipper containing kinase AZK	51776
SS00002890	2.069	PLEKHG2	pleckstrin homology domain containing, family G (with RhoGef domain) member 2	64857
SS00001548	2.064	VPS41	vacuolar protein sorting 41 homolog (S. cerevisiae)	27072
SS00003300	2.064	DLG5	discs, large homolog 5 (Drosophila)	9231
SS00001561	2.062	EIF3G	eukaryotic translation initiation factor 3, subunit G	8666
SS00000108	2.059	LTBP4	latent transforming growth factor beta binding protein 4	8425
SS00006637	2.059	KPNB1	karyopherin (importin) beta 1	3837
SS00001912	2.057	GTF2E2	general transcription factor IIE, polypeptide 2, beta 34kDa	2961
SS00002634	2.057	MED29	mediator complex subunit 29	55588
SS00006170	2.056	LARP6	La ribonucleoprotein domain family, member 6	55323
SS00001144	2.053	RPL29	ribosomal protein L29	6159
SS00008663	2.053	EIF3A	eukaryotic translation initiation factor 3, subunit A	8661
SS00009377	2.053	CHMP5	chromatin modifying protein 5	51510
SS00008455	2.052	DHX15	DEAH (Asp-Glu-Ala-His) box polypeptide 15	1665
SS00003624	2.048	CARD6	caspase recruitment domain family, member 6	84674
SS00001704	2.047	ARPC3	actin related protein 2/3 complex, subunit 3, 21kDa	10094
SS00004052	2.047	ADIPOR1	adiponectin receptor 1	51094
SS00006527	2.047	FBXO22	F-box protein 22	26263
SS00005322	2.044	ZNF354A	zinc finger protein 354A	6940
SS00005569	2.044	PSAT1	phosphoserine aminotransferase 1	29968
SS00006852	2.044	STRAP	serine/threonine kinase receptor associated protein	11171
SS00002991	2.043	CAPRIN1	cell cycle associated protein 1	4076
SS00007828	2.043	ABI1	abl-interactor 1	10006
SS00012947	2.042	HSPA4L	heat shock 70kDa protein 4-like	22824
SS00003550	2.041	SMPX	small muscle protein, X-linked	23676
SS00007908	2.041	SH3D19	SH3 domain protein D19	152503
SS00008792	2.041	CCNG2	cyclin G2	901
SS00011169	2.041	LPP	LIM domain containing preferred translocation partner in lipoma	4026
SS00002055	2.039	GBA	glucosidase, beta; acid (includes glucosylceramidase)	2629
SS00001380	2.038	ATP6VB	ATPase, H+ transporting, lysosomal 21kDa, V0 subunit b	533
SS00003558	2.034	TSKU	tsukushin	25987
SS00007064	2.033	C1orf119	chromosome 10 open reading frame 119	79892
SS00001757	2.032	PTS	6-pyruvoyltetrahydropterin synthase	5805
SS00008551	2.027	VAPA	VAMP (vesicle-associated membrane protein)-associated protein A, 33kDa	9218
SS00011161	2.024	ATP13A3	ATPase type 13A3	79572
SS00005128	2.023	PARC	p53-associated parkin-like cytoplasmic protein	23113
SS00008002	2.023	PRDM5	PR domain containing 5	11107
SS00001381	2.022	YWHAQ	tyrosine 3-monooxygenase/tryptophan 5-monooxygenase activation protein, theta polypeptide	10971
SS00006572	2.022	PSMD7	proteasome (prosome, macropain) 26S subunit, non-ATPase, 7	5713
SS00008575	2.022	GYG1	glycogenin 1	2992
SS00003268	2.021	ANP32B	acidic (leucine-rich) nuclear phosphoprotein 32 family, member B	10541
SS00001313	2.019	CD63	CD63 molecule	967
SS00003220	2.019	KDELC1	KDEL (Lys-Asp-Glu-Leu) containing 1	79070
SS00002165	2.017	RUVBL1	RuvB-like 1 (E. coli)	8607
SS00009547	2.016	DNAJC13	DnaJ (Hsp40) homolog, subfamily C, member 13	23317
SS00000430	2.014	MTMR6	myotubularin related protein 6	9107
SS00008387	2.014	CHP	calcium binding protein P22	11261
SS00010033	2.012	NUTF2	nuclear transport factor 2	10204
SS00005995	2.009	TSGA1	testis specific, 10	80705
SS00012824	2.008	PRRX1	paired related homeobox 1	5396
SS00004778	2.006	LTBR	lymphotoxin beta receptor (TNFR superfamily, member 3)	4055
SS00006736	2.006	LXN	latexin	56925
SS00010710	2.006	EPS15	epidermal growth factor receptor pathway substrate 15	2060
SS00010415	0.498	CA5B	carbonic anhydrase VB, mitochondrial	11238
SS00012464	0.498	SELI	selenoprotein I	85465
SS00004740	0.497	UNQ51	MBC3205	374882
SS00009013	0.497		Transcribed locus, moderately similar to NP_065232.1 blood group (Auberger b antigen included) [Mus musculus]	Ssc.26980
SS00013067	0.497		CDNA: FLJ21447 fis, clone COL04468	Hs.46701
SS00004679	0.496	ABHD14B	abhydrolase domain containing 14B	84836
SS00005284	0.496	STX4	syntaxin 4	6810
SS00008457	0.496	INS-IGF2	INS-IGF2	723961
SS00000980	0.495	CHRM2	cholinergic receptor, muscarinic 2	1129
SS00007442	0.495	AKAP11	A kinase (PRKA) anchor protein 11	11215
SS00007831	0.494	TTC28	tetratricopeptide repeat domain 28	23331
SS00010219	0.494	PLEKHJ1	pleckstrin homology domain containing, family J member 1	55111
SS00010423	0.494		0	0
SS00008321	0.493	TXNIP	thioredoxin interacting protein	10628
SS00013024	0.493	LOC25339	hypothetical protein LOC253039	253039
SS00013254	0.493	UVRAG	UV radiation resistance associated gene	7405
SS00000731	0.492	IDH2	isocitrate dehydrogenase 2 (NADP+), mitochondrial	3418
SS00009436	0.492	C6orf25	chromosome 6 open reading frame 25	80739
SS00012816	0.492		Transcribed locus, moderately similar to XP_001108729.1 hypothetical protein [Macaca mulatta]	Hs.660186
SS00001143	0.491	CSF3	colony stimulating factor 3 (granulocyte)	1440
SS00006294	0.49	RBPMS	RNA binding protein with multiple splicing	11030
SS00001342	0.489	TBRG4	transforming growth factor beta regulator 4	9238
SS00007643	0.489	CLDN11	claudin 11 (oligodendrocyte transmembrane protein)	5010
SS00012020	0.488	SUPT5H	suppressor of Ty 5 homolog (S. cerevisiae)	6829
SS00008360	0.487	IHH	Indian hedgehog homolog (Drosophila)	3549
SS00002831	0.486	LGALS8	lectin, galactoside-binding, soluble, 8 (galectin 8)	3964
SS00011467	0.486		Transcribed locus	Ssc.5884
SS00001670	0.485	HAX1	HCLS1 associated protein X-1	10456
SS00008995	0.485	PAPOLA	poly(A) polymerase alpha	10914
SS00010432	0.485	USMG5	upregulated during skeletal muscle growth 5 homolog (mouse)	84833
SS00012708	0.484	PSMF1	proteasome (prosome, macropain) inhibitor subunit 1 (PI31)	9491
SS00000457	0.483	PROS1	protein S (alpha)	5627
SS00011888	0.483		Transcribed locus	Ssc.9348
SS00006366	0.482	RNPC3	RNA-binding region (RNP1, RRM) containing 3	55599
SS00009020	0.482	FAM17B	family with sequence similarity 107, member B	83641
SS00010944	0.481	DALRD3	DALR anticodon binding domain containing 3	55152
SS00009544	0.48	LIF	leukemia inhibitory factor (cholinergic differentiation factor)	3976
SS00010610	0.479	RAB11FIP4	RAB11 family interacting protein 4 (class II)	84440
SS00011296	0.479	ATPBD4	ATP binding domain 4	89978
SS00012693	0.479		Transcribed locus	Ssc.6399
SS00008514	0.478	SUV42H1	suppressor of variegation 4-20 homolog 1 (Drosophila)	51111
SS00004584	0.477	ESAM	endothelial cell adhesion molecule	90952
SS00004334	0.476	SLC26A6	solute carrier family 26, member 6	65010
SS00013059	0.475	KIAA1826	KIAA1826	84437
SS00002108	0.473	RAB4B	RAB40B, member RAS oncogene family	10966
SS00012958	0.472	LOC72985	hypothetical protein LOC729085	729085
SS00008600	0.471	NCOA5	nuclear receptor coactivator 5	57727
SS00010204	0.471		0	0
SS00011545	0.47	MBTD1	mbt domain containing 1	54799
SS00006124	0.469	ASTN2	astrotactin 2	23245
SS00007556	0.469	KLHDC8B	kelch domain containing 8B	200942
SS00009198	0.469	AP2B1	adaptor-related protein complex 2, beta 1 subunit	163
SS00010982	0.469	ANTXR2	anthrax toxin receptor 2	118429
SS00006697	0.468	ATG3	ATG3 autophagy related 3 homolog (S. cerevisiae)	64422
SS00010647	0.468	USMG5	upregulated during skeletal muscle growth 5 homolog (mouse)	84833
SS00011977	0.468	NEUROD4	neurogenic differentiation 4	58158
SS00007833	0.467	RFTN2	raftlin family member 2	130132
SS00009658	0.466		Clone 3 immunoglobulin heavy chain	Ssc.57561
SS00012785	0.466	KIAA1822L	KIAA1822-like	79802
SS00009991	0.465	IL6	interleukin 6 (interferon, beta 2)	3569
SS00001295	0.464	ECHS1	enoyl Coenzyme A hydratase, short chain, 1, mitochondrial	1892
SS00011442	0.464		Transcribed locus	Ssc.1348
SS00000589	0.463	HBE1	hemoglobin, epsilon 1	3046
SS00001075	0.463	OPRM1	opioid receptor, mu 1	4988
SS00006780	0.463	GPD1	glycerol-3-phosphate dehydrogenase 1 (soluble)	2819
SS00000597	0.462	TARP	TCR gamma alternate reading frame protein	445347
SS00010666	0.462	SERPINE2	serpin peptidase inhibitor, clade E (nexin, plasminogen activator inhibitor type 1), member 2	5270
SS00005637	0.461	PENK	proenkephalin	5179
SS00010333	0.461		Transcribed locus, moderately similar to XP_001108729.1 hypothetical protein [Macaca mulatta]	Hs.660186
SS00000429	0.46	GNAI1	guanine nucleotide binding protein (G protein), alpha inhibiting activity polypeptide 1	2770
SS00003938	0.46	GALNT14	UDP-N-acetyl-alpha-D-galactosamine:polypeptide N-acetylgalactosaminyltransferase 14 (GalNAc-T14)	79623
SS00006318	0.46	OCA2	oculocutaneous albinism II (pink-eye dilution homolog, mouse)	4948
SS00010986	0.459	SSH1	slingshot homolog 1 (Drosophila)	54434
SS00012846	0.459	CROP	cisplatin resistance-associated overexpressed protein	51747
SS00001804	0.458	BDH2	3-hydroxybutyrate dehydrogenase, type 2	56898
SS00003533	0.458	TMEM97	transmembrane protein 97	27346
SS00011732	0.458	Rnf17	ring finger protein 170	77733
SS00001475	0.457	C2orf67	chromosome 20 open reading frame 67	63935
SS00008562	0.457	ACP2	acid phosphatase 2, lysosomal	53
SS00007198	0.456	PRSS8	protease, serine, 8	5652
SS00003355	0.455	DECR1	2,4-dienoyl CoA reductase 1, mitochondrial	1666
SS00000287	0.453	MGAT4A	mannosyl (alpha-1,3-)-glycoprotein beta-1,4-N-acetylglucosaminyltransferase, isozyme A	11320
SS00000895	0.453	APCS	amyloid P component, serum	325
SS00006473	0.453	ADORA3	adenosine A3 receptor	140
SS00002460	0.452		Transcribed locus, moderately similar to XP_001083110.1 similar to Peroxisomal membrane protein 2 (22 kDa peroxisomal membrane protein) [Macaca mulatta]	Ssc.54414
SS00010626	0.452	ARF3	ADP-ribosylation factor 3	377
SS00010605	0.448	NPHP3	nephronophthisis 3 (adolescent)	27031
SS00003977	0.447	ACOX2	acyl-Coenzyme A oxidase 2, branched chain	8309
SS00005203	0.447	PRKCD	protein kinase C, delta	5580
SS00011623	0.447		Transcribed locus	Ssc.5612
SS00007274	0.446		Transcribed locus	Ssc.9683
SS00010390	0.446	USMG5	upregulated during skeletal muscle growth 5 homolog (mouse)	84833
SS00009343	0.445	ZNF768	zinc finger protein 768	79724
SS00013245	0.445		Transcribed locus	Hs.601347
SS00000678	0.444	FOLR2	folate receptor 2 (fetal)	2350
SS00000870	0.444	CEBPA	CCAAT/enhancer binding protein (C/EBP), alpha	1050
SS00001333	0.444		Transcribed locus, moderately similar to NP_038569.1 S-transferase, pi 1 [Mus musculus]	Ssc.12999
SS00005215	0.443	Klkbl4	plasma kallikrein-like protein 4	221191
SS00011355	0.443	RHPN2	rhophilin, Rho GTPase binding protein 2	85415
SS00012500	0.443		0	0
SS00006419	0.442	ODZ3	odz, odd Oz/ten-m homolog 3 (Drosophila)	55714
SS00010618	0.442	GALP	galanin-like peptide	85569
SS00006069	0.441	KEL	Kell blood group, metallo-endopeptidase	3792
SS00009659	0.441		Clone 2 immunoglobulin heavy chain	Ssc.50883
SS00010373	0.441	LOC4189	FLJ43329 protein	401089
SS00009077	0.44	C2orf32	chromosome 2 open reading frame 32	25927
SS00000693	0.439	CBR1	carbonyl reductase 1	873
SS00001632	0.439	PIGQ	phosphatidylinositol glycan anchor biosynthesis, class Q	9091
SS00011415	0.439	GRAMD1C	GRAM domain containing 1C	54762
SS00003052	0.438	RRP9	RRP9, small subunit (SSU) processome component, homolog (yeast)	9136
SS00007281	0.437	SPSB2	splA/ryanodine receptor domain and SOCS box containing 2	84727
SS00007919	0.437	WDR25	WD repeat domain 25	79446
SS00011680	0.437	GNB4	guanine nucleotide binding protein (G protein), beta polypeptide 4	59345
SS00011918	0.437	SUZ12	suppressor of zeste 12 homolog (Drosophila)	23512
SS00012177	0.436	ZNF551	zinc finger protein 551	90233
SS00006774	0.434	PPP1R3B	protein phosphatase 1, regulatory (inhibitor) subunit 3B	79660
SS00007200	0.434	RPS6KA5	ribosomal protein S6 kinase, 90kDa, polypeptide 5	9252
SS00007591	0.434	PNKD	paroxysmal nonkinesigenic dyskinesia	25953
SS00011859	0.434	PARP12	poly (ADP-ribose) polymerase family, member 12	64761
SS00012029	0.434	Nr2f2	nuclear receptor subfamily 2, group F, member 2	11819
SS00008876	0.431	TM4SF5	transmembrane 4 L six family member 5	9032
SS00000311	0.43	ENTPD5	ectonucleoside triphosphate diphosphohydrolase 5	957
SS00002487	0.43	NADSYN1	NAD synthetase 1	55191
SS00002802	0.43	CXorf9	chromosome X open reading frame 9	54440
SS00007521	0.43	PRPF4B	PRP40 pre-mRNA processing factor 40 homolog B (S. cerevisiae)	25766
SS00003076	0.429	PRPSAP2	phosphoribosyl pyrophosphate synthetase-associated protein 2	5636
SS00000776	0.428	DGAT1	diacylglycerol O-acyltransferase homolog 1 (mouse)	8694
SS00002866	0.427	CAMK4	calcium/calmodulin-dependent protein kinase IV	814
SS00010277	0.427	LOC7381	hypothetical protein LOC730081	730081
SS00010570	0.427	SCRN2	secernin 2	90507
SS00012121	0.427	RNF215	ring finger protein 215	200312
SS00002464	0.426	TTYH1	tweety homolog 1 (Drosophila)	57348
SS00002791	0.426	TAF9	TAF9 RNA polymerase II, TATA box binding protein (TBP)-associated factor, 32kDa	6880
SS00012578	0.426	RASL11B	RAS-like, family 11, member B	65997
SS00012685	0.426	STAT1	signal transducer and activator of transcription 1, 91kDa	6772
SS00000791	0.425	FCER1G	Fc fragment of IgE, high affinity I, receptor for; gamma polypeptide	2207
SS00003131	0.425	IGJ	immunoglobulin J polypeptide, linker protein for immunoglobulin alpha and mu polypeptides	3512
SS00005345	0.425	HGD	homogentisate 1,2-dioxygenase (homogentisate oxidase)	3081
SS00010308	0.425	UVRAG	UV radiation resistance associated gene	7405
SS00004381	0.423	MGC4172	short-chain dehydrogenase/reductase	79154
SS00008230	0.422	ANKRD25	ankyrin repeat domain 25	25959
SS00009706	0.421	KCNQ1	potassium voltage-gated channel, KQT-like subfamily, member 1	3784
SS00011673	0.421	USMG5	upregulated during skeletal muscle growth 5 homolog (mouse)	84833
SS00012198	0.421		Transcribed locus	Ssc.19605
SS00002146	0.42	SLC44A4	solute carrier family 44, member 4	80736
SS00003026	0.42	FARP1	FERM, RhoGEF (ARHGEF) and pleckstrin domain protein 1 (chondrocyte-derived)	10160
SS00005364	0.419	DLL4	delta-like 4 (Drosophila)	54567
SS00011041	0.419	Nradd	neurotrophin receptor associated death domain	67169
SS00010593	0.418		Transcribed locus, moderately similar to XP_001108729.1 hypothetical protein [Macaca mulatta]	Hs.660186
SS00007062	0.417	ZNF362	zinc finger protein 362	149076
SS00011981	0.417		Transcribed locus	Hs.674229
SS00001305	0.416	ACTG2	actin, gamma 2, smooth muscle, enteric	72
SS00004973	0.415	DECR2	2,4-dienoyl CoA reductase 2, peroxisomal	26063
SS00005366	0.413	HIBADH	3-hydroxyisobutyrate dehydrogenase	11112
SS00005905	0.413	STARD8	StAR-related lipid transfer (START) domain containing 8	9754
SS00002805	0.412	DBP	D site of albumin promoter (albumin D-box) binding protein	1628
SS00007685	0.412	FADS6	fatty acid desaturase domain family, member 6	283985
SS00010786	0.412	SEPHS2	selenophosphate synthetase 2	22928
SS00012442	0.41		Transcribed locus	Ssc.10676
SS00001976	0.409	ALDH1L1	aldehyde dehydrogenase 1 family, member L1	10840
SS00009530	0.409	AMICA1	adhesion molecule, interacts with CXADR antigen 1	120425
SS00012741	0.408	NXNL2	nucleoredoxin-like 2	158046
SS00001328	0.407	IGLL1	immunoglobulin lambda-like polypeptide 1	3543
SS00002164	0.407	FAH	fumarylacetoacetate hydrolase (fumarylacetoacetase)	2184
SS00011125	0.406	ARHGDIB	Rho GDP dissociation inhibitor (GDI) beta	397
SS00011550	0.406	RBBP9	retinoblastoma binding protein 9	10741
SS00003556	0.404	COBLL1	COBL-like 1	22837
SS00006160	0.404	SAR1B	SAR1 gene homolog B (S. cerevisiae)	51128
SS00009618	0.404	TMEM45B	transmembrane protein 45B	120224
SS00009954	0.404	ALCAM	activated leukocyte cell adhesion molecule	214
SS00000571	0.403	CYB5A	cytochrome b5 type A (microsomal)	1528
SS00009113	0.403	KLHDC8A	kelch domain containing 8A	55220
SS00010568	0.403		Transcribed locus, moderately similar to XP_001108729.1 hypothetical protein [Macaca mulatta]	Hs.660186
SS00010608	0.403	LOC388248	similar to Rho GTPase activating protein 21	388248
SS00011247	0.402	TC2N	tandem C2 domains, nuclear	123036
SS00000825	0.4	GHR	growth hormone receptor	2690
SS00001125	0.4	HBEGF	heparin-binding EGF-like growth factor	1839
SS00004407	0.4	KIAA195	KIAA0195	9772
SS00011117	0.4		16 days embryo head cDNA, RIKEN full-length enriched library, clone:C130048I16 product:unclassifiable, full insert sequence	Mm.364438
SS00004966	0.399	TIE1	tyrosine kinase with immunoglobulin-like and EGF-like domains 1	7075
SS00009429	0.399	RP11-575L16.2	similar to family with sequence similarity 35, member A	439965
SS00010502	0.399		Transcribed locus	Ssc.12518
SS00010586	0.399		Transcribed locus	Hs.369232
SS00010756	0.399		CDNA fis, A-COL04217, highly similar to Homo sapiens mitochondrion, NADH dehydrogenase subunit 2	Hs.631494
SS00013166	0.398	HBA2	hemoglobin, alpha 2	3040
SS00003874	0.396	ADHFE1	alcohol dehydrogenase, iron containing, 1	137872
SS00009947	0.396	RAG2	recombination activating gene 2	5897
SS00011546	0.396	DECR1	2,4-dienoyl CoA reductase 1, mitochondrial	1666
SS00012548	0.396	ELK3	ELK3, ETS-domain protein (SRF accessory protein 2)	2004
SS00013119	0.396	ADAMTS9	ADAM metallopeptidase with thrombospondin type 1 motif, 9	56999
SS00003293	0.395	USP13	ubiquitin specific peptidase 13 (isopeptidase T-3)	8975
SS00013102	0.394	RBP4	retinol binding protein 4, plasma	5950
SS00010449	0.393		Transcribed locus, moderately similar to XP_001108729.1 hypothetical protein [Macaca mulatta]	Hs.660186
SS00001962	0.392	EFEMP1	EGF-containing fibulin-like extracellular matrix protein 1	2202
SS00004761	0.392		MRNA, clone:OVRM10086D09, expressed in ovary	Ssc.54348
SS00000454	0.39	FCN1	ficolin (collagen/fibrinogen domain containing) 1	2219
SS00005701	0.39	ABCG2	ATP-binding cassette, sub-family G (WHITE), member 2	9429
SS00010799	0.39	AGXT2L1	alanine-glyoxylate aminotransferase 2-like 1	64850
SS00011411	0.39		Transcribed locus	Ssc.7853
SS00010354	0.389		Transcribed locus, moderately similar to XP_001108729.1 hypothetical protein [Macaca mulatta]	Hs.660186
SS00007315	0.388	FRMD4B	FERM domain containing 4B	23150
SS00009715	0.388	GUCA2A	guanylate cyclase activator 2A (guanylin)	2980
SS00013105	0.387	LOC4759	similar to Interferon-induced guanylate-binding protein 1 (GTP-binding protein 1) (Guanine nucleotide-binding protein 1) (HuGBP-1)	400759
SS00010410	0.386	UVRAG	UV radiation resistance associated gene	7405
SS00011001	0.386	SNRP7	small nuclear ribonucleoprotein 70kDa polypeptide (RNP antigen)	6625
SS00000488	0.385	GALM	galactose mutarotase (aldose 1-epimerase)	130589
SS00002968	0.384	ANKFY1	ankyrin repeat and FYVE domain containing 1	51479
SS00004487	0.384		Transcribed locus, moderately similar to XP_001109350.1 similar to PDZK1 interacting protein 1 [Macaca mulatta]	Ssc.51927
SS00008552	0.383	ZCCHC17	zinc finger, CCHC domain containing 17	51538
SS00007434	0.38	HDAC6	histone deacetylase 6	10013
SS00010285	0.38		MSGen-1 mRNA, partial sequence	Hs.580047
SS00003710	0.377	ELF3	E74-like factor 3 (ets domain transcription factor, epithelial-specific )	1999
SS00000623	0.376	EPHX1	epoxide hydrolase 1, microsomal (xenobiotic)	2052
SS00007863	0.376	GAMT	guanidinoacetate N-methyltransferase	2593
SS00004313	0.375	HPN	hepsin (transmembrane protease, serine 1)	3249
SS00010806	0.375	FETUB	fetuin B	26998
SS00005572	0.373	HCK	hemopoietic cell kinase	3055
SS00011046	0.373	MYO1D	myosin ID	4642
SS00001581	0.372	B4GALNT1	beta-1,4-N-acetyl-galactosaminyl transferase 1	2583
SS00002694	0.371	RNF31	ring finger protein 31	55072
SS00001982	0.37	CMTM5	CKLF-like MARVEL transmembrane domain containing 5	116173
SS00000630	0.369	GSTO1	glutathione S-transferase omega 1	9446
SS00010617	0.369	NIPSNAP1	nipsnap homolog 1 (C. elegans)	8508
SS00012535	0.368	PPP1R3B	protein phosphatase 1, regulatory (inhibitor) subunit 3B	79660
SS00010264	0.367	UVRAG	UV radiation resistance associated gene	7405
SS00006955	0.366	PIP4K2C	phosphatidylinositol-5-phosphate 4-kinase, type II, gamma	79837
SS00013000	0.366	BPI	bactericidal/permeability-increasing protein	671
SS00004795	0.365	TTLL4	tubulin tyrosine ligase-like family, member 4	9654
SS00010228	0.365	USMG5	upregulated during skeletal muscle growth 5 homolog (mouse)	84833
SS00011744	0.359	TRUB2	TruB pseudouridine (psi) synthase homolog 2 (E. coli)	26995
SS00013253	0.359		Transcribed locus	Ssc.7976
SS00007309	0.358	COG3	component of oligomeric golgi complex 3	83548
SS00002456	0.357	GRB7	growth factor receptor-bound protein 7	2886
SS00008059	0.357	OAS2	2'-5'-oligoadenylate synthetase 2, 69/71kDa	4939
SS00001417	0.356	OTUD5	OTU domain containing 5	55593
SS00004392	0.356	RHOF	ras homolog gene family, member F (in filopodia)	54509
SS00010407	0.356	UVRAG	UV radiation resistance associated gene	7405
SS00010178	0.354	PI3	peptidase inhibitor 3, skin-derived (SKALP)	5266
SS00013122	0.353	FCGR3A	Fc fragment of IgG, low affinity IIIa, receptor (CD16a)	2214
SS00010688	0.352	ADAM9	ADAM metallopeptidase domain 9 (meltrin gamma)	8754
SS00012980	0.352		Transcribed locus	Ssc.31184
SS00000864	0.351	SLC31A1	solute carrier family 31 (copper transporters), member 1	1317
SS00009442	0.351	CNNM4	cyclin M4	26504
SS00013118	0.351	GSTA1	glutathione S-transferase A1	2938
SS00010437	0.35	USMG5	upregulated during skeletal muscle growth 5 homolog (mouse)	84833
SS00013113	0.347	AKR1D1	aldo-keto reductase family 1, member D1 (delta 4-3-ketosteroid-5-beta-reductase)	6718
SS00000858	0.346	CYP4A24	Cytochrome P450 4A24	Ssc.49966
SS00010730	0.346	XIRP2	xin actin-binding repeat containing 2	129446
SS00012479	0.344	GORASP1	golgi reassembly stacking protein 1, 65kDa	64689
SS00013160	0.344		Transcribed locus	Ssc.2210
SS00008616	0.342	ACSL1	acyl-CoA synthetase long-chain family member 1	2180
SS00010828	0.342	TSIX	X (inactive)-specific transcript, antisense	9383
SS00003064	0.34	SLC22A7	solute carrier family 22 (organic anion transporter), member 7	10864
SS00012719	0.34	NIT2	nitrilase family, member 2	56954
SS00013295	0.34		CDNA clone IMAGE:3840062	Hs.673278
SS00002294	0.339	CES3	carboxylesterase 3 (brain)	23491
SS00003657	0.339	DMBT1	deleted in malignant brain tumors 1	1755
SS00009125	0.339	CHPT1	choline phosphotransferase 1	56994
SS00002985	0.338	PLG	plasminogen	5340
SS00010887	0.338	NXNL2	nucleoredoxin-like 2	158046
SS00004486	0.337	PDZK1IP1	PDZK1 interacting protein 1	10158
SS00007679	0.337	SPI1	spleen focus forming virus (SFFV) proviral integration oncogene spi1	6688
SS00010551	0.337	FLJ1241	hypothetical protein FLJ10241	55101
SS00013094	0.336	Sfrs18	splicing factor, arginine/serine-rich 18	66625
SS00002063	0.333	NGFRAP1	nerve growth factor receptor (TNFRSF16) associated protein 1	27018
SS00002345	0.333	ENPP6	ectonucleotide pyrophosphatase/phosphodiesterase 6	133121
SS00013235	0.332	TM2D2	TM2 domain containing 2	83877
SS00008760	0.331	DKFZP564O823	DKFZP564O0823 protein	25849
SS00011432	0.331	SLC25A3	solute carrier family 25, member 30	253512
SS00001886	0.33	AKR7A2	aldo-keto reductase family 7, member A2 (aflatoxin aldehyde reductase)	8574
SS00012232	0.33	SEPHS2	selenophosphate synthetase 2	22928
SS00012353	0.33	KIAA828	adenosylhomocysteinase 3	23382
SS00013243	0.33	HSDL2	hydroxysteroid dehydrogenase like 2	84263
SS00009855	0.329	UOX	urate oxidase	391051
SS00010660	0.329	UVRAG	UV radiation resistance associated gene	7405
SS00001999	0.328	SLC46A1	solute carrier family 46 (folate transporter), member 1	113235
SS00002848	0.328	C4B	complement component 4B (Childo blood group)	721
SS00011171	0.328	MFAP3L	microfibrillar-associated protein 3-like	9848
SS00009149	0.326	ZNRF3	zinc and ring finger 3	84133
SS00010307	0.326		Transcribed locus, moderately similar to XP_001108729.1 hypothetical protein [Macaca mulatta]	Hs.660186
SS00010741	0.324	TMED5	transmembrane emp24 protein transport domain containing 5	50999
SS00002785	0.323	CKMT1A	creatine kinase, mitochondrial 1A	548596
SS00002952	0.322	CD82	CD82 molecule	3732
SS00001208	0.321	CD74	CD74 molecule, major histocompatibility complex, class II invariant chain	972
SS00007602	0.321	TNK1	tyrosine kinase, non-receptor, 1	8711
SS00001211	0.32	ALDH16A1	aldehyde dehydrogenase 16 family, member A1	126133
SS00013294	0.32	PGM2	phosphoglucomutase 2	55276
SS00007527	0.319	ANXA9	annexin A9	8416
SS00010280	0.318	ARF3	ADP-ribosylation factor 3	377
SS00012817	0.318	PRICKLE2	prickle homolog 2 (Drosophila)	166336
SS00013100	0.318	LOC72788	hypothetical protein LOC727880	727880
SS00009582	0.317	SPARCL1	SPARC-like 1 (mast9, hevin)	8404
SS00010624	0.317		MRNA, clone:AMP010044G02, expressed in alveolar macrophage	Ssc.18510
SS00010790	0.317	BAIAP2L1	BAI1-associated protein 2-like 1	55971
SS00012574	0.317		Transcribed locus	Ssc.7043
SS00004156	0.316	CLEC4E	C-type lectin domain family 4, member E	26253
SS00010242	0.316		0	0
SS00010798	0.316	MEP1B	meprin A, beta	4225
SS00010596	0.315		Transcribed locus, moderately similar to XP_001108729.1 hypothetical protein [Macaca mulatta]	Hs.660186
SS00007600	0.314	Dynll2	dynein light chain LC8-type 2	68097
SS00004599	0.312	SLC7A7	solute carrier family 7 (cationic amino acid transporter, y+ system), member 7	9056
SS00010398	0.311	RABGAP1	RAB GTPase activating protein 1	23637
SS00013089	0.311	CLDN3	claudin 3	1365
SS00013121	0.311	LOC652578	similar to Fc fragment of IgG, low affinity IIIa, receptor for (CD16)	652578
SS00004292	0.31	C1QA	complement component 1, q subcomponent, A chain	712
SS00000511	0.307	OCLN	occludin	4950
SS00009763	0.307	ATP2A3	ATPase, Ca++ transporting, ubiquitous	489
SS00010290	0.307		Transcribed locus, moderately similar to XP_001108729.1 hypothetical protein [Macaca mulatta]	Hs.660186
SS00010757	0.307		Transcribed locus, strongly similar to XP_001088812.1 similar to EEED8.6 isoform 8 [Macaca mulatta]	Hs.607249
SS00013277	0.306		MRNA, clone:OVRM10017E04, expressed in ovary	Ssc.23305
SS00004172	0.305	RDH16	retinol dehydrogenase 16 (all-trans)	8608
SS00010530	0.305	UVRAG	UV radiation resistance associated gene	7405
SS00013292	0.305	RABGAP1	RAB GTPase activating protein 1	23637
SS00008447	0.304	EFNA1	ephrin-A1	1942
SS00002612	0.303	PLA2G12B	phospholipase A2, group XIIB	84647
SS00008560	0.303	TBC1D13	TBC1 domain family, member 13	54662
SS00011620	0.303		Transcribed locus	Ssc.10838
SS00008460	0.302	FLJ13236	hypothetical protein FLJ13236	79962
SS00010759	0.301		MRNA, clone:AMP010026A03, expressed in alveolar macrophage	Ssc.19364
SS00004528	0.299	SPINT2	serine peptidase inhibitor, Kunitz type, 2	10653
SS00005289	0.299		Transcribed locus, weakly similar to XP_001090939.1 similar to G protein-coupled receptor 172A isoform 2 [Macaca mulatta]	Ssc.29115
SS00010397	0.299	MCPH1	microcephaly, primary autosomal recessive 1	79648
SS00005954	0.298	MGC48628	similar to KIAA1680 protein	401145
SS00007288	0.298	RNF128	ring finger protein 128	79589
SS00010327	0.297	RABGAP1	RAB GTPase activating protein 1	23637
SS00009810	0.296	RNASE4	ribonuclease, RNase A family, 4	6038
SS00002940	0.295	LECT2	leukocyte cell-derived chemotaxin 2	3950
SS00011865	0.295	IQGAP2	IQ motif containing GTPase activating protein 2	10788
SS00005038	0.294	PINK1	PTEN induced putative kinase 1	65018
SS00010480	0.294	TOR1AIP2	torsin A interacting protein 2	163590
SS00001112	0.293	ACY1	aminoacylase 1	95
SS00001262	0.293	GSTK1	glutathione S-transferase kappa 1	373156
SS00004270	0.293	TSPAN1	tetraspanin 1	10103
SS00013236	0.293	ARL6IP6	ADP-ribosylation-like factor 6 interacting protein 6	151188
SS00002387	0.292	SLC9A3R1	solute carrier family 9 (sodium/hydrogen exchanger), member 3 regulator 1	9368
SS00002589	0.292	MAOA	monoamine oxidase A	4128
SS00013267	0.292		Transcribed locus, moderately similar to XP_001108729.1 hypothetical protein [Macaca mulatta]	Hs.660186
SS00013268	0.29		Transcribed locus, moderately similar to XP_001108729.1 hypothetical protein [Macaca mulatta]	Hs.660186
SS00002697	0.289	HDAC6	histone deacetylase 6	10013
SS00012502	0.288	XAF1	XIAP associated factor-1	54739
SS00001010	0.287	IL8RA	interleukin 8 receptor, alpha	3577
SS00010958	0.287		CDNA clone IMAGE:5267471	Hs.434205
SS00013278	0.287	TTRAP	TRAF and TNF receptor associated protein	51567
SS00011609	0.285	ETV1	ets variant gene 1	2115
SS00005456	0.283	EPHX2	epoxide hydrolase 2, cytoplasmic	2053
SS00013246	0.283	RABGAP1	RAB GTPase activating protein 1	23637
SS00000894	0.279	HPD	4-hydroxyphenylpyruvate dioxygenase	3242
SS00005393	0.275	GFI1B	growth factor independent 1B transcription repressor	8328
SS00011040	0.275	KCNQ1	potassium voltage-gated channel, KQT-like subfamily, member 1	3784
SS00013266	0.273		Transcribed locus, moderately similar to XP_001108729.1 hypothetical protein [Macaca mulatta]	Hs.660186
SS00002453	0.272	C1R	complement component 1, r subcomponent	715
SS00005580	0.272	ABCC2	ATP-binding cassette, sub-family C (CFTR/MRP), member 2	1244
SS00013164	0.272	LOC4759	similar to Interferon-induced guanylate-binding protein 1 (GTP-binding protein 1) (Guanine nucleotide-binding protein 1) (HuGBP-1)	400759
SS00012832	0.271	DSP	desmoplakin	1832
SS00001572	0.27	COX5A	cytochrome c oxidase subunit Va	9377
SS00011685	0.27	TMEM123	transmembrane protein 123	114908
SS00010685	0.269	PDK4	pyruvate dehydrogenase kinase, isozyme 4	5166
SS00013098	0.269	LOC4759	similar to Interferon-induced guanylate-binding protein 1 (GTP-binding protein 1) (Guanine nucleotide-binding protein 1) (HuGBP-1)	400759
SS00005299	0.268	C1orf65	chromosome 10 open reading frame 65	112817
SS00013136	0.268	NXNL2	nucleoredoxin-like 2	158046
SS00000716	0.266	MGST1	microsomal glutathione S-transferase 1	4257
SS00000812	0.266	SCP2	sterol carrier protein 2	6342
SS00012165	0.266	ARF3	ADP-ribosylation factor 3	377
SS00013238	0.266	C1GALT1	core 1 synthase, glycoprotein-N-acetylgalactosamine 3-beta-galactosyltransferase, 1	56913
SS00011613	0.265	SLC15A2	solute carrier family 15 (H+/peptide transporter), member 2	6565
SS00000659	0.263	F5	coagulation factor V (proaccelerin, labile factor)	2153
SS00004423	0.263	TST	thiosulfate sulfurtransferase (rhodanese)	7263
SS00006595	0.263		MRNA, clone:LVR010019H07, expressed in liver	Ssc.37424
SS00009389	0.26	LSP1	lymphocyte-specific protein 1	4046
SS00010516	0.26	LOC4759	similar to Interferon-induced guanylate-binding protein 1 (GTP-binding protein 1) (Guanine nucleotide-binding protein 1) (HuGBP-1)	400759
SS00000637	0.259	ACAA1	acetyl-Coenzyme A acyltransferase 1 (peroxisomal 3-oxoacyl-Coenzyme A thiolase)	30
SS00005812	0.258	LAPTM5	lysosomal associated multispanning membrane protein 5	7805
SS00006616	0.258	GTPBP1	GTP binding protein 1	9567
SS00008665	0.258	CELSR2	cadherin, EGF LAG seven-pass G-type receptor 2 (flamingo homolog, Drosophila)	1952
SS00001882	0.256	ACSL1	acyl-CoA synthetase long-chain family member 1	2180
SS00004257	0.256	C1QB	complement component 1, q subcomponent, B chain	713
SS00010651	0.256	ARF3	ADP-ribosylation factor 3	377
SS00013263	0.255	RABGAP1	RAB GTPase activating protein 1	23637
SS00013110	0.254	LOC4759	similar to Interferon-induced guanylate-binding protein 1 (GTP-binding protein 1) (Guanine nucleotide-binding protein 1) (HuGBP-1)	400759
SS00002899	0.253	ZADH1	zinc binding alcohol dehydrogenase, domain containing 1	145482
SS00010602	0.252		0	0
SS00010232	0.251		Transcribed locus, moderately similar to XP_001108729.1 hypothetical protein [Macaca mulatta]	Hs.660186
SS00012332	0.251	CEP17L	centrosomal protein 170kDa-like	645455
SS00003383	0.25	GPR16	G protein-coupled receptor 160	26996
SS00004825	0.25	STX18	syntaxin 18	53407
SS00000635	0.249	HLA-A	major histocompatibility complex, class I, A	3105
SS00009864	0.249	F9	coagulation factor IX (plasma thromboplastic component, Christmas disease, hemophilia B)	2158
SS00012237	0.246	THAP2	THAP domain containing, apoptosis associated protein 2	83591
SS00002810	0.245	ABCC2	ATP-binding cassette, sub-family C (CFTR/MRP), member 2	1244
SS00013224	0.245	LOC4189	FLJ43329 protein	401089
SS00003232	0.244	RDH16	retinol dehydrogenase 16 (all-trans)	8608
SS00000639	0.243	APOA4	apolipoprotein A-IV	337
SS00000940	0.242	DPEP1	dipeptidase 1 (renal)	1800
SS00012145	0.238	PLVAP	plasmalemma vesicle associated protein	83483
SS00008315	0.236	NDRG2	NDRG family member 2	57447
SS00004475	0.234	ZNF592	zinc finger protein 592	9640
SS00012627	0.234	LOC4759	similar to Interferon-induced guanylate-binding protein 1 (GTP-binding protein 1) (Guanine nucleotide-binding protein 1) (HuGBP-1)	400759
SS00005073	0.233	ACSBG1	acyl-CoA synthetase bubblegum family member 1	23205
SS00009218	0.233	NKAP	NFKB activating protein	79576
SS00004049	0.232	UROC1	urocanase domain containing 1	131669
SS00010649	0.23		Transcribed locus, moderately similar to XP_001108729.1 hypothetical protein [Macaca mulatta]	Hs.660186
SS00009757	0.229	XPNPEP2	X-prolyl aminopeptidase (aminopeptidase P) 2, membrane-bound	7512
SS00000530	0.228	ARG1	arginase, liver	383
SS00004104	0.228	PTPN6	protein tyrosine phosphatase, non-receptor type 6	5777
SS00004312	0.227	HPN	hepsin (transmembrane protease, serine 1)	3249
SS00009892	0.226	ST6GAL1	ST6 beta-galactosamide alpha-2,6-sialyltranferase 1	6480
SS00010476	0.226	TncRNA	trophoblast-derived noncoding RNA	283131
SS00009280	0.225	RPH3AL	rabphilin 3A-like (without C2 domains)	9501
SS00000237	0.223	SERPINC1	serpin peptidase inhibitor, clade C (antithrombin), member 1	462
SS00011587	0.223	CXCL12	chemokine (C-X-C motif) ligand 12 (stromal cell-derived factor 1)	6387
SS00003338	0.221	ALDH1L2	aldehyde dehydrogenase 1 family, member L2	160428
SS00009964	0.221	KPNA4	karyopherin alpha 4 (importin alpha 3)	3840
SS00011515	0.221	HSD17B11	hydroxysteroid (17-beta) dehydrogenase 11	51170
SS00011905	0.221		Transcribed locus, strongly similar to XP_001083530.1 similar to ribosomal protein L3 isoform a isoform 5 [Macaca mulatta]	Hs.534061
SS00010595	0.22		Transcribed locus, moderately similar to XP_001108729.1 hypothetical protein [Macaca mulatta]	Hs.660186
SS00013201	0.22	NXNL2	nucleoredoxin-like 2	158046
SS00012444	0.216	Plxnc1	plexin C1	54712
SS00012012	0.215	HTRA3	HtrA serine peptidase 3	94031
SS00000602	0.214	CYP2C18	cytochrome P450, family 2, subfamily C, polypeptide 18	1562
SS00001584	0.214	RARRES2	retinoic acid receptor responder (tazarotene induced) 2	5919
SS00001529	0.212	FLJ14154	hypothetical protein FLJ14154	79903
SS00004507	0.212	TMEM11	transmembrane protein 101	84336
SS00009292	0.211	CTH	cystathionase (cystathionine gamma-lyase)	1491
SS00005981	0.21	LGR4	leucine-rich repeat-containing G protein-coupled receptor 4	55366
SS00002546	0.208	HSD17B6	hydroxysteroid (17-beta) dehydrogenase 6 homolog (mouse)	8630
SS00006866	0.208	ABCC4	ATP-binding cassette, sub-family C (CFTR/MRP), member 4	10257
SS00008641	0.208	GPAM	glycerol-3-phosphate acyltransferase, mitochondrial	57678
SS00010124	0.208	MYH11	myosin, heavy chain 11, smooth muscle	4629
SS00011853	0.207	Zfp74	zinc finger protein 704	170753
SS00001579	0.206	TUBGCP2	tubulin, gamma complex associated protein 2	10844
SS00013262	0.206	LOC4759	similar to Interferon-induced guanylate-binding protein 1 (GTP-binding protein 1) (Guanine nucleotide-binding protein 1) (HuGBP-1)	400759
SS00003057	0.205	PKN1	protein kinase N1	5585
SS00010681	0.199	SERPING1	serpin peptidase inhibitor, clade G (C1 inhibitor), member 1, (angioedema, hereditary)	710
SS00000722	0.197	GSTA1	glutathione S-transferase A1	2938
SS00008860	0.197	CDO1	cysteine dioxygenase, type I	1036
SS00010450	0.197	ORM2	orosomucoid 2	5005
SS00005785	0.195	ABLIM1	actin binding LIM protein 1	3983
SS00009850	0.195	LOC388248	similar to Rho GTPase activating protein 21	388248
SS00010782	0.194	SMPDL3A	sphingomyelin phosphodiesterase, acid-like 3A	10924
SS00008647	0.193	CA2	carbonic anhydrase II	760
SS00000553	0.19	ABCB11	ATP-binding cassette, sub-family B (MDR/TAP), member 11	8647
SS00005850	0.19	SLC16A4	solute carrier family 16, member 4 (monocarboxylic acid transporter 5)	9122
SS00003633	0.189	SMPDL3B	sphingomyelin phosphodiesterase, acid-like 3B	27293
SS00001281	0.187	GSTM1	glutathione S-transferase M1	2944
SS00005809	0.186	FETUB	fetuin B	26998
SS00006114	0.186	MID2	midline 2	11043
SS00010293	0.184	ALG1B	asparagine-linked glycosylation 10 homolog B (yeast, alpha-1,2-glucosyltransferase)	144245
SS00011521	0.184	CTSD	cathepsin D	1509
SS00000322	0.179	GATM	glycine amidinotransferase (L-arginine:glycine amidinotransferase)	2628
SS00006630	0.178	LECT1	leukocyte cell derived chemotaxin 1	11061
SS00005436	0.177	DCI	dodecenoyl-Coenzyme A delta isomerase (3,2 trans-enoyl-Coenzyme A isomerase)	1632
SS00013191	0.177	HN1	hematological and neurological expressed 1	51155
SS00001614	0.176	R3HCC1	R3H domain and coiled-coil containing 1	203069
SS00005877	0.176	ACCN3	amiloride-sensitive cation channel 3	9311
SS00010117	0.176	SLC46A3	solute carrier family 46, member 3	283537
SS00001186	0.17	MT1A	metallothionein 1A	4489
SS00006806	0.169	SLC22A1	solute carrier family 22 (organic anion/cation transporter), member 10	387775
SS00009974	0.169	CPS1	carbamoyl-phosphate synthetase 1, mitochondrial	1373
SS00003502	0.168	LOC653677	similar to Galactoside 2-alpha-L-fucosyltransferase 3 (GDP-L-fucose:beta-D-galactoside 2-alpha-L-fucosyltransferase 3) (Alpha(1,2)FT 3) (Fucosyltransferase 10) (Secretory blood group protein 1)	653677
SS00011243	0.167	RNASE4	ribonuclease, RNase A family, 4	6038
SS00001181	0.165	CYP3A4	cytochrome P450, family 3, subfamily A, polypeptide 4	1576
SS00006754	0.165	FGB	fibrinogen beta chain	2244
SS00008577	0.165	M6PR	mannose-6-phosphate receptor (cation dependent)	4074
SS00010438	0.165		Transcribed locus, moderately similar to XP_001108729.1 hypothetical protein [Macaca mulatta]	Hs.660186
SS00001182	0.16	HLA-DQB1	major histocompatibility complex, class II, DQ beta 1	3119
SS00013293	0.158	NXNL2	nucleoredoxin-like 2	158046
SS00000533	0.154	RBP4	retinol binding protein 4, plasma	5950
SS00000188	0.153	SERPING1	serpin peptidase inhibitor, clade G (C1 inhibitor), member 1, (angioedema, hereditary)	710
SS00000685	0.153	MIOX	myo-inositol oxygenase	55586
SS00005432	0.152	MAOB	monoamine oxidase B	4129
SS00009849	0.148		Clone pvg15a Ig heavy chain variable VDJ region	Ssc.16287
SS00000937	0.146	APOE	apolipoprotein E	348
SS00003367	0.146	NDRG2	NDRG family member 2	57447
SS00007175	0.146	MME	membrane metallo-endopeptidase	4311
SS00001074	0.144	ITIH2	inter-alpha (globulin) inhibitor H2	3698
SS00005743	0.143	CES3	carboxylesterase 3 (brain)	23491
SS00009525	0.139	MRPL48	mitochondrial ribosomal protein L48	51642
SS00000513	0.136	HLA-DRA	major histocompatibility complex, class II, DR alpha	3122
SS00008528	0.136	PM2D1	peptidase M20 domain containing 1	148811
SS00008681	0.132	ZCCHC14	zinc finger, CCHC domain containing 14	23174
SS00000636	0.131	SERPINA1	serpin peptidase inhibitor, clade A (alpha-1 antiproteinase, antitrypsin), member 1	5265
SS00010025	0.131	LOC374569	Similar to Lysophospholipase	374569
SS00000977	0.127	IGLL1	immunoglobulin lambda-like polypeptide 1	3543
SS00009848	0.127		Clone pvg18 Ig heavy chain variable VDJ region	Ssc.16284
SS00012352	0.125	CRYZ	crystallin, zeta (quinone reductase)	1429
SS00001032	0.121	LTF	lactotransferrin	4057
SS00009312	0.121	AQP1	aquaporin 1 (Colton blood group)	358
SS00000614	0.12	PIGR	polymeric immunoglobulin receptor	5284
SS00004099	0.12	KRT8	keratin 8	3856
SS00011656	0.119		Transcribed locus	Ssc.6135
SS00013009	0.117		MRNA, clone:ITT010008F09, expressed in intestine	Ssc.50002
SS00000574	0.114	C7	complement component 7	730
SS00004186	0.114	SERPING1	serpin peptidase inhibitor, clade G (C1 inhibitor), member 1, (angioedema, hereditary)	710
SS00010452	0.114	LOC388248	similar to Rho GTPase activating protein 21	388248
SS00000663	0.112	LOC388248	similar to Rho GTPase activating protein 21	388248
SS00012646	0.112	SLC1A1	solute carrier family 10 (sodium/bile acid cotransporter family), member 1	6554
SS00000476	0.111	ENPEP	glutamyl aminopeptidase (aminopeptidase A)	2028
SS00011413	0.111	FMO5	flavin containing monooxygenase 5	2330
SS00000611	0.107	SERPINC1	serpin peptidase inhibitor, clade C (antithrombin), member 1	462
SS00000973	0.107	HLA-DQA2	major histocompatibility complex, class II, DQ alpha 2	3118
SS00005874	0.105	CKMT1A	creatine kinase, mitochondrial 1A	548596
SS00003309	0.103	CFI	complement factor I	3426
SS00006663	0.103	CDH16	cadherin 16, KSP-cadherin	1014
SS00000666	0.101	FMO1	flavin containing monooxygenase 1	2326
SS00000874	0.0989	VTN	vitronectin	7448
SS00010085	0.0987	A2M	alpha-2-macroglobulin	2
SS00002375	0.0981	PM2D1	peptidase M20 domain containing 1	148811
SS00007261	0.0977	C6orf134	chromosome 6 open reading frame 134	79969
SS00002631	0.0952	LOC653381	similar to Sorbitol dehydrogenase (L-iditol 2-dehydrogenase)	653381
SS00010588	0.0942	SLC22A15	solute carrier family 22 (organic cation transporter), member 15	55356
SS00002390	0.0932	MST1	macrophage stimulating 1 (hepatocyte growth factor-like)	4485
SS00009835	0.0927	F9	coagulation factor IX (plasma thromboplastic component, Christmas disease, hemophilia B)	2158
SS00005046	0.0911	SLC34A1	solute carrier family 34 (sodium phosphate), member 1	6569
SS00009927	0.0907	CFB	complement factor B	629
SS00004453	0.0902	FGB	fibrinogen beta chain	2244
SS00001258	0.0892	GPX3	glutathione peroxidase 3 (plasma)	2878
SS00000950	0.0882	APOA1	apolipoprotein A-I	335
SS00001165	0.0882	CYP2C18	cytochrome P450, family 2, subfamily C, polypeptide 18	1562
SS00000342	0.0878	CPB2	carboxypeptidase B2 (plasma)	1361
SS00002394	0.0854	CFH	complement factor H	3075
SS00005433	0.0835	APOH	apolipoprotein H (beta-2-glycoprotein I)	350
SS00009845	0.0821	LOC388248	similar to Rho GTPase activating protein 21	388248
SS00000456	0.0794	LYZ	lysozyme (renal amyloidosis)	4069
SS00000724	0.0794	BHMT	betaine-homocysteine methyltransferase	635
SS00007103	0.0785	ATXN7L3	ataxin 7-like 3	56970
SS00005834	0.0773	DGAT2	diacylglycerol O-acyltransferase homolog 2 (mouse)	84649
SS00004025	0.0771	ABP1	amiloride binding protein 1 (amine oxidase (copper-containing))	26
SS00005865	0.0765	C4B	complement component 4B (Childo blood group)	721
SS00000978	0.0762	FBP1	fructose-1,6-bisphosphatase 1	2203
SS00001178	0.0759	PPIF	peptidylprolyl isomerase F (cyclophilin F)	10105
SS00007855	0.075	PAH	phenylalanine hydroxylase	5053
SS00010191	0.072	SERPINA3	serpin peptidase inhibitor, clade A (alpha-1 antiproteinase, antitrypsin), member 3	12
SS00000737	0.07	SERPINA3	serpin peptidase inhibitor, clade A (alpha-1 antiproteinase, antitrypsin), member 3	12
SS00000174	0.0699	AGXT2	alanine-glyoxylate aminotransferase 2	64902
SS00006699	0.0659	FABP2	fatty acid binding protein 2, intestinal	2169
SS00011547	0.0658	HCCS	holocytochrome c synthase (cytochrome c heme-lyase)	3052
SS00000656	0.0649	HPR	haptoglobin-related protein	3250
SS00001099	0.0642	CYP2C19	cytochrome P450, family 2, subfamily C, polypeptide 19	1557
SS00009286	0.0632	DYRK1A	dual-specificity tyrosine-(Y)-phosphorylation regulated kinase 1A	1859
SS00000248	0.0619	APOH	apolipoprotein H (beta-2-glycoprotein I)	350
SS00000038	0.0618	A2M	alpha-2-macroglobulin	2
SS00003733	0.0611	ITIH3	inter-alpha (globulin) inhibitor H3	3699
SS00000502	0.056	APOC3	apolipoprotein C-III	345
SS00006491	0.0528	CPB2	carboxypeptidase B2 (plasma)	1361
SS00010451	0.0525	SERPINA3	serpin peptidase inhibitor, clade A (alpha-1 antiproteinase, antitrypsin), member 3	12
SS00000962	0.0516	CYP2E1	cytochrome P450, family 2, subfamily E, polypeptide 1	1571
SS00009985	0.0515	CYP2A13	cytochrome P450, family 2, subfamily A, polypeptide 13	1553
SS00002472	0.0513	GC	group-specific component (vitamin D binding protein)	2638
SS00000613	0.0474	FGG	fibrinogen gamma chain	2266
SS00010751	0.0474	FGA	fibrinogen alpha chain	2243
SS00013242	0.047	MOSC2	MOCO sulphurase C-terminal domain containing 2	54996
SS00008912	0.0452	ALDH1A1	aldehyde dehydrogenase 1 family, member A1	216
SS00010714	0.0444	ESR1	estrogen receptor 1	2099
SS00009944	0.0412	ACPP	acid phosphatase, prostate	55
SS00000512	0.0408	CAT	catalase	847
SS00000539	0.0334	HBB	hemoglobin, beta	3043
SS00000473	0.0305	APOB	apolipoprotein B (including Ag(x) antigen)	338
SS00000815	0.028	FABP1	fatty acid binding protein 1, liver	2168
SS00010809	0.0279	SEPP1	selenoprotein P, plasma, 1	6414
SS00005849	0.0271	NDOR1	NADPH dependent diflavin oxidoreductase 1	27158
SS00005027	0.0238	ASF1B	ASF1 anti-silencing function 1 homolog B (S. cerevisiae)	55723
SS00000998	0.0213	C3	complement component 3	718
SS00010601	0.0204	AHSG	alpha-2-HS-glycoprotein	197
SS00011484	0.0198	STX17	syntaxin 17	55014
SS00006040	0.0194	PHACS	1-aminocyclopropane-1-carboxylate synthase	84680
SS00000541	0.0173	TF	transferrin	7018
SS00006224	0.0159		Transcribed locus, strongly similar to XP_001111095.1 aldolase B isoform 5 [Macaca mulatta]	Ssc.958
SS00000505	0.01	ALB	albumin	213

## Sheet: Sheet 2 Funct chart DEG>2fold
Category	Term	Count	%	PValue	Genes	List Total	Pop Hits	Pop Total	Fold Enrichment	Bonferroni	Benjamini	FDR
GOTERM_BP_FAT	GO:0006414~translational elongation	45	6.57895	1.50476e-24	1933, 6122, 6142, 6124, 1938, 6125, 6143, 1937, 6164, 6204, 4736, 6206, 1915, 6168, 6209, 6210, 3921, 6139, 643531, 6138, 6136, 6173, 6134, 6171, 6170, 6132, 6133, 6130, 6154, 6218, 6232, 7407, 6152, 6159, 6158, 6233, 6175, 6156, 6203, 6202, 6228, 6227, 6224, 6191, 6193, 6129	581	88	6781	5.96826	3.87326e-21	3.87326e-21	2.66337e-21
KEGG_PATHWAY	hsa03010:Ribosome	41	5.99415	5.14759e-22	6122, 6142, 6124, 6125, 6143, 6164, 6204, 4736, 6206, 6168, 6209, 6210, 3921, 6139, 643531, 6138, 6136, 6173, 6134, 6171, 6170, 6132, 6133, 6130, 6154, 6218, 6232, 6152, 6159, 6158, 6233, 6175, 6156, 6203, 6202, 6228, 6227, 6224, 6191, 6129, 200916, 6193	275	77	2873	5.56283	8.08171e-20	8.08171e-20	6.19555e-19
SP_PIR_KEYWORDS	protein biosynthesis	51	7.45614	1.14876e-19	1933, 6122, 1938, 6125, 10209, 1937, 6204, 6206, 7453, 8672, 6209, 10480, 6210, 1974, 1975, 3921, 6218, 6154, 7407, 6152, 6159, 6156, 1982, 6224, 6191, 3646, 6193, 6142, 6143, 1915, 7965, 4677, 6139, 643531, 6136, 9521, 6134, 6132, 6133, 6130, 3735, 6232, 8661, 8666, 6233, 6175, 8664, 6203, 6202, 6228, 6227, 6129	678	153	8789	4.32104	5.76677e-17	5.76677e-17	1.65519e-16
GOTERM_BP_FAT	GO:0006412~translation	68	9.94152	6.6456e-19	6122, 1933, 6124, 1938, 6125, 10209, 1937, 51373, 6204, 6164, 6206, 7453, 8672, 6168, 6209, 10480, 6210, 1974, 1975, 3921, 6218, 6154, 7407, 6152, 6159, 6158, 6156, 1982, 6224, 6191, 5935, 6193, 3646, 200916, 6142, 6143, 4736, 8761, 1915, 7965, 64965, 4677, 6139, 643531, 6138, 6136, 6173, 9521, 6134, 6171, 6170, 6132, 6133, 8562, 6130, 3735, 6232, 8661, 8666, 6233, 6175, 10987, 8664, 6203, 6202, …	581	245	6781	3.23937	1.71058e-15	8.55289e-16	1.17624e-15
SP_PIR_KEYWORDS	acetylation	244	35.6725	1.25024e-18	805, 84271, 10342, 1192, 5230, 10209, 6206, 10204, 6209, 10480, 55379, 6210, 3482, 7168, 7167, 1974, 1975, 10611, 3921, 14682, 23137, 5226, 3098, 5223, 280636, 6218, 23644, 10093, 1982, 163, 7345, 10627, 10097, 80218, 6876, 10096, 6224, 10094, 31, 7171, 2023, 7203, 55920, 1457, 5250, 100047837, 8761, 310, 1072, 7334, 2597, 84790, 79621, 85440, 9991, 3837, 3839, 226, 3735, 10492, 10493, 55207, 620…	678	1922	8789	1.64568	6.2762e-16	3.1381e-16	1.80141e-15
SP_PIR_KEYWORDS	ribosome	33	4.82456	1.90173e-18	6122, 6124, 6142, 6125, 6143, 6204, 6206, 6168, 6209, 6210, 3921, 6139, 643531, 6136, 6134, 6132, 6133, 6130, 6218, 6154, 6232, 6152, 6159, 6233, 6175, 6156, 6203, 6228, 6202, 6227, 6224, 6191, 6129, 6193	678	68	8789	6.29093	9.5467e-16	3.18223e-16	2.74011e-15
GOTERM_MF_FAT	GO:0005198~structural molecule activity	85	12.4269	5.85598e-18	989, 1290, 6122, 7846, 6124, 6125, 51373, 6164, 2335, 6206, 6168, 6209, 4000, 6210, 7168, 3921, 1280, 1281, 30008, 301, 6154, 6218, 6152, 6159, 6158, 10376, 6156, 10092, 6224, 3915, 10094, 1277, 7171, 3910, 71, 1278, 6191, 6193, 200916, 9782, 6142, 347733, 6143, 5413, 4736, 4585, 9218, 64965, 84790, 7373, 6139, 643531, 4131, 6138, 653888, 6136, 9231, 6173, 1306, 6134, 6171, 6170, 6132, 6133, 6130…	543	377	6445	2.67609	4.05819e-15	4.05819e-15	8.8193e-15
GOTERM_CC_FAT	GO:0022626~cytosolic ribosome	33	4.82456	2.33106e-16	6122, 6124, 6142, 6125, 6143, 6164, 6204, 6206, 6209, 6210, 3921, 643531, 6134, 6171, 6170, 6132, 6130, 6218, 6154, 6232, 6152, 6159, 6158, 6233, 6175, 6156, 6203, 6228, 6202, 6227, 6224, 6191, 6129, 6193	544	72	6387	5.3812	9.50351e-14	9.50351e-14	3.10862e-13
SP_PIR_KEYWORDS	ribosomal protein	43	6.28655	1.15035e-14	6122, 6142, 6124, 6125, 6143, 51373, 6164, 6204, 4736, 6206, 6168, 6209, 6210, 64965, 3921, 6139, 643531, 6138, 6136, 6173, 6134, 6171, 6170, 6132, 6133, 6130, 6154, 6218, 6232, 6152, 6159, 6158, 6233, 6175, 6156, 6203, 6202, 6228, 6227, 6224, 6191, 6193, 6129, 200916	678	144	8789	3.87093	5.79625e-12	1.44906e-12	1.66311e-11
GOTERM_MF_FAT	GO:0003735~structural constituent of ribosome	42	6.14035	1.41843e-14	6122, 6142, 6124, 6125, 6143, 51373, 6164, 4736, 6206, 6168, 6209, 6210, 64965, 3921, 6139, 643531, 6138, 6136, 6173, 6134, 6171, 6170, 6132, 6133, 6130, 6154, 6218, 6232, 6152, 6159, 6158, 6233, 6175, 6156, 6203, 6202, 6228, 6227, 6224, 6191, 6129, 200916, 6193	543	129	6445	3.86441	9.84812e-12	4.92406e-12	2.14051e-11
UP_TISSUE	Cajal-Retzius cell	46	6.72515	4.17002e-14	805, 5230, 7295, 7846, 1938, 347733, 5413, 2098, 10399, 3312, 1809, 11171, 1072, 11034, 7167, 7334, 2597, 84790, 3921, 4131, 830, 5223, 2923, 226, 6624, 9352, 8607, 10492, 3309, 10376, 7431, 10576, 3956, 7345, 908, 1781, 10096, 4831, 203068, 7534, 7171, 2023, 71, 5315, 7203, 998	667	168	8634	3.54433	1.11875e-11	1.11875e-11	5.48228e-11
GOTERM_CC_FAT	GO:0033279~ribosomal subunit	37	5.40936	6.16109e-14	6122, 6142, 6124, 6125, 6143, 51373, 6164, 6204, 6206, 6209, 6210, 64965, 3921, 6139, 643531, 6134, 6171, 6170, 6132, 6130, 4869, 6154, 6218, 6232, 6152, 6159, 6158, 6233, 6175, 6156, 6203, 6202, 6228, 6227, 6224, 6191, 6129, 6193	544	105	6387	4.13724	2.63722e-11	1.31861e-11	8.67861e-11
GOTERM_CC_FAT	GO:0005829~cytosol	144	21.0526	7.06415e-14	4301, 805, 1192, 7295, 6204, 7298, 6164, 6206, 5538, 6168, 10204, 6209, 55740, 10540, 284119, 6210, 7167, 1974, 1975, 59342, 10611, 3921, 677, 3098, 27072, 5224, 5223, 152503, 6154, 6218, 7407, 6152, 6159, 22984, 6158, 6156, 29, 163, 7345, 10006, 6224, 4831, 5550, 51433, 2023, 402, 7203, 7204, 26986, 7514, 1915, 3312, 310, 8655, 2771, 51510, 81605, 84883, 55737, 6173, 6171, 6170, 3837, 3735, 8661…	544	937	6387	1.80435	3.02212e-11	1.00737e-11	9.94538e-11
GOTERM_CC_FAT	GO:0044445~cytosolic part	39	5.70175	8.78714e-14	6122, 6142, 6124, 6125, 6143, 6164, 6204, 6206, 6209, 6210, 3921, 643531, 6134, 6171, 6170, 6132, 6130, 6154, 6218, 6232, 6152, 3309, 6159, 6158, 6233, 6175, 6156, 10575, 6203, 6202, 10576, 6228, 6227, 908, 6224, 2023, 6191, 7203, 6129, 6193	544	117	6387	3.9136	3.75864e-11	9.39659e-12	1.23701e-10
GOTERM_CC_FAT	GO:0005840~ribosome	44	6.43275	9.3878e-12	6122, 6142, 6124, 6125, 6143, 51373, 6204, 6164, 4736, 6206, 6168, 6209, 6210, 64965, 3921, 6139, 643531, 6138, 6136, 6173, 6134, 6171, 6170, 6132, 6133, 6130, 4869, 6154, 6218, 6232, 6152, 6159, 6158, 6233, 6175, 6156, 6203, 6202, 6228, 6227, 6224, 6191, 6193, 6129, 200916	544	165	6387	3.13088	4.01799e-09	8.03598e-10	1.32231e-08
UP_TISSUE	Fetal brain cortex	44	6.43275	2.29876e-11	822, 805, 1933, 1291, 9805, 5230, 7295, 7846, 347733, 5413, 3312, 1809, 10540, 1072, 7167, 7334, 2597, 5111, 3921, 4131, 830, 6173, 5223, 2923, 226, 6624, 8607, 3309, 10376, 7461, 6175, 6233, 7431, 10576, 3956, 7345, 4831, 7534, 1277, 203068, 7171, 4666, 2023, 998	667	184	8634	3.09543	6.16068e-09	3.08034e-09	3.01896e-08
GOTERM_CC_FAT	GO:0022625~cytosolic large ribosomal subunit	18	2.63158	4.27747e-11	6171, 6134, 6170, 6122, 6132, 6124, 6142, 6125, 6143, 6130, 6164, 6154, 6152, 6159, 6158, 6175, 6156, 643531, 6129	544	31	6387	6.81724	1.83076e-08	3.05127e-09	6.02497e-08
SP_PIR_KEYWORDS	ribonucleoprotein	46	6.72515	4.46367e-10	6122, 6142, 6124, 6125, 6143, 51373, 6204, 6164, 4736, 6206, 6168, 6209, 6210, 64965, 3921, 6139, 643531, 6138, 6136, 6173, 6134, 6171, 6170, 6132, 6133, 6130, 6232, 6154, 6218, 10492, 6152, 6159, 6158, 6233, 6175, 6156, 6203, 6202, 6228, 6227, 6224, 3185, 55323, 6191, 6193, 6129, 200916	678	216	8789	2.76067	2.24076e-07	4.48153e-08	6.43148e-07
UP_TISSUE	Fibroblast	27	3.94737	1.06782e-08	1293, 5783, 1291, 23677, 310, 8841, 10975, 7168, 558, 4052, 708, 57142, 226, 3309, 29, 351, 7431, 241226, 6876, 468, 7171, 7058, 871, 900, 3569, 7204, 6129	667	97	8634	3.60312	2.86177e-06	9.53923e-07	1.40237e-05
UP_TISSUE	Placenta	212	30.9942	1.90206e-08	10894, 805, 10897, 10342, 84271, 2004, 5230, 29127, 51571, 6204, 1316, 6347, 6206, 6209, 55740, 3726, 79901, 3480, 6210, 54498, 7168, 7167, 51776, 10611, 3921, 3098, 8870, 6218, 5362, 55751, 145407, 10093, 1982, 5358, 7071, 10627, 3491, 83606, 6224, 3915, 2331, 1490, 7077, 7171, 2023, 402, 7078, 84293, 824, 822, 5250, 8761, 1072, 81563, 7334, 2597, 6748, 1462, 389136, 55737, 1306, 3735, 10491, 10…	667	1962	8634	1.3987	5.09751e-06	1.27438e-06	2.49797e-05
GOTERM_CC_FAT	GO:0015934~large ribosomal subunit	20	2.92398	2.56641e-08	6134, 6171, 6170, 6122, 6132, 6124, 6142, 6125, 4869, 6143, 6130, 6164, 6154, 6152, 6159, 6158, 6175, 6156, 6139, 643531, 6129	544	53	6387	4.43049	1.09842e-05	1.56918e-06	3.61488e-05
GOTERM_CC_FAT	GO:0005578~proteinaceous extracellular matrix	41	5.99415	2.6807e-08	1293, 1290, 12833, 1291, 1295, 3339, 2335, 2817, 1605, 54829, 6678, 667, 4585, 1842, 7373, 4052, 1462, 8425, 64175, 4323, 1280, 1306, 1281, 4313, 1893, 30008, 302, 10491, 16948, 3956, 4060, 3915, 2331, 1490, 7077, 1277, 1634, 3910, 1278, 7078, 3958	544	187	6387	2.57419	1.14733e-05	1.43417e-06	3.77585e-05
UP_TISSUE	Platelet	64	9.35673	4.06671e-08	1937, 22933, 7791, 8672, 10540, 4659, 10611, 87, 830, 11235, 2060, 9352, 6251, 10093, 1982, 10575, 10092, 10576, 3956, 10006, 10094, 7171, 71, 5315, 824, 6444, 10971, 10527, 9805, 967, 5413, 5711, 9260, 1072, 11034, 2597, 4052, 1509, 4131, 653888, 1265, 813, 5861, 5908, 2923, 226, 3326, 7461, 351, 8664, 4478, 10550, 5476, 9181, 2280, 908, 5573, 4627, 5576, 7534, 7094, 7533, 50807, 7057	667	405	8634	2.04556	1.08987e-05	2.17976e-06	5.3408e-05
UP_SEQ_FEATURE	domain:VWFC	10	1.46199	4.92782e-08	1280, 1290, 1281, 3491, 1842, 11167, 1490, 1277, 7058, 7057	678	13	8782	9.96369	0.000101065	0.000101065	8.49741e-05
SP_PIR_KEYWORDS	extracellular matrix	33	4.82456	5.23257e-08	1293, 1290, 12833, 1291, 1295, 3339, 2335, 6678, 54829, 667, 1842, 7373, 8425, 1462, 64175, 1280, 1306, 1281, 4313, 1893, 302, 10491, 3956, 4060, 2331, 3915, 1490, 1277, 7077, 1634, 3910, 1278, 7078	678	147	8789	2.91009	2.62672e-05	4.37791e-06	7.53935e-05
UP_TISSUE	Skin	135	19.7368	8.5373e-08	4301, 1290, 84271, 5230, 800, 8887, 6204, 7298, 10404, 3339, 6206, 6168, 55740, 79901, 10540, 6210, 7167, 10611, 3921, 51429, 4921, 51368, 1893, 8870, 5223, 23644, 10099, 51094, 1982, 5358, 10092, 1513, 10627, 3491, 3915, 5550, 10094, 7077, 1277, 3910, 2023, 1278, 871, 56925, 824, 8553, 2629, 8761, 3312, 51029, 2783, 6678, 7424, 3399, 84790, 23327, 79621, 1848, 26135, 10493, 9236, 3326, 6271, 866…	667	1131	8634	1.5451	2.28797e-05	3.81332e-06	0.00011212
GOTERM_CC_FAT	GO:0031012~extracellular matrix	42	6.14035	1.13498e-07	1293, 1290, 1291, 12833, 1295, 3339, 2335, 2817, 1605, 54829, 6678, 667, 4585, 1842, 7373, 4052, 1462, 8425, 64175, 4323, 1280, 1306, 1281, 4313, 1893, 30008, 302, 10491, 16948, 3956, 4060, 3915, 2331, 1490, 7077, 1277, 1634, 3910, 1278, 7078, 3958, 7057	544	204	6387	2.41723	4.85759e-05	5.39744e-06	0.000159866
GOTERM_CC_FAT	GO:0005856~cytoskeleton	103	15.0585	1.4634e-07	805, 29127, 800, 55742, 5025, 55740, 10409, 10540, 7168, 10611, 27072, 10093, 10092, 10627, 10097, 10096, 10006, 4831, 10094, 7171, 402, 7203, 55920, 822, 347733, 5413, 8655, 1072, 11034, 9218, 2274, 84790, 9168, 1641, 3799, 1265, 6173, 7114, 226, 55207, 7431, 9181, 10602, 1781, 6386, 4627, 991, 7534, 7813, 203068, 4628, 11051, 989, 5783, 7846, 57584, 7791, 22933, 23176, 8841, 4000, 79959, 387, 9…	544	736	6387	1.64308	6.26315e-05	6.26332e-06	0.000206124
GOTERM_CC_FAT	GO:0043228~non-membrane-bounded organelle	175	25.5848	3.30001e-07	805, 2004, 29127, 800, 51373, 6204, 55742, 6164, 6871, 6206, 6168, 5025, 6209, 55740, 10540, 10409, 3726, 55379, 6210, 7168, 64393, 10611, 3921, 23137, 27072, 152503, 6218, 6154, 6152, 6159, 22984, 6158, 6156, 10093, 10092, 10627, 7345, 10097, 10006, 6224, 10096, 4831, 10094, 7171, 10813, 402, 7203, 55920, 1457, 11130, 83892, 822, 22401, 7514, 347733, 5413, 27086, 8655, 1072, 11034, 9218, 2274, 8…	544	1473	6387	1.39487	0.00014123	1.28399e-05	0.000464816
GOTERM_CC_FAT	GO:0043232~intracellular non-membrane-bounded organelle	175	25.5848	3.30001e-07	805, 2004, 29127, 800, 51373, 6204, 55742, 6164, 6871, 6206, 6168, 5025, 6209, 55740, 10540, 10409, 3726, 55379, 6210, 7168, 64393, 10611, 3921, 23137, 27072, 152503, 6218, 6154, 6152, 6159, 22984, 6158, 6156, 10093, 10092, 10627, 7345, 10097, 10006, 6224, 10096, 4831, 10094, 7171, 10813, 402, 7203, 55920, 1457, 11130, 83892, 822, 22401, 7514, 347733, 5413, 27086, 8655, 1072, 11034, 9218, 2274, 8…	544	1473	6387	1.39487	0.00014123	1.28399e-05	0.000464816
GOTERM_BP_FAT	GO:0030198~extracellular matrix organization	21	3.07018	3.98197e-07	1280, 1281, 1290, 302, 3339, 16948, 3611, 351, 2280, 3491, 241226, 1842, 10585, 3915, 4060, 1277, 1634, 7373, 1278, 871, 3958	581	67	6781	3.65816	0.00102443	0.000341595	0.000704788
SP_PIR_KEYWORDS	cytoskeleton	59	8.62573	5.06321e-07	989, 5783, 805, 29127, 800, 55742, 57584, 22933, 7791, 23176, 55740, 10540, 79959, 7168, 387, 9590, 87, 55125, 23022, 64780, 91624, 10093, 10092, 10097, 10096, 10006, 10094, 7171, 70, 71, 402, 55920, 6444, 5108, 59, 5413, 10979, 1605, 9260, 1072, 667, 6902, 9168, 653888, 3799, 7114, 8607, 55207, 7461, 60312, 4478, 8910, 9181, 10602, 6386, 7813, 7094, 2037, 2036	678	387	8789	1.97629	0.000254141	3.63098e-05	0.00072953
GOTERM_MF_FAT	GO:0008092~cytoskeletal protein binding	57	8.33333	8.19149e-07	805, 29127, 800, 55742, 55740, 7168, 387, 10611, 87, 830, 27072, 23022, 91624, 302, 10093, 5358, 10092, 6876, 10097, 10096, 10006, 4831, 10094, 7171, 70, 23603, 824, 5311, 822, 2764, 1072, 667, 11034, 9168, 4131, 653888, 1265, 1641, 3799, 7114, 226, 6624, 55207, 7461, 60312, 4478, 9181, 10602, 6383, 4627, 6386, 7094, 4628, 7533, 2037, 84168, 2036	543	345	6445	1.96101	0.000567509	0.000189206	0.00123366
GOTERM_BP_FAT	GO:0051493~regulation of cytoskeleton organization	25	3.65497	8.62337e-07	822, 7514, 1072, 667, 11034, 79959, 7168, 387, 9168, 4131, 653888, 830, 91624, 4869, 7114, 857, 3611, 5902, 6387, 10092, 9181, 10096, 10094, 51143, 5879	581	95	6781	3.07138	0.00221719	0.00055476	0.00152629
GOTERM_CC_FAT	GO:0044420~extracellular matrix part	23	3.36257	9.11971e-07	1280, 1306, 1293, 1290, 1281, 30008, 1291, 302, 1295, 3339, 16948, 2335, 1605, 6678, 667, 4060, 3915, 1277, 7077, 7373, 3910, 1278, 7078	544	83	6387	3.25348	0.000390247	3.25264e-05	0.00128453
GOTERM_CC_FAT	GO:0015935~small ribosomal subunit	18	2.63158	1.18357e-06	4869, 51373, 6204, 6218, 6232, 6206, 6209, 6233, 6203, 6228, 6202, 6210, 6227, 64965, 6224, 3921, 6191, 6193	544	54	6387	3.9136	0.000506438	3.89659e-05	0.00166708
GOTERM_CC_FAT	GO:0022627~cytosolic small ribosomal subunit	15	2.19298	1.23977e-06	6204, 6218, 6232, 6206, 6209, 6233, 6203, 6228, 6202, 6227, 6210, 6224, 3921, 6191, 6193	544	38	6387	4.63453	0.000530481	3.79008e-05	0.00174624
GOTERM_BP_FAT	GO:0030036~actin cytoskeleton organization	34	4.97076	1.2962e-06	800, 29127, 55742, 10979, 9260, 667, 1072, 8655, 11034, 7168, 387, 9168, 87, 1265, 830, 390, 7114, 226, 6624, 10093, 5358, 10092, 9181, 4627, 6386, 7094, 84168, 2037, 4628, 70, 71, 2036, 5879, 998	581	160	6781	2.48014	0.00333087	0.000667062	0.00229419
UP_TISSUE	B-cell lymphoma	25	3.65497	1.69725e-06	84293, 10971, 10130, 1192, 7514, 1937, 10399, 1915, 5711, 1072, 10946, 3921, 3837, 4869, 5928, 26135, 55207, 10575, 10576, 3939, 3185, 7534, 71, 5315, 6193	667	108	8634	2.99642	0.000454761	6.49785e-05	0.00222897
KEGG_PATHWAY	hsa05130:Pathogenic Escherichia coli infection	15	2.19298	3.0202e-06	10971, 7846, 347733, 10376, 10093, 10092, 9181, 387, 10094, 203068, 7534, 84790, 71, 653888, 998	275	37	2873	4.23538	0.00047406	0.000237058	0.003635
SP_PIR_KEYWORDS	cytoplasm	207	30.2632	3.29318e-06	805, 1192, 5230, 29127, 800, 6204, 55742, 6206, 10204, 55740, 10480, 7168, 54498, 51776, 3921, 5226, 23644, 165, 10093, 5358, 10092, 7345, 10097, 80218, 6876, 10096, 31, 10094, 7171, 2023, 440279, 402, 7203, 56925, 11080, 7204, 824, 55920, 822, 8761, 1072, 2597, 1848, 23113, 84883, 55737, 3837, 3839, 3735, 10492, 55207, 6203, 136319, 6202, 10602, 9181, 908, 3939, 6386, 55536, 80705, 989, 57584, 7…	678	2034	8789	1.31926	0.00165181	0.000206626	0.00474488
GOTERM_CC_FAT	GO:0015629~actin cytoskeleton	36	5.26316	3.29894e-06	5311, 989, 822, 59, 800, 10979, 7791, 1605, 9260, 10540, 1072, 667, 11034, 7168, 10611, 653888, 830, 23022, 226, 6624, 3611, 10093, 10092, 10602, 10627, 1781, 10097, 10096, 4627, 10094, 7171, 2037, 4628, 70, 71, 23603	544	183	6387	2.30967	0.00141095	9.41256e-05	0.00464657
SP_PIR_KEYWORDS	trimer	10	1.46199	4.13907e-06	1293, 1280, 1290, 1281, 1291, 1277, 7058, 7373, 1278, 7057	678	19	8789	6.8227	0.00207566	0.000230842	0.00596361
SP_PIR_KEYWORDS	actin-binding	31	4.53216	4.40996e-06	822, 800, 55742, 55740, 1072, 667, 11034, 7168, 9168, 87, 653888, 1265, 830, 23022, 91624, 7114, 6624, 60312, 10093, 5358, 10092, 6876, 10097, 10096, 4627, 10094, 2037, 7171, 4628, 2036, 23603	678	161	8789	2.49601	0.00221136	0.000221356	0.0063539
GOTERM_BP_FAT	GO:0007010~cytoskeleton organization	49	7.16374	4.41071e-06	800, 29127, 55742, 8841, 10540, 7168, 387, 87, 830, 23022, 64780, 10376, 10093, 5358, 10092, 70, 71, 5879, 6444, 5108, 11130, 10979, 8655, 1072, 667, 9260, 11034, 9168, 85440, 4131, 1265, 390, 7114, 226, 6624, 4869, 857, 5902, 9181, 6386, 4627, 203068, 7094, 84168, 2037, 4628, 2036, 1164, 998	581	289	6781	1.97886	0.011289	0.00189041	0.00780646
SP_PIR_KEYWORDS	phosphoprotein	395	57.7485	4.43725e-06	10894, 805, 84271, 2004, 5230, 800, 29127, 8887, 51373, 3480, 55379, 3482, 10611, 51368, 5224, 5223, 930, 23644, 5362, 5358, 163, 10627, 6876, 10096, 10094, 2023, 402, 11080, 7203, 7204, 55920, 822, 5250, 347733, 8761, 27086, 79628, 1842, 85440, 1848, 813, 6764, 226, 8754, 2965, 10602, 118429, 908, 6386, 203068, 80705, 421, 989, 5914, 57584, 7453, 8841, 51272, 2992, 57488, 9590, 708, 830, 55125, …	678	4389	8789	1.16665	0.00222502	0.00020248	0.00639322
UP_TISSUE	Lung	162	23.6842	4.80657e-06	805, 10342, 51571, 800, 10209, 1295, 7298, 1316, 2335, 26263, 10295, 10204, 3480, 284119, 6210, 55540, 1388, 483, 1974, 1975, 2012, 3921, 71690, 1827, 5226, 84942, 5224, 152503, 5223, 23704, 2014, 55858, 9352, 6218, 80237, 1798, 55751, 51094, 1512, 7345, 3491, 84336, 4831, 3910, 51433, 2023, 7203, 26986, 1457, 5250, 5413, 1915, 27086, 3895, 1072, 6282, 11034, 2790, 2771, 4585, 10946, 9218, 7334, …	667	1519	8634	1.38052	0.00128733	0.000161007	0.00631227
SP_PIR_KEYWORDS	GTP binding	15	2.19298	5.33138e-06	989, 5862, 5861, 1938, 347733, 1915, 2783, 2790, 6237, 378, 2771, 377, 14682, 5879, 998	678	46	8789	4.22711	0.00267278	0.000223005	0.00768144
GOTERM_MF_FAT	GO:0003779~actin binding	39	5.70175	5.52398e-06	822, 800, 55742, 2764, 55740, 1072, 667, 11034, 7168, 10611, 9168, 4131, 87, 653888, 1265, 830, 23022, 91624, 7114, 226, 6624, 60312, 10093, 4478, 5358, 10092, 6876, 10097, 10096, 4627, 10094, 7094, 84168, 2037, 7171, 7533, 4628, 2036, 23603	543	213	6445	2.17324	0.00382081	0.000956574	0.00831897
KEGG_PATHWAY	hsa04510:Focal adhesion	31	4.53216	8.1194e-06	824, 1293, 1290, 1291, 55742, 2335, 7791, 3480, 387, 7424, 3678, 4659, 87, 5159, 1280, 1281, 5908, 3611, 857, 10627, 3915, 1277, 7094, 894, 3910, 7058, 71, 1278, 5879, 998, 7057	275	138	2873	2.34685	0.00127394	0.000424827	0.00977193
GOTERM_CC_FAT	GO:0005581~collagen	12	1.75439	8.52636e-06	1293, 1306, 1280, 1290, 1281, 1291, 4060, 1295, 1277, 7373, 16948, 1278	544	28	6387	5.03178	0.00364265	0.000228055	0.012009
GOTERM_BP_FAT	GO:0030029~actin filament-based process	34	4.97076	8.85389e-06	800, 29127, 55742, 10979, 9260, 667, 1072, 8655, 11034, 7168, 387, 9168, 87, 1265, 830, 390, 7114, 226, 6624, 10093, 5358, 10092, 9181, 4627, 6386, 7094, 84168, 2037, 4628, 70, 71, 2036, 5879, 998	581	174	6781	2.28059	0.0225323	0.00325042	0.0156698
GOTERM_BP_FAT	GO:0030199~collagen fibril organization	10	1.46199	9.73675e-06	1280, 1290, 1281, 302, 4060, 1277, 7373, 16948, 1278, 871	581	19	6781	6.14277	0.0247511	0.00312791	0.0172322
UP_TISSUE	Colon adenocarcinoma	17	2.48538	9.94684e-06	6122, 5250, 5908, 302, 5230, 6133, 7298, 8607, 310, 1982, 6059, 6202, 6210, 6224, 2597, 991, 203068	667	61	8634	3.60749	0.00266222	0.000296153	0.0130624
GOTERM_BP_FAT	GO:0007155~cell adhesion	57	8.33333	1.01083e-05	10894, 1293, 4301, 1291, 27020, 1295, 649, 55742, 3339, 2335, 7791, 1009, 6347, 2195, 387, 3678, 3921, 87, 4921, 1280, 1281, 3611, 165, 131566, 51330, 3491, 4831, 3915, 1490, 4026, 3910, 5879, 5311, 12833, 10979, 961, 8763, 667, 4585, 1842, 7373, 1462, 4017, 9231, 1306, 390, 8754, 351, 4478, 6387, 8910, 241226, 4627, 84168, 7058, 421, 7057	581	367	6781	1.8127	0.0256832	0.00288681	0.0178897
GOTERM_CC_FAT	GO:0048770~pigment granule	20	2.92398	1.04111e-05	10130, 822, 5862, 813, 2923, 302, 4673, 7037, 6856, 3312, 3309, 3326, 6513, 10575, 483, 6386, 7534, 1509, 5879, 4323	544	75	6387	3.13088	0.00444606	0.000262082	0.0146634
GOTERM_CC_FAT	GO:0042470~melanosome	20	2.92398	1.04111e-05	10130, 822, 5862, 813, 2923, 302, 4673, 7037, 6856, 3312, 3309, 3326, 6513, 10575, 483, 6386, 7534, 1509, 5879, 4323	544	75	6387	3.13088	0.00444606	0.000262082	0.0146634
GOTERM_BP_FAT	GO:0022610~biological adhesion	57	8.33333	1.09948e-05	10894, 1293, 4301, 1291, 27020, 1295, 649, 55742, 3339, 2335, 7791, 1009, 6347, 2195, 387, 3678, 3921, 87, 4921, 1280, 1281, 3611, 165, 131566, 51330, 3491, 4831, 3915, 1490, 4026, 3910, 5879, 5311, 12833, 10979, 961, 8763, 667, 4585, 1842, 7373, 1462, 4017, 9231, 1306, 390, 8754, 351, 4478, 6387, 8910, 241226, 4627, 84168, 7058, 421, 7057	581	368	6781	1.80778	0.027904	0.00282607	0.0194585
GOTERM_CC_FAT	GO:0030529~ribonucleoprotein complex	58	8.47953	1.15673e-05	6122, 6124, 1938, 6125, 51373, 6164, 6204, 6206, 6168, 6209, 6210, 1665, 3921, 6218, 6154, 23644, 6152, 6159, 6158, 6156, 6224, 3185, 55323, 10813, 6191, 200916, 6193, 26986, 6142, 7514, 6143, 4736, 8761, 3312, 11171, 10946, 64965, 6139, 643531, 6138, 6136, 6173, 6134, 6171, 6170, 6132, 6133, 6130, 4869, 6232, 10492, 8087, 6175, 6233, 6203, 6202, 6228, 6227, 6129	544	380	6387	1.79202	0.00493858	0.000275008	0.0162917
UP_TISSUE	Muscle	74	10.8187	1.56482e-05	6122, 805, 6124, 7846, 1937, 2098, 3281, 6871, 5910, 10541, 10480, 284119, 533, 4154, 1280, 5606, 308, 7407, 10099, 79892, 3309, 10376, 79191, 163, 7345, 25878, 84336, 5937, 10006, 5837, 55323, 55616, 70, 10813, 71, 6191, 3646, 26986, 65108, 84293, 1457, 55920, 11130, 6142, 967, 6143, 347733, 79720, 8614, 1605, 6678, 2597, 7373, 4131, 3799, 6133, 3839, 6624, 4673, 1019, 3326, 10987, 6175, 4171, 8…	667	581	8634	1.6487	0.00418496	0.000419287	0.0205488
GOTERM_CC_FAT	GO:0044430~cytoskeletal part	69	10.0877	1.65305e-05	989, 11051, 805, 7846, 29127, 800, 7791, 22933, 5025, 8841, 23176, 4000, 10540, 79959, 7168, 830, 55125, 64780, 27072, 23022, 3611, 10376, 10093, 10092, 10627, 10097, 10096, 4831, 10094, 70, 7171, 402, 5311, 55920, 822, 5108, 347733, 5413, 10979, 9260, 1072, 8655, 11034, 9218, 6902, 84790, 4131, 653888, 1641, 3799, 4869, 8607, 26509, 55207, 7461, 5902, 351, 7431, 9181, 1781, 4627, 991, 203068, 75…	544	485	6387	1.67034	0.00705012	0.000372304	0.0232812
UP_TISSUE	Epithelium	173	25.2924	1.6982e-05	4301, 10130, 84271, 2004, 5230, 22872, 7295, 29127, 800, 51373, 6164, 2335, 8672, 6423, 55740, 10541, 10480, 79901, 3726, 284119, 11017, 3482, 84674, 7167, 1975, 51776, 10611, 51368, 9448, 23644, 79892, 6152, 22984, 6156, 8498, 23317, 1982, 7071, 10627, 10006, 31, 4026, 3910, 10813, 51433, 2023, 7203, 7204, 55920, 1915, 3312, 6282, 3895, 1072, 11034, 10946, 2597, 84790, 23327, 9168, 85440, 1641, …	667	1679	8634	1.33377	0.00454088	0.000413661	0.0223001
GOTERM_BP_FAT	GO:0006928~cell motion	46	6.72515	1.91918e-05	10894, 7295, 800, 2335, 6347, 1072, 11034, 7168, 7424, 3678, 1462, 653888, 4323, 1641, 5159, 830, 301, 14165, 7763, 5362, 6152, 10512, 9839, 6233, 351, 51330, 7431, 239, 10092, 4478, 6387, 10097, 10096, 4627, 3915, 6386, 10094, 1490, 203068, 7094, 7171, 4628, 71, 5879, 3569, 7057	581	279	6781	1.92429	0.0481997	0.00448085	0.0339631
INTERPRO	IPR001007:von Willebrand factor, type C	10	1.46199	2.11787e-05	1280, 1290, 1281, 3491, 1842, 11167, 1490, 1277, 7058, 7057	635	22	8066	5.7738	0.023586	0.023586	0.033966
SP_PIR_KEYWORDS	calcium binding	18	2.63158	2.35279e-05	824, 805, 302, 301, 1009, 308, 310, 6271, 6678, 6282, 5358, 10627, 3915, 7058, 5954, 87, 5955, 7057	678	72	8789	3.24078	0.0117417	0.000908138	0.0338948
GOTERM_BP_FAT	GO:0043062~extracellular structure organization	22	3.21637	2.71012e-05	1280, 1281, 1290, 302, 3339, 16948, 3611, 351, 2280, 3491, 241226, 1842, 10585, 3915, 4060, 1277, 1634, 7373, 1278, 871, 3958, 4131	581	93	6781	2.76094	0.0673818	0.00579642	0.047957
SMART	SM00214:VWC	10	1.46199	3.29224e-05	1280, 1290, 1281, 3491, 1842, 11167, 1490, 1277, 7058, 7057	360	22	4306	5.43687	0.0073476	0.0073476	0.0420215
GOTERM_BP_FAT	GO:0033043~regulation of organelle organization	29	4.23977	3.43376e-05	822, 7514, 1072, 667, 11034, 79959, 7168, 7334, 387, 9168, 23113, 4131, 653888, 830, 2067, 91624, 7114, 4869, 3611, 857, 5902, 6387, 10092, 9181, 10096, 10094, 51143, 5879, 998	581	146	6781	2.31826	0.0845931	0.00677591	0.0607587
UCSC_TFBS	OCT1	580	84.7953	4.9181e-05	10894, 10897, 805, 2004, 84271, 5230, 29127, 800, 8887, 1316, 6871, 3480, 55379, 3482, 533, 2012, 11098, 10611, 8425, 1827, 51368, 5224, 27072, 8870, 2014, 10099, 5362, 23644, 165, 5366, 10093, 10092, 5358, 163, 7345, 3491, 6876, 10097, 10096, 10094, 2023, 7203, 7204, 84293, 824, 822, 5250, 347733, 8761, 27086, 310, 8763, 1843, 79628, 1842, 7334, 3399, 6748, 85440, 79621, 1848, 84883, 1306, 813, …	664	7055	8618	1.06701	0.00871623	0.00871623	0.0604488
KEGG_PATHWAY	hsa04512:ECM-receptor interaction	17	2.48538	6.01461e-05	1293, 1280, 1281, 1290, 1291, 3339, 2335, 961, 1605, 6383, 3915, 3678, 1277, 7058, 3910, 1278, 7057	275	58	2873	3.06213	0.00939878	0.00235802	0.0723668
UP_TISSUE	Cartilage	9	1.31579	6.56573e-05	1514, 1512, 2331, 8553, 5654, 4060, 2335, 871, 54829	667	20	8634	5.82504	0.0174428	0.00146532	0.0861932
GOTERM_CC_FAT	GO:0005885~Arp2/3 protein complex	6	0.877193	7.92853e-05	10093, 10092, 10097, 10096, 10094, 653888	544	7	6387	10.0636	0.0333661	0.00169533	0.111618
GOTERM_MF_FAT	GO:0003924~GTPase activity	26	3.80117	8.35028e-05	22931, 7846, 1938, 347733, 5413, 1915, 2783, 2790, 6237, 2771, 387, 84790, 14682, 64121, 5862, 390, 5861, 5908, 55207, 10376, 378, 4521, 377, 203068, 5879, 998	543	132	6445	2.33788	0.0562272	0.0115072	0.125684
GOTERM_BP_FAT	GO:0032535~regulation of cellular component size	33	4.82456	0.0001003	822, 22401, 4853, 5538, 1072, 11034, 2012, 9168, 4131, 653888, 1641, 64121, 830, 57142, 2014, 7114, 4869, 1019, 3611, 10493, 51094, 351, 131566, 136319, 51330, 6387, 10092, 239, 10096, 10094, 2023, 900, 5879	581	187	6781	2.05963	0.227548	0.0182728	0.177378
GOTERM_MF_FAT	GO:0048407~platelet-derived growth factor binding	7	1.02339	0.000110156	1280, 1281, 1291, 12833, 1277, 1278, 5159	543	11	6445	7.55316	0.0735007	0.0126431	0.165769
SP_PIR_KEYWORDS	hydroxylation	14	2.04678	0.000114008	1306, 1293, 1280, 1281, 1290, 1291, 12833, 1295, 2034, 10491, 1277, 7373, 1278, 4052	678	52	8789	3.49007	0.0556281	0.00407989	0.164143
GOTERM_MF_FAT	GO:0008135~translation factor activity, nucleic acid binding	17	2.48538	0.000118659	1933, 1938, 10209, 8562, 1937, 8661, 1915, 80237, 8672, 8666, 10987, 8664, 10480, 1982, 1974, 1975, 3646	543	68	6445	2.96731	0.078945	0.0116792	0.178555
UP_TISSUE	T-cell	32	4.67836	0.000120602	10971, 4301, 10897, 5781, 4853, 6124, 10399, 961, 8841, 3364, 10541, 55740, 11017, 8837, 8904, 51776, 4659, 55715, 55573, 3326, 1854, 7431, 6227, 10006, 10096, 4627, 1654, 4026, 2023, 5935, 7204, 901	667	199	8634	2.08153	0.0318064	0.00248331	0.15827
UP_TISSUE	Prostate	41	5.99415	0.000142721	84293, 262, 5250, 6122, 3783, 55588, 5538, 6678, 3726, 7965, 2790, 1843, 29082, 2872, 1665, 7167, 1388, 23327, 3921, 6139, 55737, 9639, 6171, 302, 54741, 7114, 4869, 26135, 6218, 10376, 6175, 131566, 10093, 1514, 4060, 553115, 421, 26355, 5935, 900, 5879	667	285	8634	1.8622	0.0375295	0.00272854	0.187272
GOTERM_CC_FAT	GO:0030055~cell-substrate junction	17	2.48538	0.00016199	91624, 55742, 10979, 7791, 857, 3611, 55740, 667, 60312, 2274, 10096, 6386, 55679, 3678, 4026, 7094, 87	544	69	6387	2.89266	0.0669882	0.00329634	0.227927
UCSC_TFBS	AP1	420	61.4035	0.000223822	10894, 805, 10897, 2004, 5230, 800, 8887, 1316, 6871, 3480, 55379, 533, 2012, 11098, 10611, 8425, 1827, 5226, 51368, 27072, 8870, 2014, 5362, 23644, 10099, 165, 10093, 5358, 163, 3491, 10097, 2023, 7204, 55920, 84293, 824, 822, 5250, 347733, 8761, 27086, 310, 1843, 79628, 7334, 6748, 85440, 1848, 84883, 1306, 813, 6764, 226, 8754, 6387, 2965, 10602, 908, 6383, 203068, 421, 6487, 10950, 27020, 591…	664	4884	8618	1.11612	0.0390613	0.0197252	0.27483
GOTERM_MF_FAT	GO:0005518~collagen binding	10	1.46199	0.000232111	1842, 4060, 1634, 84168, 7373, 2335, 871, 8754, 6678, 7057	543	27	6445	4.39602	0.148598	0.0199081	0.348996
SP_PIR_KEYWORDS	isopeptide bond	33	4.82456	0.000308371	805, 100047837, 2335, 8841, 5713, 16211, 667, 3895, 7168, 7334, 1052, 3659, 6748, 5111, 81605, 643531, 6134, 5224, 3837, 301, 5928, 4869, 10492, 6159, 10376, 6233, 9839, 5358, 6224, 4831, 3185, 203068, 2353, 402	678	219	8789	1.95335	0.143436	0.0102687	0.443399
UCSC_TFBS	TBP	239	34.9415	0.00030961	805, 2004, 5230, 29127, 800, 51571, 8887, 55742, 6206, 55740, 3726, 10480, 3480, 84674, 1974, 51776, 11098, 10611, 3921, 1827, 23137, 3098, 27072, 23644, 5362, 10099, 29, 145407, 5358, 10092, 7071, 163, 10097, 3915, 31, 3910, 440279, 7078, 11080, 7203, 56925, 7204, 84293, 8761, 27086, 1843, 81563, 7334, 6748, 85440, 1462, 1848, 389136, 55737, 813, 9991, 6764, 3839, 10491, 9897, 10492, 55207, 1363…	664	2576	8618	1.20418	0.0536276	0.0182053	0.379985
UP_SEQ_FEATURE	cross-link:Glycyl lysine isopeptide (Lys-Gly) (interchain with G-Cter in ubiquitin)	23	3.36257	0.0003532	6134, 5224, 805, 3837, 5928, 10492, 8841, 6159, 5713, 10376, 6233, 16211, 667, 3895, 5358, 7168, 6224, 4831, 203068, 6748, 5111, 402, 2353, 643531	678	130	8782	2.29165	0.515453	0.303906	0.607306
GOTERM_MF_FAT	GO:0003723~RNA binding	62	9.06433	0.000355315	11051, 10150, 6122, 84271, 6124, 6125, 51373, 6164, 8672, 284119, 6210, 51320, 64393, 1974, 1975, 4154, 677, 23543, 6154, 6152, 6159, 22984, 6158, 6156, 9704, 5937, 6224, 1654, 3185, 55323, 5935, 6191, 6193, 26986, 9782, 22401, 6142, 7514, 6143, 4736, 8761, 27254, 8904, 643531, 6138, 6136, 6173, 6171, 6170, 9991, 6132, 6133, 6130, 4869, 26135, 10492, 8666, 8087, 6175, 6203, 25917, 79039, 6129	543	472	6445	1.5591	0.218294	0.0269931	0.533781
PIR_SUPERFAMILY	PIRSF002255:collagen alpha 1(I) chain	5	0.730994	0.000373385	1280, 1290, 1281, 1277, 1278	368	5	3857	10.481	0.139724	0.139724	0.520106
SP_PIR_KEYWORDS	glycolysis	10	1.46199	0.000389378	3098, 5224, 5223, 3939, 7167, 5230, 2597, 226, 2023, 5315	678	31	8789	4.18165	0.177581	0.0121448	0.559573
SP_PIR_KEYWORDS	triple helix	9	1.31579	0.000394986	1293, 1280, 1290, 1281, 1291, 12833, 1277, 7373, 1278	678	25	8789	4.66673	0.179894	0.0115982	0.56761
GOTERM_BP_FAT	GO:0032956~regulation of actin cytoskeleton organization	15	2.19298	0.00041114	830, 822, 7114, 3611, 1072, 11034, 6387, 10092, 7168, 10096, 387, 10094, 9168, 5879, 653888	581	60	6781	2.91781	0.653022	0.0681339	0.725207
SP_PIR_KEYWORDS	collagen binding	5	0.730994	0.000461604	2331, 1634, 2335, 871, 6678	678	6	8789	10.8026	0.206878	0.0127941	0.663048
SP_PIR_KEYWORDS	acetylated amino end	15	2.19298	0.000477971	824, 805, 59, 302, 301, 308, 6209, 11034, 5576, 7534, 2992, 70, 71, 5315, 5226	678	67	8789	2.90219	0.213371	0.0125521	0.686482
SP_PIR_KEYWORDS	blocked amino end	16	2.33918	0.000498837	262, 1293, 1291, 5230, 16948, 6206, 2771, 378, 6227, 1975, 377, 4831, 6050, 3921, 402, 6193	678	75	8789	2.76547	0.221572	0.0124458	0.716351
UP_TISSUE	Mammary carcinoma	16	2.33918	0.000505749	830, 5783, 5223, 2923, 6232, 6206, 8661, 8754, 8614, 3309, 6282, 7431, 7167, 7078, 3646, 9962	667	75	8634	2.7615	0.126786	0.00899762	0.662165
GOTERM_MF_FAT	GO:0005539~glycosaminoglycan binding	18	2.63158	0.000507562	10894, 14165, 2335, 2252, 6347, 6159, 351, 26577, 3491, 1842, 11167, 5270, 1490, 1634, 7058, 8425, 1462, 643531, 7057	543	84	6445	2.54341	0.2966	0.0345713	0.761684
GOTERM_CC_FAT	GO:0005604~basement membrane	14	2.04678	0.000540724	1306, 1280, 30008, 302, 1295, 3339, 2335, 1605, 6678, 667, 3915, 7077, 3910, 7078	544	55	6387	2.98857	0.206651	0.0104672	0.758939
GOTERM_CC_FAT	GO:0042641~actomyosin	9	1.31579	0.000559188	989, 7168, 4627, 4628, 70, 10979, 7791, 3611, 9260	544	24	6387	4.4028	0.2129	0.0103547	0.78476
GOTERM_BP_FAT	GO:0032970~regulation of actin filament-based process	15	2.19298	0.000587419	830, 822, 7114, 3611, 1072, 11034, 6387, 10092, 7168, 10096, 387, 10094, 9168, 5879, 653888	581	62	6781	2.82369	0.779633	0.0901984	1.03462
GOTERM_BP_FAT	GO:0008064~regulation of actin polymerization or depolymerization	12	1.75439	0.000597651	830, 11034, 10092, 6387, 822, 10096, 7114, 10094, 9168, 5879, 653888, 1072	581	42	6781	3.33464	0.785364	0.0865425	1.05255
GOTERM_MF_FAT	GO:0003743~translation initiation factor activity	12	1.75439	0.000641608	1982, 1974, 10209, 8562, 1975, 8661, 8672, 8666, 3646, 10987, 8664, 10480	543	43	6445	3.31235	0.359033	0.0396277	0.961937
SP_PIR_KEYWORDS	actin binding	10	1.46199	0.000647958	11034, 5358, 4478, 7168, 6876, 302, 800, 87, 1265, 1072	678	33	8789	3.92822	0.277747	0.0153749	0.929566
GOTERM_BP_FAT	GO:0030832~regulation of actin filament length	12	1.75439	0.000742301	830, 11034, 10092, 6387, 822, 10096, 7114, 10094, 9168, 5879, 653888, 1072	581	43	6781	3.25709	0.852126	0.100745	1.30573
GOTERM_CC_FAT	GO:0005924~cell-substrate adherens junction	15	2.19298	0.000772727	91624, 55742, 10979, 7791, 3611, 857, 55740, 60312, 2274, 6386, 55679, 3678, 4026, 7094, 87	544	64	6387	2.75175	0.281691	0.013691	1.08293
UP_SEQ_FEATURE	short sequence motif:Cell attachment site	13	1.90058	0.000801321	1293, 1290, 1291, 12833, 2335, 1842, 241226, 1277, 7373, 3910, 7058, 4052, 7057	678	55	8782	3.06157	0.806827	0.421927	1.37282
UP_TISSUE	Liver	129	18.8596	0.0008037	10894, 1293, 10150, 10130, 1291, 5230, 10209, 800, 10404, 3339, 2335, 5538, 5025, 10541, 7168, 3482, 7167, 1975, 3678, 2012, 10611, 3921, 196463, 1281, 68366, 5223, 5362, 165, 1514, 1982, 5358, 1512, 2331, 3915, 31, 1490, 3910, 11080, 100047837, 2629, 1915, 3312, 10016, 10946, 9218, 2597, 23327, 6748, 1509, 5805, 1848, 56975, 813, 3839, 226, 10492, 8661, 9236, 2639, 3326, 6175, 8664, 54407, 7050,…	667	1282	8634	1.30253	0.193844	0.0133771	1.05037
SP_PIR_KEYWORDS	rrna-binding	6	0.877193	0.000833938	6203, 284119, 6132, 6125, 51373, 6191	678	11	8789	7.0708	0.342172	0.0188568	1.19488
GOTERM_MF_FAT	GO:0019843~rRNA binding	8	1.16959	0.000839988	6203, 284119, 6132, 6133, 6125, 4869, 51373, 6191	543	20	6445	4.7477	0.441419	0.0473709	1.25761
UP_SEQ_FEATURE	nucleotide phosphate-binding region:GTP	26	3.80117	0.000884688	989, 22931, 7846, 1938, 347733, 5413, 1915, 23176, 6237, 2771, 387, 84790, 14682, 64121, 5862, 390, 5861, 5908, 55207, 10376, 378, 377, 203068, 402, 5879, 998	678	166	8782	2.02875	0.837211	0.364806	1.51462
SP_PIR_KEYWORDS	pyroglutamic acid	9	1.31579	0.000922994	1293, 1280, 1290, 1281, 1291, 1277, 2335, 6347, 1278	678	28	8789	4.16672	0.370958	0.0199529	1.3217
SP_PIR_KEYWORDS	hydroxyproline	9	1.31579	0.000922994	1293, 1280, 1290, 1281, 1291, 12833, 1277, 7373, 1278	678	28	8789	4.16672	0.370958	0.0199529	1.3217
GOTERM_BP_FAT	GO:0006007~glucose catabolic process	11	1.60819	0.00101262	3098, 5224, 5223, 3939, 7167, 5230, 2597, 226, 2023, 5315, 5226	581	38	6781	3.37852	0.926304	0.12825	1.77722
GOTERM_BP_FAT	GO:0006096~glycolysis	10	1.46199	0.00107406	3098, 5224, 5223, 3939, 7167, 5230, 2597, 226, 2023, 5315	581	32	6781	3.64727	0.937094	0.129167	1.88408
UCSC_TFBS	HLF	280	40.9357	0.00108855	10897, 805, 84271, 5230, 29127, 800, 51571, 8887, 1316, 2335, 6871, 6206, 55740, 79901, 3480, 3482, 1974, 533, 1975, 51776, 59342, 10611, 1827, 27072, 55858, 5362, 51094, 165, 29, 83607, 1982, 5358, 10092, 7071, 163, 3491, 6876, 3915, 31, 3910, 440279, 7078, 11080, 56925, 7204, 55920, 1457, 27086, 310, 8763, 1072, 1843, 1842, 81563, 1462, 23113, 389136, 643253, 55737, 1306, 9991, 6764, 3837, 1521…	664	3142	8618	1.15662	0.176233	0.0473111	1.33012
GOTERM_MF_FAT	GO:0005178~integrin binding	11	1.60819	0.00110305	1281, 1842, 3678, 1490, 7077, 3611, 8425, 8754, 87, 7057, 667	543	39	6445	3.34774	0.534589	0.0571362	1.64841
GOTERM_BP_FAT	GO:0001944~vasculature development	28	4.09357	0.00114106	2004, 2034, 8841, 3726, 7424, 4323, 677, 1306, 57142, 1281, 4313, 302, 14165, 7763, 16948, 857, 10512, 51330, 6387, 3491, 5396, 4627, 1277, 58504, 1490, 3910, 1278, 7057	581	170	6781	1.92232	0.947069	0.130591	2.0005
GOTERM_MF_FAT	GO:0001871~pattern binding	18	2.63158	0.0011553	10894, 14165, 2335, 2252, 6347, 6159, 351, 26577, 3491, 1842, 11167, 5270, 1490, 1634, 7058, 8425, 1462, 643531, 7057	543	90	6445	2.37385	0.551158	0.055614	1.72586
GOTERM_MF_FAT	GO:0030247~polysaccharide binding	18	2.63158	0.0011553	10894, 14165, 2335, 2252, 6347, 6159, 351, 26577, 3491, 1842, 11167, 5270, 1490, 1634, 7058, 8425, 1462, 643531, 7057	543	90	6445	2.37385	0.551158	0.055614	1.72586
GOTERM_CC_FAT	GO:0001725~stress fiber	8	1.16959	0.00124768	989, 7168, 4627, 4628, 10979, 7791, 3611, 9260	544	21	6387	4.47269	0.413944	0.0211468	1.74312
GOTERM_BP_FAT	GO:0009612~response to mechanical stimulus	11	1.60819	0.00125958	5311, 1277, 6347, 857, 2353, 7078, 8061, 4131, 4323, 1827, 3726	581	39	6781	3.29189	0.961	0.137106	2.2061
SP_PIR_KEYWORDS	hydroxylysine	8	1.16959	0.00128102	1293, 1280, 1290, 1281, 1291, 1277, 7373, 1278	678	23	8789	4.50891	0.47454	0.0264555	1.82998
SP_PIR_KEYWORDS	Initiation factor	10	1.46199	0.00128382	1982, 1974, 10209, 1975, 8661, 8672, 8666, 3646, 8664, 10480	678	36	8789	3.60087	0.47528	0.0254657	1.83395
GOTERM_CC_FAT	GO:0005583~fibrillar collagen	6	0.877193	0.00130627	1280, 1290, 1281, 4060, 1277, 1278	544	11	6387	6.40408	0.428477	0.0212875	1.82429
UCSC_TFBS	EVI1	535	78.2164	0.00133723	10897, 805, 2004, 5230, 29127, 800, 8887, 1316, 3281, 6871, 3480, 55379, 3482, 533, 2012, 11098, 10611, 8425, 1827, 51368, 27072, 8870, 2014, 930, 10099, 5362, 23644, 10093, 10092, 5358, 163, 6876, 10097, 10096, 402, 7204, 84293, 55920, 824, 5250, 8761, 27086, 310, 8763, 1843, 79628, 1842, 7334, 3399, 6748, 85440, 79621, 1848, 84883, 1306, 813, 6764, 226, 22909, 8754, 55207, 2965, 6387, 10602, 11…	664	6529	8618	1.06352	0.211943	0.0465202	1.63169
GOTERM_CC_FAT	GO:0016323~basolateral plasma membrane	22	3.21637	0.00145277	91624, 301, 55742, 10979, 7791, 857, 3611, 8754, 55740, 60312, 6513, 667, 4478, 2274, 10096, 6386, 55679, 3678, 4026, 7094, 87, 9962	544	123	6387	2.09998	0.463258	0.0227823	2.02694
UCSC_TFBS	BACH2	309	45.1754	0.00148048	10897, 805, 2004, 1192, 84271, 5230, 29127, 800, 1316, 2335, 6871, 10204, 55740, 3726, 3480, 54498, 7167, 55540, 533, 59342, 51776, 1975, 10611, 8425, 51368, 27072, 2014, 930, 23644, 5362, 29, 83607, 5358, 163, 3491, 10097, 6876, 6224, 3915, 31, 7077, 1490, 2023, 7204, 55920, 84293, 824, 9880, 5250, 347733, 8761, 27086, 310, 728113, 1843, 79628, 81563, 2597, 84790, 6748, 1462, 389136, 84883, 1306…	664	3525	8618	1.13773	0.231812	0.0430015	1.80504
GOTERM_BP_FAT	GO:0046605~regulation of centrosome cycle	5	0.730994	0.00150322	79959, 7514, 4869, 51143, 5902	581	7	6781	8.33661	0.979187	0.154947	2.62749
UCSC_TFBS	SOX5	327	47.807	0.0015199	10897, 805, 2004, 10342, 5230, 51571, 29127, 800, 55742, 1316, 2335, 6347, 6871, 10204, 55740, 79901, 3480, 3482, 7168, 7167, 64393, 533, 51776, 1975, 2012, 11098, 10611, 3921, 23137, 51368, 3098, 27072, 55858, 5362, 10099, 51094, 165, 29, 10092, 5358, 163, 3491, 10627, 10097, 80218, 10096, 6224, 2331, 31, 7077, 1490, 7171, 3910, 2023, 440279, 7078, 11080, 7203, 7204, 84293, 1457, 9880, 822, 2708…	664	3757	8618	1.12965	0.237191	0.0379398	1.85269
SP_PIR_KEYWORDS	cell adhesion	29	4.23977	0.00152147	4301, 1293, 12833, 1291, 1295, 55742, 10979, 2335, 1009, 7791, 961, 8763, 667, 2195, 4585, 3678, 7373, 1306, 351, 51330, 241226, 3491, 3915, 1490, 4026, 3910, 7058, 421, 7057	678	201	8789	1.8703	0.534368	0.0289705	2.16999
GOTERM_CC_FAT	GO:0005925~focal adhesion	14	2.04678	0.00152429	55742, 10979, 7791, 3611, 857, 55740, 60312, 2274, 6386, 55679, 3678, 4026, 7094, 87	544	61	6387	2.69461	0.479462	0.0230478	2.12573
GOTERM_BP_FAT	GO:0031589~cell-substrate adhesion	15	2.19298	0.0015426	10894, 5311, 1281, 2335, 3611, 8754, 51330, 4585, 8910, 1842, 387, 3915, 1490, 84168, 87	581	68	6781	2.57454	0.981197	0.152591	2.69546
UP_TISSUE	Ovary	59	8.62573	0.00156288	6122, 1291, 81671, 10950, 1938, 6659, 113655, 6164, 10399, 8672, 23207, 6259, 3921, 79583, 708, 64121, 677, 5223, 308, 10099, 6159, 5366, 30851, 6224, 3185, 6050, 71, 2023, 5315, 871, 29789, 6193, 84293, 5250, 967, 1915, 961, 3312, 51026, 1809, 3895, 1072, 2872, 10016, 1842, 2274, 6902, 84790, 85440, 643531, 6136, 6171, 57142, 6132, 6713, 10493, 146059, 468, 991, 5954	667	510	8634	1.4975	0.342414	0.0243561	2.03318
SP_PIR_KEYWORDS	lysosome	19	2.77778	0.00156522	196463, 4864, 112770, 967, 4125, 2629, 5538, 8763, 55207, 1514, 79156, 1513, 10437, 1512, 5476, 3482, 9516, 55332, 1509	678	109	8789	2.25963	0.544498	0.0287042	2.23173
SP_PIR_KEYWORDS	Secreted	78	11.4035	0.00161896	1293, 1290, 1291, 2051, 1295, 3339, 10404, 2335, 6347, 2252, 2817, 6423, 55540, 59342, 11098, 8425, 71690, 51368, 1280, 4313, 1281, 1893, 5118, 30008, 302, 7037, 165, 3956, 3491, 25878, 5270, 2331, 3915, 1490, 7077, 1277, 3910, 1278, 7078, 84293, 219348, 12833, 133, 25987, 8763, 1605, 8614, 54829, 6678, 26577, 4585, 1842, 7424, 5654, 7373, 1462, 4052, 4017, 64175, 1306, 56975, 813, 3735, 14165, 1…	678	720	8789	1.40434	0.556642	0.0286314	2.30753
GOTERM_CC_FAT	GO:0005912~adherens junction	19	2.77778	0.00168811	9231, 4301, 91624, 55742, 10979, 7791, 857, 3611, 55740, 60312, 2697, 2274, 4627, 6386, 55679, 3678, 4026, 7094, 87	544	100	6387	2.23075	0.514765	0.0246269	2.35168
SP_PIR_KEYWORDS	prenylated cysteine	7	1.02339	0.00169656	2790, 6237, 5862, 5861, 5879, 4000, 998	678	18	8789	5.04122	0.573608	0.0289652	2.41688
GOTERM_MF_FAT	GO:0019838~growth factor binding	16	2.33918	0.00183938	1280, 1281, 1291, 12833, 3480, 3491, 3482, 5654, 1490, 1277, 1278, 8425, 4052, 71690, 7057, 5159	543	78	6445	2.43472	0.72081	0.0815405	2.73463
SP_PIR_KEYWORDS	angiogenesis	11	1.60819	0.00184945	51330, 1306, 4313, 1893, 7424, 2034, 1295, 58504, 3339, 2335, 7453	678	45	8789	3.16876	0.605163	0.0305012	2.63199
GOTERM_BP_FAT	GO:0001568~blood vessel development	27	3.94737	0.00187643	2004, 2034, 8841, 3726, 7424, 4323, 1306, 677, 57142, 1281, 4313, 302, 14165, 16948, 857, 10512, 51330, 6387, 5396, 3491, 4627, 1277, 58504, 1490, 3910, 1278, 7057	581	167	6781	1.88697	0.992049	0.17583	3.26966
SP_PIR_KEYWORDS	methylated carboxyl end	5	0.730994	0.00189985	2790, 6237, 5879, 4000, 998	678	8	8789	8.10195	0.615046	0.0303253	2.70281
BIOCARTA	h_glycolysisPathway:Glycolysis Pathway	6	0.877193	0.00190172	3098, 5223, 7167, 5230, 2597, 2023	102	10	962	5.65882	0.2928	0.2928	2.32162
UP_SEQ_FEATURE	domain:EF-hand 5	5	0.730994	0.00190552	10016, 813, 553115, 5954, 5955	678	8	8782	8.0955	0.979999	0.542689	3.23547
GOTERM_MF_FAT	GO:0005201~extracellular matrix structural constituent	13	1.90058	0.00198857	1306, 1280, 1281, 1290, 30008, 2335, 4585, 3915, 4060, 1277, 7373, 3910, 1278	543	56	6445	2.75536	0.748283	0.0826035	2.95334
GOTERM_CC_FAT	GO:0032432~actin filament bundle	8	1.16959	0.00226449	989, 7168, 4627, 4628, 10979, 7791, 3611, 9260	544	23	6387	4.08376	0.621031	0.0318259	3.14278
KEGG_PATHWAY	hsa04810:Regulation of actin cytoskeleton	24	3.50877	0.00241774	7114, 2335, 2252, 55740, 1072, 10093, 4478, 10092, 6237, 10627, 387, 4627, 3678, 10094, 55970, 4659, 4628, 10787, 71, 87, 5879, 998, 653888, 5159	275	131	2873	1.914	0.316169	0.0731921	2.87144
GOTERM_BP_FAT	GO:0007017~microtubule-based process	24	3.50877	0.00263067	11130, 5108, 7846, 4869, 347733, 857, 8841, 10376, 5902, 667, 10540, 351, 8655, 3895, 10093, 7345, 1781, 4627, 203068, 84790, 85440, 4131, 1164, 3799	581	145	6781	1.93179	0.998864	0.229549	4.55529
UCSC_TFBS	NFE2	258	37.7193	0.00278974	10897, 805, 2004, 10209, 800, 51571, 8887, 55742, 1316, 55740, 3480, 3482, 54498, 7168, 55540, 533, 1975, 51776, 11098, 10611, 1827, 5226, 51368, 27072, 5224, 8870, 6218, 5362, 145407, 29, 83607, 7071, 7345, 10097, 6876, 6224, 3915, 2331, 31, 1490, 7077, 2023, 440279, 7078, 7204, 1457, 824, 9880, 347733, 27086, 310, 728113, 79628, 1842, 81563, 2597, 1462, 23113, 389136, 1848, 55737, 1306, 9991, 6…	664	2909	8618	1.1511	0.39181	0.060266	3.37632
GOTERM_CC_FAT	GO:0015630~microtubule cytoskeleton	43	6.28655	0.00280072	5311, 55920, 11051, 989, 5108, 805, 7846, 29127, 347733, 22933, 8841, 10540, 8655, 667, 79959, 9218, 6902, 84790, 4131, 1641, 3799, 55125, 27072, 4869, 8607, 26509, 55207, 10376, 5902, 7461, 351, 10093, 9181, 1781, 4627, 4831, 991, 7813, 203068, 51143, 4628, 9516, 402	544	320	6387	1.57767	0.698923	0.0379821	3.87343
GOTERM_BP_FAT	GO:0051789~response to protein stimulus	17	2.48538	0.00287612	22824, 1192, 1958, 14165, 7407, 3312, 3326, 7071, 7913, 3491, 10096, 1388, 3399, 2353, 871, 11080, 4131	581	88	6781	2.25467	0.999397	0.240113	4.97018
GOTERM_MF_FAT	GO:0008201~heparin binding	14	2.04678	0.0029145	14165, 2335, 2252, 6347, 6159, 351, 26577, 1842, 3491, 11167, 5270, 1490, 7058, 643531, 7057	543	66	6445	2.51772	0.867702	0.112176	4.30053
UP_TISSUE	Coronary artery	11	1.60819	0.00310526	26118, 131566, 7431, 83892, 10627, 8870, 10946, 51143, 8607, 79572, 6175	667	48	8634	2.96645	0.565476	0.04525	4.00218
GOTERM_BP_FAT	GO:0001503~ossification	15	2.19298	0.00310977	1280, 4313, 1290, 865, 649, 3339, 1009, 6678, 9260, 1513, 7071, 2274, 1277, 1490, 4323	581	73	6781	2.3982	0.99967	0.248979	5.36353
GOTERM_CC_FAT	GO:0005852~eukaryotic translation initiation factor 3 complex	6	0.877193	0.00315215	8661, 8666, 3646, 10987, 8664, 10480	544	13	6387	5.41883	0.741084	0.0413475	4.3495
SP_PIR_KEYWORDS	collagen	12	1.75439	0.00316767	26577, 1293, 1306, 1280, 1290, 1281, 1291, 12833, 1295, 1277, 7373, 1278	678	56	8789	2.77781	0.796623	0.0485534	4.46847
SP_PIR_KEYWORDS	calcium/phospholipid-binding	5	0.730994	0.0032124	302, 301, 308, 310, 728113	678	9	8789	7.20174	0.801153	0.0477675	4.53021
UCSC_TFBS	FOXO1	284	41.5205	0.00322044	10894, 805, 2004, 29127, 800, 51571, 8887, 1316, 6871, 10204, 55740, 10480, 3480, 6210, 3482, 54498, 7168, 55540, 51776, 2012, 10611, 3921, 23137, 51368, 27072, 5223, 6218, 23644, 5362, 29, 5366, 1982, 5358, 10627, 3491, 10097, 6876, 3915, 31, 7077, 3910, 440279, 402, 11080, 56925, 7204, 27086, 310, 1072, 81563, 7334, 6748, 85440, 1462, 23113, 389136, 1848, 84883, 643253, 55737, 1306, 813, 6764, …	664	3245	8618	1.13591	0.436824	0.0618035	3.88815
UP_SEQ_FEATURE	glycosylation site:O-linked (Gal...)	5	0.730994	0.00322183	1293, 1280, 1281, 1277, 7373	678	9	8782	7.196	0.998665	0.668161	5.41262
GOTERM_BP_FAT	GO:0019320~hexose catabolic process	11	1.60819	0.00333145	3098, 5224, 5223, 3939, 7167, 5230, 2597, 226, 2023, 5315, 5226	581	44	6781	2.91781	0.999814	0.256353	5.73532
UCSC_TFBS	E4BP4	294	42.9825	0.00333228	805, 2004, 5230, 29127, 800, 51571, 8887, 1316, 2335, 10204, 55740, 10480, 3480, 3482, 64393, 55540, 59342, 1975, 51776, 2012, 11098, 10611, 1827, 23137, 27072, 55858, 6218, 23644, 5362, 55751, 165, 145407, 1982, 10092, 5358, 7071, 163, 7345, 3491, 80218, 3915, 31, 3910, 440279, 7078, 56925, 7204, 55920, 27086, 310, 79628, 1842, 81563, 7334, 3399, 1462, 23113, 389136, 55737, 1306, 813, 9991, 3837…	664	3374	8618	1.13094	0.447961	0.0576831	4.02065
SP_PIR_KEYWORDS	EF hand	10	1.46199	0.00337876	824, 5358, 805, 10627, 5954, 6271, 5955, 87, 6678, 6282	678	41	8789	3.16174	0.817135	0.0487428	4.75953
SP_PIR_KEYWORDS	heparin-binding	10	1.46199	0.00337876	26577, 3491, 11167, 5270, 1490, 7058, 2335, 6159, 643531, 7057, 351	678	41	8789	3.16174	0.817135	0.0487428	4.75953
INTERPRO	IPR000217:Tubulin	5	0.730994	0.00345866	7846, 347733, 203068, 84790, 10376	635	9	8066	7.05687	0.979852	0.858057	5.40583
INTERPRO	IPR018316:Tubulin/FtsZ, 2-layer sandwich domain	5	0.730994	0.00345866	7846, 347733, 203068, 84790, 10376	635	9	8066	7.05687	0.979852	0.858057	5.40583
UP_TISSUE	Uterus	106	15.4971	0.00348624	1293, 10342, 22872, 5230, 51571, 51373, 10480, 10540, 55379, 7168, 7167, 1974, 483, 59342, 1975, 11098, 1827, 4921, 23137, 9639, 5223, 55858, 80237, 22984, 6158, 5366, 8498, 23317, 10093, 6876, 1278, 7078, 7203, 23313, 1457, 55920, 10527, 25987, 1915, 3312, 2783, 1072, 8655, 7334, 23327, 9168, 10113, 3799, 1265, 6171, 8562, 226, 10492, 8661, 10493, 54541, 4171, 8664, 6202, 6387, 10602, 5573, 5567…	667	1061	8634	1.29323	0.607785	0.0480667	4.48288
SP_PIR_KEYWORDS	methylation	23	3.36257	0.00370972	6173, 805, 390, 59, 5908, 22931, 8761, 1915, 6159, 8087, 10376, 2790, 6237, 387, 2597, 55970, 203068, 70, 71, 5935, 643531, 5879, 998, 26986	678	155	8789	1.92356	0.845219	0.051911	5.21423
SP_PIR_KEYWORDS	gtp-binding	26	3.80117	0.00400684	989, 22931, 7846, 1938, 347733, 5413, 1915, 23176, 6237, 2771, 387, 84790, 14682, 64121, 5862, 390, 5861, 5908, 55207, 10376, 378, 377, 203068, 402, 5879, 998	678	185	8789	1.82184	0.866743	0.054447	5.6207
UP_SEQ_FEATURE	propeptide:N-terminal propeptide	4	0.584795	0.00405323	1280, 1281, 1277, 1278	678	5	8782	10.3622	0.999759	0.695782	6.76388
SP_PIR_KEYWORDS	gluconeogenesis	6	0.877193	0.00418149	5224, 5223, 7167, 5230, 2597, 226	678	15	8789	5.18525	0.877973	0.0552658	5.85889
UP_TISSUE	Eye	66	9.64912	0.00446066	22873, 5783, 1933, 5781, 6124, 10209, 1937, 6164, 6871, 6423, 79041, 6210, 9107, 59342, 4076, 111173, 5928, 7037, 1854, 10376, 6251, 8498, 7071, 163, 1512, 4831, 31, 10813, 7171, 71, 9159, 2023, 6191, 10971, 83892, 23677, 865, 2034, 1915, 10016, 10946, 2597, 4131, 25800, 6173, 57142, 6170, 3837, 6624, 6130, 226, 7763, 8661, 10492, 10987, 351, 54407, 25917, 203068, 7534, 4628, 85025, 55536, 900, 6…	667	612	8634	1.39598	0.698243	0.0581475	5.70225
GOTERM_CC_FAT	GO:0070161~anchoring junction	19	2.77778	0.0044765	9231, 4301, 91624, 55742, 10979, 7791, 857, 3611, 55740, 60312, 2697, 2274, 4627, 6386, 55679, 3678, 4026, 7094, 87	544	109	6387	2.04656	0.853428	0.0565285	6.12391
GOTERM_CC_FAT	GO:0044421~extracellular region part	61	8.91813	0.00451895	1293, 1290, 1291, 1295, 649, 3339, 10404, 2335, 2252, 2817, 6347, 123920, 8425, 1280, 1281, 4313, 1893, 30008, 302, 1513, 3956, 3915, 5270, 2331, 1490, 1277, 7077, 3910, 6050, 1278, 7078, 3958, 133, 12833, 1605, 54829, 6678, 667, 4585, 1842, 7424, 5654, 7373, 4052, 1462, 4017, 64175, 4323, 1306, 226, 14165, 16948, 10491, 10512, 8754, 6387, 11167, 4060, 1634, 3569, 7057	544	507	6387	1.4126	0.856079	0.0554196	6.18028
GOTERM_BP_FAT	GO:0006413~translational initiation	9	1.31579	0.00452912	10209, 8562, 6218, 8661, 8666, 6193, 3646, 8664, 10480	581	32	6781	3.28254	0.999992	0.322592	7.72025
GOTERM_BP_FAT	GO:0070507~regulation of microtubule cytoskeleton organization	9	1.31579	0.00452912	79959, 9181, 7514, 4869, 51143, 857, 4131, 5902, 667	581	32	6781	3.28254	0.999992	0.322592	7.72025
GOTERM_BP_FAT	GO:0032271~regulation of protein polymerization	11	1.60819	0.00468667	830, 10092, 822, 10096, 7114, 10094, 9168, 857, 4131, 5879, 653888	581	46	6781	2.79095	0.999994	0.322983	7.97841
GOTERM_BP_FAT	GO:0046365~monosaccharide catabolic process	11	1.60819	0.00468667	3098, 5224, 5223, 3939, 7167, 5230, 2597, 226, 2023, 5315, 5226	581	46	6781	2.79095	0.999994	0.322983	7.97841
INTERPRO	IPR008160:Collagen triple helix repeat	11	1.60819	0.00483953	1293, 1306, 1280, 1290, 1281, 1291, 12833, 1295, 1277, 7373, 1278	635	50	8066	2.79452	0.995778	0.838373	7.48658
GOTERM_BP_FAT	GO:0051258~protein polymerization	8	1.16959	0.0050289	10093, 7846, 347733, 203068, 84790, 857, 5879, 10376	581	26	6781	3.59116	0.999998	0.333378	8.53684
SP_PIR_KEYWORDS	annexin	5	0.730994	0.00503031	302, 301, 308, 310, 728113	678	10	8789	6.48156	0.920467	0.0644501	7.0085
UP_SEQ_FEATURE	repeat:Annexin 2	5	0.730994	0.00504482	302, 301, 308, 310, 728113	678	10	8782	6.4764	0.999969	0.726551	8.3517
UP_SEQ_FEATURE	repeat:Annexin 3	5	0.730994	0.00504482	302, 301, 308, 310, 728113	678	10	8782	6.4764	0.999969	0.726551	8.3517
UP_SEQ_FEATURE	domain:Fibrillar collagen NC1	5	0.730994	0.00504482	1280, 1290, 1281, 1277, 1278	678	10	8782	6.4764	0.999969	0.726551	8.3517
UP_SEQ_FEATURE	repeat:Annexin 4	5	0.730994	0.00504482	302, 301, 308, 310, 728113	678	10	8782	6.4764	0.999969	0.726551	8.3517
UP_SEQ_FEATURE	repeat:Annexin 1	5	0.730994	0.00504482	302, 301, 308, 310, 728113	678	10	8782	6.4764	0.999969	0.726551	8.3517
GOTERM_BP_FAT	GO:0060348~bone development	15	2.19298	0.00514437	1280, 4313, 1290, 865, 649, 3339, 1009, 6678, 9260, 1513, 7071, 2274, 1277, 1490, 4323	581	77	6781	2.27362	0.999998	0.331218	8.72453
GOTERM_BP_FAT	GO:0007015~actin filament organization	12	1.75439	0.00521792	10093, 11034, 5358, 9181, 387, 800, 6624, 226, 70, 87, 5879, 1072	581	54	6781	2.59361	0.999999	0.327035	8.8439
GOTERM_CC_FAT	GO:0005576~extracellular region	95	13.8889	0.00529573	1293, 1290, 1291, 805, 2051, 1295, 649, 3339, 10404, 2335, 6347, 2817, 2252, 5538, 6423, 55540, 59342, 11098, 123920, 8425, 71690, 87, 51368, 1280, 4313, 1281, 1893, 5118, 30008, 302, 7037, 165, 1514, 1513, 10437, 3956, 3491, 25878, 2331, 5270, 3915, 1490, 7077, 1277, 3910, 6050, 1278, 7078, 3958, 84293, 219348, 12833, 133, 25987, 8763, 1605, 8614, 54829, 6678, 667, 26577, 57190, 4585, 1842, 7424…	544	864	6387	1.29095	0.896955	0.0628681	7.2062
INTERPRO	IPR018252:Annexin repeat, conserved site	5	0.730994	0.00540903	302, 301, 308, 310, 728113	635	10	8066	6.35118	0.997785	0.783059	8.33215
INTERPRO	IPR003008:Tubulin/FtsZ, GTPase domain	5	0.730994	0.00540903	7846, 347733, 203068, 84790, 10376	635	10	8066	6.35118	0.997785	0.783059	8.33215
INTERPRO	IPR001464:Annexin	5	0.730994	0.00540903	302, 301, 308, 310, 728113	635	10	8066	6.35118	0.997785	0.783059	8.33215
INTERPRO	IPR000885:Fibrillar collagen, C-terminal	5	0.730994	0.00540903	1280, 1290, 1281, 1277, 1278	635	10	8066	6.35118	0.997785	0.783059	8.33215
INTERPRO	IPR017975:Tubulin, conserved site	5	0.730994	0.00540903	7846, 347733, 203068, 84790, 10376	635	10	8066	6.35118	0.997785	0.783059	8.33215
INTERPRO	IPR018502:Annexin repeat	5	0.730994	0.00540903	302, 301, 308, 310, 728113	635	10	8066	6.35118	0.997785	0.783059	8.33215
UCSC_TFBS	FOXD3	229	33.4795	0.00542699	805, 84271, 29127, 800, 51571, 1316, 2335, 10204, 6209, 55740, 10480, 3480, 1974, 51776, 2012, 11098, 10611, 23137, 51368, 27072, 8870, 55858, 5362, 55751, 145407, 5358, 163, 10627, 3915, 31, 1490, 7077, 3910, 440279, 402, 7078, 7204, 55920, 347733, 27086, 310, 81563, 84790, 6748, 85440, 1462, 1848, 84883, 1306, 813, 9897, 10493, 8754, 136319, 6387, 6202, 9181, 118429, 25917, 6383, 4627, 6386, 70…	664	2580	8618	1.152	0.620399	0.084292	6.47149
UP_TISSUE	Lung fibroblast	8	1.16959	0.00547898	10550, 3956, 6383, 800, 10979, 2817, 1462, 51026	667	29	8634	3.5709	0.770627	0.0677129	6.96116
UCSC_TFBS	SOX9	299	43.7135	0.00555639	10894, 2004, 29127, 800, 6204, 55742, 2335, 3281, 55740, 3480, 6210, 3482, 7168, 7167, 533, 1975, 51776, 11098, 10611, 3921, 23137, 51368, 3098, 27072, 5224, 55858, 5362, 51094, 29, 1982, 10092, 5358, 3491, 7345, 80218, 10096, 3915, 2331, 31, 7171, 3910, 440279, 7078, 56925, 7203, 7204, 1457, 9880, 822, 8761, 27086, 8763, 1072, 1843, 79628, 81563, 3399, 6748, 85440, 1462, 23113, 389136, 1848, 643…	664	3465	8618	1.11997	0.62909	0.0793263	6.62098
GOTERM_BP_FAT	GO:0044087~regulation of cellular component biogenesis	17	2.48538	0.00564586	830, 822, 7114, 857, 6233, 10092, 7168, 387, 10096, 10094, 9168, 5879, 4131, 998, 4323, 653888, 7057	581	94	6781	2.11076	1	0.340576	9.53547
UCSC_TFBS	NKX22	299	43.7135	0.00565865	10897, 805, 2004, 10342, 5230, 10209, 800, 51571, 8887, 55742, 1316, 2335, 3281, 10204, 6209, 3726, 3480, 55379, 3482, 54498, 7168, 1974, 64393, 533, 1975, 51776, 11098, 10611, 1827, 27072, 280636, 55858, 6218, 23644, 5362, 10099, 51094, 1982, 5358, 163, 10097, 10096, 6224, 3915, 31, 3910, 440279, 7078, 402, 56925, 7204, 824, 1457, 9880, 8761, 27086, 8763, 1842, 81563, 7334, 2597, 6748, 79621, 85…	664	3466	8618	1.11965	0.635818	0.0747581	6.73897
UP_SEQ_FEATURE	region of interest:Triple-helical region	6	0.877193	0.0057215	1293, 1280, 1281, 1291, 12833, 1277	678	16	8782	4.8573	0.999992	0.729534	9.42061
UCSC_TFBS	NFAT	282	41.2281	0.00585274	10894, 10897, 10342, 1192, 2004, 10209, 29127, 800, 51571, 8887, 6204, 55742, 6871, 55740, 3480, 55379, 3482, 55540, 51776, 2012, 10611, 1827, 5226, 23137, 51368, 27072, 2014, 6218, 5362, 165, 145407, 29, 83607, 10092, 5358, 7345, 83606, 6876, 3915, 2331, 31, 1490, 3910, 440279, 7078, 11080, 56925, 7204, 55920, 84293, 824, 1457, 9880, 8761, 27086, 1842, 81563, 7334, 2597, 84790, 79621, 85440, 146…	664	3251	8618	1.12582	0.648255	0.0719151	6.96254
GOTERM_MF_FAT	GO:0005544~calcium-dependent phospholipid binding	6	0.877193	0.00608624	302, 8904, 301, 308, 310, 728113	543	15	6445	4.7477	0.985457	0.209458	8.78408
GOTERM_BP_FAT	GO:0001501~skeletal system development	25	3.65497	0.0061872	1290, 865, 649, 3339, 1009, 6678, 9260, 6259, 2274, 14682, 4323, 5159, 1280, 1281, 4313, 302, 7763, 165, 1513, 7071, 5396, 1277, 1490, 1278, 3958	581	164	6781	1.77915	1	0.35838	10.4032
SP_PIR_KEYWORDS	rna-binding	41	5.99415	0.00620436	11051, 10150, 22401, 84271, 7514, 6125, 51373, 8761, 27254, 8672, 284119, 80145, 51320, 64393, 8904, 1974, 1975, 4154, 6136, 6173, 9991, 6132, 4869, 26135, 23543, 10492, 8666, 8087, 9704, 6203, 25917, 5937, 1654, 3185, 55323, 5935, 6191, 79039, 6129, 26986, 9782	678	347	8789	1.53167	0.956032	0.0769852	8.57708
UCSC_TFBS	FAC1	330	48.2456	0.00627679	10897, 805, 2004, 84271, 51571, 800, 8887, 55742, 1316, 2335, 6871, 10204, 6209, 55740, 3480, 6210, 55379, 3482, 54498, 7168, 7167, 1974, 533, 51776, 10611, 8425, 1827, 51368, 196463, 3098, 5224, 27072, 55858, 6218, 5362, 165, 29, 1982, 10093, 10092, 163, 80218, 10096, 3915, 2331, 31, 1490, 7171, 3910, 440279, 7078, 11080, 56925, 7203, 7204, 55920, 84293, 824, 1457, 9880, 5250, 27086, 310, 728113…	664	3870	8618	1.10673	0.673978	0.071996	7.44926
SP_PIR_KEYWORDS	cell projection	17	2.48538	0.0062825	301, 55740, 1809, 10409, 10093, 4478, 10092, 10097, 10096, 10006, 10094, 7094, 84168, 10787, 85440, 5935, 4076	678	105	8789	2.09879	0.957734	0.0760471	8.68061
UCSC_TFBS	CREBP1	328	47.9532	0.00636632	10897, 805, 2004, 51571, 10209, 800, 8887, 55742, 2335, 6871, 10204, 55740, 10480, 3726, 79901, 3480, 55379, 1974, 55540, 51776, 1975, 2012, 10611, 8425, 3921, 1827, 5226, 51368, 27072, 55858, 23644, 51094, 55751, 29, 1982, 10092, 5358, 7071, 163, 7345, 10627, 80218, 3915, 31, 7077, 3910, 440279, 7078, 11080, 7204, 55920, 9880, 5250, 347733, 8761, 27086, 79628, 1842, 81563, 7334, 6748, 85440, 146…	664	3845	8618	1.10717	0.679165	0.0685863	7.55173
GOTERM_BP_FAT	GO:0051130~positive regulation of cellular component organization	19	2.77778	0.00640521	967, 4869, 14165, 857, 3611, 5538, 8754, 5902, 1072, 51330, 11034, 7168, 387, 7334, 10096, 23327, 5879, 4131, 998	581	112	6781	1.97995	1	0.360474	10.7505
UP_TISSUE	Ovarian carcinoma	16	2.33918	0.00642156	6173, 9521, 11051, 6134, 84271, 1915, 3312, 6158, 4000, 7913, 27131, 7171, 2037, 71, 5935, 26986	667	96	8634	2.15742	0.822099	0.0754781	8.11258
UP_SEQ_FEATURE	short sequence motif:Prevents secretion from ER	10	1.46199	0.00651912	23184, 10130, 813, 2923, 79070, 5954, 871, 3309, 5955, 64175	678	45	8782	2.8784	0.999999	0.738533	10.6655
UCSC_TFBS	CDC5	290	42.3977	0.0065364	2004, 10342, 5230, 29127, 800, 51571, 8887, 55742, 1316, 2335, 3281, 6871, 6206, 6209, 55740, 10480, 3480, 6210, 3482, 7167, 1974, 64393, 1975, 51776, 10611, 23137, 27072, 55858, 5362, 145407, 1982, 10092, 5358, 163, 7345, 10097, 80218, 10096, 3915, 31, 7171, 3910, 2023, 440279, 7078, 11080, 7204, 1457, 347733, 8761, 27086, 8763, 310, 728113, 1843, 1842, 81563, 79621, 85440, 1462, 389136, 55737, …	664	3359	8618	1.12054	0.688794	0.0663603	7.7461
SMART	SM00335:ANX	5	0.730994	0.00665209	302, 301, 308, 310, 728113	360	10	4306	5.98056	0.775762	0.526462	8.16771
SMART	SM00038:COLFI	5	0.730994	0.00665209	1280, 1290, 1281, 1277, 1278	360	10	4306	5.98056	0.775762	0.526462	8.16771
PIR_SUPERFAMILY	PIRSF002306:tubulin	5	0.730994	0.0068957	7846, 347733, 203068, 84790, 10376	368	9	3857	5.82277	0.938492	0.751992	9.20988
GOTERM_BP_FAT	GO:0044275~cellular carbohydrate catabolic process	12	1.75439	0.00694551	3098, 5224, 5223, 3939, 7167, 5230, 2597, 5837, 226, 2023, 5315, 5226	581	56	6781	2.50098	1	0.376314	11.6056
INTERPRO	IPR011993:Pleckstrin homology-type	24	3.50877	0.00702264	5783, 6452, 10979, 57584, 11113, 23207, 55740, 5902, 60312, 8498, 79156, 2965, 4478, 9181, 2887, 55616, 58504, 7094, 2037, 2036, 55715, 7204, 50807, 64857	635	170	8066	1.79327	0.999645	0.795766	10.6888
UCSC_TFBS	NKX61	288	42.1053	0.00721626	805, 2004, 10342, 1192, 29127, 800, 51571, 8887, 55742, 2335, 6871, 10204, 55740, 3726, 79901, 10480, 3480, 6210, 51776, 2012, 11098, 10611, 1827, 23137, 51368, 27072, 55858, 6218, 23644, 5362, 10099, 5358, 7071, 163, 7345, 3491, 10097, 10096, 2331, 31, 3910, 2023, 440279, 7204, 824, 1457, 9880, 5250, 27086, 1842, 81563, 7334, 2597, 85440, 1462, 389136, 1848, 55737, 813, 9991, 6764, 3837, 152185,…	664	3339	8618	1.11948	0.724495	0.069115	8.51928
GOTERM_BP_FAT	GO:0042273~ribosomal large subunit biogenesis	5	0.730994	0.00732094	6125, 4869, 6154, 6152, 6129	581	10	6781	5.83563	1	0.384278	12.1952
UP_SEQ_FEATURE	domain:NTR	5	0.730994	0.00744929	26577, 5118, 7077, 7078, 6423	678	11	8782	5.88764	1	0.751957	12.0968
INTERPRO	IPR018249:EF-HAND 2	18	2.63158	0.00746587	5311, 824, 813, 805, 2060, 6271, 6282, 667, 57190, 5358, 10016, 10627, 11167, 553115, 5954, 87, 5955, 11261	635	114	8066	2.00564	0.999785	0.75527	11.3261
GOTERM_BP_FAT	GO:0000902~cell morphogenesis	28	4.09357	0.00756575	5108, 133, 5781, 2335, 1072, 667, 2697, 3480, 387, 6259, 1462, 85440, 4131, 1641, 6152, 3611, 6233, 351, 10093, 6387, 9181, 7345, 4627, 3915, 84168, 4628, 5879, 998	581	194	6781	1.68451	1	0.386581	12.5777
UP_SEQ_FEATURE	domain:EF-hand 2	16	2.33918	0.00773872	824, 813, 805, 2060, 6271, 6282, 667, 5358, 10016, 10627, 11167, 553115, 5954, 87, 5955, 11261	678	98	8782	2.11474	1	0.734946	12.5378
GOTERM_BP_FAT	GO:0016049~cell growth	10	1.46199	0.00790675	136319, 64121, 2014, 4853, 4869, 2012, 10493, 900, 351, 1641	581	42	6781	2.77887	1	0.392475	13.1078
INTERPRO	IPR001134:Netrin domain	5	0.730994	0.00797739	26577, 5118, 7077, 7078, 6423	635	11	8066	5.7738	0.99988	0.724594	12.0563
GOTERM_CC_FAT	GO:0042995~cell projection	48	7.01754	0.00831968	5311, 5108, 1192, 800, 55742, 5538, 5025, 1809, 55740, 6282, 9260, 10540, 79901, 10409, 3480, 7168, 3678, 85440, 4131, 4076, 87, 3799, 57142, 301, 6624, 3611, 351, 7431, 136319, 51330, 10093, 10092, 4478, 7345, 3939, 10097, 10006, 10096, 4627, 4831, 10094, 7094, 84168, 10787, 4628, 80705, 5879, 998	544	390	6387	1.44502	0.972005	0.0945521	11.1016
UP_SEQ_FEATURE	domain:EF-hand 1	16	2.33918	0.00849282	824, 813, 805, 2060, 6271, 6282, 667, 5358, 10016, 10627, 11167, 553115, 5954, 87, 5955, 11261	678	99	8782	2.09338	1	0.739624	13.6769
GOTERM_MF_FAT	GO:0032403~protein complex binding	20	2.92398	0.00860244	1281, 5781, 3611, 8754, 667, 3480, 2280, 1842, 2887, 3678, 1490, 7077, 7534, 55715, 5111, 8425, 3958, 4131, 87, 7057	543	126	6445	1.88401	0.99749	0.270299	12.2006
GOTERM_BP_FAT	GO:0032989~cellular component morphogenesis	31	4.53216	0.00868623	5108, 133, 5781, 2335, 1072, 667, 2697, 3480, 7168, 387, 6259, 85440, 1462, 4131, 1641, 3611, 6152, 6233, 351, 10093, 6387, 9181, 7345, 4627, 3915, 84168, 4628, 70, 71, 5879, 998	581	224	6781	1.61522	1	0.414136	14.3083
UCSC_TFBS	TATA	356	52.0468	0.00874409	805, 5230, 51571, 29127, 800, 8887, 55742, 1316, 2335, 6347, 6871, 55740, 10480, 3726, 3480, 6210, 55379, 3482, 54498, 7168, 7167, 1974, 55540, 51776, 1975, 2012, 11098, 10611, 3921, 51368, 27072, 280636, 6218, 5362, 51094, 165, 145407, 29, 1982, 5358, 163, 7071, 3491, 7345, 6876, 10096, 6224, 3915, 31, 1490, 3910, 440279, 7078, 11080, 56925, 7204, 55920, 824, 1457, 27086, 1843, 79628, 81563, 184…	664	4226	8618	1.09335	0.790555	0.0789846	10.2352
GOTERM_MF_FAT	GO:0005525~GTP binding	29	4.23977	0.00876263	989, 22931, 7846, 1938, 347733, 5413, 1915, 23176, 6237, 2771, 387, 84790, 85440, 14682, 64121, 5862, 5861, 390, 5908, 55207, 10376, 378, 377, 4831, 203068, 402, 5879, 29789, 998	543	209	6445	1.64693	0.997755	0.26285	12.4141
GOTERM_BP_FAT	GO:0016477~cell migration	25	3.65497	0.00896284	2335, 6347, 1072, 7424, 3678, 1462, 4323, 5159, 1641, 14165, 7763, 5362, 10512, 9839, 51330, 4478, 6387, 6386, 3915, 4627, 1490, 4628, 3569, 5879, 7057	581	169	6781	1.72652	1	0.416633	14.7305
GOTERM_BP_FAT	GO:0043254~regulation of protein complex assembly	12	1.75439	0.00909064	830, 10092, 822, 10096, 7114, 10094, 9168, 857, 4131, 5879, 998, 653888	581	58	6781	2.41474	1	0.413882	14.9249
GOTERM_BP_FAT	GO:0051591~response to cAMP	8	1.16959	0.00953437	1843, 5837, 4831, 1277, 894, 2353, 8061, 3726	581	29	6781	3.21966	1	0.421885	15.5967
GOTERM_BP_FAT	GO:0051495~positive regulation of cytoskeleton organization	8	1.16959	0.00953437	11034, 7168, 387, 10096, 857, 4131, 5879, 1072	581	29	6781	3.21966	1	0.421885	15.5967
GOTERM_BP_FAT	GO:0032886~regulation of microtubule-based process	9	1.31579	0.00962111	79959, 9181, 7514, 4869, 51143, 857, 4131, 5902, 667	581	36	6781	2.91781	1	0.417817	15.7274
GOTERM_BP_FAT	GO:0051592~response to calcium ion	9	1.31579	0.00962111	1843, 10016, 805, 22872, 553115, 71, 857, 8754, 7057	581	36	6781	2.91781	1	0.417817	15.7274
GOTERM_CC_FAT	GO:0005625~soluble fraction	28	4.09357	0.0096933	824, 10971, 10527, 133, 1192, 5781, 4125, 7453, 310, 7167, 4677, 2992, 51429, 1848, 4131, 5224, 5861, 302, 3735, 857, 1514, 10006, 5837, 4831, 31, 7534, 70, 71	544	199	6387	1.65197	0.984532	0.106559	12.8204
UP_SEQ_FEATURE	domain:LIM zinc-binding 3	6	0.877193	0.00986734	2274, 55679, 4026, 7791, 10611, 9260	678	18	8782	4.3176	1	0.766073	15.7174
GOTERM_BP_FAT	GO:0007018~microtubule-based movement	11	1.60819	0.00998199	7345, 1781, 7846, 347733, 203068, 84790, 10376, 351, 3799, 3895, 667	581	51	6781	2.51733	1	0.422715	16.2693
SP_PIR_KEYWORDS	duplication	20	2.92398	0.0100076	3098, 805, 5250, 2923, 302, 301, 2335, 308, 7791, 1009, 310, 6233, 6678, 5573, 5576, 558, 3678, 1634, 6050, 87	678	139	8789	1.8652	0.993585	0.115868	13.4909
INTERPRO	IPR002048:Calcium-binding EF-hand	14	2.04678	0.0100078	824, 813, 805, 2060, 667, 5358, 10016, 10627, 11167, 553115, 5954, 87, 5955, 11261	635	81	8066	2.19547	0.999988	0.757547	14.8995
UP_TISSUE	Heart	40	5.84795	0.0101439	262, 5250, 12833, 5413, 10404, 1915, 54829, 16211, 9260, 7168, 2274, 51776, 2597, 8425, 9590, 4921, 1827, 1265, 5226, 27072, 23022, 22824, 6170, 23704, 5118, 831, 91624, 2923, 8562, 26135, 6232, 26509, 6271, 153642, 8910, 10602, 51072, 894, 2037, 3910	667	346	8634	1.49648	0.93494	0.112016	12.5322
UP_TISSUE	Adipocyte	7	1.02339	0.0102529	284119, 6237, 31, 55742, 308, 857, 6251	667	25	8634	3.62447	0.936832	0.108706	12.6586
SP_PIR_KEYWORDS	nucleotide binding	14	2.04678	0.0104463	989, 5862, 5861, 1938, 6237, 6059, 378, 2771, 377, 402, 14682, 5879, 998, 3799	678	83	8789	2.18655	0.994865	0.117958	14.0417
UP_SEQ_FEATURE	calcium-binding region:4	5	0.730994	0.0105017	10016, 813, 805, 5954, 5955	678	12	8782	5.397	1	0.763908	16.6438
GOTERM_MF_FAT	GO:0032561~guanyl ribonucleotide binding	29	4.23977	0.0105713	989, 22931, 7846, 1938, 347733, 5413, 1915, 23176, 6237, 2771, 387, 84790, 85440, 14682, 64121, 5862, 5861, 390, 5908, 55207, 10376, 378, 377, 4831, 203068, 402, 5879, 29789, 998	543	212	6445	1.62362	0.999367	0.295812	14.7903
GOTERM_MF_FAT	GO:0019001~guanyl nucleotide binding	29	4.23977	0.0105713	989, 22931, 7846, 1938, 347733, 5413, 1915, 23176, 6237, 2771, 387, 84790, 85440, 14682, 64121, 5862, 5861, 390, 5908, 55207, 10376, 378, 377, 4831, 203068, 402, 5879, 29789, 998	543	212	6445	1.62362	0.999367	0.295812	14.7903
KEGG_PATHWAY	hsa00010:Glycolysis / Gluconeogenesis	10	1.46199	0.0110302	3098, 5224, 5223, 3939, 7167, 5230, 2597, 226, 2023, 5315	275	40	2873	2.61182	0.824718	0.251906	12.4968
GOTERM_BP_FAT	GO:0030833~regulation of actin filament polymerization	9	1.31579	0.0113819	830, 10092, 822, 10096, 7114, 10094, 9168, 5879, 653888	581	37	6781	2.83895	1	0.458739	18.3403
SP_PIR_KEYWORDS	proteoglycan	8	1.16959	0.0113834	6383, 2331, 4060, 3339, 1634, 2817, 1462, 351	678	33	8789	3.14258	0.996808	0.12511	15.2071
GOTERM_BP_FAT	GO:0046164~alcohol catabolic process	11	1.60819	0.0114422	3098, 5224, 5223, 3939, 7167, 5230, 2597, 226, 2023, 5315, 5226	581	52	6781	2.46892	1	0.45367	18.4285
GOTERM_BP_FAT	GO:0009967~positive regulation of signal transduction	27	3.94737	0.0114572	5781, 10342, 4853, 6659, 5025, 51026, 2697, 8837, 9218, 7334, 387, 4055, 9521, 1893, 14165, 3611, 857, 9839, 2280, 3956, 5396, 241226, 84336, 9516, 3569, 5879, 7057	581	191	6781	1.64986	1	0.447455	18.4503
GOTERM_BP_FAT	GO:0016052~carbohydrate catabolic process	13	1.90058	0.0117113	10894, 3098, 5224, 5223, 5230, 226, 3939, 7167, 5837, 2597, 2023, 5315, 5226	581	68	6781	2.23127	1	0.448197	18.8206
GOTERM_BP_FAT	GO:0007160~cell-matrix adhesion	12	1.75439	0.0117147	10894, 5311, 1281, 8910, 4585, 1842, 387, 1490, 2335, 3611, 8754, 87	581	60	6781	2.33425	1	0.441946	18.8254
INTERPRO	IPR018248:EF hand	13	1.90058	0.0120681	813, 805, 6271, 667, 6282, 5358, 10016, 10627, 553115, 5954, 87, 5955, 11261	635	74	8066	2.2315	0.999999	0.781372	17.6963
UP_TISSUE	Cerebellum	40	5.84795	0.012092	5250, 5230, 23676, 7295, 6142, 100047837, 2335, 5538, 3312, 6168, 7965, 3895, 2697, 23612, 2771, 6210, 10016, 7167, 1052, 75909, 2067, 6452, 7114, 6130, 342527, 3735, 6158, 29, 378, 2887, 83606, 5573, 377, 51143, 51433, 4666, 440279, 6191, 7203, 5879	667	350	8634	1.47937	0.961627	0.12227	14.7662
UP_SEQ_FEATURE	domain:GST C-terminal	6	0.877193	0.0125594	9521, 1933, 1192, 1937, 7407, 7965	678	19	8782	4.09036	1	0.802132	19.5829
UP_SEQ_FEATURE	propeptide:C-terminal propeptide	4	0.584795	0.0126151	1290, 1281, 1277, 1278	678	7	8782	7.4016	1	0.783824	19.6611
GOTERM_BP_FAT	GO:0007517~muscle organ development	21	3.07018	0.0131179	6444, 1293, 3339, 7763, 857, 27086, 165, 8087, 4000, 351, 2280, 8910, 7168, 6938, 6876, 387, 4628, 70, 1827, 4154, 5159	581	138	6781	1.77606	1	0.473393	20.8415
GOTERM_BP_FAT	GO:0010647~positive regulation of cell communication	29	4.23977	0.0131768	5781, 10342, 4853, 6659, 6347, 5025, 51026, 2697, 9218, 8837, 7334, 387, 4055, 9521, 1893, 14165, 3611, 857, 6233, 9839, 2280, 3956, 241226, 5396, 84336, 9516, 3569, 5879, 7057	581	212	6781	1.59654	1	0.468616	20.9251
UP_TISSUE	Colon carcinoma	19	2.77778	0.0133701	1281, 10150, 2923, 226, 4869, 1915, 7453, 3309, 3326, 4171, 2744, 7167, 8837, 3185, 2023, 389136, 3646, 4076, 26986	667	133	8634	1.84922	0.972876	0.129549	16.203
UCSC_TFBS	POU3F2	378	55.2632	0.0138479	10894, 805, 2004, 10342, 5230, 51571, 800, 29127, 8887, 6204, 1316, 2335, 6871, 55740, 10480, 3726, 3480, 6210, 55379, 3482, 54498, 84674, 1974, 64393, 55540, 533, 51776, 2012, 11098, 10611, 3921, 3098, 27072, 55858, 6218, 10099, 5362, 145407, 29, 1982, 10093, 83607, 5358, 163, 3491, 7345, 10097, 80218, 10096, 2331, 3915, 31, 1490, 7171, 3910, 440279, 7078, 56925, 7204, 824, 84293, 1457, 347733, …	664	4541	8618	1.08039	0.916436	0.116715	15.7551
UP_TISSUE	Cervix carcinoma	30	4.38596	0.014044	10150, 10342, 6125, 8887, 8761, 1915, 7791, 6206, 1975, 6139, 10445, 23113, 830, 9521, 4174, 4869, 26135, 79070, 10492, 3309, 8087, 4171, 10987, 6175, 9181, 2023, 4666, 1613, 6193, 26986	667	246	8634	1.5786	0.977415	0.130978	16.9516
SP_PIR_KEYWORDS	chondroitin sulfate proteoglycan	5	0.730994	0.0142205	6383, 2331, 3339, 1634, 2817	678	13	8789	4.98582	0.999246	0.150755	18.6465
INTERPRO	IPR018247:EF-HAND 1	18	2.63158	0.0143675	5311, 824, 813, 805, 2060, 6271, 6678, 6282, 667, 5358, 10016, 10627, 4947, 553115, 5954, 87, 5955, 11261	635	122	8066	1.87412	1	0.804258	20.7158
GOTERM_BP_FAT	GO:0051674~localization of cell	25	3.65497	0.0144748	2335, 6347, 1072, 7424, 3678, 1462, 4323, 5159, 1641, 14165, 7763, 5362, 10512, 9839, 51330, 4478, 6387, 6386, 3915, 4627, 1490, 4628, 3569, 5879, 7057	581	176	6781	1.65785	1	0.494582	22.7458
GOTERM_BP_FAT	GO:0048870~cell motility	25	3.65497	0.0144748	2335, 6347, 1072, 7424, 3678, 1462, 4323, 5159, 1641, 14165, 7763, 5362, 10512, 9839, 51330, 4478, 6387, 6386, 3915, 4627, 1490, 4628, 3569, 5879, 7057	581	176	6781	1.65785	1	0.494582	22.7458
GOTERM_BP_FAT	GO:0010638~positive regulation of organelle organization	11	1.60819	0.0148405	11034, 7168, 387, 7334, 10096, 4869, 857, 4131, 5879, 5902, 1072	581	54	6781	2.37748	1	0.49704	23.2517
GOTERM_BP_FAT	GO:0032570~response to progesterone stimulus	6	0.877193	0.015074	6347, 857, 2353, 8061, 7057, 3726	581	18	6781	3.89042	1	0.496359	23.573
SMART	SM00054:EFh	14	2.04678	0.0154243	824, 813, 805, 2060, 667, 5358, 10016, 10627, 11167, 553115, 5954, 87, 5955, 11261	360	81	4306	2.06735	0.969253	0.686718	17.9995
GOTERM_BP_FAT	GO:0051726~regulation of cell cycle	29	4.23977	0.0157278	11130, 10950, 5781, 7514, 22933, 3312, 8841, 3364, 3726, 79959, 6210, 51776, 3399, 23113, 4869, 1019, 6152, 7508, 8061, 10987, 5902, 351, 2965, 894, 51143, 900, 1164, 998, 901	581	215	6781	1.57426	1	0.505168	24.4661
SP_PIR_KEYWORDS	cell division	22	3.21637	0.0162522	55920, 989, 11130, 4174, 29127, 5413, 1019, 22933, 8607, 51550, 55207, 11113, 9181, 991, 7813, 894, 51433, 55536, 900, 998, 1164, 901	678	166	8789	1.718	0.999732	0.167058	21.0293
GOTERM_CC_FAT	GO:0005832~chaperonin-containing T-complex	4	0.584795	0.0164931	10575, 10576, 908, 7203	544	7	6387	6.70903	0.99919	0.170817	20.8835
GOTERM_BP_FAT	GO:0050679~positive regulation of epithelial cell proliferation	7	1.02339	0.0165273	3915, 7424, 4831, 14165, 894, 2252, 27086	581	25	6781	3.26795	1	0.516673	25.5446
GOTERM_BP_FAT	GO:0034446~substrate adhesion-dependent cell spreading	4	0.584795	0.0167725	3915, 84168, 2335, 3611	581	7	6781	6.66929	1	0.515986	25.8725
SP_PIR_KEYWORDS	skin	3	0.438596	0.0168654	1281, 1277, 1278	678	3	8789	12.9631	0.999804	0.169413	21.7356
UP_SEQ_FEATURE	site:Involved in polymerization	3	0.438596	0.0168916	7846, 84790, 10376	678	3	8782	12.9528	1	0.85646	25.4546
UP_SEQ_FEATURE	region of interest:Nonhelical region (C-terminal)	3	0.438596	0.0168916	1280, 1281, 1277	678	3	8782	12.9528	1	0.85646	25.4546
GOTERM_MF_FAT	GO:0005200~structural constituent of cytoskeleton	10	1.46199	0.01699	7431, 10092, 4478, 7168, 10094, 7094, 203068, 71, 10376, 653888	543	48	6445	2.47276	0.999993	0.417125	22.7461
UP_TISSUE	Cervix	38	5.55556	0.0170043	5250, 5781, 7295, 4736, 2335, 57584, 10399, 1915, 23176, 665, 23207, 29082, 8816, 55540, 11098, 3921, 6138, 23594, 4174, 6452, 8870, 301, 6713, 226, 3611, 10099, 8087, 6175, 23317, 7431, 10093, 7913, 60370, 51433, 10813, 4666, 3569, 998	667	336	8634	1.46396	0.989911	0.15139	20.1673
GOTERM_BP_FAT	GO:0030030~cell projection organization	28	4.09357	0.0171808	822, 5108, 133, 5781, 667, 2697, 3480, 7168, 6259, 1462, 85440, 4131, 1641, 3611, 6152, 6233, 351, 10093, 6387, 241226, 7345, 4627, 6386, 4628, 80705, 3569, 5879, 998	581	207	6781	1.57872	1	0.518704	26.4154
SP_PIR_KEYWORDS	microtubule	18	2.63158	0.0174085	55920, 7846, 347733, 29127, 22933, 10376, 7461, 10540, 8655, 10093, 9181, 1781, 6902, 203068, 84790, 51143, 4131, 3799	678	127	8789	1.83729	0.999852	0.171033	22.3562
INTERPRO	IPR002452:Alpha tubulin	3	0.438596	0.0175407	7846, 84790, 10376	635	3	8066	12.7024	1	0.836847	24.7125
GOTERM_BP_FAT	GO:0008361~regulation of cell size	21	3.07018	0.0175939	64121, 57142, 22401, 4853, 2014, 4869, 1019, 3611, 10493, 5538, 51094, 351, 131566, 51330, 136319, 239, 2012, 2023, 900, 4131, 1641	581	142	6781	1.72603	1	0.52142	26.961
GOTERM_BP_FAT	GO:0048514~blood vessel morphogenesis	21	3.07018	0.0175939	677, 1306, 57142, 2004, 302, 14165, 2034, 857, 8841, 10512, 3726, 51330, 6387, 5396, 3491, 4627, 7424, 1490, 58504, 4323, 7057	581	142	6781	1.72603	1	0.52142	26.961
GOTERM_BP_FAT	GO:0000904~cell morphogenesis involved in differentiation	20	2.92398	0.0177225	5781, 2335, 3611, 6152, 6233, 667, 351, 6387, 3480, 7345, 6259, 4627, 3915, 4628, 84168, 85440, 1462, 4131, 5879, 1641	581	133	6781	1.75508	1	0.518373	27.13
SP_PIR_KEYWORDS	basement membrane	7	1.02339	0.017802	302, 3915, 1295, 3339, 3910, 6678, 667	678	28	8789	3.24078	0.999879	0.171266	22.8031
GOTERM_BP_FAT	GO:0007229~integrin-mediated signaling pathway	9	1.31579	0.0180857	1281, 241226, 4627, 3678, 1490, 961, 3611, 8754, 667	581	40	6781	2.62603	1	0.520034	27.6054
GOTERM_BP_FAT	GO:0043123~positive regulation of I-kappaB kinase/NF-kappaB cascade	13	1.90058	0.0180925	1893, 10342, 51026, 2697, 3956, 2280, 9218, 8837, 84336, 7334, 387, 9516, 4055	581	72	6781	2.10731	1	0.514717	27.6143
GOTERM_CC_FAT	GO:0005886~plasma membrane	161	23.538	0.0181459	10894, 1293, 4301, 1291, 805, 1192, 22872, 800, 55742, 2335, 1009, 5025, 55740, 10409, 79901, 3480, 284119, 7168, 3482, 51421, 55540, 483, 3678, 2012, 3921, 51429, 14682, 4921, 5159, 4313, 152503, 930, 143502, 5362, 163, 10006, 10096, 3915, 4026, 1490, 1277, 2023, 440279, 1278, 7203, 1457, 824, 83892, 5250, 5413, 310, 8763, 3895, 8655, 2790, 2771, 4585, 9218, 2274, 1268, 25800, 1265, 9231, 57142,…	544	1635	6387	1.15613	0.999605	0.182062	22.7357
SP_PIR_KEYWORDS	Pyrrolidone carboxylic acid	8	1.16959	0.0182101	1293, 2331, 4060, 1277, 2335, 6347, 1278, 961	678	36	8789	2.88069	0.999902	0.171618	23.264
GOTERM_CC_FAT	GO:0005874~microtubule	22	3.21637	0.0186675	55920, 27072, 805, 7846, 347733, 29127, 22933, 8841, 10376, 7461, 10540, 8655, 10093, 9181, 9218, 1781, 6902, 203068, 84790, 51143, 4131, 3799	544	153	6387	1.68822	0.999686	0.182603	23.3119
SP_PIR_KEYWORDS	elongation factor	5	0.730994	0.0187191	1933, 1938, 1937, 1915, 80237	678	14	8789	4.62969	0.999924	0.17281	23.8352
UP_SEQ_FEATURE	region of interest:Heparin-binding	5	0.730994	0.0187694	3491, 1490, 7058, 7057, 351	678	14	8782	4.626	1	0.870667	27.8722
SP_PIR_KEYWORDS	endonexin fold	4	0.584795	0.019	302, 301, 308, 310	678	8	8789	6.48156	0.999934	0.172064	24.1487
UCSC_TFBS	STAT5B	218	31.8713	0.0190491	805, 10342, 1192, 2004, 29127, 800, 51571, 1316, 55742, 2335, 3281, 6347, 6871, 10204, 55740, 3726, 10480, 3480, 3482, 7168, 55540, 1974, 59342, 10611, 1827, 23644, 5362, 51094, 5366, 29, 83607, 10093, 5358, 80218, 6876, 3915, 31, 1490, 3910, 440279, 7078, 11080, 7204, 824, 27086, 310, 1843, 81563, 1462, 85440, 84883, 1306, 9991, 6764, 3735, 10492, 9897, 22909, 136319, 7050, 2965, 118429, 25917, …	664	2508	8618	1.12815	0.967401	0.150427	21.0582
GOTERM_BP_FAT	GO:0042692~muscle cell differentiation	14	2.04678	0.019128	824, 831, 14165, 27086, 351, 136319, 3956, 7168, 4627, 70, 4628, 71, 1827, 4154	581	81	6781	2.01725	1	0.529151	28.9536
GOTERM_BP_FAT	GO:0009628~response to abiotic stimulus	28	4.09357	0.0192797	5311, 133, 6347, 310, 3364, 3726, 6513, 1843, 2697, 51776, 4131, 4323, 1827, 2067, 1281, 26509, 857, 7508, 8061, 351, 1277, 2353, 5935, 7078, 56925, 11080, 5879, 7057	581	209	6781	1.56361	1	0.526649	29.1478
UP_SEQ_FEATURE	compositionally biased region:Asp/Glu-rich (highly acidic)	6	0.877193	0.0193416	7913, 4869, 84168, 7979, 10541, 8664	678	21	8782	3.7008	1	0.865058	28.5941
UCSC_TFBS	ROAZ	317	46.345	0.019468	805, 1192, 84271, 10342, 5230, 51571, 10209, 6204, 55742, 1316, 2335, 6206, 10204, 55740, 10480, 3726, 3480, 55379, 3482, 7167, 533, 59342, 11098, 10611, 8425, 3921, 1827, 51368, 196463, 27072, 5224, 8870, 280636, 930, 6218, 23644, 5362, 165, 29, 10093, 1982, 163, 3491, 6876, 3915, 10094, 31, 7171, 7078, 402, 7203, 55920, 8761, 27086, 1072, 79628, 81563, 7334, 84790, 6748, 1462, 23113, 389136, 84…	664	3771	8618	1.09104	0.969787	0.147061	21.4716
SP_PIR_KEYWORDS	P-loop	14	2.04678	0.0198347	989, 5862, 5861, 1938, 6237, 6059, 378, 2771, 377, 402, 14682, 5879, 998, 3799	678	90	8789	2.01649	0.999957	0.175852	25.0733
GOTERM_BP_FAT	GO:0045666~positive regulation of neuron differentiation	5	0.730994	0.0202744	7050, 387, 10096, 4131, 79191	581	13	6781	4.48894	1	0.539449	30.4091
GOTERM_CC_FAT	GO:0016011~dystroglycan complex	3	0.438596	0.0204241	6444, 8910, 1605	544	3	6387	11.7408	0.999854	0.193793	25.2229
GOTERM_BP_FAT	GO:0048858~cell projection morphogenesis	20	2.92398	0.0204849	5108, 133, 5781, 3611, 6152, 6233, 667, 351, 10093, 2697, 6387, 3480, 7345, 6259, 4628, 85440, 1462, 4131, 5879, 1641	581	135	6781	1.72908	1	0.537964	30.6732
UP_TISSUE	Keratinocyte	13	1.90058	0.0207395	10971, 813, 1933, 2923, 5928, 6856, 8661, 7453, 10376, 667, 6282, 7171, 7533	667	81	8634	2.07752	0.996363	0.176076	24.0606
KEGG_PATHWAY	hsa04530:Tight junction	16	2.33918	0.0211364	1457, 4301, 1019, 6237, 2771, 10627, 9218, 387, 4627, 51776, 4628, 2037, 71, 2036, 87, 998	275	90	2873	1.85729	0.965055	0.380685	22.6726
PIR_SUPERFAMILY	PIRSF002337:Actin	5	0.730994	0.0215202	59, 10097, 10096, 70, 71	368	12	3857	4.36707	0.999844	0.946197	26.197
GOTERM_BP_FAT	GO:0010608~posttranscriptional regulation of gene expression	21	3.07018	0.0216718	677, 6659, 10209, 26135, 1019, 10492, 8672, 351, 1982, 136319, 10437, 2872, 1974, 1975, 5935, 6191, 3569, 3646, 6193, 7057, 26986	581	145	6781	1.69032	1	0.55321	32.1452
GOTERM_BP_FAT	GO:0006417~regulation of translation	15	2.19298	0.0216936	677, 10209, 1019, 8672, 351, 136319, 1982, 2872, 1974, 1975, 6191, 3646, 6193, 3569, 7057	581	91	6781	1.92383	1	0.548475	32.1719
GOTERM_MF_FAT	GO:0005520~insulin-like growth factor binding	6	0.877193	0.0221366	3480, 3491, 3482, 5654, 1490, 71690	543	20	6445	3.56077	1	0.490578	28.6184
GOTERM_BP_FAT	GO:0048812~neuron projection morphogenesis	18	2.63158	0.0223232	133, 5781, 3611, 6152, 6233, 667, 351, 2697, 6387, 3480, 7345, 6259, 4628, 85440, 1462, 4131, 5879, 1641	581	118	6781	1.78036	1	0.553848	32.9403
GOTERM_BP_FAT	GO:0051301~cell division	25	3.65497	0.0224053	55920, 989, 11130, 29127, 5413, 22933, 51550, 1072, 11034, 4174, 1019, 8607, 11113, 9181, 4627, 991, 7813, 4628, 51433, 894, 55536, 900, 1164, 998, 901	581	183	6781	1.59443	1	0.550222	33.04
UCSC_TFBS	FOXJ2	415	60.6725	0.0226517	805, 84271, 2004, 5230, 800, 29127, 8887, 1316, 6871, 3480, 3482, 2012, 11098, 10611, 1827, 5226, 51368, 5224, 27072, 930, 5362, 10099, 5366, 10093, 5358, 10092, 163, 3491, 10097, 10096, 11080, 7204, 55920, 84293, 824, 27086, 8763, 310, 1843, 79628, 1842, 7334, 6748, 85440, 1306, 813, 6764, 22909, 8754, 6387, 2965, 10602, 118429, 6383, 6386, 203068, 80705, 421, 6487, 989, 10950, 27020, 5914, 2252…	664	5059	8618	1.06469	0.983065	0.162489	24.5496
GOTERM_CC_FAT	GO:0031988~membrane-bounded vesicle	45	6.57895	0.0230226	10130, 822, 23677, 22872, 26511, 29127, 649, 5413, 2098, 2335, 5538, 3312, 6678, 6513, 667, 2697, 29082, 3482, 483, 8905, 7424, 1509, 1176, 87, 4323, 27072, 813, 5862, 2923, 302, 226, 4673, 7037, 6856, 3309, 3326, 351, 22820, 10575, 163, 6386, 7534, 7058, 5879, 7057	544	383	6387	1.37947	0.999953	0.211288	27.9689
UCSC_TFBS	OCT	302	44.152	0.0230253	2004, 10342, 84271, 5230, 29127, 800, 51571, 8887, 55742, 1316, 2335, 10204, 55740, 3480, 3482, 54498, 7168, 64393, 55540, 51776, 1975, 2012, 10611, 1827, 51368, 27072, 55858, 23644, 5362, 29, 1982, 5358, 163, 3491, 10097, 10096, 3915, 31, 2023, 440279, 7078, 7204, 824, 1457, 5250, 8761, 27086, 8763, 310, 1843, 79628, 1842, 81563, 7334, 79621, 85440, 1462, 23113, 389136, 1848, 55737, 813, 9991, 3…	664	3589	8618	1.09212	0.984179	0.158667	24.9034
GOTERM_CC_FAT	GO:0044448~cell cortex part	10	1.46199	0.0232933	830, 11034, 989, 4627, 800, 5413, 2037, 71, 23176, 1072	544	50	6387	2.34816	0.999958	0.209107	28.2495
UCSC_TFBS	IRF7	298	43.5673	0.0235101	805, 10342, 5230, 800, 51571, 8887, 55742, 1316, 2335, 3281, 6347, 6871, 10204, 6209, 3480, 55379, 7168, 7167, 1974, 55540, 51776, 2012, 11098, 10611, 1827, 23137, 51368, 27072, 930, 55858, 5362, 10099, 145407, 10093, 1982, 10092, 163, 6876, 6224, 3915, 31, 1490, 3910, 2023, 440279, 7078, 56925, 7204, 5250, 347733, 8761, 27086, 310, 1072, 2597, 6748, 79621, 85440, 1462, 84883, 55737, 1306, 813, 6…	664	3539	8618	1.09288	0.985517	0.155821	25.3603
GOTERM_MF_FAT	GO:0030246~carbohydrate binding	25	3.65497	0.0235527	10894, 4125, 2335, 6347, 2252, 26577, 1842, 3482, 2992, 8425, 1462, 643531, 226, 14165, 6159, 351, 3956, 3491, 11167, 5270, 5837, 1490, 1634, 7058, 3958, 7057	543	187	6445	1.5868	1	0.497531	30.1594
UP_SEQ_FEATURE	signal peptide	126	18.4211	0.023638	10894, 1293, 1290, 10130, 1291, 1295, 10404, 3339, 2335, 6347, 1009, 5538, 6423, 3480, 3482, 55540, 59342, 3678, 11098, 8425, 71690, 4921, 5159, 51368, 196463, 1280, 4313, 1281, 68366, 1893, 930, 5362, 165, 145407, 1514, 1513, 1512, 3491, 2331, 3915, 7077, 1490, 1277, 3910, 9159, 1278, 7078, 871, 84293, 112770, 2629, 25987, 8763, 6678, 4585, 1842, 7424, 6748, 1462, 4017, 1509, 25800, 56975, 1306,…	678	1378	8782	1.18436	1	0.903322	33.8008
GOTERM_BP_FAT	GO:0051129~negative regulation of cellular component organization	15	2.19298	0.0236574	830, 2067, 57142, 822, 7114, 4869, 9181, 387, 7533, 9168, 5879, 4131, 4323, 7057, 998	581	92	6781	1.90292	1	0.565163	34.5418
GOTERM_BP_FAT	GO:0001667~ameboidal cell migration	6	0.877193	0.0236654	6387, 14165, 7763, 10512, 9839, 1072	581	20	6781	3.50138	1	0.560431	34.5512
GOTERM_BP_FAT	GO:0051146~striated muscle cell differentiation	11	1.60819	0.0238134	136319, 824, 7168, 831, 4627, 4628, 70, 71, 27086, 1827, 351	581	58	6781	2.21351	1	0.557927	34.7267
SP_PIR_KEYWORDS	signal	126	18.4211	0.023907	10894, 1293, 1290, 10130, 1291, 1295, 10404, 3339, 2335, 6347, 1009, 5538, 6423, 3480, 3482, 55540, 59342, 3678, 11098, 8425, 71690, 4921, 5159, 51368, 196463, 1280, 4313, 1281, 68366, 1893, 930, 5362, 165, 145407, 1514, 1513, 1512, 3491, 2331, 3915, 7077, 1490, 1277, 3910, 9159, 1278, 7078, 871, 84293, 112770, 2629, 25987, 8763, 6678, 4585, 1842, 7424, 6748, 1462, 4017, 1509, 25800, 56975, 1306,…	678	1378	8789	1.18531	0.999995	0.204823	29.4358
SP_PIR_KEYWORDS	cell binding	5	0.730994	0.0240056	1293, 1291, 12833, 3915, 3910	678	15	8789	4.32104	0.999995	0.20219	29.5385
GOTERM_MF_FAT	GO:0016504~peptidase activator activity	4	0.584795	0.0240362	2335, 857, 4323, 351	543	8	6445	5.93462	1	0.490548	30.6784
UCSC_TFBS	YY1	476	69.5906	0.0241448	10894, 10897, 805, 84271, 5230, 800, 29127, 8887, 1316, 6871, 3480, 55379, 3482, 533, 59342, 11098, 10611, 8425, 1827, 5226, 196463, 5224, 27072, 8870, 2014, 930, 5362, 23644, 10093, 10092, 5358, 163, 10627, 7345, 3491, 6876, 10097, 10096, 2023, 402, 11080, 7203, 7204, 55920, 824, 347733, 8761, 27086, 310, 1843, 79628, 1842, 7334, 3399, 6748, 85440, 79621, 1848, 84883, 1306, 6764, 226, 6387, 1060…	664	5874	8618	1.05175	0.9871	0.154078	25.9546
GOTERM_BP_FAT	GO:0048705~skeletal system morphogenesis	10	1.46199	0.0241557	1280, 4313, 5396, 6259, 649, 1490, 3339, 1277, 7763, 5159	581	50	6781	2.33425	1	0.558423	35.1306
UCSC_TFBS	CEBPB	369	53.9474	0.0241758	10894, 805, 2004, 10342, 5230, 51571, 29127, 800, 55742, 1316, 2335, 6871, 6209, 10204, 55740, 10480, 3726, 3480, 3482, 7167, 1974, 59342, 51776, 1975, 2012, 11098, 10611, 8425, 1827, 5226, 51368, 3098, 27072, 280636, 55858, 23644, 5362, 29, 5366, 1982, 10092, 5358, 163, 7071, 3491, 10627, 6876, 80218, 10096, 2331, 31, 7077, 1490, 7171, 3910, 440279, 2023, 7078, 7204, 55920, 27086, 728113, 1072, …	664	4460	8618	1.07382	0.987172	0.148997	25.9834
UP_TISSUE	Bone	8	1.16959	0.0242676	1513, 1290, 4521, 6164, 1277, 6193, 6138, 23207	667	38	8634	2.72516	0.998618	0.197051	27.5763
UCSC_TFBS	FREAC2	214	31.2865	0.0246259	2004, 5230, 800, 8887, 6871, 55740, 3480, 84674, 55540, 51776, 10611, 8425, 1827, 27072, 6218, 23644, 145407, 83607, 1982, 7071, 163, 10627, 10097, 3915, 31, 10094, 1490, 440279, 7078, 1457, 84293, 27086, 81563, 7334, 1462, 85440, 1848, 643253, 1306, 813, 9991, 6764, 152185, 3839, 10492, 22909, 8754, 9181, 118429, 3939, 6383, 6386, 4628, 80705, 6487, 3628, 4853, 27020, 5914, 2252, 8837, 10585, 46…	664	2474	8618	1.12267	0.988184	0.146586	26.4021
UCSC_TFBS	HFH1	294	42.9825	0.0247173	10894, 10897, 805, 2004, 84271, 29127, 800, 51571, 8887, 55742, 1316, 6206, 6209, 55740, 79901, 10480, 3480, 3482, 54498, 7168, 533, 51776, 11098, 10611, 1827, 23137, 51368, 27072, 55858, 5362, 10099, 51094, 55751, 145407, 29, 83607, 10093, 1982, 10092, 5358, 163, 3491, 10096, 3915, 2331, 31, 3910, 440279, 7078, 11080, 56925, 7204, 55920, 84293, 1457, 347733, 8761, 27086, 310, 1072, 1843, 79628, …	664	3491	8618	1.09304	0.988379	0.142402	26.4869
GOTERM_CC_FAT	GO:0016281~eukaryotic translation initiation factor 4F complex	4	0.584795	0.024745	1982, 1974, 1975, 8672	544	8	6387	5.8704	0.999978	0.216301	29.7371
GOTERM_BP_FAT	GO:0010033~response to organic substance	57	8.33333	0.0247832	5781, 1192, 5914, 6347, 5025, 3726, 3480, 1388, 1827, 1281, 55122, 7037, 308, 7407, 51094, 8061, 5366, 7071, 2887, 3491, 10096, 4831, 5837, 31, 1277, 70, 7078, 5935, 11080, 871, 133, 1958, 3312, 2783, 1072, 2790, 1843, 2274, 3399, 55970, 4131, 1176, 4323, 22824, 6713, 14165, 857, 8754, 3326, 2280, 7913, 5573, 5576, 894, 2353, 3569, 7057	581	507	6781	1.31215	1	0.563143	35.8649
PIR_SUPERFAMILY	PIRSF002259:collagen VI	3	0.438596	0.0253843	1293, 1291, 12833	368	3	3857	10.481	0.999968	0.925016	30.1642
INTERPRO	IPR004000:Actin/actin-like	5	0.730994	0.0256521	59, 10097, 10096, 70, 71	635	15	8066	4.23412	1	0.912891	34.0873
INTERPRO	IPR010987:Glutathione S-transferase, C-terminal-like	5	0.730994	0.0256521	9521, 1192, 1937, 7407, 7965	635	15	8066	4.23412	1	0.912891	34.0873
SP_PIR_KEYWORDS	Proto-oncogene	18	2.63158	0.0262296	4301, 5108, 865, 10342, 22872, 4869, 2060, 5914, 1019, 7913, 387, 51776, 558, 9516, 2115, 2353, 5879, 5159	678	133	8789	1.75441	0.999998	0.215415	31.8169
GOTERM_BP_FAT	GO:0042981~regulation of apoptosis	56	8.18713	0.0264082	4853, 6659, 8887, 6347, 5538, 5025, 8841, 23612, 3480, 3482, 84674, 8837, 387, 64393, 51776, 87, 2067, 1280, 8870, 301, 308, 3611, 3309, 8061, 5366, 29, 79156, 239, 3956, 7071, 4831, 7078, 1613, 7204, 5879, 665, 8655, 1072, 1843, 10016, 3399, 84883, 9231, 9521, 57142, 2923, 4869, 8754, 6233, 351, 9181, 203068, 7534, 64857, 3569, 7057	581	498	6781	1.31243	1	0.581887	37.7303
GOTERM_BP_FAT	GO:0018149~peptide cross-linking	5	0.730994	0.0265083	1281, 301, 1634, 2335, 7057	581	14	6781	4.16831	1	0.578701	37.8436
UP_SEQ_FEATURE	domain:VWFA 1	4	0.584795	0.0269505	1293, 1291, 12833, 7373	678	9	8782	5.7568	1	0.921683	37.5687
GOTERM_CC_FAT	GO:0016023~cytoplasmic membrane-bounded vesicle	43	6.28655	0.0274129	10130, 822, 23677, 22872, 26511, 29127, 5413, 2098, 2335, 5538, 3312, 6678, 6513, 667, 2697, 29082, 3482, 483, 8905, 7424, 1509, 1176, 87, 4323, 27072, 813, 5862, 2923, 302, 4673, 7037, 6856, 3309, 3326, 351, 22820, 10575, 163, 6386, 7534, 7058, 5879, 7057	544	367	6387	1.37563	0.999993	0.232309	32.3966
UCSC_TFBS	FREAC7	309	45.1754	0.0274642	10894, 805, 2004, 51571, 800, 8887, 55742, 1316, 6871, 6206, 55740, 3726, 79901, 3480, 6210, 3482, 7168, 64393, 55540, 51776, 2012, 11098, 10611, 1827, 23137, 51368, 3098, 27072, 55858, 6218, 5362, 51094, 165, 145407, 29, 1982, 10092, 5358, 7071, 163, 80218, 10096, 3915, 2331, 31, 7077, 1490, 3910, 440279, 7078, 7204, 84293, 1457, 8761, 27086, 1072, 1843, 79628, 81563, 7334, 85440, 1462, 23113, 3…	664	3691	8618	1.08656	0.992966	0.152304	28.9923
UCSC_TFBS	SRF	472	69.0058	0.0275252	10894, 10897, 805, 2004, 5230, 800, 29127, 8887, 1316, 6347, 3480, 3482, 533, 2012, 11098, 10611, 8425, 1827, 5226, 51368, 5224, 2014, 5362, 23644, 165, 10093, 10092, 5358, 163, 10627, 7345, 3491, 6876, 10096, 10094, 2023, 402, 11080, 7203, 7204, 55920, 824, 5250, 347733, 8761, 27086, 310, 79628, 1842, 7334, 6748, 85440, 79621, 1848, 84883, 1306, 813, 6764, 226, 22909, 8754, 55207, 2965, 6387, 10…	664	5829	8618	1.05096	0.993044	0.148081	29.047
GOTERM_BP_FAT	GO:0010038~response to metal ion	14	2.04678	0.0275533	5224, 805, 4864, 22872, 7037, 857, 8754, 79901, 1843, 10016, 553115, 23327, 71, 7057	581	85	6781	1.92232	1	0.588469	39.014
KEGG_PATHWAY	hsa05416:Viral myocarditis	9	1.31579	0.0276975	6444, 1982, 4627, 4628, 71, 857, 8672, 1605, 5879	275	39	2873	2.41091	0.987843	0.423761	28.6852
UCSC_TFBS	CEBP	503	73.538	0.0277366	10894, 10897, 805, 2004, 84271, 5230, 800, 8887, 1316, 6347, 6871, 3480, 55379, 3482, 533, 59342, 2012, 11098, 10611, 8425, 1827, 5226, 51368, 27072, 8870, 930, 10099, 5362, 165, 10093, 10092, 5358, 163, 3491, 10096, 10094, 2023, 402, 7203, 7204, 55920, 824, 822, 5250, 347733, 27086, 8763, 310, 1843, 79628, 1842, 7334, 3399, 6748, 85440, 1848, 84883, 1306, 813, 6764, 226, 22909, 8754, 55207, 6387…	664	6246	8618	1.04521	0.993308	0.144839	29.2365
INTERPRO	IPR002194:Chaperonin TCP-1, conserved site	4	0.584795	0.0283622	10575, 10576, 908, 7203	635	9	8066	5.64549	1	0.917448	36.9674
GOTERM_CC_FAT	GO:0031252~cell leading edge	15	2.19298	0.028944	55742, 55740, 6282, 9260, 51330, 7168, 10096, 10006, 4627, 4831, 10094, 3678, 7094, 84168, 5879	544	95	6387	1.85381	0.999997	0.23912	33.8803
UCSC_TFBS	ISRE	294	42.9825	0.0290603	10894, 805, 10342, 5230, 10209, 29127, 800, 51571, 8887, 55742, 2335, 6871, 6206, 10204, 6209, 55740, 79901, 10480, 3480, 3482, 54498, 7168, 7167, 1974, 55540, 51776, 2012, 11098, 10611, 1827, 51368, 5224, 2014, 55858, 6218, 5362, 145407, 29, 5366, 10093, 1982, 163, 6224, 3915, 31, 7171, 3910, 440279, 7204, 1457, 347733, 27086, 1843, 1842, 81563, 79621, 85440, 1462, 23113, 1848, 84883, 6764, 3837…	664	3502	8618	1.08961	0.994749	0.147065	30.4118
GOTERM_CC_FAT	GO:0005635~nuclear envelope	20	2.92398	0.0290648	10527, 57142, 4864, 1192, 3837, 9805, 7514, 3839, 26509, 310, 665, 79041, 10204, 4000, 16211, 9107, 3482, 80705, 5111, 9782	544	141	6387	1.66536	0.999997	0.235549	33.996
UP_TISSUE	Aorta endothelial cell	10	1.46199	0.0292147	7003, 824, 84674, 4125, 3339, 857, 51429, 11080, 23603, 7057	667	57	8634	2.27097	0.999646	0.226112	32.2531
GOTERM_BP_FAT	GO:0043067~regulation of programmed cell death	56	8.18713	0.0293002	4853, 6659, 8887, 6347, 5538, 5025, 8841, 23612, 3480, 3482, 84674, 8837, 387, 64393, 51776, 87, 2067, 1280, 8870, 301, 308, 3611, 3309, 8061, 5366, 29, 79156, 239, 3956, 7071, 4831, 7078, 1613, 7204, 5879, 665, 8655, 1072, 1843, 10016, 3399, 84883, 9231, 9521, 57142, 2923, 4869, 8754, 6233, 351, 9181, 203068, 7534, 64857, 3569, 7057	581	501	6781	1.30457	1	0.606819	40.9243
GOTERM_BP_FAT	GO:0022604~regulation of cell morphogenesis	14	2.04678	0.0300286	57142, 226, 10979, 2335, 3611, 310, 51330, 10602, 10096, 387, 4627, 7533, 4628, 4131	581	86	6781	1.89997	1	0.611521	41.704
INTERPRO	IPR012340:Nucleic acid-binding, OB-fold	8	1.16959	0.0302676	6228, 4174, 6132, 4677, 51373, 27254, 22984, 4171	635	39	8066	2.60561	1	0.915768	38.9211
GOTERM_BP_FAT	GO:0001894~tissue homeostasis	8	1.16959	0.030348	1513, 1280, 31, 2034, 2252, 5025, 5879, 5159	581	36	6781	2.59361	1	0.611069	42.0428
UCSC_TFBS	NKX25	412	60.2339	0.030549	10894, 805, 2004, 5230, 800, 29127, 8887, 1316, 6871, 3480, 55379, 3482, 533, 59342, 2012, 10611, 1827, 5226, 51368, 27072, 5362, 23644, 10099, 165, 10093, 5358, 163, 3491, 10097, 10096, 11080, 7204, 55920, 5250, 8761, 27086, 8763, 310, 79628, 1842, 7334, 6748, 79621, 85440, 1306, 813, 6764, 226, 22909, 8754, 55207, 2965, 10602, 118429, 6383, 2961, 6386, 203068, 80705, 6487, 10950, 27020, 5914, 2…	664	5040	8618	1.06097	0.996004	0.149922	31.7124
SMART	SM00268:ACTIN	5	0.730994	0.0309855	59, 10097, 10096, 70, 71	360	15	4306	3.98704	0.999133	0.828409	33.0904
UCSC_TFBS	NKX3A	297	43.4211	0.0309924	805, 2004, 10342, 800, 51571, 8887, 55742, 2335, 6871, 55740, 3726, 79901, 3480, 3482, 84674, 1974, 64393, 51776, 2012, 10611, 1827, 3098, 27072, 55858, 6218, 5362, 55751, 1982, 10092, 5358, 163, 10627, 80218, 10096, 6224, 3915, 31, 1490, 3910, 440279, 402, 56925, 7204, 1457, 9880, 27086, 310, 1843, 1842, 81563, 3399, 79621, 85440, 1462, 389136, 1848, 643253, 55737, 9991, 6764, 3837, 152185, 3839…	664	3545	8618	1.08737	0.996317	0.147952	32.0953
GOTERM_BP_FAT	GO:0007167~enzyme linked receptor protein signaling pathway	28	4.09357	0.031336	5781, 10342, 2051, 2252, 6347, 3480, 558, 7424, 55715, 1176, 4921, 5159, 1281, 2060, 14165, 7763, 8754, 378, 2280, 7071, 2887, 11167, 10006, 2331, 1490, 1278, 2353, 7204	581	218	6781	1.49906	1	0.61868	43.0792
UP_SEQ_FEATURE	domain:VWFA 3	3	0.438596	0.0320632	1293, 1291, 12833	678	4	8782	9.7146	1	0.945308	42.9902
UP_SEQ_FEATURE	region of interest:Collagen-binding	3	0.438596	0.0320632	4313, 2335, 351	678	4	8782	9.7146	1	0.945308	42.9902
GOTERM_BP_FAT	GO:0043122~regulation of I-kappaB kinase/NF-kappaB cascade	13	1.90058	0.0321169	1893, 10342, 51026, 2697, 3956, 2280, 9218, 8837, 84336, 7334, 387, 9516, 4055	581	78	6781	1.94521	1	0.623577	43.886
UP_TISSUE	Lung carcinoma	10	1.46199	0.0323102	54498, 55122, 64393, 6143, 10979, 9159, 554, 5315, 5955, 10480	667	58	8634	2.23182	0.99985	0.240478	35.0359
SP_PIR_KEYWORDS	nucleotide-binding	90	13.1579	0.0324284	989, 22931, 10342, 5230, 7846, 1938, 2051, 7453, 10295, 23176, 3480, 1665, 1974, 6259, 387, 51776, 14682, 4921, 5159, 23137, 64121, 3098, 9448, 5606, 5706, 7407, 3611, 3309, 10376, 9704, 10575, 6059, 10576, 378, 10097, 10096, 5837, 377, 4831, 1654, 31, 70, 71, 5315, 402, 1613, 7203, 8780, 5879, 7204, 29789, 6195, 1457, 59, 347733, 5413, 1915, 3312, 2872, 2771, 6237, 7334, 558, 4677, 84790, 23113,…	678	961	8789	1.21403	1	0.255852	37.8108
GOTERM_BP_FAT	GO:0010941~regulation of cell death	56	8.18713	0.0328049	4853, 6659, 8887, 6347, 5538, 5025, 8841, 23612, 3480, 3482, 84674, 8837, 387, 64393, 51776, 87, 2067, 1280, 8870, 301, 308, 3611, 3309, 8061, 5366, 29, 79156, 239, 3956, 7071, 4831, 7078, 1613, 7204, 5879, 665, 8655, 1072, 1843, 10016, 3399, 84883, 9231, 9521, 57142, 2923, 4869, 8754, 6233, 351, 9181, 203068, 7534, 64857, 3569, 7057	581	504	6781	1.29681	1	0.627251	44.5878
UP_SEQ_FEATURE	domain:RRM 3	7	1.02339	0.0331161	6173, 9991, 8904, 3185, 10492, 8761, 26986	678	32	8782	2.83343	1	0.943751	44.0502
GOTERM_BP_FAT	GO:0045767~regulation of anti-apoptosis	7	1.02339	0.0331616	1843, 57142, 133, 26135, 5914, 857, 3569	581	29	6781	2.8172	1	0.627092	44.9483
SP_PIR_KEYWORDS	heterotrimer	6	0.877193	0.0332901	2771, 12833, 3915, 3910, 14682, 2783	678	24	8789	3.24078	1	0.257831	38.604
PIR_SUPERFAMILY	PIRSF002359:annexin I	4	0.584795	0.0332908	302, 301, 308, 728113	368	8	3857	5.24049	0.999999	0.93471	37.672
INTERPRO	IPR002035:von Willebrand factor, type A	8	1.16959	0.0342956	1293, 1291, 12833, 118429, 8904, 84168, 7373, 144402	635	40	8066	2.54047	1	0.92734	42.8659
SP_PIR_KEYWORDS	host-virus interaction	25	3.65497	0.0343708	10527, 7514, 7791, 3312, 8672, 665, 2648, 8837, 387, 1974, 3678, 23327, 708, 4055, 3837, 4869, 7037, 3735, 10492, 857, 6175, 7431, 6059, 1654, 4666	678	211	8789	1.53592	1	0.261193	39.5856
GOTERM_BP_FAT	GO:0045785~positive regulation of cell adhesion	9	1.31579	0.0348612	239, 3491, 7168, 1842, 1295, 961, 3611, 8754, 7057	581	45	6781	2.33425	1	0.641643	46.6363
GOTERM_BP_FAT	GO:0031032~actomyosin structure organization	6	0.877193	0.0349017	7168, 29127, 4628, 70, 71, 1265	581	22	6781	3.18307	1	0.637968	46.6759
GOTERM_BP_FAT	GO:0032990~cell part morphogenesis	20	2.92398	0.0349547	5108, 133, 5781, 3611, 6152, 6233, 667, 351, 10093, 2697, 6387, 3480, 7345, 6259, 4628, 85440, 1462, 4131, 5879, 1641	581	143	6781	1.63234	1	0.634472	46.7277
GOTERM_BP_FAT	GO:0042147~retrograde transport, endosome to Golgi	4	0.584795	0.0353766	55737, 9559, 111173, 51272	581	9	6781	5.18723	1	0.634945	47.1384
GOTERM_BP_FAT	GO:0006929~substrate-bound cell migration	4	0.584795	0.0353766	51330, 6386, 7424, 4628	581	9	6781	5.18723	1	0.634945	47.1384
GOTERM_BP_FAT	GO:0006949~syncytium formation	4	0.584795	0.0353766	824, 2067, 831, 4627	581	9	6781	5.18723	1	0.634945	47.1384
UP_TISSUE	Bladder	8	1.16959	0.0354408	9107, 6764, 7114, 6386, 468, 1915, 1613, 2764	667	41	8634	2.52576	0.999937	0.254012	37.7425
GOTERM_BP_FAT	GO:0001525~angiogenesis	15	2.19298	0.0355113	1306, 57142, 302, 2004, 2034, 8841, 51330, 6387, 3491, 4627, 7424, 58504, 1490, 4323, 7057	581	97	6781	1.80483	1	0.632392	47.269
GOTERM_BP_FAT	GO:0048729~tissue morphogenesis	15	2.19298	0.0355113	4853, 14165, 2252, 3611, 1605, 9839, 1072, 7050, 2280, 7168, 5573, 7424, 1277, 70, 1278	581	97	6781	1.80483	1	0.632392	47.269
SP_PIR_KEYWORDS	Ehlers-Danlos syndrome	4	0.584795	0.0362638	1290, 1281, 1277, 1278	678	10	8789	5.18525	1	0.269688	41.2699
UP_SEQ_FEATURE	domain:VWFA 2	4	0.584795	0.0363386	1293, 1291, 12833, 7373	678	10	8782	5.18112	1	0.952009	47.1801
GOTERM_MF_FAT	GO:0051015~actin filament binding	8	1.16959	0.0365708	10093, 91624, 4627, 6624, 4628, 84168, 87, 667	543	38	6445	2.49879	1	0.629545	42.9414
GOTERM_MF_FAT	GO:0004859~phospholipase inhibitor activity	3	0.438596	0.037776	302, 301, 308	543	4	6445	8.90193	1	0.627818	44.007
INTERPRO	IPR017998:Chaperone, tailless complex polypeptide 1	4	0.584795	0.0381993	10575, 10576, 908, 7203	635	10	8066	5.08094	1	0.935649	46.4601
SP_PIR_KEYWORDS	chromosomal rearrangement	20	2.92398	0.0383597	4301, 5108, 865, 10342, 22872, 26511, 4869, 2060, 6130, 5914, 27086, 7913, 10006, 1277, 4026, 7813, 1278, 2115, 1641, 5159	678	160	8789	1.62039	1	0.279104	43.0835
UP_TISSUE	Urinary bladder	18	2.63158	0.0384619	9521, 11235, 805, 4869, 5706, 57584, 10492, 1854, 3364, 6233, 6282, 378, 7424, 29087, 3921, 51510, 56925, 29789	667	139	8634	1.67627	0.999973	0.265933	40.2553
GOTERM_BP_FAT	GO:0001957~intramembranous ossification	3	0.438596	0.0390029	1513, 4313, 1277	581	4	6781	8.75344	1	0.663583	50.5475
GOTERM_BP_FAT	GO:0060314~regulation of ryanodine-sensitive calcium-release channel activity	3	0.438596	0.0390029	5311, 2280, 805	581	4	6781	8.75344	1	0.663583	50.5475
SP_PIR_KEYWORDS	ADP-ribosylation	6	0.877193	0.0390659	2771, 5908, 387, 2597, 4869, 5879	678	25	8789	3.11115	1	0.279595	43.6829
GOTERM_BP_FAT	GO:0042176~regulation of protein catabolic process	8	1.16959	0.0396066	2697, 27352, 152503, 7514, 23327, 7078, 8754, 3326	581	38	6781	2.45711	1	0.665448	51.0945
SP_PIR_KEYWORDS	Chaperone	15	2.19298	0.039697	22824, 4869, 3312, 3326, 23317, 2790, 10575, 6059, 10576, 23184, 908, 6902, 7203, 11080, 871	678	109	8789	1.78392	1	0.279616	44.2134
INTERPRO	IPR011992:EF-Hand type	17	2.48538	0.0399777	5311, 824, 813, 805, 2060, 6271, 6678, 6282, 667, 5358, 10016, 10627, 553115, 5954, 87, 5955, 11261	635	127	8066	1.70032	1	0.933111	48.0261
GOTERM_CC_FAT	GO:0031982~vesicle	50	7.30994	0.040221	10130, 22872, 26511, 29127, 649, 2098, 2335, 57584, 5538, 6513, 3482, 483, 87, 27072, 302, 7037, 3309, 10575, 163, 5879, 822, 23677, 5413, 3312, 310, 6678, 667, 29082, 2697, 9218, 7424, 8905, 1509, 1176, 4323, 813, 5862, 2923, 226, 4673, 6856, 857, 26509, 3326, 351, 22820, 6386, 7534, 7058, 7057	544	450	6387	1.30453	1	0.306531	43.9112
GOTERM_CC_FAT	GO:0030175~filopodium	6	0.877193	0.0406294	4478, 10006, 6624, 84168, 55740, 998	544	23	6387	3.06282	1	0.303924	44.2464
BIOCARTA	h_reckPathway:Inhibition of Matrix Metalloproteinases	4	0.584795	0.0425176	4313, 7077, 7078, 4323	102	8	962	4.71569	0.999632	0.980818	41.5008
UP_SEQ_FEATURE	domain:EF-hand 4	7	1.02339	0.043179	10016, 813, 805, 553115, 5954, 5955, 11261	678	34	8782	2.66675	1	0.96925	53.2857
UP_TISSUE	Lymphoma	7	1.02339	0.0432833	7431, 805, 1192, 6124, 4869, 2023, 22984	667	34	8634	2.66505	0.999993	0.287384	44.0721
GOTERM_CC_FAT	GO:0030863~cortical cytoskeleton	7	1.02339	0.0433718	830, 11034, 4627, 800, 2037, 71, 1072	544	31	6387	2.65115	1	0.315834	46.4498
GOTERM_BP_FAT	GO:0030182~neuron differentiation	27	3.94737	0.0439869	133, 5781, 347733, 5538, 667, 2697, 3480, 6259, 3399, 1462, 85440, 14682, 4131, 1641, 3611, 6152, 6233, 351, 136319, 6387, 7345, 203068, 4628, 1613, 3569, 5879, 998	581	215	6781	1.46569	1	0.700645	54.8956
GOTERM_BP_FAT	GO:0009755~hormone-mediated signaling	7	1.02339	0.0445004	2790, 5781, 5573, 5576, 55970, 51094, 2783	581	31	6781	2.63545	1	0.70119	55.3225
GOTERM_BP_FAT	GO:0000910~cytokinesis	7	1.02339	0.0445004	11034, 989, 4627, 29127, 5413, 4628, 1072	581	31	6781	2.63545	1	0.70119	55.3225
GOTERM_BP_FAT	GO:0010810~regulation of cell-substrate adhesion	7	1.02339	0.0445004	3491, 1842, 1295, 1277, 3611, 4323, 7057	581	31	6781	2.63545	1	0.70119	55.3225
GOTERM_BP_FAT	GO:0007051~spindle organization	7	1.02339	0.0445004	11130, 4627, 203068, 8841, 5902, 1164, 10540	581	31	6781	2.63545	1	0.70119	55.3225
SMART	SM00327:VWA	8	1.16959	0.0447055	1293, 1291, 12833, 118429, 8904, 84168, 7373, 144402	360	40	4306	2.39222	0.999964	0.871131	44.2267
GOTERM_BP_FAT	GO:0030705~cytoskeleton-dependent intracellular transport	8	1.16959	0.0448583	7168, 7345, 4627, 4628, 70, 351, 3799, 667	581	39	6781	2.3941	1	0.700446	55.6178
GOTERM_BP_FAT	GO:0010035~response to inorganic substance	19	2.77778	0.0460013	5224, 805, 4864, 22872, 7037, 857, 8754, 8061, 79901, 1843, 10016, 7168, 1277, 23327, 553115, 71, 2353, 4131, 7057	581	138	6781	1.60691	1	0.706071	56.5485
GOTERM_BP_FAT	GO:0010627~regulation of protein kinase cascade	22	3.21637	0.0463844	1893, 10342, 14165, 857, 3611, 8841, 51026, 9839, 2697, 23612, 2280, 3956, 84336, 9218, 8837, 387, 7334, 51776, 7077, 9516, 3569, 4055	581	167	6781	1.53753	1	0.705511	56.8563
PIR_SUPERFAMILY	PIRSF002584:molecular chaperone t-complex-type	4	0.584795	0.0464883	10575, 10576, 908, 7203	368	9	3857	4.65821	1	0.959131	48.5572
INTERPRO	IPR000886:Endoplasmic reticulum, targeting sequence	7	1.02339	0.0467455	10130, 79070, 5954, 871, 3309, 5955, 64175	635	34	8066	2.61519	1	0.950083	53.6017
UP_SEQ_FEATURE	lipid moiety-binding region:S-geranylgeranyl cysteine	10	1.46199	0.0468093	2790, 6237, 5862, 5861, 22931, 5908, 387, 55970, 5879, 998	678	62	8782	2.08916	1	0.973792	56.2497
SP_PIR_KEYWORDS	cysteine proteinase	4	0.584795	0.0470772	824, 1514, 1513, 1512	678	11	8789	4.71386	1	0.319032	50.0825
SP_PIR_KEYWORDS	Growth factor binding	4	0.584795	0.0470772	3491, 5654, 4052, 8425	678	11	8789	4.71386	1	0.319032	50.0825
UCSC_TFBS	AP2GAMMA	82	11.9883	0.0473819	11051, 10150, 7846, 649, 3339, 5914, 8672, 3726, 284119, 3480, 51421, 10585, 1975, 3678, 64359, 8425, 79583, 4921, 23137, 677, 196463, 2067, 4313, 6452, 30008, 10865, 10376, 10093, 239, 378, 7071, 163, 84336, 5837, 377, 4026, 55323, 23603, 57655, 1958, 967, 8553, 5413, 8761, 3312, 728113, 1072, 29082, 8904, 4947, 23327, 84790, 1268, 4131, 23113, 4323, 5862, 64760, 6130, 7763, 1019, 8661, 10492, 2…	664	881	8618	1.20803	0.999823	0.213379	44.9423
PIR_SUPERFAMILY	PIRSF036326:reticulocalbin	3	0.438596	0.0475904	813, 5954, 5955	368	4	3857	7.86073	1	0.939625	49.3812
GOTERM_BP_FAT	GO:0000226~microtubule cytoskeleton organization	15	2.19298	0.0476904	5108, 11130, 4869, 857, 8841, 5902, 10376, 10540, 667, 10093, 4627, 203068, 85440, 4131, 1164	581	101	6781	1.73335	1	0.712155	57.8902
UP_SEQ_FEATURE	calcium-binding region:1	11	1.60819	0.0484142	824, 5358, 10016, 813, 805, 2060, 553115, 5954, 5955, 667, 11261	678	72	8782	1.9789	1	0.973618	57.5026
INTERPRO	IPR018029:C2 membrane targeting protein	8	1.16959	0.0484556	5998, 8904, 23327, 440279, 57488, 144402, 26509, 29	635	43	8066	2.36323	1	0.947458	54.919
UP_SEQ_FEATURE	domain:EF-hand 3	9	1.31579	0.0485419	824, 10016, 813, 805, 10627, 553115, 5954, 5955, 11261	678	53	8782	2.19953	1	0.970377	57.6009
INTERPRO	IPR005225:Small GTP-binding protein	14	2.04678	0.0487514	5862, 390, 5861, 22931, 5908, 1938, 55207, 6237, 378, 387, 377, 402, 5879, 998	635	100	8066	1.77833	1	0.940177	55.1433
GOTERM_MF_FAT	GO:0003746~translation elongation factor activity	5	0.730994	0.0487699	1933, 1938, 1937, 1915, 80237	543	17	6445	3.49095	1	0.709886	52.9051
GOTERM_BP_FAT	GO:0031175~neuron projection development	19	2.77778	0.048829	133, 5781, 3611, 6152, 6233, 667, 351, 2697, 6387, 3480, 7345, 6259, 4628, 85440, 1462, 3569, 4131, 5879, 1641	581	139	6781	1.59535	1	0.717284	58.7725
UCSC_TFBS	BACH1	338	49.4152	0.0495408	805, 2004, 1192, 29127, 800, 8887, 1316, 2335, 3281, 6871, 10204, 55740, 3726, 3480, 54498, 7168, 55540, 533, 51776, 1975, 2012, 11098, 10611, 1827, 5226, 51368, 27072, 2014, 930, 6218, 23644, 5362, 165, 145407, 29, 1982, 83607, 10093, 5358, 163, 3491, 80218, 2331, 3915, 10094, 31, 7077, 3910, 2023, 440279, 7203, 7204, 55920, 84293, 824, 1457, 27086, 310, 728113, 79628, 81563, 1842, 2597, 3399, 8…	664	4109	8618	1.06763	0.999882	0.216855	46.457
GOTERM_CC_FAT	GO:0005938~cell cortex	14	2.04678	0.0499093	830, 989, 800, 5413, 10979, 857, 23176, 1072, 11034, 4627, 2037, 4628, 71, 9590	544	93	6387	1.76743	1	0.34927	51.3801
UP_SEQ_FEATURE	calcium-binding region:5	3	0.438596	0.0507365	813, 5954, 5955	678	5	8782	7.77168	1	0.971555	59.256
UP_SEQ_FEATURE	domain:EF-hand 6	3	0.438596	0.0507365	813, 5954, 5955	678	5	8782	7.77168	1	0.971555	59.256
UP_SEQ_FEATURE	glycosylation site:O-linked (Xyl...) (heparan sulfate)	3	0.438596	0.0507365	6383, 3339, 2817	678	5	8782	7.77168	1	0.971555	59.256
UP_TISSUE	Coronary arterial endothelium	3	0.438596	0.0507931	6125, 79070, 10480	667	5	8634	7.76672	0.999999	0.321634	49.5709
GOTERM_BP_FAT	GO:0031346~positive regulation of cell projection organization	7	1.02339	0.050974	51330, 387, 10096, 3611, 4131, 5879, 998	581	32	6781	2.55309	1	0.729496	60.3875
GOTERM_BP_FAT	GO:0007409~axonogenesis	15	2.19298	0.0511412	5781, 6152, 6233, 351, 667, 6387, 3480, 7345, 6259, 4628, 85440, 1462, 5879, 4131, 1641	581	102	6781	1.71636	1	0.727266	60.5108
UCSC_TFBS	IRF2	276	40.3509	0.0512361	805, 84271, 10342, 2004, 29127, 800, 51571, 55742, 55740, 79901, 3480, 3482, 7167, 1974, 55540, 533, 51776, 2012, 10611, 3921, 1827, 23137, 51368, 27072, 55858, 5362, 51094, 145407, 29, 83607, 10093, 1982, 5358, 163, 3491, 10097, 6876, 80218, 6224, 3915, 2331, 31, 440279, 402, 7203, 56925, 7204, 347733, 27086, 1843, 79628, 81563, 84790, 6748, 79621, 85440, 1462, 389136, 1848, 55737, 6764, 3837, 3…	664	3312	8618	1.08158	0.999914	0.218365	47.6193
UP_TISSUE	Bone marrow	44	6.43275	0.0515156	822, 9805, 51571, 1937, 7298, 5914, 2335, 5711, 1915, 3312, 23176, 665, 3895, 9107, 51320, 2274, 1974, 84790, 51510, 5111, 3921, 6133, 5928, 4869, 3735, 8607, 9897, 9403, 8754, 22984, 4171, 9704, 378, 10550, 2887, 118429, 6876, 3939, 3185, 7534, 894, 3646, 50807, 6129	667	434	8634	1.31235	0.999999	0.318252	50.0727
SP_PIR_KEYWORDS	heterotetramer	6	0.877193	0.0523424	1457, 302, 5573, 2961, 5576, 3799	678	27	8789	2.88069	1	0.344066	53.9125
INTERPRO	IPR000156:Ran Binding Protein 1	3	0.438596	0.052578	5902, 55740, 8498	635	5	8066	7.62142	1	0.944898	57.9517
INTERPRO	IPR000562:Type II fibronectin, collagen-binding	3	0.438596	0.052578	4313, 3482, 2335	635	5	8066	7.62142	1	0.944898	57.9517
SP_PIR_KEYWORDS	prenylation	13	1.90058	0.0526313	5862, 390, 5861, 22931, 5908, 4673, 4000, 2790, 6237, 387, 55970, 5879, 998	678	93	8789	1.81205	1	0.34135	54.1146
SP_PIR_KEYWORDS	cell shape	5	0.730994	0.0534243	10602, 4627, 4628, 2335, 10979	678	19	8789	3.41135	1	0.341378	54.6649
UP_TISSUE	Embryonic kidney	9	1.31579	0.0534615	3098, 22931, 8837, 1915, 3312, 11080, 3326, 10376, 10540	667	54	8634	2.15742	1	0.321246	51.4013
UCSC_TFBS	RSRFC4	298	43.5673	0.0548812	10894, 805, 2004, 10342, 29127, 800, 8887, 1316, 2335, 6871, 6206, 55740, 3726, 10480, 3480, 55379, 7168, 1974, 55540, 533, 51776, 1975, 11098, 10611, 1827, 51368, 27072, 6218, 5362, 51094, 55751, 145407, 29, 5366, 5358, 163, 3491, 7345, 10627, 10097, 80218, 10096, 3915, 31, 7077, 1490, 3910, 440279, 7078, 11080, 7204, 1457, 9880, 347733, 8761, 27086, 1842, 81563, 7334, 3399, 6748, 85440, 1462, 3…	664	3600	8618	1.07437	0.999957	0.22711	50.0405
GOTERM_CC_FAT	GO:0030054~cell junction	31	4.53216	0.0554759	4301, 27352, 55742, 10979, 7791, 57584, 5025, 55740, 667, 6513, 2697, 51421, 9218, 2274, 3678, 87, 1265, 9231, 91624, 3611, 857, 60312, 9181, 10006, 10096, 4627, 55679, 6386, 7094, 4026, 440279	544	262	6387	1.38918	1	0.37485	55.2424
UP_SEQ_FEATURE	repeat:LRR 7	10	1.46199	0.0555348	1293, 25878, 1842, 2331, 4060, 1634, 6050, 25987, 54829, 6251	678	64	8782	2.02388	1	0.977182	62.6653
GOTERM_CC_FAT	GO:0031093~platelet alpha granule lumen	7	1.02339	0.0565743	7424, 7058, 2335, 87, 6678, 7057, 351	544	33	6387	2.49047	1	0.375183	55.9699
GOTERM_BP_FAT	GO:0060537~muscle tissue development	13	1.90058	0.0567339	3339, 7763, 27086, 857, 351, 2280, 7168, 387, 70, 4628, 1827, 4154, 5159	581	85	6781	1.78502	1	0.761122	64.4338
GOTERM_BP_FAT	GO:0042060~wound healing	16	2.33918	0.0569924	1281, 30008, 2004, 4853, 1316, 2335, 2252, 308, 8761, 131566, 136319, 7168, 3678, 4628, 7078, 3569	581	113	6781	1.65257	1	0.759479	64.6059
GOTERM_BP_FAT	GO:0045664~regulation of neuron differentiation	11	1.60819	0.0570814	51330, 7050, 57142, 387, 10096, 7077, 894, 7533, 3611, 4131, 79191	581	67	6781	1.91618	1	0.756808	64.665
UP_TISSUE	Kidney	83	12.1345	0.0582402	1293, 1291, 81671, 27020, 51571, 51373, 2335, 7791, 64778, 5025, 9412, 4000, 23207, 54498, 8837, 51421, 7167, 1974, 6259, 533, 51429, 71690, 51368, 830, 68366, 23704, 8545, 6218, 9403, 8061, 6158, 10376, 145407, 30851, 1982, 1512, 3491, 2887, 9159, 7078, 2115, 5315, 7203, 7204, 9962, 133, 347733, 8761, 1915, 8614, 665, 9260, 2790, 2771, 2597, 23327, 554, 9168, 51510, 10113, 4017, 1509, 4131, 1848…	667	902	8634	1.19113	1	0.337902	54.5267
UP_TISSUE	Adipose tissue	15	2.19298	0.0584907	84293, 10399, 1915, 8607, 857, 310, 6175, 3726, 7431, 387, 1975, 60370, 2023, 6191, 4017	667	115	8634	1.68842	1	0.332233	54.6852
SMART	SM00160:RanBD	3	0.438596	0.0585279	5902, 55740, 8498	360	5	4306	7.17667	0.999999	0.894769	53.696
SMART	SM00059:FN2	3	0.438596	0.0585279	4313, 3482, 2335	360	5	4306	7.17667	0.999999	0.894769	53.696
UCSC_TFBS	MEIS1BHOXA9	324	47.3684	0.0587024	10897, 805, 2004, 1192, 10342, 51571, 29127, 800, 8887, 55742, 1316, 2335, 6871, 10204, 55740, 10480, 3480, 3482, 54498, 7168, 1974, 64393, 51776, 2012, 11098, 10611, 8425, 23137, 51368, 27072, 280636, 55858, 23644, 5362, 165, 145407, 1982, 83607, 10093, 10092, 5358, 163, 7071, 6876, 10096, 31, 7077, 1490, 3910, 440279, 11080, 56925, 7204, 824, 1457, 347733, 27086, 1072, 1843, 79628, 81563, 7334,…	664	3941	8618	1.06703	0.999979	0.236015	52.468
KEGG_PATHWAY	hsa04142:Lysosome	15	2.19298	0.059042	4864, 967, 4125, 2629, 5538, 8763, 1514, 1513, 1512, 5476, 3482, 8905, 533, 1509, 1176	275	94	2873	1.66712	0.999929	0.654102	51.9276
GOTERM_BP_FAT	GO:0032870~cellular response to hormone stimulus	14	2.04678	0.0599367	5781, 51094, 2783, 3726, 2790, 1843, 3480, 2887, 5573, 5576, 55970, 894, 2353, 1176	581	95	6781	1.71997	1	0.770784	66.5117
GOTERM_CC_FAT	GO:0005773~vacuole	23	3.36257	0.0601594	196463, 27072, 4864, 112770, 967, 4125, 2629, 5538, 8763, 55207, 79156, 1514, 2697, 1513, 10437, 1512, 5476, 3482, 533, 9516, 55332, 1509, 8898	544	183	6387	1.47562	1	0.388453	58.269
GOTERM_CC_FAT	GO:0031594~neuromuscular junction	4	0.584795	0.0602292	5573, 4627, 4628, 351	544	11	6387	4.26939	1	0.383317	58.3126
UP_SEQ_FEATURE	compositionally biased region:Cys-rich	10	1.46199	0.0602678	57048, 8910, 2331, 2051, 4060, 1634, 6871, 8425, 8754, 54829	678	65	8782	1.99274	1	0.981391	65.7635
UP_SEQ_FEATURE	zinc finger region:C4-type	8	1.16959	0.0605779	2274, 55616, 6232, 6827, 6168, 50807, 4171, 6233	678	46	8782	2.25266	1	0.979429	65.9578
GOTERM_CC_FAT	GO:0005853~eukaryotic translation elongation factor 1 complex	3	0.438596	0.0606868	1933, 1937, 1915	544	5	6387	7.04449	1	0.380282	58.5976
GOTERM_BP_FAT	GO:0030516~regulation of axon extension	4	0.584795	0.0611495	51330, 57142, 3611, 4131	581	11	6781	4.24409	1	0.774641	67.2682
GOTERM_BP_FAT	GO:0032964~collagen biosynthetic process	3	0.438596	0.0613651	1281, 1277, 871	581	5	6781	7.00275	1	0.772792	67.401
GOTERM_BP_FAT	GO:0010824~regulation of centrosome duplication	3	0.438596	0.0613651	79959, 7514, 4869	581	5	6781	7.00275	1	0.772792	67.401
GOTERM_BP_FAT	GO:0048745~smooth muscle tissue development	3	0.438596	0.0613651	7763, 27086, 5159	581	5	6781	7.00275	1	0.772792	67.401
GOTERM_BP_FAT	GO:0060351~cartilage development involved in endochondral bone morphogenesis	3	0.438596	0.0613651	1280, 3339, 1277	581	5	6781	7.00275	1	0.772792	67.401
UP_SEQ_FEATURE	repeat:LRR 12	7	1.02339	0.0615259	1293, 1842, 2331, 4060, 1634, 6050, 54829	678	37	8782	2.45053	1	0.978302	66.5453
GOTERM_BP_FAT	GO:0044259~multicellular organismal macromolecule metabolic process	5	0.730994	0.0617977	1281, 4313, 31, 1277, 871	581	18	6781	3.24202	1	0.772187	67.666
INTERPRO	IPR006688:ADP-ribosylation factor	4	0.584795	0.0622992	378, 377, 402, 55207	635	12	8066	4.23412	1	0.962938	64.3631
INTERPRO	IPR002423:Chaperonin Cpn60/TCP-1	4	0.584795	0.0622992	10575, 10576, 908, 7203	635	12	8066	4.23412	1	0.962938	64.3631
GOTERM_CC_FAT	GO:0000323~lytic vacuole	20	2.92398	0.0623775	196463, 4864, 112770, 967, 4125, 2629, 5538, 8763, 55207, 79156, 1514, 2697, 1513, 10437, 1512, 5476, 3482, 9516, 55332, 1509	544	154	6387	1.52478	1	0.383455	59.635
GOTERM_CC_FAT	GO:0005764~lysosome	20	2.92398	0.0623775	196463, 4864, 112770, 967, 4125, 2629, 5538, 8763, 55207, 79156, 1514, 2697, 1513, 10437, 1512, 5476, 3482, 9516, 55332, 1509	544	154	6387	1.52478	1	0.383455	59.635
UCSC_TFBS	RP58	345	50.4386	0.0629902	10894, 10897, 805, 2004, 5230, 29127, 800, 6204, 1316, 6206, 10204, 3726, 79901, 3480, 55379, 54498, 7168, 1974, 64393, 533, 1975, 2012, 10611, 8425, 51368, 3098, 27072, 5224, 5223, 8870, 280636, 6218, 23644, 5362, 51094, 145407, 29, 10093, 5358, 7071, 163, 83606, 3491, 6876, 80218, 10096, 3915, 10094, 31, 3910, 440279, 7078, 402, 7204, 824, 1457, 27086, 310, 1072, 7334, 2597, 3399, 6748, 85440, …	664	4219	8618	1.06132	0.999991	0.246075	55.0626
UP_SEQ_FEATURE	domain:C2 2	5	0.730994	0.0630166	8904, 440279, 57488, 144402, 26509	678	20	8782	3.2382	1	0.977946	67.4499
UP_SEQ_FEATURE	domain:C2 1	5	0.730994	0.0630166	8904, 440279, 57488, 144402, 26509	678	20	8782	3.2382	1	0.977946	67.4499
UCSC_TFBS	CART1	294	42.9825	0.0634625	10897, 805, 10342, 10209, 29127, 800, 51571, 8887, 55742, 2335, 6871, 6206, 55740, 3726, 10480, 3480, 7168, 64393, 55540, 533, 51776, 2012, 11098, 10611, 1827, 23137, 27072, 55858, 5362, 10099, 29, 83607, 1982, 10092, 5358, 7071, 163, 3491, 10096, 3915, 31, 7077, 3910, 440279, 7078, 7203, 7204, 84293, 824, 1457, 347733, 8761, 27086, 1842, 81563, 85440, 1462, 23113, 389136, 1306, 9991, 6764, 3837,…	664	3560	8618	1.07185	0.999991	0.242608	55.3403
GOTERM_CC_FAT	GO:0005884~actin filament	6	0.877193	0.0644831	23022, 7168, 10096, 800, 70, 10979	544	26	6387	2.70942	1	0.388522	60.8932
GOTERM_BP_FAT	GO:0050767~regulation of neurogenesis	13	1.90058	0.0656089	57142, 27020, 3611, 79191, 51330, 7050, 10096, 387, 7424, 7077, 7533, 894, 4131	581	87	6781	1.74398	1	0.789774	69.9136
INTERPRO	IPR018979:FERM, N-terminal	5	0.730994	0.0667742	4478, 5783, 7094, 2037, 2036	635	20	8066	3.17559	1	0.966166	66.9953
INTERPRO	IPR017937:Thioredoxin, conserved site	5	0.730994	0.0667742	10130, 2923, 7295, 9352, 64359	635	20	8066	3.17559	1	0.966166	66.9953
GOTERM_BP_FAT	GO:0009894~regulation of catabolic process	10	1.46199	0.0671694	2697, 27352, 5223, 152503, 4864, 7514, 23327, 7078, 8754, 3326	581	60	6781	1.94521	1	0.794816	70.7906
GOTERM_BP_FAT	GO:0007242~intracellular signaling cascade	75	10.9649	0.06798	5781, 22931, 29127, 7298, 5914, 6347, 23612, 3480, 387, 51776, 55715, 14682, 1827, 64121, 9448, 5606, 23543, 51094, 7508, 6251, 29, 26118, 131566, 30851, 378, 377, 1490, 440279, 1278, 402, 1613, 5879, 6195, 5311, 27352, 10971, 11130, 133, 2783, 3364, 1072, 1843, 2790, 2872, 2771, 6237, 2274, 55970, 554, 5111, 1268, 8896, 1848, 1641, 9231, 5862, 5861, 390, 5908, 857, 8754, 6271, 11113, 55207, 9181…	581	734	6781	1.19257	1	0.795989	71.2366
UP_SEQ_FEATURE	domain:LIM zinc-binding 2	6	0.877193	0.0681266	2274, 55679, 4026, 7791, 10611, 9260	678	29	8782	2.67989	1	0.982045	70.3791
UP_SEQ_FEATURE	domain:LIM zinc-binding 1	6	0.877193	0.0681266	2274, 55679, 4026, 7791, 10611, 9260	678	29	8782	2.67989	1	0.982045	70.3791
GOTERM_BP_FAT	GO:0043623~cellular protein complex assembly	16	2.33918	0.0686178	10527, 3837, 7846, 7514, 347733, 857, 16211, 10376, 10093, 2280, 2331, 6902, 203068, 84790, 402, 5879	581	116	6781	1.60983	1	0.796294	71.583
UCSC_TFBS	HNF1	352	51.462	0.0693952	805, 2004, 1192, 84271, 10342, 5230, 51571, 29127, 800, 8887, 55742, 1316, 2335, 3281, 6347, 6871, 55740, 10480, 3480, 3482, 1974, 55540, 51776, 11098, 10611, 1827, 23137, 51368, 27072, 8870, 280636, 55858, 6218, 5362, 51094, 145407, 29, 1982, 5358, 10096, 2331, 3915, 31, 3910, 440279, 2023, 7078, 402, 11080, 56925, 7204, 9880, 8761, 27086, 8763, 310, 79628, 81563, 1842, 7334, 2597, 84790, 85440,…	664	4318	8618	1.05803	0.999997	0.257489	58.6967
UP_SEQ_FEATURE	repeat:3	11	1.60819	0.0705379	1306, 3482, 800, 2060, 7424, 553115, 8661, 310, 3958, 6129, 55740	678	77	8782	1.8504	1	0.982662	71.6734
UCSC_TFBS	XBP1	336	49.1228	0.0709278	10897, 805, 2004, 1192, 5230, 51571, 29127, 800, 8887, 2335, 6206, 6209, 10204, 3726, 3480, 55379, 3482, 54498, 7167, 84674, 1974, 55540, 51776, 1975, 10611, 3921, 1827, 3098, 5224, 27072, 8870, 280636, 6218, 23644, 5362, 51094, 145407, 29, 1982, 10092, 5358, 163, 7345, 6876, 2331, 3915, 31, 7171, 3910, 440279, 11080, 7204, 824, 1457, 9880, 8761, 27086, 8763, 1072, 1843, 79628, 81563, 7334, 2597,…	664	4112	8618	1.06053	0.999998	0.257416	59.5253
SMART	SM00177:ARF	4	0.584795	0.0718286	378, 377, 402, 55207	360	12	4306	3.98704	1	0.907933	61.3871
GOTERM_CC_FAT	GO:0060205~cytoplasmic membrane-bounded vesicle lumen	7	1.02339	0.0719437	7424, 7058, 2335, 87, 6678, 7057, 351	544	35	6387	2.34816	1	0.418196	65.064
GOTERM_BP_FAT	GO:0007169~transmembrane receptor protein tyrosine kinase signaling pathway	19	2.77778	0.0721322	5781, 10342, 2051, 2060, 14165, 7763, 2252, 6347, 378, 3480, 2887, 10006, 558, 7424, 1490, 55715, 1176, 4921, 5159	581	146	6781	1.51886	1	0.810099	73.4222
SP_PIR_KEYWORDS	pentose phosphate pathway	3	0.438596	0.0721801	7167, 226, 5226	678	6	8789	6.48156	1	0.429546	66.0218
SP_PIR_KEYWORDS	metalloprotease inhibitor	3	0.438596	0.0721801	7077, 7078, 56925	678	6	8789	6.48156	1	0.429546	66.0218
UP_SEQ_FEATURE	domain:RRM 4	3	0.438596	0.072283	9991, 8761, 26986	678	6	8782	6.4764	1	0.98257	72.5766
UP_TISSUE	Hepatoma	17	2.48538	0.072346	10971, 64760, 29127, 3735, 2034, 2629, 8661, 6206, 7407, 6158, 10480, 54407, 54498, 10006, 31, 7203, 6129	667	140	8634	1.57184	1	0.387909	62.7024
UP_TISSUE	Pre-B cell	3	0.438596	0.0723615	6386, 2037, 1072	667	6	8634	6.47226	1	0.38078	62.7105
SP_PIR_KEYWORDS	methylated amino acid	4	0.584795	0.0727962	805, 59, 70, 71	678	13	8789	3.98865	1	0.427631	66.3454
SP_PIR_KEYWORDS	molecular chaperone	4	0.584795	0.0727962	908, 3312, 871, 7203	678	13	8789	3.98865	1	0.427631	66.3454
INTERPRO	IPR019748:FERM central domain	6	0.877193	0.0728068	4478, 5783, 7094, 2037, 10979, 2036	635	29	8066	2.62807	1	0.971268	70.2561
GOTERM_BP_FAT	GO:0010740~positive regulation of protein kinase cascade	16	2.33918	0.0728203	1893, 10342, 14165, 3611, 51026, 2697, 3956, 2280, 9218, 8837, 84336, 387, 7334, 9516, 3569, 4055	581	117	6781	1.59607	1	0.810501	73.7689
UP_SEQ_FEATURE	domain:Importin N-terminal	4	0.584795	0.0729363	10527, 3837, 7514, 16211	678	13	8782	3.98548	1	0.981366	72.9077
UCSC_TFBS	MSX1	276	40.3509	0.0730887	10897, 805, 10342, 1192, 2004, 10209, 29127, 51571, 8887, 55742, 2335, 6871, 6209, 10480, 3480, 6210, 7168, 7167, 64393, 1975, 51776, 11098, 5226, 23137, 196463, 27072, 930, 5362, 165, 145407, 29, 5366, 83607, 1982, 7071, 3491, 10097, 80218, 3915, 10094, 31, 3910, 440279, 7078, 11080, 7204, 824, 1457, 9880, 8761, 27086, 81563, 85440, 1462, 23113, 389136, 1848, 55737, 9991, 6764, 3839, 10492, 1049…	664	3340	8618	1.07251	0.999999	0.259342	60.6676
GOTERM_BP_FAT	GO:0007044~cell-substrate junction assembly	5	0.730994	0.0731962	3915, 3678, 7094, 2335, 87	581	19	6781	3.07138	1	0.809504	73.9566
GOTERM_BP_FAT	GO:0045807~positive regulation of endocytosis	5	0.730994	0.0731962	967, 14165, 23327, 5538, 857	581	19	6781	3.07138	1	0.809504	73.9566
GOTERM_BP_FAT	GO:0051924~regulation of calcium ion transport	7	1.02339	0.0736836	2697, 5311, 2771, 2280, 805, 857, 5025	581	35	6781	2.33425	1	0.809016	74.1979
KEGG_PATHWAY	hsa04670:Leukocyte transendothelial migration	13	1.90058	0.0737368	4301, 4313, 5781, 5908, 6387, 4478, 2771, 10627, 387, 71, 87, 5879, 998	275	80	2873	1.69768	0.999994	0.699579	60.224
SP_PIR_KEYWORDS	protein transport	35	5.11696	0.074172	10527, 22401, 10897, 22931, 7514, 22872, 79720, 10204, 16211, 51026, 29082, 27131, 64393, 8905, 51272, 51510, 10113, 51429, 1176, 55737, 5862, 27072, 5861, 111173, 3837, 2060, 3839, 22820, 8498, 378, 9559, 163, 377, 11230, 4666	678	343	8789	1.32277	1	0.429185	67.0579
GOTERM_BP_FAT	GO:0001558~regulation of cell growth	17	2.48538	0.0742209	57142, 22401, 3611, 5538, 51094, 131566, 51330, 239, 3491, 55540, 5654, 1490, 2023, 8425, 71690, 4131, 4921	581	127	6781	1.56229	1	0.808758	74.4615
GOTERM_CC_FAT	GO:0031410~cytoplasmic vesicle	46	6.72515	0.0743856	10130, 822, 23677, 22872, 26511, 29127, 5413, 2098, 2335, 57584, 5538, 3312, 6678, 6513, 667, 2697, 29082, 3482, 483, 8905, 7424, 1509, 1176, 87, 4323, 27072, 813, 5862, 2923, 302, 4673, 7037, 6856, 26509, 857, 3309, 3326, 351, 22820, 10575, 163, 6386, 7534, 7058, 5879, 7057	544	427	6387	1.26482	1	0.423851	66.3367
UP_TISSUE	Aorta	12	1.75439	0.074823	27072, 83892, 91624, 6876, 800, 6125, 59342, 5706, 7094, 1490, 857, 51429	667	88	8634	1.76516	1	0.384122	63.9893
GOTERM_BP_FAT	GO:0048667~cell morphogenesis involved in neuron differentiation	15	2.19298	0.0754831	5781, 6152, 6233, 351, 667, 6387, 3480, 7345, 6259, 4628, 85440, 1462, 5879, 4131, 1641	581	108	6781	1.62101	1	0.811672	75.0708
UP_SEQ_FEATURE	calcium-binding region:2	10	1.46199	0.0759786	824, 5358, 10016, 813, 805, 2060, 553115, 5955, 667, 11261	678	68	8782	1.90482	1	0.982608	74.4006
GOTERM_BP_FAT	GO:0034765~regulation of ion transmembrane transport	4	0.584795	0.0765216	5311, 2771, 2280, 805	581	12	6781	3.89042	1	0.813551	75.5618
GOTERM_BP_FAT	GO:0032412~regulation of ion transmembrane transporter activity	4	0.584795	0.0765216	5311, 2771, 2280, 805	581	12	6781	3.89042	1	0.813551	75.5618
UP_SEQ_FEATURE	domain:FERM	6	0.877193	0.0768094	4478, 5783, 7094, 2037, 10979, 2036	678	30	8782	2.59056	1	0.981646	74.7947
UP_TISSUE	Lymph	41	5.99415	0.0774587	11130, 805, 6125, 10970, 6204, 10399, 1915, 7453, 8837, 27131, 1974, 2597, 84790, 3921, 8896, 79583, 25800, 64121, 64780, 5223, 4174, 2923, 152185, 29968, 55573, 8661, 9236, 2639, 3326, 4171, 6175, 4521, 80218, 5573, 991, 203068, 7533, 421, 6050, 11080, 7204	667	413	8634	1.28505	1	0.388028	65.3136
GOTERM_BP_FAT	GO:0031344~regulation of cell projection organization	9	1.31579	0.0792562	51330, 57142, 387, 10096, 7533, 3611, 4131, 5879, 998	581	53	6781	1.98191	1	0.822361	76.8115
GOTERM_BP_FAT	GO:0031960~response to corticosteroid stimulus	10	1.46199	0.0794074	1843, 133, 1277, 6347, 857, 2353, 8754, 8061, 3569, 3726	581	62	6781	1.88246	1	0.820481	76.8788
GOTERM_MF_FAT	GO:0004714~transmembrane receptor protein tyrosine kinase activity	8	1.16959	0.0796336	3480, 3482, 10342, 6259, 558, 2051, 4921, 5159	543	45	6445	2.11009	1	0.862347	71.3426
GOTERM_BP_FAT	GO:0008284~positive regulation of cell proliferation	29	4.23977	0.0798684	133, 6659, 2252, 6347, 961, 27086, 3480, 2771, 6210, 7424, 4921, 5159, 55122, 4869, 4673, 14165, 1019, 3611, 8061, 6203, 7050, 239, 5396, 3915, 4831, 894, 6191, 3569, 65108	581	249	6781	1.3593	1	0.819865	77.0829
GOTERM_BP_FAT	GO:0012501~programmed cell death	41	5.99415	0.0799087	22401, 8887, 100047837, 5538, 665, 8655, 7965, 2697, 23612, 10016, 8837, 84674, 64393, 55332, 84883, 4055, 64121, 57142, 11235, 23089, 8870, 54541, 8087, 6233, 5366, 351, 29, 79156, 51330, 9181, 3956, 70, 10787, 9516, 5315, 1613, 64857, 3569, 5879, 7204, 7057	581	374	6781	1.27947	1	0.817561	77.1006
GOTERM_CC_FAT	GO:0044449~contractile fiber part	12	1.75439	0.0799918	4313, 59, 7168, 2274, 226, 7171, 70, 10611, 2023, 3611, 8087, 87	544	81	6387	1.73938	1	0.442881	69.0975
GOTERM_MF_FAT	GO:0047485~protein N-terminus binding	9	1.31579	0.0800153	1457, 10971, 11130, 6227, 805, 6386, 1634, 10611, 3646	543	54	6445	1.97821	1	0.854343	71.521
GOTERM_CC_FAT	GO:0030426~growth cone	7	1.02339	0.0804415	10006, 4628, 85440, 4131, 1809, 10540, 10409	544	36	6387	2.28294	1	0.439494	69.3096
GOTERM_CC_FAT	GO:0030427~site of polarized growth	7	1.02339	0.0804415	10006, 4628, 85440, 4131, 1809, 10540, 10409	544	36	6387	2.28294	1	0.439494	69.3096
UCSC_TFBS	GATA	293	42.8363	0.0807097	805, 1192, 10342, 5230, 800, 51571, 55742, 1316, 2335, 6347, 6871, 6209, 10480, 3480, 55379, 3482, 7168, 84674, 1974, 55540, 59342, 51776, 1975, 11098, 10611, 8425, 5226, 51368, 27072, 280636, 55858, 6218, 23644, 5362, 10099, 55751, 29, 83607, 1982, 5358, 163, 3491, 10097, 80218, 10096, 3915, 31, 3910, 2023, 440279, 7078, 11080, 7204, 84293, 824, 1457, 5250, 347733, 27086, 310, 1072, 1843, 1842, …	664	3567	8618	1.06611	1	0.277933	64.4639
KEGG_PATHWAY	hsa05410:Hypertrophic cardiomyopathy (HCM)	9	1.31579	0.0808999	6444, 7168, 3678, 7171, 70, 71, 1605, 3569, 4000	275	48	2873	1.95886	0.999998	0.700023	63.7723
GOTERM_MF_FAT	GO:0046332~SMAD binding	6	0.877193	0.0809078	1290, 2280, 1281, 1278, 2353, 9839	543	28	6445	2.54341	1	0.84833	71.9343
GOTERM_BP_FAT	GO:0008283~cell proliferation	31	4.53216	0.0810198	7295, 29127, 1295, 310, 10540, 2771, 51776, 7424, 2012, 5111, 4323, 2067, 5908, 2060, 6624, 14165, 55573, 5723, 6232, 3611, 9839, 3615, 6387, 2280, 7071, 7345, 3491, 7813, 4628, 5879, 1164	581	270	6781	1.34003	1	0.819574	77.5852
UCSC_TFBS	TAXCREB	374	54.6784	0.0811573	10897, 805, 2004, 84271, 5230, 800, 29127, 8887, 51373, 6204, 55742, 2335, 6871, 6206, 6209, 10204, 55740, 3726, 79901, 3480, 3482, 54498, 7167, 55540, 533, 1975, 10611, 8425, 1827, 5226, 51368, 196463, 280636, 930, 6218, 23644, 10099, 5362, 165, 145407, 29, 5366, 10093, 5358, 163, 3491, 7345, 10097, 6876, 80218, 2331, 3915, 10094, 31, 7077, 3910, 440279, 7078, 7204, 55920, 822, 9880, 347733, 876…	664	4618	8618	1.05113	1	0.274252	64.6761
GOTERM_MF_FAT	GO:0015631~tubulin binding	11	1.60819	0.0833676	9181, 27072, 4831, 226, 29127, 55207, 4131, 7461, 1641, 3799, 667	543	73	6445	1.78852	1	0.848194	73.0445
SP_PIR_KEYWORDS	cytosol	5	0.730994	0.0841675	6134, 7345, 6142, 2597, 6204	678	22	8789	2.94617	1	0.467688	71.8274
GOTERM_MF_FAT	GO:0055102~lipase inhibitor activity	3	0.438596	0.0843645	302, 301, 308	543	6	6445	5.93462	1	0.8429	73.4826
UCSC_TFBS	MYCMAX	416	60.8187	0.0849334	805, 10897, 84271, 2004, 800, 8887, 1316, 6871, 3480, 55379, 3482, 533, 59342, 2012, 10611, 8425, 51368, 196463, 5224, 2014, 930, 5362, 23644, 165, 5366, 5358, 163, 6876, 10096, 7203, 7204, 55920, 5250, 347733, 8761, 27086, 8763, 1843, 1842, 7334, 3399, 6748, 79621, 1848, 84883, 1306, 6764, 226, 22909, 8754, 2965, 908, 6383, 2961, 203068, 421, 6487, 27020, 5914, 2252, 57584, 7453, 8841, 51272, 29…	664	5172	8618	1.04393	1	0.280462	66.42
GOTERM_BP_FAT	GO:0031668~cellular response to extracellular stimulus	8	1.16959	0.0855148	3939, 558, 857, 2353, 6423, 3309, 1509, 8061	581	45	6781	2.07489	1	0.834313	79.4484
GOTERM_BP_FAT	GO:0034329~cell junction assembly	6	0.877193	0.0856841	2697, 3915, 3678, 7094, 2335, 87	581	28	6781	2.50098	1	0.832608	79.5157
UCSC_TFBS	FOXO4	347	50.731	0.0865902	805, 2004, 84271, 5230, 51571, 10209, 29127, 800, 8887, 55742, 1316, 2335, 6871, 10204, 55740, 3726, 79901, 3480, 7168, 1974, 55540, 533, 51776, 11098, 10611, 1827, 27072, 8870, 55858, 6218, 23644, 5362, 145407, 29, 5366, 1982, 83607, 10093, 5358, 163, 7071, 3491, 10627, 10097, 3915, 31, 7077, 1490, 3910, 440279, 7078, 56925, 7204, 55920, 84293, 5250, 8761, 27086, 8763, 1072, 1843, 79628, 81563, …	664	4272	8618	1.05423	1	0.280366	67.1599
GOTERM_BP_FAT	GO:0033138~positive regulation of peptidyl-serine phosphorylation	3	0.438596	0.0869334	857, 85440, 3569	581	6	6781	5.83563	1	0.834823	80.0055
GOTERM_BP_FAT	GO:0048010~vascular endothelial growth factor receptor signaling pathway	3	0.438596	0.0869334	7424, 6347, 5159	581	6	6781	5.83563	1	0.834823	80.0055
GOTERM_BP_FAT	GO:0032413~negative regulation of ion transmembrane transporter activity	3	0.438596	0.0869334	5311, 2771, 805	581	6	6781	5.83563	1	0.834823	80.0055
GOTERM_BP_FAT	GO:0045773~positive regulation of axon extension	3	0.438596	0.0869334	51330, 3611, 4131	581	6	6781	5.83563	1	0.834823	80.0055
UP_SEQ_FEATURE	repeat:LRR 9	8	1.16959	0.0871015	1293, 1842, 2331, 4060, 1634, 6050, 25987, 54829	678	50	8782	2.07245	1	0.988324	79.2253
SP_PIR_KEYWORDS	dynein	4	0.584795	0.0875445	1781, 51143, 8655, 10540	678	14	8789	3.70375	1	0.476785	73.2878
GOTERM_BP_FAT	GO:0007264~small GTPase mediated signal transduction	23	3.36257	0.0875885	64121, 10971, 27352, 5862, 5861, 390, 5908, 22931, 55207, 6251, 1072, 29, 30851, 378, 6237, 387, 377, 6386, 1278, 402, 5879, 998, 11261	581	190	6781	1.41284	1	0.834882	80.2579
UP_TISSUE	Embryonic stem cell	4	0.584795	0.0878338	1280, 6124, 6206, 6156	667	14	8634	3.69844	1	0.421613	70.1013
UCSC_TFBS	STAT	234	34.2105	0.088641	10894, 10342, 2004, 5230, 800, 55742, 1316, 2335, 6347, 6871, 6206, 55740, 3726, 3480, 6210, 3482, 7167, 55540, 533, 1975, 51776, 2012, 11098, 10611, 8425, 1827, 196463, 27072, 8870, 280636, 930, 6218, 5362, 10099, 165, 29, 1982, 6876, 3915, 31, 7077, 3910, 2023, 440279, 7078, 7203, 824, 9880, 27086, 1072, 1843, 81563, 3399, 1462, 23113, 389136, 1306, 6764, 3735, 10491, 9897, 8754, 2965, 9181, 11…	664	2821	8618	1.07659	1	0.281388	68.055
UCSC_TFBS	GATA1	523	76.462	0.0890017	10897, 805, 2004, 5230, 800, 29127, 8887, 1316, 3281, 3480, 3482, 533, 2012, 11098, 10611, 8425, 1827, 51368, 5224, 27072, 8870, 2014, 930, 10099, 5362, 23644, 165, 10093, 5358, 163, 10627, 3491, 6876, 10097, 2023, 7203, 7204, 84293, 55920, 824, 8761, 27086, 310, 1843, 79628, 1842, 7334, 3399, 6748, 85440, 79621, 1848, 84883, 1306, 813, 6764, 226, 22909, 8754, 55207, 2965, 6387, 10602, 118429, 90…	664	6596	8618	1.0291	1	0.277715	68.2101
GOTERM_BP_FAT	GO:0032268~regulation of cellular protein metabolic process	36	5.26316	0.0891771	10209, 5711, 8672, 5713, 2872, 7334, 1974, 51776, 1975, 7424, 85440, 5159, 677, 152503, 5706, 1019, 857, 8754, 3326, 6233, 9839, 351, 1982, 136319, 2280, 5573, 5576, 991, 894, 51433, 7078, 6191, 3569, 3646, 6193, 7057	581	325	6781	1.29282	1	0.838206	80.8575
INTERPRO	IPR011616:bZIP transcription factor, bZIP-1	5	0.730994	0.0891905	1388, 468, 2353, 8061, 3726	635	22	8066	2.8869	1	0.985175	77.6539
GOTERM_CC_FAT	GO:0031983~vesicle lumen	7	1.02339	0.0894755	7424, 7058, 2335, 87, 6678, 7057, 351	544	37	6387	2.22123	1	0.471017	73.294
GOTERM_BP_FAT	GO:0007049~cell cycle	51	7.45614	0.0896498	989, 805, 4853, 29127, 22933, 23176, 8841, 10540, 51776, 301, 5706, 5928, 6152, 3611, 1982, 60370, 51433, 402, 55920, 5311, 27352, 11130, 23677, 11107, 347733, 5413, 5711, 5713, 51550, 667, 1843, 4869, 8607, 1019, 9236, 11113, 4171, 5902, 6233, 351, 9181, 4627, 991, 203068, 7813, 4628, 894, 900, 1164, 7057, 901	581	485	6781	1.22729	1	0.837615	81.0326
UCSC_TFBS	LHX3	223	32.6023	0.0897273	2004, 5230, 29127, 800, 51571, 55742, 1316, 2335, 6871, 6206, 55740, 3726, 10480, 3480, 7168, 51776, 11098, 10611, 1827, 3098, 27072, 5362, 10099, 29, 145407, 10093, 5358, 10092, 10097, 3915, 2331, 31, 1490, 3910, 2023, 440279, 7078, 56925, 11080, 7204, 1457, 824, 347733, 27086, 310, 8763, 1842, 81563, 3399, 85440, 1462, 84883, 55737, 1306, 813, 9991, 6764, 152185, 10492, 55207, 136319, 10602, 11…	664	2678	8618	1.08077	1	0.275162	68.52
GOTERM_BP_FAT	GO:0006915~apoptosis	40	5.84795	0.0914414	22401, 8887, 100047837, 5538, 665, 7965, 8655, 2697, 23612, 10016, 8837, 84674, 64393, 55332, 84883, 4055, 64121, 57142, 11235, 23089, 8870, 54541, 8087, 6233, 5366, 29, 351, 79156, 51330, 9181, 3956, 70, 10787, 9516, 1613, 64857, 3569, 5879, 7204, 7057	581	368	6781	1.26861	1	0.841509	81.6825
UCSC_TFBS	PAX6	357	52.193	0.0915242	10894, 805, 2004, 84271, 10209, 800, 8887, 55742, 1316, 2335, 3281, 6871, 10204, 55740, 10480, 3726, 3480, 55379, 3482, 7167, 1974, 64393, 55540, 533, 51776, 1975, 2012, 11098, 10611, 8425, 3921, 1827, 23137, 51368, 27072, 2014, 930, 55858, 6218, 10099, 5362, 51094, 145407, 29, 1982, 83607, 10092, 5358, 163, 7071, 2331, 10094, 31, 7077, 7171, 3910, 440279, 7078, 402, 11080, 7204, 84293, 1457, 988…	664	4407	8618	1.05139	1	0.275571	69.2756
GOTERM_BP_FAT	GO:0048771~tissue remodeling	7	1.02339	0.0915592	1513, 14165, 2034, 857, 10512, 5879, 4323	581	37	6781	2.20808	1	0.839729	81.7245
GOTERM_CC_FAT	GO:0043292~contractile fiber	12	1.75439	0.0916324	4313, 59, 7168, 2274, 226, 7171, 70, 10611, 2023, 3611, 8087, 87	544	83	6387	1.69747	1	0.474135	74.1714
INTERPRO	IPR019749:Band 4.1 domain	6	0.877193	0.0917594	4478, 5783, 7094, 2037, 10979, 2036	635	31	8066	2.45852	1	0.984577	78.6437
INTERPRO	IPR019747:FERM conserved site	6	0.877193	0.0917594	4478, 5783, 7094, 2037, 10979, 2036	635	31	8066	2.45852	1	0.984577	78.6437
INTERPRO	IPR001494:Importin-beta, N-terminal	4	0.584795	0.0917983	10527, 3837, 7514, 16211	635	14	8066	3.62925	1	0.982032	78.6584
INTERPRO	IPR003578:Ras small GTPase, Rho type	4	0.584795	0.0917983	390, 387, 5879, 998	635	14	8066	3.62925	1	0.982032	78.6584
GOTERM_BP_FAT	GO:0051017~actin filament bundle formation	4	0.584795	0.0933958	387, 800, 6624, 87	581	13	6781	3.59116	1	0.843661	82.3676
GOTERM_BP_FAT	GO:0030010~establishment of cell polarity	4	0.584795	0.0933958	3480, 4627, 85440, 1072	581	13	6781	3.59116	1	0.843661	82.3676
GOTERM_BP_FAT	GO:0045727~positive regulation of translation	4	0.584795	0.0933958	1019, 6191, 3569, 7057	581	13	6781	3.59116	1	0.843661	82.3676
GOTERM_BP_FAT	GO:0010959~regulation of metal ion transport	8	1.16959	0.0938331	2697, 5311, 2771, 2280, 805, 23327, 857, 5025	581	46	6781	2.02978	1	0.842959	82.5175
GOTERM_MF_FAT	GO:0050840~extracellular matrix binding	5	0.730994	0.0942384	3491, 1634, 8754, 6678, 7057	543	21	6445	2.82601	1	0.867003	77.4776
UP_SEQ_FEATURE	repeat:LRR 8	8	1.16959	0.0946179	1293, 1842, 2331, 4060, 1634, 6050, 25987, 54829	678	51	8782	2.03181	1	0.991271	81.9856
UP_TISSUE	Mammary cancer	9	1.31579	0.0951929	6675, 3956, 6134, 7168, 2923, 387, 7295, 5711, 554	667	61	8634	1.90985	1	0.441669	73.1186
INTERPRO	IPR001611:Leucine-rich repeat	11	1.60819	0.0953318	55379, 25878, 1842, 2331, 4060, 1634, 6050, 25987, 54829, 6251, 10541	635	80	8066	1.74657	1	0.982271	79.952
SP_PIR_KEYWORDS	phosphohistidine	3	0.438596	0.0960171	5224, 5223, 4831	678	7	8789	5.55563	1	0.505303	76.6474
SP_PIR_KEYWORDS	metalloenzyme inhibitor	3	0.438596	0.0960171	7077, 7078, 56925	678	7	8789	5.55563	1	0.505303	76.6474
SP_PIR_KEYWORDS	cartilage	3	0.438596	0.0960171	1280, 2331, 1277	678	7	8789	5.55563	1	0.505303	76.6474
SP_PIR_KEYWORDS	lissencephaly	3	0.438596	0.0960171	7846, 10585, 1641	678	7	8789	5.55563	1	0.505303	76.6474
UP_SEQ_FEATURE	site:Interaction with phosphoserine on interacting protein	3	0.438596	0.0961502	10971, 7534, 7533	678	7	8782	5.5512	1	0.991016	82.5042
UP_SEQ_FEATURE	domain:ADF-H	3	0.438596	0.0961502	11034, 2764, 1072	678	7	8782	5.5512	1	0.991016	82.5042
GOTERM_BP_FAT	GO:0030155~regulation of cell adhesion	13	1.90058	0.0974744	1295, 3611, 961, 8763, 8754, 239, 1842, 7168, 3491, 1277, 3910, 4323, 7057	581	93	6781	1.63147	1	0.852353	83.72
UP_SEQ_FEATURE	repeat:LRR 5	11	1.60819	0.0981778	1293, 55379, 25878, 1842, 2331, 4060, 1634, 6050, 25987, 54829, 6251	678	82	8782	1.73757	1	0.990994	83.1688
SP_PIR_KEYWORDS	calcium	37	5.40936	0.0987766	824, 5311, 805, 649, 1009, 310, 728113, 6678, 6282, 667, 2195, 10016, 3678, 1462, 87, 4323, 56975, 813, 4313, 30008, 302, 301, 2060, 308, 6271, 153642, 57048, 5358, 10627, 241226, 553115, 7171, 7058, 5954, 5955, 7057, 11261	678	376	8789	1.27563	1	0.510902	77.6538
GOTERM_BP_FAT	GO:0010811~positive regulation of cell-substrate adhesion	5	0.730994	0.0989057	3491, 1842, 1295, 3611, 7057	581	21	6781	2.77887	1	0.854643	84.171
GOTERM_BP_FAT	GO:0006006~glucose metabolic process	14	2.04678	0.0994156	3098, 5224, 5223, 5230, 226, 7167, 3939, 5837, 2597, 468, 2992, 2023, 5315, 5226	581	103	6781	1.58638	1	0.854152	84.3288
INTERPRO	IPR013201:Proteinase inhibitor I29, cathepsin propeptide	3	0.438596	0.0994412	1514, 1513, 1512	635	7	8066	5.44387	1	0.98293	81.3639
INTERPRO	IPR000308:14-3-3 protein	3	0.438596	0.0994412	10971, 7534, 7533	635	7	8066	5.44387	1	0.98293	81.3639
INTERPRO	IPR018933:Netrin module, non-TIMP type	3	0.438596	0.0994412	26577, 5118, 6423	635	7	8066	5.44387	1	0.98293	81.3639

## Sheet: Sheet 3 Funct cluter DEG>2fold
Annotation Cluster 1	Enrichment Score: 5.48798503592234
Category	Term	Count	%	PValue	Genes	List Total	Pop Hits	Pop Total	Fold Enrichment	Bonferroni	Benjamini	FDR
UP_SEQ_FEATURE	domain:VWFC	10	1.46199	4.92782e-08	1280, 1290, 1281, 3491, 1842, 11167, 1490, 1277, 7058, 7057	678	13	8782	9.96369	0.000101065	0.000101065	8.49741e-05
INTERPRO	IPR001007:von Willebrand factor, type C	10	1.46199	2.11787e-05	1280, 1290, 1281, 3491, 1842, 11167, 1490, 1277, 7058, 7057	635	22	8066	5.7738	0.023586	0.023586	0.033966
SMART	SM00214:VWC	10	1.46199	3.29224e-05	1280, 1290, 1281, 3491, 1842, 11167, 1490, 1277, 7058, 7057	360	22	4306	5.43687	0.0073476	0.0073476	0.0420215
Annotation Cluster 2	Enrichment Score: 3.0563743924794546
Category	Term	Count	%	PValue	Genes	List Total	Pop Hits	Pop Total	Fold Enrichment	Bonferroni	Benjamini	FDR
GOTERM_MF_FAT	GO:0005539~glycosaminoglycan binding	18	2.63158	0.000507562	10894, 14165, 2335, 2252, 6347, 6159, 351, 26577, 3491, 1842, 11167, 5270, 1490, 1634, 7058, 8425, 1462, 643531, 7057	543	84	6445	2.54341	0.2966	0.0345713	0.761684
GOTERM_MF_FAT	GO:0001871~pattern binding	18	2.63158	0.0011553	10894, 14165, 2335, 2252, 6347, 6159, 351, 26577, 3491, 1842, 11167, 5270, 1490, 1634, 7058, 8425, 1462, 643531, 7057	543	90	6445	2.37385	0.551158	0.055614	1.72586
GOTERM_MF_FAT	GO:0030247~polysaccharide binding	18	2.63158	0.0011553	10894, 14165, 2335, 2252, 6347, 6159, 351, 26577, 3491, 1842, 11167, 5270, 1490, 1634, 7058, 8425, 1462, 643531, 7057	543	90	6445	2.37385	0.551158	0.055614	1.72586
Annotation Cluster 3	Enrichment Score: 2.7786732552736035
Category	Term	Count	%	PValue	Genes	List Total	Pop Hits	Pop Total	Fold Enrichment	Bonferroni	Benjamini	FDR
SP_PIR_KEYWORDS	glycolysis	10	1.46199	0.000389378	3098, 5224, 5223, 3939, 7167, 5230, 2597, 226, 2023, 5315	678	31	8789	4.18165	0.177581	0.0121448	0.559573
GOTERM_BP_FAT	GO:0006096~glycolysis	10	1.46199	0.00107406	3098, 5224, 5223, 3939, 7167, 5230, 2597, 226, 2023, 5315	581	32	6781	3.64727	0.937094	0.129167	1.88408
KEGG_PATHWAY	hsa00010:Glycolysis / Gluconeogenesis	10	1.46199	0.0110302	3098, 5224, 5223, 3939, 7167, 5230, 2597, 226, 2023, 5315	275	40	2873	2.61182	0.824718	0.251906	12.4968
Annotation Cluster 4	Enrichment Score: 2.542230132078181
Category	Term	Count	%	PValue	Genes	List Total	Pop Hits	Pop Total	Fold Enrichment	Bonferroni	Benjamini	FDR
PIR_SUPERFAMILY	PIRSF002255:collagen alpha 1(I) chain	5	0.730994	0.000373385	1280, 1290, 1281, 1277, 1278	368	5	3857	10.481	0.139724	0.139724	0.520106
UP_SEQ_FEATURE	domain:Fibrillar collagen NC1	5	0.730994	0.00504482	1280, 1290, 1281, 1277, 1278	678	10	8782	6.4764	0.999969	0.726551	8.3517
INTERPRO	IPR000885:Fibrillar collagen, C-terminal	5	0.730994	0.00540903	1280, 1290, 1281, 1277, 1278	635	10	8066	6.35118	0.997785	0.783059	8.33215
SMART	SM00038:COLFI	5	0.730994	0.00665209	1280, 1290, 1281, 1277, 1278	360	10	4306	5.98056	0.775762	0.526462	8.16771
Annotation Cluster 5	Enrichment Score: 2.4356363240530046
Category	Term	Count	%	PValue	Genes	List Total	Pop Hits	Pop Total	Fold Enrichment	Bonferroni	Benjamini	FDR
GOTERM_BP_FAT	GO:0006007~glucose catabolic process	11	1.60819	0.00101262	3098, 5224, 5223, 3939, 7167, 5230, 2597, 226, 2023, 5315, 5226	581	38	6781	3.37852	0.926304	0.12825	1.77722
GOTERM_BP_FAT	GO:0019320~hexose catabolic process	11	1.60819	0.00333145	3098, 5224, 5223, 3939, 7167, 5230, 2597, 226, 2023, 5315, 5226	581	44	6781	2.91781	0.999814	0.256353	5.73532
GOTERM_BP_FAT	GO:0046365~monosaccharide catabolic process	11	1.60819	0.00468667	3098, 5224, 5223, 3939, 7167, 5230, 2597, 226, 2023, 5315, 5226	581	46	6781	2.79095	0.999994	0.322983	7.97841
GOTERM_BP_FAT	GO:0046164~alcohol catabolic process	11	1.60819	0.0114422	3098, 5224, 5223, 3939, 7167, 5230, 2597, 226, 2023, 5315, 5226	581	52	6781	2.46892	1	0.45367	18.4285
Annotation Cluster 6	Enrichment Score: 2.3234736899966784
Category	Term	Count	%	PValue	Genes	List Total	Pop Hits	Pop Total	Fold Enrichment	Bonferroni	Benjamini	FDR
INTERPRO	IPR018316:Tubulin/FtsZ, 2-layer sandwich domain	5	0.730994	0.00345866	7846, 347733, 203068, 84790, 10376	635	9	8066	7.05687	0.979852	0.858057	5.40583
INTERPRO	IPR000217:Tubulin	5	0.730994	0.00345866	7846, 347733, 203068, 84790, 10376	635	9	8066	7.05687	0.979852	0.858057	5.40583
INTERPRO	IPR017975:Tubulin, conserved site	5	0.730994	0.00540903	7846, 347733, 203068, 84790, 10376	635	10	8066	6.35118	0.997785	0.783059	8.33215
INTERPRO	IPR003008:Tubulin/FtsZ, GTPase domain	5	0.730994	0.00540903	7846, 347733, 203068, 84790, 10376	635	10	8066	6.35118	0.997785	0.783059	8.33215
PIR_SUPERFAMILY	PIRSF002306:tubulin	5	0.730994	0.0068957	7846, 347733, 203068, 84790, 10376	368	9	3857	5.82277	0.938492	0.751992	9.20988
Annotation Cluster 7	Enrichment Score: 2.2957877622393457
Category	Term	Count	%	PValue	Genes	List Total	Pop Hits	Pop Total	Fold Enrichment	Bonferroni	Benjamini	FDR
SP_PIR_KEYWORDS	calcium/phospholipid-binding	5	0.730994	0.0032124	302, 301, 308, 310, 728113	678	9	8789	7.20174	0.801153	0.0477675	4.53021
SP_PIR_KEYWORDS	annexin	5	0.730994	0.00503031	302, 301, 308, 310, 728113	678	10	8789	6.48156	0.920467	0.0644501	7.0085
UP_SEQ_FEATURE	repeat:Annexin 4	5	0.730994	0.00504482	302, 301, 308, 310, 728113	678	10	8782	6.4764	0.999969	0.726551	8.3517
UP_SEQ_FEATURE	repeat:Annexin 3	5	0.730994	0.00504482	302, 301, 308, 310, 728113	678	10	8782	6.4764	0.999969	0.726551	8.3517
UP_SEQ_FEATURE	repeat:Annexin 2	5	0.730994	0.00504482	302, 301, 308, 310, 728113	678	10	8782	6.4764	0.999969	0.726551	8.3517
UP_SEQ_FEATURE	repeat:Annexin 1	5	0.730994	0.00504482	302, 301, 308, 310, 728113	678	10	8782	6.4764	0.999969	0.726551	8.3517
INTERPRO	IPR018502:Annexin repeat	5	0.730994	0.00540903	302, 301, 308, 310, 728113	635	10	8066	6.35118	0.997785	0.783059	8.33215
INTERPRO	IPR001464:Annexin	5	0.730994	0.00540903	302, 301, 308, 310, 728113	635	10	8066	6.35118	0.997785	0.783059	8.33215
INTERPRO	IPR018252:Annexin repeat, conserved site	5	0.730994	0.00540903	302, 301, 308, 310, 728113	635	10	8066	6.35118	0.997785	0.783059	8.33215
SMART	SM00335:ANX	5	0.730994	0.00665209	302, 301, 308, 310, 728113	360	10	4306	5.98056	0.775762	0.526462	8.16771
Annotation Cluster 8	Enrichment Score: 2.003035860310655
Category	Term	Count	%	PValue	Genes	List Total	Pop Hits	Pop Total	Fold Enrichment	Bonferroni	Benjamini	FDR
GOTERM_MF_FAT	GO:0005525~GTP binding	29	4.23977	0.00876263	989, 22931, 7846, 1938, 347733, 5413, 1915, 23176, 6237, 2771, 387, 84790, 85440, 14682, 64121, 5862, 5861, 390, 5908, 55207, 10376, 378, 377, 4831, 203068, 402, 5879, 29789, 998	543	209	6445	1.64693	0.997755	0.26285	12.4141
GOTERM_MF_FAT	GO:0019001~guanyl nucleotide binding	29	4.23977	0.0105713	989, 22931, 7846, 1938, 347733, 5413, 1915, 23176, 6237, 2771, 387, 84790, 85440, 14682, 64121, 5862, 5861, 390, 5908, 55207, 10376, 378, 377, 4831, 203068, 402, 5879, 29789, 998	543	212	6445	1.62362	0.999367	0.295812	14.7903
GOTERM_MF_FAT	GO:0032561~guanyl ribonucleotide binding	29	4.23977	0.0105713	989, 22931, 7846, 1938, 347733, 5413, 1915, 23176, 6237, 2771, 387, 84790, 85440, 14682, 64121, 5862, 5861, 390, 5908, 55207, 10376, 378, 377, 4831, 203068, 402, 5879, 29789, 998	543	212	6445	1.62362	0.999367	0.295812	14.7903
Annotation Cluster 9	Enrichment Score: 1.9087772927580329
Category	Term	Count	%	PValue	Genes	List Total	Pop Hits	Pop Total	Fold Enrichment	Bonferroni	Benjamini	FDR
GOTERM_BP_FAT	GO:0016477~cell migration	25	3.65497	0.00896284	2335, 6347, 1072, 7424, 3678, 1462, 4323, 5159, 1641, 14165, 7763, 5362, 10512, 9839, 51330, 4478, 6387, 6386, 3915, 4627, 1490, 4628, 3569, 5879, 7057	581	169	6781	1.72652	1	0.416633	14.7305
GOTERM_BP_FAT	GO:0051674~localization of cell	25	3.65497	0.0144748	2335, 6347, 1072, 7424, 3678, 1462, 4323, 5159, 1641, 14165, 7763, 5362, 10512, 9839, 51330, 4478, 6387, 6386, 3915, 4627, 1490, 4628, 3569, 5879, 7057	581	176	6781	1.65785	1	0.494582	22.7458
GOTERM_BP_FAT	GO:0048870~cell motility	25	3.65497	0.0144748	2335, 6347, 1072, 7424, 3678, 1462, 4323, 5159, 1641, 14165, 7763, 5362, 10512, 9839, 51330, 4478, 6387, 6386, 3915, 4627, 1490, 4628, 3569, 5879, 7057	581	176	6781	1.65785	1	0.494582	22.7458
Annotation Cluster 10	Enrichment Score: 1.5889576757627255
Category	Term	Count	%	PValue	Genes	List Total	Pop Hits	Pop Total	Fold Enrichment	Bonferroni	Benjamini	FDR
PIR_SUPERFAMILY	PIRSF002337:Actin	5	0.730994	0.0215202	59, 10097, 10096, 70, 71	368	12	3857	4.36707	0.999844	0.946197	26.197
INTERPRO	IPR004000:Actin/actin-like	5	0.730994	0.0256521	59, 10097, 10096, 70, 71	635	15	8066	4.23412	1	0.912891	34.0873
SMART	SM00268:ACTIN	5	0.730994	0.0309855	59, 10097, 10096, 70, 71	360	15	4306	3.98704	0.999133	0.828409	33.0904
Annotation Cluster 11	Enrichment Score: 1.531817263818154
Category	Term	Count	%	PValue	Genes	List Total	Pop Hits	Pop Total	Fold Enrichment	Bonferroni	Benjamini	FDR
GOTERM_BP_FAT	GO:0042981~regulation of apoptosis	56	8.18713	0.0264082	4853, 6659, 8887, 6347, 5538, 5025, 8841, 23612, 3480, 3482, 84674, 8837, 387, 64393, 51776, 87, 2067, 1280, 8870, 301, 308, 3611, 3309, 8061, 5366, 29, 79156, 239, 3956, 7071, 4831, 7078, 1613, 7204, 5879, 665, 8655, 1072, 1843, 10016, 3399, 84883, 9231, 9521, 57142, 2923, 4869, 8754, 6233, 351, 9181, 203068, 7534, 64857, 3569, 7057	581	498	6781	1.31243	1	0.581887	37.7303
GOTERM_BP_FAT	GO:0043067~regulation of programmed cell death	56	8.18713	0.0293002	4853, 6659, 8887, 6347, 5538, 5025, 8841, 23612, 3480, 3482, 84674, 8837, 387, 64393, 51776, 87, 2067, 1280, 8870, 301, 308, 3611, 3309, 8061, 5366, 29, 79156, 239, 3956, 7071, 4831, 7078, 1613, 7204, 5879, 665, 8655, 1072, 1843, 10016, 3399, 84883, 9231, 9521, 57142, 2923, 4869, 8754, 6233, 351, 9181, 203068, 7534, 64857, 3569, 7057	581	501	6781	1.30457	1	0.606819	40.9243
GOTERM_BP_FAT	GO:0010941~regulation of cell death	56	8.18713	0.0328049	4853, 6659, 8887, 6347, 5538, 5025, 8841, 23612, 3480, 3482, 84674, 8837, 387, 64393, 51776, 87, 2067, 1280, 8870, 301, 308, 3611, 3309, 8061, 5366, 29, 79156, 239, 3956, 7071, 4831, 7078, 1613, 7204, 5879, 665, 8655, 1072, 1843, 10016, 3399, 84883, 9231, 9521, 57142, 2923, 4869, 8754, 6233, 351, 9181, 203068, 7534, 64857, 3569, 7057	581	504	6781	1.29681	1	0.627251	44.5878
Annotation Cluster 12	Enrichment Score: 1.4572148221467864
Category	Term	Count	%	PValue	Genes	List Total	Pop Hits	Pop Total	Fold Enrichment	Bonferroni	Benjamini	FDR
GOTERM_CC_FAT	GO:0005832~chaperonin-containing T-complex	4	0.584795	0.0164931	10575, 10576, 908, 7203	544	7	6387	6.70903	0.99919	0.170817	20.8835
INTERPRO	IPR002194:Chaperonin TCP-1, conserved site	4	0.584795	0.0283622	10575, 10576, 908, 7203	635	9	8066	5.64549	1	0.917448	36.9674
INTERPRO	IPR017998:Chaperone, tailless complex polypeptide 1	4	0.584795	0.0381993	10575, 10576, 908, 7203	635	10	8066	5.08094	1	0.935649	46.4601
PIR_SUPERFAMILY	PIRSF002584:molecular chaperone t-complex-type	4	0.584795	0.0464883	10575, 10576, 908, 7203	368	9	3857	4.65821	1	0.959131	48.5572
INTERPRO	IPR002423:Chaperonin Cpn60/TCP-1	4	0.584795	0.0622992	10575, 10576, 908, 7203	635	12	8066	4.23412	1	0.962938	64.3631
Annotation Cluster 13	Enrichment Score: 1.446389005398565
Category	Term	Count	%	PValue	Genes	List Total	Pop Hits	Pop Total	Fold Enrichment	Bonferroni	Benjamini	FDR
UP_SEQ_FEATURE	domain:LIM zinc-binding 3	6	0.877193	0.00986734	2274, 55679, 4026, 7791, 10611, 9260	678	18	8782	4.3176	1	0.766073	15.7174
UP_SEQ_FEATURE	domain:LIM zinc-binding 2	6	0.877193	0.0681266	2274, 55679, 4026, 7791, 10611, 9260	678	29	8782	2.67989	1	0.982045	70.3791
UP_SEQ_FEATURE	domain:LIM zinc-binding 1	6	0.877193	0.0681266	2274, 55679, 4026, 7791, 10611, 9260	678	29	8782	2.67989	1	0.982045	70.3791
Annotation Cluster 14	Enrichment Score: 1.3495704510766322
Category	Term	Count	%	PValue	Genes	List Total	Pop Hits	Pop Total	Fold Enrichment	Bonferroni	Benjamini	FDR
UP_SEQ_FEATURE	propeptide:C-terminal propeptide	4	0.584795	0.0126151	1290, 1281, 1277, 1278	678	7	8782	7.4016	1	0.783824	19.6611
SP_PIR_KEYWORDS	Ehlers-Danlos syndrome	4	0.584795	0.0362638	1290, 1281, 1277, 1278	678	10	8789	5.18525	1	0.269688	41.2699
GOTERM_BP_FAT	GO:0043588~skin development	4	0.584795	0.195399	1290, 1281, 1277, 1278	581	18	6781	2.59361	1	0.945776	97.8679
Annotation Cluster 15	Enrichment Score: 1.303946710204375
Category	Term	Count	%	PValue	Genes	List Total	Pop Hits	Pop Total	Fold Enrichment	Bonferroni	Benjamini	FDR
PIR_SUPERFAMILY	PIRSF036326:reticulocalbin	3	0.438596	0.0475904	813, 5954, 5955	368	4	3857	7.86073	1	0.939625	49.3812
UP_SEQ_FEATURE	calcium-binding region:5	3	0.438596	0.0507365	813, 5954, 5955	678	5	8782	7.77168	1	0.971555	59.256
UP_SEQ_FEATURE	domain:EF-hand 6	3	0.438596	0.0507365	813, 5954, 5955	678	5	8782	7.77168	1	0.971555	59.256
Annotation Cluster 16	Enrichment Score: 1.0805408079122107
Category	Term	Count	%	PValue	Genes	List Total	Pop Hits	Pop Total	Fold Enrichment	Bonferroni	Benjamini	FDR
GOTERM_CC_FAT	GO:0031093~platelet alpha granule lumen	7	1.02339	0.0565743	7424, 7058, 2335, 87, 6678, 7057, 351	544	33	6387	2.49047	1	0.375183	55.9699
GOTERM_CC_FAT	GO:0060205~cytoplasmic membrane-bounded vesicle lumen	7	1.02339	0.0719437	7424, 7058, 2335, 87, 6678, 7057, 351	544	35	6387	2.34816	1	0.418196	65.064
GOTERM_CC_FAT	GO:0031983~vesicle lumen	7	1.02339	0.0894755	7424, 7058, 2335, 87, 6678, 7057, 351	544	37	6387	2.22123	1	0.471017	73.294
GOTERM_CC_FAT	GO:0031091~platelet alpha granule	7	1.02339	0.130774	7424, 7058, 2335, 87, 6678, 7057, 351	544	41	6387	2.00453	1	0.575536	86.1112
Annotation Cluster 17	Enrichment Score: 1.056512883565779
Category	Term	Count	%	PValue	Genes	List Total	Pop Hits	Pop Total	Fold Enrichment	Bonferroni	Benjamini	FDR
INTERPRO	IPR019748:FERM central domain	6	0.877193	0.0728068	4478, 5783, 7094, 2037, 10979, 2036	635	29	8066	2.62807	1	0.971268	70.2561
UP_SEQ_FEATURE	domain:FERM	6	0.877193	0.0768094	4478, 5783, 7094, 2037, 10979, 2036	678	30	8782	2.59056	1	0.981646	74.7947
INTERPRO	IPR019747:FERM conserved site	6	0.877193	0.0917594	4478, 5783, 7094, 2037, 10979, 2036	635	31	8066	2.45852	1	0.984577	78.6437
INTERPRO	IPR019749:Band 4.1 domain	6	0.877193	0.0917594	4478, 5783, 7094, 2037, 10979, 2036	635	31	8066	2.45852	1	0.984577	78.6437
SMART	SM00295:B41	6	0.877193	0.110802	4478, 5783, 7094, 2037, 10979, 2036	360	31	4306	2.31505	1	0.927961	77.6694
Annotation Cluster 18	Enrichment Score: 1.0188667917635648
Category	Term	Count	%	PValue	Genes	List Total	Pop Hits	Pop Total	Fold Enrichment	Bonferroni	Benjamini	FDR
UP_SEQ_FEATURE	domain:Importin N-terminal	4	0.584795	0.0729363	10527, 3837, 7514, 16211	678	13	8782	3.98548	1	0.981366	72.9077
INTERPRO	IPR001494:Importin-beta, N-terminal	4	0.584795	0.0917983	10527, 3837, 7514, 16211	635	14	8066	3.62925	1	0.982032	78.6584
GOTERM_BP_FAT	GO:0000059~protein import into nucleus, docking	4	0.584795	0.131106	10527, 3837, 7514, 16211	581	15	6781	3.11234	1	0.892785	91.6873
Annotation Cluster 19	Enrichment Score: 1.0096614986138481
Category	Term	Count	%	PValue	Genes	List Total	Pop Hits	Pop Total	Fold Enrichment	Bonferroni	Benjamini	FDR
UP_SEQ_FEATURE	repeat:LRR 12	7	1.02339	0.0615259	1293, 1842, 2331, 4060, 1634, 6050, 54829	678	37	8782	2.45053	1	0.978302	66.5453
UP_SEQ_FEATURE	repeat:LRR 11	7	1.02339	0.100902	1293, 1842, 2331, 4060, 1634, 6050, 54829	678	42	8782	2.1588	1	0.991282	84.0242
UP_SEQ_FEATURE	repeat:LRR 10	7	1.02339	0.150681	1293, 1842, 2331, 4060, 1634, 6050, 54829	678	47	8782	1.92914	1	0.995093	94.0171
Annotation Cluster 20	Enrichment Score: 1.0076731798605483
Category	Term	Count	%	PValue	Genes	List Total	Pop Hits	Pop Total	Fold Enrichment	Bonferroni	Benjamini	FDR
INTERPRO	IPR006688:ADP-ribosylation factor	4	0.584795	0.0622992	378, 377, 402, 55207	635	12	8066	4.23412	1	0.962938	64.3631
SMART	SM00177:ARF	4	0.584795	0.0718286	378, 377, 402, 55207	360	12	4306	3.98704	1	0.907933	61.3871
INTERPRO	IPR006689:ARF/SAR superfamily	4	0.584795	0.12592	378, 377, 402, 55207	635	16	8066	3.17559	1	0.98845	88.4533
PIR_SUPERFAMILY	PIRSF001711:ADP-ribosylation factor	4	0.584795	0.165361	378, 377, 402, 55207	368	15	3857	2.79493	1	0.999695	91.9856
Annotation Cluster 21	Enrichment Score: 0.9828147325073325
Category	Term	Count	%	PValue	Genes	List Total	Pop Hits	Pop Total	Fold Enrichment	Bonferroni	Benjamini	FDR
SP_PIR_KEYWORDS	metalloprotease inhibitor	3	0.438596	0.0721801	7077, 7078, 56925	678	6	8789	6.48156	1	0.429546	66.0218
SP_PIR_KEYWORDS	metalloenzyme inhibitor	3	0.438596	0.0960171	7077, 7078, 56925	678	7	8789	5.55563	1	0.505303	76.6474
GOTERM_MF_FAT	GO:0008191~metalloendopeptidase inhibitor activity	3	0.438596	0.111707	7077, 7078, 56925	543	7	6445	5.08682	1	0.904188	83.2025
GOTERM_MF_FAT	GO:0048551~metalloenzyme inhibitor activity	3	0.438596	0.111707	7077, 7078, 56925	543	7	6445	5.08682	1	0.904188	83.2025
GOTERM_MF_FAT	GO:0010576~metalloenzyme regulator activity	3	0.438596	0.14093	7077, 7078, 56925	543	8	6445	4.45097	1	0.928048	89.8504
Annotation Cluster 22	Enrichment Score: 0.9691771874816377
Category	Term	Count	%	PValue	Genes	List Total	Pop Hits	Pop Total	Fold Enrichment	Bonferroni	Benjamini	FDR
GOTERM_BP_FAT	GO:0032412~regulation of ion transmembrane transporter activity	4	0.584795	0.0765216	5311, 2771, 2280, 805	581	12	6781	3.89042	1	0.813551	75.5618
GOTERM_BP_FAT	GO:0034765~regulation of ion transmembrane transport	4	0.584795	0.0765216	5311, 2771, 2280, 805	581	12	6781	3.89042	1	0.813551	75.5618
GOTERM_BP_FAT	GO:0022898~regulation of transmembrane transporter activity	4	0.584795	0.111638	5311, 2771, 2280, 805	581	14	6781	3.33464	1	0.868839	87.6954
GOTERM_BP_FAT	GO:0034762~regulation of transmembrane transport	4	0.584795	0.111638	5311, 2771, 2280, 805	581	14	6781	3.33464	1	0.868839	87.6954
GOTERM_BP_FAT	GO:0032409~regulation of transporter activity	4	0.584795	0.195399	5311, 2771, 2280, 805	581	18	6781	2.59361	1	0.945776	97.8679
Annotation Cluster 23	Enrichment Score: 0.9524895918693338
Category	Term	Count	%	PValue	Genes	List Total	Pop Hits	Pop Total	Fold Enrichment	Bonferroni	Benjamini	FDR
UP_SEQ_FEATURE	domain:IGFBP N-terminal	4	0.584795	0.103619	3491, 5654, 1490, 71690	678	15	8782	3.45408	1	0.989732	84.8367
INTERPRO	IPR000867:Insulin-like growth factor-binding protein, IGFBP	4	0.584795	0.108335	3491, 5654, 1490, 71690	635	15	8066	3.3873	1	0.986534	84.1066
SMART	SM00121:IB	4	0.584795	0.123687	3491, 5654, 1490, 71690	360	15	4306	3.18963	1	0.932027	81.4658
Annotation Cluster 24	Enrichment Score: 0.9400700092783246
Category	Term	Count	%	PValue	Genes	List Total	Pop Hits	Pop Total	Fold Enrichment	Bonferroni	Benjamini	FDR
UP_SEQ_FEATURE	site:Interaction with phosphoserine on interacting protein	3	0.438596	0.0961502	10971, 7534, 7533	678	7	8782	5.5512	1	0.991016	82.5042
INTERPRO	IPR000308:14-3-3 protein	3	0.438596	0.0994412	10971, 7534, 7533	635	7	8066	5.44387	1	0.98293	81.3639
SMART	SM00101:14_3_3	3	0.438596	0.110018	10971, 7534, 7533	360	7	4306	5.12619	1	0.945026	77.4167
PIR_SUPERFAMILY	PIRSF000868:14-3-3 protein	3	0.438596	0.137669	10971, 7534, 7533	368	7	3857	4.49185	1	0.999425	87.3584
PIR_SUPERFAMILY	PIRSF000868:14-3-3	3	0.438596	0.137669	10971, 7534, 7533	368	7	3857	4.49185	1	0.999425	87.3584
Annotation Cluster 25	Enrichment Score: 0.929192539915752
Category	Term	Count	%	PValue	Genes	List Total	Pop Hits	Pop Total	Fold Enrichment	Bonferroni	Benjamini	FDR
INTERPRO	IPR018979:FERM, N-terminal	5	0.730994	0.0667742	4478, 5783, 7094, 2037, 2036	635	20	8066	3.17559	1	0.966166	66.9953
INTERPRO	IPR014352:FERM/acyl-CoA-binding protein, 3-helical bundle	5	0.730994	0.128563	4478, 5783, 7094, 2037, 2036	635	25	8066	2.54047	1	0.984878	89.0008
INTERPRO	IPR000299:FERM domain	5	0.730994	0.189975	4478, 5783, 7094, 2037, 2036	635	29	8066	2.19006	1	0.992139	96.5938
Annotation Cluster 26	Enrichment Score: 0.908204060192514
Category	Term	Count	%	PValue	Genes	List Total	Pop Hits	Pop Total	Fold Enrichment	Bonferroni	Benjamini	FDR
INTERPRO	IPR018029:C2 membrane targeting protein	8	1.16959	0.0484556	5998, 8904, 23327, 440279, 57488, 144402, 26509, 29	635	43	8066	2.36323	1	0.947458	54.919
INTERPRO	IPR000008:C2 calcium-dependent membrane targeting	8	1.16959	0.178579	5998, 8904, 23327, 440279, 57488, 144402, 26509, 29	635	59	8066	1.72235	1	0.991059	95.7381
SMART	SM00239:C2	8	1.16959	0.217878	5998, 8904, 23327, 440279, 57488, 144402, 26509, 29	360	59	4306	1.62185	1	0.936222	95.6598
Annotation Cluster 27	Enrichment Score: 0.8864476870820424
Category	Term	Count	%	PValue	Genes	List Total	Pop Hits	Pop Total	Fold Enrichment	Bonferroni	Benjamini	FDR
SP_PIR_KEYWORDS	LIM domain	7	1.02339	0.10975	64780, 2274, 55679, 4026, 7791, 10611, 9260	678	43	8789	2.11028	1	0.531353	81.2697
INTERPRO	IPR001781:Zinc finger, LIM-type	7	1.02339	0.128007	64780, 2274, 55679, 4026, 7791, 10611, 9260	635	44	8066	2.02083	1	0.987852	88.8877
SMART	SM00132:LIM	7	1.02339	0.155963	64780, 2274, 55679, 4026, 7791, 10611, 9260	360	44	4306	1.9029	1	0.933658	88.5208
Annotation Cluster 28	Enrichment Score: 0.8674572766573272
Category	Term	Count	%	PValue	Genes	List Total	Pop Hits	Pop Total	Fold Enrichment	Bonferroni	Benjamini	FDR
INTERPRO	IPR003129:Laminin G, thrombospondin-type, N-terminal	4	0.584795	0.12592	1306, 7058, 7373, 7057	635	16	8066	3.17559	1	0.98845	88.4533
UP_SEQ_FEATURE	domain:TSP N-terminal	4	0.584795	0.138444	1306, 7058, 7373, 7057	678	17	8782	3.04772	1	0.993866	92.3432
SMART	SM00210:TSPN	4	0.584795	0.143304	1306, 7058, 7373, 7057	360	16	4306	2.99028	1	0.93041	86.1183
Annotation Cluster 29	Enrichment Score: 0.8673316104611716
Category	Term	Count	%	PValue	Genes	List Total	Pop Hits	Pop Total	Fold Enrichment	Bonferroni	Benjamini	FDR
UP_SEQ_FEATURE	domain:ADF-H	3	0.438596	0.0961502	11034, 2764, 1072	678	7	8782	5.5512	1	0.991016	82.5042
INTERPRO	IPR002108:Actin-binding, cofilin/tropomyosin type	3	0.438596	0.15377	11034, 2764, 1072	635	9	8066	4.23412	1	0.987424	93.1311
SMART	SM00102:ADF	3	0.438596	0.169116	11034, 2764, 1072	360	9	4306	3.98704	1	0.912938	90.6065
Annotation Cluster 30	Enrichment Score: 0.8557537727847689
Category	Term	Count	%	PValue	Genes	List Total	Pop Hits	Pop Total	Fold Enrichment	Bonferroni	Benjamini	FDR
SP_PIR_KEYWORDS	redox-active disulfide	3	0.438596	0.121689	10130, 2923, 7295	678	8	8789	4.86117	1	0.557012	84.5811
UP_SEQ_FEATURE	site:Contributes to redox potential value	3	0.438596	0.121853	10130, 2923, 7295	678	8	8782	4.8573	1	0.992812	89.3614
INTERPRO	IPR006662:Thioredoxin-like subdomain	3	0.438596	0.182662	10130, 2923, 7295	635	10	8066	3.81071	1	0.991225	96.0655
Annotation Cluster 31	Enrichment Score: 0.8196914184119859
Category	Term	Count	%	PValue	Genes	List Total	Pop Hits	Pop Total	Fold Enrichment	Bonferroni	Benjamini	FDR
GOTERM_BP_FAT	GO:0007520~myoblast fusion	3	0.438596	0.114998	824, 831, 4627	581	7	6781	5.00197	1	0.873659	88.4936
GOTERM_BP_FAT	GO:0000768~syncytium formation by plasma membrane fusion	3	0.438596	0.144946	824, 831, 4627	581	8	6781	4.37672	1	0.906609	93.7437
GOTERM_BP_FAT	GO:0014902~myotube differentiation	3	0.438596	0.208464	824, 831, 4627	581	10	6781	3.50138	1	0.952124	98.4042
Annotation Cluster 32	Enrichment Score: 0.7843951798604799
Category	Term	Count	%	PValue	Genes	List Total	Pop Hits	Pop Total	Fold Enrichment	Bonferroni	Benjamini	FDR
GOTERM_BP_FAT	GO:0060351~cartilage development involved in endochondral bone morphogenesis	3	0.438596	0.0613651	1280, 3339, 1277	581	5	6781	7.00275	1	0.772792	67.401
GOTERM_BP_FAT	GO:0001958~endochondral ossification	3	0.438596	0.144946	1280, 3339, 1277	581	8	6781	4.37672	1	0.906609	93.7437
GOTERM_BP_FAT	GO:0060350~endochondral bone morphogenesis	3	0.438596	0.2412	1280, 3339, 1277	581	11	6781	3.18307	1	0.964405	99.2444
GOTERM_BP_FAT	GO:0060349~bone morphogenesis	3	0.438596	0.339558	1280, 3339, 1277	581	14	6781	2.50098	1	0.984313	99.9353
Annotation Cluster 33	Enrichment Score: 0.7524073404037893
Category	Term	Count	%	PValue	Genes	List Total	Pop Hits	Pop Total	Fold Enrichment	Bonferroni	Benjamini	FDR
UP_SEQ_FEATURE	domain:EGF-like 14; calcium-binding	3	0.438596	0.121853	4853, 4052, 8425	678	8	8782	4.8573	1	0.992812	89.3614
UP_SEQ_FEATURE	domain:EGF-like 13; calcium-binding	3	0.438596	0.121853	4853, 4052, 8425	678	8	8782	4.8573	1	0.992812	89.3614
UP_SEQ_FEATURE	domain:EGF-like 11; calcium-binding	3	0.438596	0.121853	4853, 4052, 8425	678	8	8782	4.8573	1	0.992812	89.3614
UP_SEQ_FEATURE	domain:EGF-like 12; calcium-binding	3	0.438596	0.177126	4853, 4052, 8425	678	10	8782	3.88584	1	0.996957	96.5324
UP_SEQ_FEATURE	domain:EGF-like 9; calcium-binding	3	0.438596	0.177126	4853, 4052, 8425	678	10	8782	3.88584	1	0.996957	96.5324
UP_SEQ_FEATURE	domain:EGF-like 8; calcium-binding	3	0.438596	0.294375	4853, 4052, 8425	678	14	8782	2.7756	1	0.999799	99.7552
UP_SEQ_FEATURE	domain:EGF-like 7; calcium-binding	3	0.438596	0.323722	4853, 4052, 8425	678	15	8782	2.59056	1	0.999865	99.8823
Annotation Cluster 34	Enrichment Score: 0.7522667813785221
Category	Term	Count	%	PValue	Genes	List Total	Pop Hits	Pop Total	Fold Enrichment	Bonferroni	Benjamini	FDR
UP_SEQ_FEATURE	short sequence motif:Effector region	9	1.31579	0.117212	6237, 5862, 5861, 390, 22931, 5908, 387, 5879, 998	678	64	8782	1.82149	1	0.992681	88.3492
INTERPRO	IPR013753:Ras	9	1.31579	0.192215	6237, 5862, 5861, 390, 22931, 5908, 387, 5879, 998	635	71	8066	1.61016	1	0.991863	96.7417
INTERPRO	IPR001806:Ras GTPase	9	1.31579	0.245719	6237, 5862, 5861, 390, 22931, 5908, 387, 5879, 998	635	76	8066	1.50423	1	0.99722	98.9146
Annotation Cluster 35	Enrichment Score: 0.7492806335473425
Category	Term	Count	%	PValue	Genes	List Total	Pop Hits	Pop Total	Fold Enrichment	Bonferroni	Benjamini	FDR
INTERPRO	IPR013201:Proteinase inhibitor I29, cathepsin propeptide	3	0.438596	0.0994412	1514, 1513, 1512	635	7	8066	5.44387	1	0.98293	81.3639
PIR_SUPERFAMILY	PIRSF001182:papain	3	0.438596	0.172461	1514, 1513, 1512	368	8	3857	3.93037	1	0.999514	92.8869
INTERPRO	IPR013128:Peptidase C1A, papain	3	0.438596	0.212246	1514, 1513, 1512	635	11	8066	3.46428	1	0.994866	97.822
INTERPRO	IPR000668:Peptidase C1A, papain C-terminal	3	0.438596	0.212246	1514, 1513, 1512	635	11	8066	3.46428	1	0.994866	97.822
SMART	SM00645:Pept_C1	3	0.438596	0.23209	1514, 1513, 1512	360	11	4306	3.26212	1	0.932041	96.5657
Annotation Cluster 36	Enrichment Score: 0.7490288075438594
Category	Term	Count	%	PValue	Genes	List Total	Pop Hits	Pop Total	Fold Enrichment	Bonferroni	Benjamini	FDR
UP_SEQ_FEATURE	repeat:LRR 4	12	1.75439	0.10113	1293, 55379, 25878, 1842, 2331, 4060, 1634, 6050, 25987, 54829, 6251, 10541	678	93	8782	1.67133	1	0.990463	84.0941
UP_SEQ_FEATURE	repeat:LRR 3	12	1.75439	0.153747	1293, 55379, 25878, 1842, 2331, 4060, 1634, 6050, 25987, 54829, 6251, 10541	678	101	8782	1.53895	1	0.994844	94.3788
SP_PIR_KEYWORDS	leucine-rich repeat	12	1.75439	0.225639	1293, 55379, 25878, 1842, 2331, 4060, 1634, 6050, 25987, 54829, 6251, 10541	678	110	8789	1.41416	1	0.748503	97.489
UP_SEQ_FEATURE	repeat:LRR 2	12	1.75439	0.2264	1293, 55379, 25878, 1842, 2331, 4060, 1634, 6050, 25987, 54829, 6251, 10541	678	110	8782	1.41303	1	0.999187	98.8043
UP_SEQ_FEATURE	repeat:LRR 1	12	1.75439	0.2264	1293, 55379, 25878, 1842, 2331, 4060, 1634, 6050, 25987, 54829, 6251, 10541	678	110	8782	1.41303	1	0.999187	98.8043
Annotation Cluster 37	Enrichment Score: 0.7062913039884823
Category	Term	Count	%	PValue	Genes	List Total	Pop Hits	Pop Total	Fold Enrichment	Bonferroni	Benjamini	FDR
GOTERM_MF_FAT	GO:0008143~poly(A) RNA binding	3	0.438596	0.111707	10492, 8761, 26986	543	7	6445	5.08682	1	0.904188	83.2025
GOTERM_MF_FAT	GO:0070717~poly-purine tract binding	3	0.438596	0.14093	10492, 8761, 26986	543	8	6445	4.45097	1	0.928048	89.8504
GOTERM_MF_FAT	GO:0003727~single-stranded RNA binding	3	0.438596	0.483108	10492, 8761, 26986	543	19	6445	1.87409	1	0.995394	99.9952
Annotation Cluster 38	Enrichment Score: 0.7051098957960893
Category	Term	Count	%	PValue	Genes	List Total	Pop Hits	Pop Total	Fold Enrichment	Bonferroni	Benjamini	FDR
INTERPRO	IPR016491:Septin	3	0.438596	0.15377	989, 5413, 23176	635	9	8066	4.23412	1	0.987424	93.1311
GOTERM_CC_FAT	GO:0031105~septin complex	3	0.438596	0.174546	989, 5413, 23176	544	9	6387	3.9136	1	0.660492	93.292
GOTERM_CC_FAT	GO:0032156~septin cytoskeleton	3	0.438596	0.174546	989, 5413, 23176	544	9	6387	3.9136	1	0.660492	93.292
UP_SEQ_FEATURE	binding site:GTP; via amide nitrogen and carbonyl oxygen	3	0.438596	0.177126	989, 5413, 23176	678	10	8782	3.88584	1	0.996957	96.5324
UP_SEQ_FEATURE	binding site:GTP	3	0.438596	0.235326	989, 5413, 23176	678	12	8782	3.2382	1	0.999213	99.0212
INTERPRO	IPR000038:Cell division/GTP binding protein	3	0.438596	0.242236	989, 5413, 23176	635	12	8066	3.17559	1	0.997256	98.8314
PIR_SUPERFAMILY	PIRSF006698:Septin	3	0.438596	0.245104	989, 5413, 23176	368	10	3857	3.14429	1	0.999966	98.028
Annotation Cluster 39	Enrichment Score: 0.7039867586038175
Category	Term	Count	%	PValue	Genes	List Total	Pop Hits	Pop Total	Fold Enrichment	Bonferroni	Benjamini	FDR
UP_SEQ_FEATURE	repeat:9	5	0.730994	0.122005	3482, 2060, 553115, 8661, 55740	678	25	8782	2.59056	1	0.992188	89.393
UP_SEQ_FEATURE	repeat:8	5	0.730994	0.181055	3482, 2060, 553115, 8661, 55740	678	29	8782	2.23324	1	0.99688	96.8071
UP_SEQ_FEATURE	repeat:7	5	0.730994	0.230354	3482, 2060, 553115, 8661, 55740	678	32	8782	2.02388	1	0.999223	98.9055
UP_SEQ_FEATURE	repeat:6	5	0.730994	0.300239	3482, 2060, 553115, 8661, 55740	678	36	8782	1.799	1	0.999799	99.788
Annotation Cluster 40	Enrichment Score: 0.6788756435453039
Category	Term	Count	%	PValue	Genes	List Total	Pop Hits	Pop Total	Fold Enrichment	Bonferroni	Benjamini	FDR
GOTERM_BP_FAT	GO:0043065~positive regulation of apoptosis	28	4.09357	0.198415	4853, 6659, 665, 8655, 1843, 23612, 10016, 8837, 64393, 51776, 3399, 84883, 9521, 2923, 8061, 6233, 29, 351, 5366, 79156, 9181, 7071, 203068, 7078, 1613, 5879, 7204, 64857	581	266	6781	1.22855	1	0.946838	98.005
GOTERM_BP_FAT	GO:0043068~positive regulation of programmed cell death	28	4.09357	0.209574	4853, 6659, 665, 8655, 1843, 23612, 10016, 8837, 64393, 51776, 3399, 84883, 9521, 2923, 8061, 6233, 29, 351, 5366, 79156, 9181, 7071, 203068, 7078, 1613, 5879, 7204, 64857	581	268	6781	1.21939	1	0.952262	98.4434
GOTERM_BP_FAT	GO:0010942~positive regulation of cell death	28	4.09357	0.221035	4853, 6659, 665, 8655, 1843, 23612, 10016, 8837, 64393, 51776, 3399, 84883, 9521, 2923, 8061, 6233, 29, 351, 5366, 79156, 9181, 7071, 203068, 7078, 1613, 5879, 7204, 64857	581	270	6781	1.21035	1	0.957882	98.798
Annotation Cluster 41	Enrichment Score: 0.6691308511058852
Category	Term	Count	%	PValue	Genes	List Total	Pop Hits	Pop Total	Fold Enrichment	Bonferroni	Benjamini	FDR
UP_SEQ_FEATURE	domain:F5/8 type C	3	0.438596	0.121853	131566, 165, 4921	678	8	8782	4.8573	1	0.992812	89.3614
INTERPRO	IPR000421:Coagulation factor 5/8 type, C-terminal	3	0.438596	0.272384	131566, 165, 4921	635	13	8066	2.93131	1	0.997453	99.3907
SMART	SM00231:FA58C	3	0.438596	0.296202	131566, 165, 4921	360	13	4306	2.76026	1	0.962314	98.8716
Annotation Cluster 42	Enrichment Score: 0.6585651283557936
Category	Term	Count	%	PValue	Genes	List Total	Pop Hits	Pop Total	Fold Enrichment	Bonferroni	Benjamini	FDR
GOTERM_BP_FAT	GO:0002690~positive regulation of leukocyte chemotaxis	3	0.438596	0.144946	6387, 3569, 7057	581	8	6781	4.37672	1	0.906609	93.7437
GOTERM_BP_FAT	GO:0002688~regulation of leukocyte chemotaxis	3	0.438596	0.144946	6387, 3569, 7057	581	8	6781	4.37672	1	0.906609	93.7437
GOTERM_BP_FAT	GO:0002687~positive regulation of leukocyte migration	3	0.438596	0.274136	6387, 3569, 7057	581	12	6781	2.91781	1	0.973139	99.6555
GOTERM_BP_FAT	GO:0002685~regulation of leukocyte migration	3	0.438596	0.403053	6387, 3569, 7057	581	16	6781	2.18836	1	0.990837	99.9892
Annotation Cluster 43	Enrichment Score: 0.6281796906238728
Category	Term	Count	%	PValue	Genes	List Total	Pop Hits	Pop Total	Fold Enrichment	Bonferroni	Benjamini	FDR
GOTERM_BP_FAT	GO:0043066~negative regulation of apoptosis	25	3.65497	0.224975	4853, 6659, 8887, 6347, 5538, 8841, 665, 1072, 3480, 8837, 387, 2067, 1280, 8870, 301, 4869, 308, 3611, 3309, 6233, 239, 4831, 7534, 3569, 7057	581	238	6781	1.22597	1	0.95796	98.9011
GOTERM_BP_FAT	GO:0043069~negative regulation of programmed cell death	25	3.65497	0.237609	4853, 6659, 8887, 6347, 5538, 8841, 665, 1072, 3480, 8837, 387, 2067, 1280, 8870, 301, 4869, 308, 3611, 3309, 6233, 239, 4831, 7534, 3569, 7057	581	240	6781	1.21576	1	0.963468	99.1785
GOTERM_BP_FAT	GO:0060548~negative regulation of cell death	25	3.65497	0.244042	4853, 6659, 8887, 6347, 5538, 8841, 665, 1072, 3480, 8837, 387, 2067, 1280, 8870, 301, 4869, 308, 3611, 3309, 6233, 239, 4831, 7534, 3569, 7057	581	241	6781	1.21071	1	0.964895	99.2929
Annotation Cluster 44	Enrichment Score: 0.588650420091072
Category	Term	Count	%	PValue	Genes	List Total	Pop Hits	Pop Total	Fold Enrichment	Bonferroni	Benjamini	FDR
GOTERM_MF_FAT	GO:0017016~Ras GTPase binding	8	1.16959	0.187866	27352, 9181, 10527, 302, 111173, 85440, 5902, 8498	543	56	6445	1.69561	1	0.956497	95.6452
GOTERM_MF_FAT	GO:0031267~small GTPase binding	8	1.16959	0.263601	27352, 9181, 10527, 302, 111173, 85440, 5902, 8498	543	62	6445	1.53152	1	0.977326	99.003
GOTERM_MF_FAT	GO:0051020~GTPase binding	8	1.16959	0.346142	27352, 9181, 10527, 302, 111173, 85440, 5902, 8498	543	68	6445	1.39638	1	0.984187	99.8336
Annotation Cluster 45	Enrichment Score: 0.5792106927693498
Category	Term	Count	%	PValue	Genes	List Total	Pop Hits	Pop Total	Fold Enrichment	Bonferroni	Benjamini	FDR
INTERPRO	IPR000504:RNA recognition motif, RNP-1	14	2.04678	0.228726	6173, 9991, 84271, 23543, 8761, 10492, 8666, 5937, 8904, 1975, 3185, 5935, 26986, 9782	635	131	8066	1.3575	1	0.996407	98.4484
INTERPRO	IPR012677:Nucleotide-binding, alpha-beta plait	14	2.04678	0.270746	6173, 9991, 84271, 23543, 8761, 10492, 8666, 5937, 8904, 1975, 3185, 5935, 26986, 9782	635	136	8066	1.3076	1	0.997597	99.3683
SMART	SM00360:RRM	14	2.04678	0.295454	6173, 9991, 84271, 23543, 8761, 10492, 8666, 5937, 8904, 1975, 3185, 5935, 26986, 9782	360	131	4306	1.27829	1	0.966981	98.8562
Annotation Cluster 46	Enrichment Score: 0.5758688912326217
Category	Term	Count	%	PValue	Genes	List Total	Pop Hits	Pop Total	Fold Enrichment	Bonferroni	Benjamini	FDR
GOTERM_BP_FAT	GO:0007368~determination of left/right symmetry	4	0.584795	0.265541	5311, 7050, 4853, 14165	581	21	6781	2.2231	1	0.970713	99.5757
GOTERM_BP_FAT	GO:0009799~determination of symmetry	4	0.584795	0.265541	5311, 7050, 4853, 14165	581	21	6781	2.2231	1	0.970713	99.5757
GOTERM_BP_FAT	GO:0009855~determination of bilateral symmetry	4	0.584795	0.265541	5311, 7050, 4853, 14165	581	21	6781	2.2231	1	0.970713	99.5757
Annotation Cluster 47	Enrichment Score: 0.5650632215803674
Category	Term	Count	%	PValue	Genes	List Total	Pop Hits	Pop Total	Fold Enrichment	Bonferroni	Benjamini	FDR
INTERPRO	IPR000152:EGF-type aspartate/asparagine hydroxylation conserved site	7	1.02339	0.248379	2195, 30008, 4853, 649, 4052, 1462, 8425	635	54	8066	1.6466	1	0.996805	98.9744
INTERPRO	IPR018097:EGF-like calcium-binding, conserved site	7	1.02339	0.248379	2195, 30008, 4853, 649, 4052, 1462, 8425	635	54	8066	1.6466	1	0.996805	98.9744
INTERPRO	IPR001881:EGF-like calcium-binding	7	1.02339	0.275638	2195, 30008, 4853, 649, 4052, 1462, 8425	635	56	8066	1.5878	1	0.997153	99.4329
SMART	SM00179:EGF_CA	7	1.02339	0.322983	2195, 30008, 4853, 649, 4052, 1462, 8425	360	56	4306	1.49514	1	0.965282	99.3123
Annotation Cluster 48	Enrichment Score: 0.5171736185293744
Category	Term	Count	%	PValue	Genes	List Total	Pop Hits	Pop Total	Fold Enrichment	Bonferroni	Benjamini	FDR
BIOCARTA	h_cdc42racPathway:Role of PI3K subunit p85 in regulation of Actin Organization and Cell Migration	3	0.438596	0.123717	387, 5879, 998	102	6	962	4.71569	1	0.999669	80.4016
BIOCARTA	h_malPathway:Role of MAL in Rho-Mediated Activation of SRF	3	0.438596	0.441758	387, 5879, 998	102	14	962	2.02101	1	0.999935	99.9249
BIOCARTA	h_rasPathway:Ras Signaling Pathway	3	0.438596	0.513885	387, 5879, 998	102	16	962	1.76838	1	0.999959	99.9864
Annotation Cluster 49	Enrichment Score: 0.49991667263854855
Category	Term	Count	%	PValue	Genes	List Total	Pop Hits	Pop Total	Fold Enrichment	Bonferroni	Benjamini	FDR
INTERPRO	IPR012680:Laminin G, subdomain 2	4	0.584795	0.291098	1306, 2195, 3339, 3910	635	24	8066	2.11706	1	0.997662	99.5988
INTERPRO	IPR001791:Laminin G	4	0.584795	0.313262	1306, 2195, 3339, 3910	635	25	8066	2.03238	1	0.997841	99.759
SMART	SM00282:LamG	4	0.584795	0.346978	1306, 2195, 3339, 3910	360	25	4306	1.91378	1	0.966931	99.5662
Annotation Cluster 50	Enrichment Score: 0.4906109183632198
Category	Term	Count	%	PValue	Genes	List Total	Pop Hits	Pop Total	Fold Enrichment	Bonferroni	Benjamini	FDR
UP_SEQ_FEATURE	repeat:HEAT 4	5	0.730994	0.247478	3837, 7514, 8672, 16211, 22820	678	33	8782	1.96255	1	0.999377	99.2574
UP_SEQ_FEATURE	repeat:HEAT 3	5	0.730994	0.318135	3837, 7514, 8672, 16211, 22820	678	37	8782	1.75038	1	0.999853	99.8644
UP_SEQ_FEATURE	repeat:HEAT 1	5	0.730994	0.372138	3837, 7514, 8672, 16211, 22820	678	40	8782	1.6191	1	0.999961	99.9673
UP_SEQ_FEATURE	repeat:HEAT 2	5	0.730994	0.372138	3837, 7514, 8672, 16211, 22820	678	40	8782	1.6191	1	0.999961	99.9673
Annotation Cluster 51	Enrichment Score: 0.46055573278219397
Category	Term	Count	%	PValue	Genes	List Total	Pop Hits	Pop Total	Fold Enrichment	Bonferroni	Benjamini	FDR
GOTERM_BP_FAT	GO:0042472~inner ear morphogenesis	4	0.584795	0.195399	1280, 5396, 241226, 14165	581	18	6781	2.59361	1	0.945776	97.8679
GOTERM_BP_FAT	GO:0042471~ear morphogenesis	4	0.584795	0.289606	1280, 5396, 241226, 14165	581	22	6781	2.12205	1	0.975229	99.7647
GOTERM_BP_FAT	GO:0048839~inner ear development	4	0.584795	0.433705	1280, 5396, 241226, 14165	581	28	6781	1.66732	1	0.992761	99.9957
GOTERM_BP_FAT	GO:0043583~ear development	4	0.584795	0.585939	1280, 5396, 241226, 14165	581	35	6781	1.33386	1	0.997796	100
Annotation Cluster 52	Enrichment Score: 0.4377012233382952
Category	Term	Count	%	PValue	Genes	List Total	Pop Hits	Pop Total	Fold Enrichment	Bonferroni	Benjamini	FDR
UP_SEQ_FEATURE	repeat:15	3	0.438596	0.264852	3482, 2060, 8661	678	13	8782	2.98911	1	0.999586	99.5036
UP_SEQ_FEATURE	repeat:14	3	0.438596	0.323722	3482, 2060, 8661	678	15	8782	2.59056	1	0.999865	99.8823
UP_SEQ_FEATURE	repeat:13	3	0.438596	0.381318	3482, 2060, 8661	678	17	8782	2.28579	1	0.999969	99.9746
UP_SEQ_FEATURE	repeat:12	3	0.438596	0.381318	3482, 2060, 8661	678	17	8782	2.28579	1	0.999969	99.9746
UP_SEQ_FEATURE	repeat:11	3	0.438596	0.409339	3482, 2060, 8661	678	18	8782	2.1588	1	0.999985	99.9886
UP_SEQ_FEATURE	repeat:10	3	0.438596	0.463403	3482, 2060, 8661	678	20	8782	1.94292	1	0.999996	99.9978
Annotation Cluster 53	Enrichment Score: 0.4337502156411996
Category	Term	Count	%	PValue	Genes	List Total	Pop Hits	Pop Total	Fold Enrichment	Bonferroni	Benjamini	FDR
GOTERM_BP_FAT	GO:0000280~nuclear division	14	2.04678	0.348935	55920, 989, 11130, 347733, 22933, 8607, 11113, 10540, 9181, 991, 203068, 51433, 900, 901	581	133	6781	1.22855	1	0.985244	99.9497
GOTERM_BP_FAT	GO:0007067~mitosis	14	2.04678	0.348935	55920, 989, 11130, 347733, 22933, 8607, 11113, 10540, 9181, 991, 203068, 51433, 900, 901	581	133	6781	1.22855	1	0.985244	99.9497
GOTERM_BP_FAT	GO:0048285~organelle fission	14	2.04678	0.410449	55920, 989, 11130, 347733, 22933, 8607, 11113, 10540, 9181, 991, 203068, 51433, 900, 901	581	139	6781	1.17552	1	0.990961	99.9913
Annotation Cluster 54	Enrichment Score: 0.426322961881632
Category	Term	Count	%	PValue	Genes	List Total	Pop Hits	Pop Total	Fold Enrichment	Bonferroni	Benjamini	FDR
GOTERM_BP_FAT	GO:0006606~protein import into nucleus	8	1.16959	0.333862	10527, 2923, 3837, 7514, 3839, 14165, 10204, 16211	581	66	6781	1.4147	1	0.983706	99.9246
GOTERM_BP_FAT	GO:0051170~nuclear import	8	1.16959	0.362526	10527, 2923, 3837, 7514, 3839, 14165, 10204, 16211	581	68	6781	1.37309	1	0.986327	99.9654
GOTERM_BP_FAT	GO:0034504~protein localization in nucleus	8	1.16959	0.434635	10527, 2923, 3837, 7514, 3839, 14165, 10204, 16211	581	73	6781	1.27904	1	0.992623	99.9959
Annotation Cluster 55	Enrichment Score: 0.42290709658990994
Category	Term	Count	%	PValue	Genes	List Total	Pop Hits	Pop Total	Fold Enrichment	Bonferroni	Benjamini	FDR
INTERPRO	IPR000717:Proteasome component region PCI	3	0.438596	0.361841	8661, 3646, 10480	635	16	8066	2.38169	1	0.999026	99.9257
UP_SEQ_FEATURE	domain:PCI	3	0.438596	0.381318	8661, 3646, 10480	678	17	8782	2.28579	1	0.999969	99.9746
SMART	SM00088:PINT	3	0.438596	0.390367	8661, 3646, 10480	360	16	4306	2.24271	1	0.972014	99.8196
Annotation Cluster 56	Enrichment Score: 0.41724194750671356
Category	Term	Count	%	PValue	Genes	List Total	Pop Hits	Pop Total	Fold Enrichment	Bonferroni	Benjamini	FDR
GOTERM_BP_FAT	GO:0050920~regulation of chemotaxis	4	0.584795	0.265541	6387, 14165, 3569, 7057	581	21	6781	2.2231	1	0.970713	99.5757
GOTERM_BP_FAT	GO:0050921~positive regulation of chemotaxis	4	0.584795	0.265541	6387, 14165, 3569, 7057	581	21	6781	2.2231	1	0.970713	99.5757
GOTERM_BP_FAT	GO:0048520~positive regulation of behavior	4	0.584795	0.338071	6387, 14165, 3569, 7057	581	24	6781	1.94521	1	0.984467	99.9326
GOTERM_BP_FAT	GO:0050795~regulation of behavior	4	0.584795	0.456893	6387, 14165, 3569, 7057	581	29	6781	1.60983	1	0.993812	99.998
GOTERM_BP_FAT	GO:0032103~positive regulation of response to external stimulus	4	0.584795	0.752845	6387, 14165, 3569, 7057	581	45	6781	1.03745	1	0.999724	100
Annotation Cluster 57	Enrichment Score: 0.3915161210337945
Category	Term	Count	%	PValue	Genes	List Total	Pop Hits	Pop Total	Fold Enrichment	Bonferroni	Benjamini	FDR
UP_SEQ_FEATURE	domain:Laminin EGF-like 3	3	0.438596	0.294375	3915, 3339, 3910	678	14	8782	2.7756	1	0.999799	99.7552
GOTERM_CC_FAT	GO:0005605~basal lamina	3	0.438596	0.336806	3915, 3339, 3910	544	14	6387	2.51589	1	0.867397	99.6926
UP_SEQ_FEATURE	domain:Laminin EGF-like 2	3	0.438596	0.352745	3915, 3339, 3910	678	16	8782	2.42865	1	0.999939	99.9448
SP_PIR_KEYWORDS	laminin egf-like domain	3	0.438596	0.436309	3915, 3339, 3910	678	19	8789	2.04681	1	0.903634	99.9741
INTERPRO	IPR002049:EGF-like, laminin	3	0.438596	0.525227	3915, 3339, 3910	635	22	8066	1.73214	1	0.999942	99.9994
SMART	SM00180:EGF_Lam	3	0.438596	0.558495	3915, 3339, 3910	360	22	4306	1.63106	1	0.991928	99.9971
Annotation Cluster 58	Enrichment Score: 0.3854194409745654
Category	Term	Count	%	PValue	Genes	List Total	Pop Hits	Pop Total	Fold Enrichment	Bonferroni	Benjamini	FDR
INTERPRO	IPR001331:Guanine-nucleotide dissociation stimulator, CDC24, conserved site	5	0.730994	0.294589	9639, 9181, 7204, 64857, 29	635	35	8066	1.81462	1	0.997644	99.6294
INTERPRO	IPR000219:Dbl homology (DH) domain	5	0.730994	0.349524	9639, 9181, 7204, 64857, 29	635	38	8066	1.67136	1	0.998915	99.899
SMART	SM00325:RhoGEF	5	0.730994	0.392001	9639, 9181, 7204, 64857, 29	360	38	4306	1.57383	1	0.969287	99.8257
GOTERM_MF_FAT	GO:0005089~Rho guanyl-nucleotide exchange factor activity	5	0.730994	0.475594	9639, 9181, 7204, 64857, 29	543	42	6445	1.41301	1	0.995133	99.994
GOTERM_MF_FAT	GO:0005088~Ras guanyl-nucleotide exchange factor activity	5	0.730994	0.616149	9639, 9181, 7204, 64857, 29	543	50	6445	1.18692	1	0.998598	99.9999
Annotation Cluster 59	Enrichment Score: 0.37565433010046756
Category	Term	Count	%	PValue	Genes	List Total	Pop Hits	Pop Total	Fold Enrichment	Bonferroni	Benjamini	FDR
UP_SEQ_FEATURE	repeat:Spectrin 4	3	0.438596	0.352745	7204, 87, 667	678	16	8782	2.42865	1	0.999939	99.9448
UP_SEQ_FEATURE	repeat:Spectrin 3	3	0.438596	0.381318	7204, 87, 667	678	17	8782	2.28579	1	0.999969	99.9746
INTERPRO	IPR002017:Spectrin repeat	3	0.438596	0.390828	7204, 87, 667	635	17	8066	2.24159	1	0.999473	99.9648
UP_SEQ_FEATURE	repeat:Spectrin 2	3	0.438596	0.409339	7204, 87, 667	678	18	8782	2.1588	1	0.999985	99.9886
UP_SEQ_FEATURE	repeat:Spectrin 1	3	0.438596	0.409339	7204, 87, 667	678	18	8782	2.1588	1	0.999985	99.9886
INTERPRO	IPR018159:Spectrin/alpha-actinin	3	0.438596	0.499953	7204, 87, 667	635	21	8066	1.81462	1	0.999908	99.9985
SMART	SM00150:SPEC	3	0.438596	0.532832	7204, 87, 667	360	21	4306	1.70873	1	0.991222	99.994
Annotation Cluster 60	Enrichment Score: 0.36618684270289026
Category	Term	Count	%	PValue	Genes	List Total	Pop Hits	Pop Total	Fold Enrichment	Bonferroni	Benjamini	FDR
UP_SEQ_FEATURE	domain:Fibronectin type-III 7	3	0.438596	0.294375	7373, 2335, 64778	678	14	8782	2.7756	1	0.999799	99.7552
UP_SEQ_FEATURE	domain:Fibronectin type-III 8	3	0.438596	0.294375	7373, 2335, 64778	678	14	8782	2.7756	1	0.999799	99.7552
UP_SEQ_FEATURE	domain:Fibronectin type-III 6	3	0.438596	0.381318	7373, 2335, 64778	678	17	8782	2.28579	1	0.999969	99.9746
UP_SEQ_FEATURE	domain:Fibronectin type-III 5	3	0.438596	0.584733	7373, 2335, 64778	678	25	8782	1.55434	1	1	100
UP_SEQ_FEATURE	domain:Fibronectin type-III 4	3	0.438596	0.763867	7373, 2335, 64778	678	35	8782	1.11024	1	1	100
Annotation Cluster 61	Enrichment Score: 0.3516028738429999
Category	Term	Count	%	PValue	Genes	List Total	Pop Hits	Pop Total	Fold Enrichment	Bonferroni	Benjamini	FDR
GOTERM_BP_FAT	GO:0051443~positive regulation of ubiquitin-protein ligase activity	7	1.02339	0.392414	7334, 5706, 991, 51433, 5711, 5713, 6233	581	59	6781	1.38473	1	0.989581	99.9852
GOTERM_BP_FAT	GO:0051351~positive regulation of ligase activity	7	1.02339	0.423881	7334, 5706, 991, 51433, 5711, 5713, 6233	581	61	6781	1.33932	1	0.992128	99.9942
GOTERM_BP_FAT	GO:0051438~regulation of ubiquitin-protein ligase activity	7	1.02339	0.470586	7334, 5706, 991, 51433, 5711, 5713, 6233	581	64	6781	1.27654	1	0.993998	99.9987
GOTERM_BP_FAT	GO:0051340~regulation of ligase activity	7	1.02339	0.501142	7334, 5706, 991, 51433, 5711, 5713, 6233	581	66	6781	1.23786	1	0.995296	99.9995
Annotation Cluster 62	Enrichment Score: 0.35141677308982977
Category	Term	Count	%	PValue	Genes	List Total	Pop Hits	Pop Total	Fold Enrichment	Bonferroni	Benjamini	FDR
INTERPRO	IPR006671:Cyclin, N-terminal	3	0.438596	0.390828	894, 900, 901	635	17	8066	2.24159	1	0.999473	99.9648
INTERPRO	IPR013763:Cyclin-related	3	0.438596	0.419208	894, 900, 901	635	18	8066	2.11706	1	0.999683	99.9836
INTERPRO	IPR006670:Cyclin	3	0.438596	0.47383	894, 900, 901	635	20	8066	1.90535	1	0.999882	99.9966
SMART	SM00385:CYCLIN	3	0.438596	0.506169	894, 900, 901	360	20	4306	1.79417	1	0.990423	99.9878
Annotation Cluster 63	Enrichment Score: 0.3398742436783052
Category	Term	Count	%	PValue	Genes	List Total	Pop Hits	Pop Total	Fold Enrichment	Bonferroni	Benjamini	FDR
UP_SEQ_FEATURE	repeat:HEAT 8	3	0.438596	0.352745	3837, 7514, 16211	678	16	8782	2.42865	1	0.999939	99.9448
UP_SEQ_FEATURE	repeat:HEAT 7	3	0.438596	0.463403	3837, 7514, 16211	678	20	8782	1.94292	1	0.999996	99.9978
UP_SEQ_FEATURE	repeat:HEAT 6	3	0.438596	0.584733	3837, 7514, 16211	678	25	8782	1.55434	1	1	100
Annotation Cluster 64	Enrichment Score: 0.3310644542136888
Category	Term	Count	%	PValue	Genes	List Total	Pop Hits	Pop Total	Fold Enrichment	Bonferroni	Benjamini	FDR
UP_SEQ_FEATURE	domain:Kazal-like	3	0.438596	0.381318	11167, 5654, 6678	678	17	8782	2.28579	1	0.999969	99.9746
INTERPRO	IPR002350:Proteinase inhibitor I1, Kazal	3	0.438596	0.499953	11167, 5654, 6678	635	21	8066	1.81462	1	0.999908	99.9985
SMART	SM00280:KAZAL	3	0.438596	0.532832	11167, 5654, 6678	360	21	4306	1.70873	1	0.991222	99.994
Annotation Cluster 65	Enrichment Score: 0.3307502904104996
Category	Term	Count	%	PValue	Genes	List Total	Pop Hits	Pop Total	Fold Enrichment	Bonferroni	Benjamini	FDR
UP_SEQ_FEATURE	domain:Rho-GAP	4	0.584795	0.431817	29127, 58504, 57584, 29	678	31	8782	1.67133	1	0.999991	99.9942
INTERPRO	IPR000198:RhoGAP	4	0.584795	0.465697	29127, 58504, 57584, 29	635	32	8066	1.5878	1	0.999869	99.9957
SMART	SM00324:RhoGAP	4	0.584795	0.506228	29127, 58504, 57584, 29	360	32	4306	1.49514	1	0.989071	99.9878
Annotation Cluster 66	Enrichment Score: 0.33015340558896256
Category	Term	Count	%	PValue	Genes	List Total	Pop Hits	Pop Total	Fold Enrichment	Bonferroni	Benjamini	FDR
UP_SEQ_FEATURE	zinc finger region:Phorbol-ester/DAG-type	4	0.584795	0.280948	9181, 29127, 440279, 11113	678	24	8782	2.1588	1	0.999739	99.6611
INTERPRO	IPR002219:Protein kinase C-like, phorbol ester/diacylglycerol binding	4	0.584795	0.506719	9181, 29127, 440279, 11113	635	34	8066	1.4944	1	0.999915	99.9988
SMART	SM00109:C1	4	0.584795	0.548093	9181, 29127, 440279, 11113	360	34	4306	1.40719	1	0.991841	99.9961
GOTERM_MF_FAT	GO:0019992~diacylglycerol binding	4	0.584795	0.612547	9181, 29127, 440279, 11113	543	37	6445	1.28316	1	0.998599	99.9999
Annotation Cluster 67	Enrichment Score: 0.320772307735925
Category	Term	Count	%	PValue	Genes	List Total	Pop Hits	Pop Total	Fold Enrichment	Bonferroni	Benjamini	FDR
GOTERM_BP_FAT	GO:0060048~cardiac muscle contraction	3	0.438596	0.403053	7168, 5606, 70	581	16	6781	2.18836	1	0.990837	99.9892
GOTERM_BP_FAT	GO:0060047~heart contraction	3	0.438596	0.520188	7168, 5606, 70	581	20	6781	1.75069	1	0.995958	99.9998
GOTERM_BP_FAT	GO:0003015~heart process	3	0.438596	0.520188	7168, 5606, 70	581	20	6781	1.75069	1	0.995958	99.9998
Annotation Cluster 68	Enrichment Score: 0.30687249521906473
Category	Term	Count	%	PValue	Genes	List Total	Pop Hits	Pop Total	Fold Enrichment	Bonferroni	Benjamini	FDR
UP_SEQ_FEATURE	repeat:ARM 5	3	0.438596	0.436724	3839, 421, 5910	678	19	8782	2.04518	1	0.999991	99.995
UP_SEQ_FEATURE	repeat:ARM 4	3	0.438596	0.489323	3839, 421, 5910	678	21	8782	1.8504	1	0.999998	99.9991
UP_SEQ_FEATURE	repeat:ARM 3	3	0.438596	0.514442	3839, 421, 5910	678	22	8782	1.76629	1	0.999999	99.9996
UP_SEQ_FEATURE	repeat:ARM 2	3	0.438596	0.53873	3839, 421, 5910	678	23	8782	1.6895	1	0.999999	99.9998
Annotation Cluster 69	Enrichment Score: 0.3008708651209026
Category	Term	Count	%	PValue	Genes	List Total	Pop Hits	Pop Total	Fold Enrichment	Bonferroni	Benjamini	FDR
GOTERM_BP_FAT	GO:0031345~negative regulation of cell projection organization	3	0.438596	0.339558	57142, 387, 7533	581	14	6781	2.50098	1	0.984313	99.9353
GOTERM_BP_FAT	GO:0050768~negative regulation of neurogenesis	3	0.438596	0.572732	57142, 387, 7533	581	22	6781	1.59153	1	0.997634	100
GOTERM_BP_FAT	GO:0010721~negative regulation of cell development	3	0.438596	0.64346	57142, 387, 7533	581	25	6781	1.40055	1	0.998753	100
Annotation Cluster 70	Enrichment Score: 0.3002152163225746
Category	Term	Count	%	PValue	Genes	List Total	Pop Hits	Pop Total	Fold Enrichment	Bonferroni	Benjamini	FDR
UP_SEQ_FEATURE	active site:Phosphocysteine intermediate	6	0.877193	0.294693	1843, 5783, 9107, 5781, 1848, 8898	678	47	8782	1.65355	1	0.99978	99.7571
INTERPRO	IPR016130:Protein-tyrosine phosphatase, active site	6	0.877193	0.308867	1843, 5783, 9107, 5781, 1848, 8898	635	47	8066	1.62158	1	0.997807	99.733
GOTERM_MF_FAT	GO:0004725~protein tyrosine phosphatase activity	6	0.877193	0.529524	1843, 5783, 9107, 5781, 1848, 8898	543	57	6445	1.24939	1	0.99699	99.9988
GOTERM_BP_FAT	GO:0006470~protein amino acid dephosphorylation	6	0.877193	0.770495	1843, 5783, 9107, 5781, 1848, 8898	581	74	6781	0.946318	1	0.999795	100
GOTERM_BP_FAT	GO:0016311~dephosphorylation	6	0.877193	0.849429	1843, 5783, 9107, 5781, 1848, 8898	581	83	6781	0.843705	1	0.999952	100
Annotation Cluster 71	Enrichment Score: 0.29747742622581036
Category	Term	Count	%	PValue	Genes	List Total	Pop Hits	Pop Total	Fold Enrichment	Bonferroni	Benjamini	FDR
GOTERM_BP_FAT	GO:0030324~lung development	7	1.02339	0.470586	14165, 2034, 1490, 16948, 2252, 27086, 4323	581	64	6781	1.27654	1	0.993998	99.9987
GOTERM_BP_FAT	GO:0030323~respiratory tube development	7	1.02339	0.485935	14165, 2034, 1490, 16948, 2252, 27086, 4323	581	65	6781	1.2569	1	0.994688	99.9992
GOTERM_BP_FAT	GO:0060541~respiratory system development	7	1.02339	0.56021	14165, 2034, 1490, 16948, 2252, 27086, 4323	581	70	6781	1.16713	1	0.99741	100
Annotation Cluster 72	Enrichment Score: 0.29062959300386115
Category	Term	Count	%	PValue	Genes	List Total	Pop Hits	Pop Total	Fold Enrichment	Bonferroni	Benjamini	FDR
GOTERM_BP_FAT	GO:0001755~neural crest cell migration	3	0.438596	0.274136	10512, 9839, 1072	581	12	6781	2.91781	1	0.973139	99.6555
GOTERM_BP_FAT	GO:0014033~neural crest cell differentiation	3	0.438596	0.433709	10512, 9839, 1072	581	17	6781	2.05963	1	0.99264	99.9957
GOTERM_BP_FAT	GO:0014032~neural crest cell development	3	0.438596	0.433709	10512, 9839, 1072	581	17	6781	2.05963	1	0.99264	99.9957
GOTERM_BP_FAT	GO:0060485~mesenchyme development	3	0.438596	0.704617	10512, 9839, 1072	581	28	6781	1.25049	1	0.999422	100
GOTERM_BP_FAT	GO:0048762~mesenchymal cell differentiation	3	0.438596	0.704617	10512, 9839, 1072	581	28	6781	1.25049	1	0.999422	100
GOTERM_BP_FAT	GO:0014031~mesenchymal cell development	3	0.438596	0.704617	10512, 9839, 1072	581	28	6781	1.25049	1	0.999422	100
Annotation Cluster 73	Enrichment Score: 0.28895606901788423
Category	Term	Count	%	PValue	Genes	List Total	Pop Hits	Pop Total	Fold Enrichment	Bonferroni	Benjamini	FDR
GOTERM_BP_FAT	GO:0048742~regulation of skeletal muscle fiber development	3	0.438596	0.433709	3611, 8841, 6233	581	17	6781	2.05963	1	0.99264	99.9957
GOTERM_BP_FAT	GO:0048641~regulation of skeletal muscle tissue development	3	0.438596	0.546993	3611, 8841, 6233	581	21	6781	1.66732	1	0.996893	99.9999
GOTERM_BP_FAT	GO:0051153~regulation of striated muscle cell differentiation	3	0.438596	0.572732	3611, 8841, 6233	581	22	6781	1.59153	1	0.997634	100
Annotation Cluster 74	Enrichment Score: 0.2868784902810812
Category	Term	Count	%	PValue	Genes	List Total	Pop Hits	Pop Total	Fold Enrichment	Bonferroni	Benjamini	FDR
GOTERM_BP_FAT	GO:0043200~response to amino acid stimulus	3	0.438596	0.274136	6347, 7078, 1072	581	12	6781	2.91781	1	0.973139	99.6555
GOTERM_BP_FAT	GO:0001101~response to acid	3	0.438596	0.433709	6347, 7078, 1072	581	17	6781	2.05963	1	0.99264	99.9957
GOTERM_BP_FAT	GO:0014075~response to amine stimulus	3	0.438596	0.664888	6347, 7078, 1072	581	26	6781	1.34668	1	0.999023	100
GOTERM_BP_FAT	GO:0010243~response to organic nitrogen	3	0.438596	0.900684	6347, 7078, 1072	581	44	6781	0.795767	1	0.999987	100
Annotation Cluster 75	Enrichment Score: 0.27686116291003293
Category	Term	Count	%	PValue	Genes	List Total	Pop Hits	Pop Total	Fold Enrichment	Bonferroni	Benjamini	FDR
SP_PIR_KEYWORDS	selenocysteine	3	0.438596	0.488889	57190, 280636, 9403	678	21	8789	1.85188	1	0.928083	99.9937
SP_PIR_KEYWORDS	selenium	3	0.438596	0.514002	57190, 280636, 9403	678	22	8789	1.7677	1	0.937026	99.9969
GOTERM_MF_FAT	GO:0008430~selenium binding	3	0.438596	0.587816	57190, 280636, 9403	543	23	6445	1.54816	1	0.998103	99.9998
Annotation Cluster 76	Enrichment Score: 0.26908214266892544
Category	Term	Count	%	PValue	Genes	List Total	Pop Hits	Pop Total	Fold Enrichment	Bonferroni	Benjamini	FDR
UP_SEQ_FEATURE	domain:Helix-loop-helix motif	5	0.730994	0.512148	10016, 6938, 8553, 2034, 3399	678	48	8782	1.34925	1	0.999999	99.9996
INTERPRO	IPR001092:Basic helix-loop-helix dimerisation region bHLH	5	0.730994	0.527917	10016, 6938, 8553, 2034, 3399	635	48	8066	1.32316	1	0.99994	99.9994
SMART	SM00353:HLH	5	0.730994	0.576491	10016, 6938, 8553, 2034, 3399	360	48	4306	1.24595	1	0.992808	99.9983
Annotation Cluster 77	Enrichment Score: 0.26473136189150964
Category	Term	Count	%	PValue	Genes	List Total	Pop Hits	Pop Total	Fold Enrichment	Bonferroni	Benjamini	FDR
GOTERM_BP_FAT	GO:0035107~appendage morphogenesis	6	0.877193	0.512504	1280, 5396, 4853, 14165, 14682, 4154	581	55	6781	1.27323	1	0.995588	99.9997
GOTERM_BP_FAT	GO:0035108~limb morphogenesis	6	0.877193	0.512504	1280, 5396, 4853, 14165, 14682, 4154	581	55	6781	1.27323	1	0.995588	99.9997
GOTERM_BP_FAT	GO:0048736~appendage development	6	0.877193	0.576554	1280, 5396, 4853, 14165, 14682, 4154	581	59	6781	1.18691	1	0.997627	100
GOTERM_BP_FAT	GO:0060173~limb development	6	0.877193	0.576554	1280, 5396, 4853, 14165, 14682, 4154	581	59	6781	1.18691	1	0.997627	100
Annotation Cluster 78	Enrichment Score: 0.25540753009379524
Category	Term	Count	%	PValue	Genes	List Total	Pop Hits	Pop Total	Fold Enrichment	Bonferroni	Benjamini	FDR
UP_SEQ_FEATURE	domain:Ig-like C2-type 5	4	0.584795	0.389333	23022, 25878, 3339, 5159	678	29	8782	1.78659	1	0.999973	99.9797
UP_SEQ_FEATURE	domain:Ig-like C2-type 4	4	0.584795	0.532455	23022, 25878, 3339, 5159	678	36	8782	1.4392	1	0.999999	99.9998
UP_SEQ_FEATURE	domain:Ig-like C2-type 3	4	0.584795	0.826367	23022, 25878, 3339, 5159	678	57	8782	0.908969	1	1	100
Annotation Cluster 79	Enrichment Score: 0.2540671144459957
Category	Term	Count	%	PValue	Genes	List Total	Pop Hits	Pop Total	Fold Enrichment	Bonferroni	Benjamini	FDR
UP_SEQ_FEATURE	short sequence motif:DEAD box	3	0.438596	0.463403	1974, 1654, 79039	678	20	8782	1.94292	1	0.999996	99.9978
INTERPRO	IPR000629:RNA helicase, ATP-dependent, DEAD-box, conserved site	3	0.438596	0.525227	1974, 1654, 79039	635	22	8066	1.73214	1	0.999942	99.9994
UP_SEQ_FEATURE	short sequence motif:Q motif	3	0.438596	0.53873	1974, 1654, 79039	678	23	8782	1.6895	1	0.999999	99.9998
INTERPRO	IPR014014:RNA helicase, DEAD-box type, Q motif	3	0.438596	0.549625	1974, 1654, 79039	635	23	8066	1.65683	1	0.999954	99.9997
INTERPRO	IPR011545:DNA/RNA helicase, DEAD/DEAH box type, N-terminal	3	0.438596	0.744596	1974, 1654, 79039	635	33	8066	1.15476	1	1	100
Annotation Cluster 80	Enrichment Score: 0.24759208483131942
Category	Term	Count	%	PValue	Genes	List Total	Pop Hits	Pop Total	Fold Enrichment	Bonferroni	Benjamini	FDR
GOTERM_BP_FAT	GO:0050804~regulation of synaptic transmission	8	1.16959	0.505511	2771, 1958, 8553, 27020, 7533, 6347, 4131, 6233	581	78	6781	1.19705	1	0.995313	99.9996
GOTERM_BP_FAT	GO:0051969~regulation of transmission of nerve impulse	8	1.16959	0.573188	2771, 1958, 8553, 27020, 7533, 6347, 4131, 6233	581	83	6781	1.12494	1	0.997612	100
GOTERM_BP_FAT	GO:0031644~regulation of neurological system process	8	1.16959	0.624016	2771, 1958, 8553, 27020, 7533, 6347, 4131, 6233	581	87	6781	1.07322	1	0.998429	100
Annotation Cluster 81	Enrichment Score: 0.24349956227505093
Category	Term	Count	%	PValue	Genes	List Total	Pop Hits	Pop Total	Fold Enrichment	Bonferroni	Benjamini	FDR
UP_SEQ_FEATURE	repeat:WD 3	14	2.04678	0.527763	84942, 22872, 5928, 10399, 23644, 2783, 11171, 26118, 8816, 1781, 991, 10113, 23603, 653888	678	167	8782	1.08586	1	0.999999	99.9998
INTERPRO	IPR001680:WD40 repeat	14	2.04678	0.548026	84942, 22872, 5928, 10399, 23644, 2783, 11171, 26118, 8816, 1781, 991, 10113, 23603, 653888	635	166	8066	1.07128	1	0.999957	99.9997
SP_PIR_KEYWORDS	wd repeat	14	2.04678	0.561994	84942, 22872, 5928, 10399, 23644, 2783, 11171, 26118, 8816, 1781, 991, 10113, 23603, 653888	678	171	8789	1.06131	1	0.952506	99.9993
UP_SEQ_FEATURE	repeat:WD 2	14	2.04678	0.563189	84942, 22872, 5928, 10399, 23644, 2783, 11171, 26118, 8816, 1781, 991, 10113, 23603, 653888	678	171	8782	1.06046	1	1	99.9999
UP_SEQ_FEATURE	repeat:WD 1	14	2.04678	0.563189	84942, 22872, 5928, 10399, 23644, 2783, 11171, 26118, 8816, 1781, 991, 10113, 23603, 653888	678	171	8782	1.06046	1	1	99.9999
INTERPRO	IPR019775:WD40 repeat, conserved site	14	2.04678	0.600962	84942, 22872, 5928, 10399, 23644, 2783, 11171, 26118, 8816, 1781, 991, 10113, 23603, 653888	635	172	8066	1.03391	1	0.999979	100
SMART	SM00320:WD40	14	2.04678	0.637346	84942, 22872, 5928, 10399, 23644, 2783, 11171, 26118, 8816, 1781, 991, 10113, 23603, 653888	360	166	4306	1.00877	1	0.99608	99.9998
Annotation Cluster 82	Enrichment Score: 0.2417723108584087
Category	Term	Count	%	PValue	Genes	List Total	Pop Hits	Pop Total	Fold Enrichment	Bonferroni	Benjamini	FDR
SP_PIR_KEYWORDS	Aminoacyl-tRNA synthetase	4	0.584795	0.410183	3735, 4677, 7407, 7453	678	30	8789	1.72842	1	0.894178	99.9503
KEGG_PATHWAY	hsa00970:Aminoacyl-tRNA biosynthesis	4	0.584795	0.556111	3735, 4677, 7407, 7453	275	30	2873	1.39297	1	0.983646	99.9943
GOTERM_BP_FAT	GO:0006418~tRNA aminoacylation for protein translation	4	0.584795	0.605464	3735, 4677, 7407, 7453	581	36	6781	1.29681	1	0.998163	100
GOTERM_BP_FAT	GO:0043039~tRNA aminoacylation	4	0.584795	0.605464	3735, 4677, 7407, 7453	581	36	6781	1.29681	1	0.998163	100
GOTERM_BP_FAT	GO:0043038~amino acid activation	4	0.584795	0.605464	3735, 4677, 7407, 7453	581	36	6781	1.29681	1	0.998163	100
GOTERM_MF_FAT	GO:0004812~aminoacyl-tRNA ligase activity	4	0.584795	0.612547	3735, 4677, 7407, 7453	543	37	6445	1.28316	1	0.998599	99.9999
GOTERM_MF_FAT	GO:0016876~ligase activity, forming aminoacyl-tRNA and related compounds	4	0.584795	0.612547	3735, 4677, 7407, 7453	543	37	6445	1.28316	1	0.998599	99.9999
GOTERM_MF_FAT	GO:0016875~ligase activity, forming carbon-oxygen bonds	4	0.584795	0.612547	3735, 4677, 7407, 7453	543	37	6445	1.28316	1	0.998599	99.9999
Annotation Cluster 83	Enrichment Score: 0.2396054093183967
Category	Term	Count	%	PValue	Genes	List Total	Pop Hits	Pop Total	Fold Enrichment	Bonferroni	Benjamini	FDR
UP_SEQ_FEATURE	zinc finger region:C3H1-type 2	3	0.438596	0.436724	677, 10150, 4154	678	19	8782	2.04518	1	0.999991	99.995
UP_SEQ_FEATURE	zinc finger region:C3H1-type 1	3	0.438596	0.436724	677, 10150, 4154	678	19	8782	2.04518	1	0.999991	99.995
INTERPRO	IPR000571:Zinc finger, CCCH-type	3	0.438596	0.744596	677, 10150, 4154	635	33	8066	1.15476	1	1	100
SMART	SM00356:ZnF_C3H1	3	0.438596	0.774896	677, 10150, 4154	360	33	4306	1.08737	1	0.999495	100
Annotation Cluster 84	Enrichment Score: 0.22432765060756496
Category	Term	Count	%	PValue	Genes	List Total	Pop Hits	Pop Total	Fold Enrichment	Bonferroni	Benjamini	FDR
GOTERM_BP_FAT	GO:0042327~positive regulation of phosphorylation	6	0.877193	0.576554	7424, 894, 857, 85440, 3569, 7057	581	59	6781	1.18691	1	0.997627	100
GOTERM_BP_FAT	GO:0010562~positive regulation of phosphorus metabolic process	6	0.877193	0.60686	7424, 894, 857, 85440, 3569, 7057	581	61	6781	1.14799	1	0.998177	100
GOTERM_BP_FAT	GO:0045937~positive regulation of phosphate metabolic process	6	0.877193	0.60686	7424, 894, 857, 85440, 3569, 7057	581	61	6781	1.14799	1	0.998177	100
Annotation Cluster 85	Enrichment Score: 0.2241052457880988
Category	Term	Count	%	PValue	Genes	List Total	Pop Hits	Pop Total	Fold Enrichment	Bonferroni	Benjamini	FDR
INTERPRO	IPR015609:Molecular chaperone, heat shock protein, Hsp40, DnaJ	3	0.438596	0.47383	23317, 2790, 11080	635	20	8066	1.90535	1	0.999882	99.9966
UP_SEQ_FEATURE	domain:J	3	0.438596	0.562164	23317, 2790, 11080	678	24	8782	1.6191	1	1	99.9999
INTERPRO	IPR001623:Heat shock protein DnaJ, N-terminal	3	0.438596	0.573127	23317, 2790, 11080	635	24	8066	1.5878	1	0.999974	99.9999
INTERPRO	IPR018253:Heat shock protein DnaJ, conserved site	3	0.438596	0.573127	23317, 2790, 11080	635	24	8066	1.5878	1	0.999974	99.9999
SMART	SM00271:DnaJ	3	0.438596	0.606757	23317, 2790, 11080	360	24	4306	1.49514	1	0.994628	99.9993
GOTERM_MF_FAT	GO:0031072~heat shock protein binding	3	0.438596	0.851856	23317, 2790, 11080	543	39	6445	0.913019	1	0.999904	100
Annotation Cluster 86	Enrichment Score: 0.223469307801596
Category	Term	Count	%	PValue	Genes	List Total	Pop Hits	Pop Total	Fold Enrichment	Bonferroni	Benjamini	FDR
GOTERM_BP_FAT	GO:0051436~negative regulation of ubiquitin-protein ligase activity during mitotic cell cycle	6	0.877193	0.495873	5706, 991, 51433, 5711, 5713, 6233	581	54	6781	1.29681	1	0.99498	99.9995
GOTERM_BP_FAT	GO:0051444~negative regulation of ubiquitin-protein ligase activity	6	0.877193	0.512504	5706, 991, 51433, 5711, 5713, 6233	581	55	6781	1.27323	1	0.995588	99.9997
GOTERM_BP_FAT	GO:0031145~anaphase-promoting complex-dependent proteasomal ubiquitin-dependent protein catabolic process	6	0.877193	0.512504	5706, 991, 51433, 5711, 5713, 6233	581	55	6781	1.27323	1	0.995588	99.9997
GOTERM_BP_FAT	GO:0051352~negative regulation of ligase activity	6	0.877193	0.512504	5706, 991, 51433, 5711, 5713, 6233	581	55	6781	1.27323	1	0.995588	99.9997
GOTERM_BP_FAT	GO:0051437~positive regulation of ubiquitin-protein ligase activity during mitotic cell cycle	6	0.877193	0.545061	5706, 991, 51433, 5711, 5713, 6233	581	57	6781	1.22855	1	0.996898	99.9999
GOTERM_BP_FAT	GO:0051439~regulation of ubiquitin-protein ligase activity during mitotic cell cycle	6	0.877193	0.591862	5706, 991, 51433, 5711, 5713, 6233	581	60	6781	1.16713	1	0.997938	100
GOTERM_BP_FAT	GO:0031397~negative regulation of protein ubiquitination	6	0.877193	0.60686	5706, 991, 51433, 5711, 5713, 6233	581	61	6781	1.14799	1	0.998177	100
GOTERM_BP_FAT	GO:0043161~proteasomal ubiquitin-dependent protein catabolic process	6	0.877193	0.863535	5706, 991, 51433, 5711, 5713, 6233	581	85	6781	0.823853	1	0.999963	100
GOTERM_BP_FAT	GO:0010498~proteasomal protein catabolic process	6	0.877193	0.863535	5706, 991, 51433, 5711, 5713, 6233	581	85	6781	0.823853	1	0.999963	100
Annotation Cluster 87	Enrichment Score: 0.21456932713625482
Category	Term	Count	%	PValue	Genes	List Total	Pop Hits	Pop Total	Fold Enrichment	Bonferroni	Benjamini	FDR
GOTERM_BP_FAT	GO:0014020~primary neural tube formation	3	0.438596	0.463498	7050, 9839, 1072	581	18	6781	1.94521	1	0.993831	99.9984
GOTERM_BP_FAT	GO:0001841~neural tube formation	3	0.438596	0.572732	7050, 9839, 1072	581	22	6781	1.59153	1	0.997634	100
GOTERM_BP_FAT	GO:0035148~tube lumen formation	3	0.438596	0.620965	7050, 9839, 1072	581	24	6781	1.45891	1	0.99845	100
GOTERM_BP_FAT	GO:0001838~embryonic epithelial tube formation	3	0.438596	0.620965	7050, 9839, 1072	581	24	6781	1.45891	1	0.99845	100
GOTERM_BP_FAT	GO:0021915~neural tube development	3	0.438596	0.826076	7050, 9839, 1072	581	36	6781	0.972605	1	0.999925	100
Annotation Cluster 88	Enrichment Score: 0.20499689293624973
Category	Term	Count	%	PValue	Genes	List Total	Pop Hits	Pop Total	Fold Enrichment	Bonferroni	Benjamini	FDR
GOTERM_BP_FAT	GO:0001756~somitogenesis	3	0.438596	0.403053	6423, 9839, 2648	581	16	6781	2.18836	1	0.990837	99.9892
GOTERM_BP_FAT	GO:0035282~segmentation	3	0.438596	0.620965	6423, 9839, 2648	581	24	6781	1.45891	1	0.99845	100
GOTERM_BP_FAT	GO:0009952~anterior/posterior pattern formation	3	0.438596	0.969572	6423, 9839, 2648	581	60	6781	0.583563	1	1	100
Annotation Cluster 89	Enrichment Score: 0.1927817066736578
Category	Term	Count	%	PValue	Genes	List Total	Pop Hits	Pop Total	Fold Enrichment	Bonferroni	Benjamini	FDR
GOTERM_BP_FAT	GO:0035150~regulation of tube size	4	0.584795	0.624369	59, 70, 857, 5025	581	37	6781	1.26176	1	0.998413	100
GOTERM_BP_FAT	GO:0050880~regulation of blood vessel size	4	0.584795	0.624369	59, 70, 857, 5025	581	37	6781	1.26176	1	0.998413	100
GOTERM_BP_FAT	GO:0003018~vascular process in circulatory system	4	0.584795	0.677286	59, 70, 857, 5025	581	40	6781	1.16713	1	0.999161	100
Annotation Cluster 90	Enrichment Score: 0.1584549785531
Category	Term	Count	%	PValue	Genes	List Total	Pop Hits	Pop Total	Fold Enrichment	Bonferroni	Benjamini	FDR
GOTERM_BP_FAT	GO:0030308~negative regulation of cell growth	6	0.877193	0.621537	131566, 22401, 57142, 2023, 5538, 51094	581	62	6781	1.12948	1	0.998413	100
GOTERM_BP_FAT	GO:0045792~negative regulation of cell size	6	0.877193	0.689827	131566, 22401, 57142, 2023, 5538, 51094	581	67	6781	1.04519	1	0.999297	100
GOTERM_BP_FAT	GO:0045926~negative regulation of growth	6	0.877193	0.780599	131566, 22401, 57142, 2023, 5538, 51094	581	75	6781	0.933701	1	0.999819	100
Annotation Cluster 91	Enrichment Score: 0.15607818947240545
Category	Term	Count	%	PValue	Genes	List Total	Pop Hits	Pop Total	Fold Enrichment	Bonferroni	Benjamini	FDR
GOTERM_BP_FAT	GO:0046651~lymphocyte proliferation	3	0.438596	0.685266	6387, 2280, 3615	581	27	6781	1.29681	1	0.999257	100
GOTERM_BP_FAT	GO:0032943~mononuclear cell proliferation	3	0.438596	0.704617	6387, 2280, 3615	581	28	6781	1.25049	1	0.999422	100
GOTERM_BP_FAT	GO:0070661~leukocyte proliferation	3	0.438596	0.704617	6387, 2280, 3615	581	28	6781	1.25049	1	0.999422	100
Annotation Cluster 92	Enrichment Score: 0.13068476126044326
Category	Term	Count	%	PValue	Genes	List Total	Pop Hits	Pop Total	Fold Enrichment	Bonferroni	Benjamini	FDR
UP_SEQ_FEATURE	domain:Helicase C-terminal	5	0.730994	0.70236	9704, 1665, 1974, 1654, 79039	678	61	8782	1.06171	1	1	100
INTERPRO	IPR001650:DNA/RNA helicase, C-terminal	5	0.730994	0.729079	9704, 1665, 1974, 1654, 79039	635	62	8066	1.02438	1	0.999999	100
INTERPRO	IPR014001:DEAD-like helicase, N-terminal	5	0.730994	0.729079	9704, 1665, 1974, 1654, 79039	635	62	8066	1.02438	1	0.999999	100
INTERPRO	IPR014021:Helicase, superfamily 1 and 2, ATP-binding	5	0.730994	0.740637	9704, 1665, 1974, 1654, 79039	635	63	8066	1.00812	1	0.999999	100
UP_SEQ_FEATURE	domain:Helicase ATP-binding	5	0.730994	0.748756	9704, 1665, 1974, 1654, 79039	678	65	8782	0.996369	1	1	100
SMART	SM00490:HELICc	5	0.730994	0.761036	9704, 1665, 1974, 1654, 79039	360	61	4306	0.980419	1	0.999516	100
SMART	SM00487:DEXDc	5	0.730994	0.772231	9704, 1665, 1974, 1654, 79039	360	62	4306	0.964606	1	0.99955	100
Annotation Cluster 93	Enrichment Score: 0.12282266816374382
Category	Term	Count	%	PValue	Genes	List Total	Pop Hits	Pop Total	Fold Enrichment	Bonferroni	Benjamini	FDR
INTERPRO	IPR008957:Fibronectin, type III-like fold	7	1.02339	0.730614	3480, 1293, 558, 2051, 7373, 2335, 64778	635	91	8066	0.977105	1	0.999999	100
INTERPRO	IPR003961:Fibronectin, type III	7	1.02339	0.740254	3480, 1293, 558, 2051, 7373, 2335, 64778	635	92	8066	0.966484	1	1	100
SMART	SM00060:FN3	7	1.02339	0.791523	3480, 1293, 558, 2051, 7373, 2335, 64778	360	92	4306	0.910085	1	0.999432	100
Annotation Cluster 94	Enrichment Score: 0.11113407137796058
Category	Term	Count	%	PValue	Genes	List Total	Pop Hits	Pop Total	Fold Enrichment	Bonferroni	Benjamini	FDR
GOTERM_BP_FAT	GO:0006873~cellular ion homeostasis	16	2.33918	0.720987	5311, 133, 7037, 6347, 5538, 3611, 857, 5025, 310, 351, 6387, 2280, 5837, 23327, 14682, 8896	581	197	6781	0.947919	1	0.999553	100
GOTERM_BP_FAT	GO:0055082~cellular chemical homeostasis	16	2.33918	0.755756	5311, 133, 7037, 6347, 5538, 3611, 857, 5025, 310, 351, 6387, 2280, 5837, 23327, 14682, 8896	581	202	6781	0.924456	1	0.999733	100
GOTERM_BP_FAT	GO:0050801~ion homeostasis	16	2.33918	0.851704	5311, 133, 7037, 6347, 5538, 3611, 857, 5025, 310, 351, 6387, 2280, 5837, 23327, 14682, 8896	581	219	6781	0.852695	1	0.999955	100
Annotation Cluster 95	Enrichment Score: 0.10171973608088122
Category	Term	Count	%	PValue	Genes	List Total	Pop Hits	Pop Total	Fold Enrichment	Bonferroni	Benjamini	FDR
GOTERM_BP_FAT	GO:0042326~negative regulation of phosphorylation	3	0.438596	0.772315	2280, 857, 8655	581	32	6781	1.09418	1	0.999797	100
GOTERM_BP_FAT	GO:0010563~negative regulation of phosphorus metabolic process	3	0.438596	0.800798	2280, 857, 8655	581	34	6781	1.02982	1	0.99987	100
GOTERM_BP_FAT	GO:0045936~negative regulation of phosphate metabolic process	3	0.438596	0.800798	2280, 857, 8655	581	34	6781	1.02982	1	0.99987	100
Annotation Cluster 96	Enrichment Score: 0.09610444681783563
Category	Term	Count	%	PValue	Genes	List Total	Pop Hits	Pop Total	Fold Enrichment	Bonferroni	Benjamini	FDR
GOTERM_BP_FAT	GO:0051223~regulation of protein transport	6	0.877193	0.738072	5781, 387, 7424, 3783, 8754, 3569	581	71	6781	0.986303	1	0.999665	100
GOTERM_BP_FAT	GO:0070201~regulation of establishment of protein localization	6	0.877193	0.790356	5781, 387, 7424, 3783, 8754, 3569	581	76	6781	0.921415	1	0.999849	100
GOTERM_BP_FAT	GO:0032880~regulation of protein localization	6	0.877193	0.882603	5781, 387, 7424, 3783, 8754, 3569	581	88	6781	0.795767	1	0.999979	100
Annotation Cluster 97	Enrichment Score: 0.0861451764639688
Category	Term	Count	%	PValue	Genes	List Total	Pop Hits	Pop Total	Fold Enrichment	Bonferroni	Benjamini	FDR
SP_PIR_KEYWORDS	ank repeat	7	1.02339	0.800325	136319, 4853, 55616, 4659, 3611, 50807, 2744	678	101	8789	0.898435	1	0.990419	100
INTERPRO	IPR002110:Ankyrin	7	1.02339	0.808524	136319, 4853, 55616, 4659, 3611, 50807, 2744	635	100	8066	0.889165	1	1	100
SMART	SM00248:ANK	7	1.02339	0.852324	136319, 4853, 55616, 4659, 3611, 50807, 2744	360	100	4306	0.837278	1	0.99981	100
Annotation Cluster 98	Enrichment Score: 0.0742361174868664
Category	Term	Count	%	PValue	Genes	List Total	Pop Hits	Pop Total	Fold Enrichment	Bonferroni	Benjamini	FDR
GOTERM_BP_FAT	GO:0009206~purine ribonucleoside triphosphate biosynthetic process	5	0.730994	0.836701	483, 533, 4831, 226, 79572	581	67	6781	0.870989	1	0.999939	100
GOTERM_BP_FAT	GO:0009145~purine nucleoside triphosphate biosynthetic process	5	0.730994	0.836701	483, 533, 4831, 226, 79572	581	67	6781	0.870989	1	0.999939	100
GOTERM_BP_FAT	GO:0009201~ribonucleoside triphosphate biosynthetic process	5	0.730994	0.845093	483, 533, 4831, 226, 79572	581	68	6781	0.858181	1	0.999947	100
GOTERM_BP_FAT	GO:0009142~nucleoside triphosphate biosynthetic process	5	0.730994	0.85312	483, 533, 4831, 226, 79572	581	69	6781	0.845743	1	0.999955	100
Annotation Cluster 99	Enrichment Score: 0.0737022921623654
Category	Term	Count	%	PValue	Genes	List Total	Pop Hits	Pop Total	Fold Enrichment	Bonferroni	Benjamini	FDR
GOTERM_BP_FAT	GO:0006334~nucleosome assembly	3	0.438596	0.772315	4869, 4673, 4171	581	32	6781	1.09418	1	0.999797	100
GOTERM_BP_FAT	GO:0031497~chromatin assembly	3	0.438596	0.800798	4869, 4673, 4171	581	34	6781	1.02982	1	0.99987	100
GOTERM_BP_FAT	GO:0065004~protein-DNA complex assembly	3	0.438596	0.826076	4869, 4673, 4171	581	36	6781	0.972605	1	0.999925	100
GOTERM_BP_FAT	GO:0034728~nucleosome organization	3	0.438596	0.858603	4869, 4673, 4171	581	39	6781	0.897789	1	0.999962	100
GOTERM_BP_FAT	GO:0006333~chromatin assembly or disassembly	3	0.438596	0.975794	4869, 4673, 4171	581	63	6781	0.555774	1	1	100
Annotation Cluster 100	Enrichment Score: 0.06838884854398919
Category	Term	Count	%	PValue	Genes	List Total	Pop Hits	Pop Total	Fold Enrichment	Bonferroni	Benjamini	FDR
GOTERM_BP_FAT	GO:0001541~ovarian follicle development	3	0.438596	0.664888	894, 2252, 4323	581	26	6781	1.34668	1	0.999023	100
GOTERM_BP_FAT	GO:0008585~female gonad development	3	0.438596	0.877095	894, 2252, 4323	581	41	6781	0.853994	1	0.999975	100
GOTERM_BP_FAT	GO:0022602~ovulation cycle process	3	0.438596	0.885481	894, 2252, 4323	581	42	6781	0.833661	1	0.99998	100
GOTERM_BP_FAT	GO:0046545~development of primary female sexual characteristics	3	0.438596	0.907561	894, 2252, 4323	581	45	6781	0.778084	1	0.999989	100
GOTERM_BP_FAT	GO:0046660~female sex differentiation	3	0.438596	0.907561	894, 2252, 4323	581	45	6781	0.778084	1	0.999989	100
GOTERM_BP_FAT	GO:0042698~ovulation cycle	3	0.438596	0.91399	894, 2252, 4323	581	46	6781	0.761169	1	0.999992	100
Annotation Cluster 101	Enrichment Score: 0.06422457982079541
Category	Term	Count	%	PValue	Genes	List Total	Pop Hits	Pop Total	Fold Enrichment	Bonferroni	Benjamini	FDR
GOTERM_MF_FAT	GO:0005216~ion channel activity	9	1.31579	0.823525	5311, 83892, 2280, 9107, 23704, 1192, 3783, 5025, 79041	543	123	6445	0.868481	1	0.999873	100
GOTERM_MF_FAT	GO:0022838~substrate specific channel activity	9	1.31579	0.854978	5311, 83892, 2280, 9107, 23704, 1192, 3783, 5025, 79041	543	128	6445	0.834556	1	0.999902	100
GOTERM_MF_FAT	GO:0015267~channel activity	9	1.31579	0.886615	5311, 83892, 2280, 9107, 23704, 1192, 3783, 5025, 79041	543	134	6445	0.797188	1	0.999957	100
GOTERM_MF_FAT	GO:0022803~passive transmembrane transporter activity	9	1.31579	0.886615	5311, 83892, 2280, 9107, 23704, 1192, 3783, 5025, 79041	543	134	6445	0.797188	1	0.999957	100
Annotation Cluster 102	Enrichment Score: 0.05260956734309241
Category	Term	Count	%	PValue	Genes	List Total	Pop Hits	Pop Total	Fold Enrichment	Bonferroni	Benjamini	FDR
GOTERM_BP_FAT	GO:0006469~negative regulation of protein kinase activity	4	0.584795	0.869206	5998, 857, 3611, 1848	581	56	6781	0.833661	1	0.999969	100
GOTERM_BP_FAT	GO:0033673~negative regulation of kinase activity	4	0.584795	0.891121	5998, 857, 3611, 1848	581	59	6781	0.791272	1	0.999983	100
GOTERM_BP_FAT	GO:0051348~negative regulation of transferase activity	4	0.584795	0.89766	5998, 857, 3611, 1848	581	60	6781	0.778084	1	0.999986	100
Annotation Cluster 103	Enrichment Score: 0.04786842855770047
Category	Term	Count	%	PValue	Genes	List Total	Pop Hits	Pop Total	Fold Enrichment	Bonferroni	Benjamini	FDR
INTERPRO	IPR017970:Homeobox, conserved site	4	0.584795	0.888874	7050, 5396, 9839, 79191	635	64	8066	0.793898	1	1	100
INTERPRO	IPR001356:Homeobox	4	0.584795	0.888874	7050, 5396, 9839, 79191	635	64	8066	0.793898	1	1	100
SP_PIR_KEYWORDS	Homeobox	4	0.584795	0.892794	7050, 5396, 9839, 79191	678	66	8789	0.785644	1	0.997344	100
SMART	SM00389:HOX	4	0.584795	0.912209	7050, 5396, 9839, 79191	360	64	4306	0.747569	1	0.999972	100
Annotation Cluster 104	Enrichment Score: 0.03685350649075442
Category	Term	Count	%	PValue	Genes	List Total	Pop Hits	Pop Total	Fold Enrichment	Bonferroni	Benjamini	FDR
GOTERM_BP_FAT	GO:0009165~nucleotide biosynthetic process	8	1.16959	0.902813	133, 483, 533, 4831, 226, 7298, 79572, 3615	581	121	6781	0.771653	1	0.999988	100
GOTERM_BP_FAT	GO:0034404~nucleobase, nucleoside and nucleotide biosynthetic process	8	1.16959	0.926661	133, 483, 533, 4831, 226, 7298, 79572, 3615	581	127	6781	0.735197	1	0.999995	100
GOTERM_BP_FAT	GO:0034654~nucleobase, nucleoside, nucleotide and nucleic acid biosynthetic process	8	1.16959	0.926661	133, 483, 533, 4831, 226, 7298, 79572, 3615	581	127	6781	0.735197	1	0.999995	100
Annotation Cluster 105	Enrichment Score: 0.036290914903434154
Category	Term	Count	%	PValue	Genes	List Total	Pop Hits	Pop Total	Fold Enrichment	Bonferroni	Benjamini	FDR
SP_PIR_KEYWORDS	Sodium transport	3	0.438596	0.906631	483, 9962, 54407	678	50	8789	0.777788	1	0.998035	100
SP_PIR_KEYWORDS	Sodium	3	0.438596	0.912464	483, 9962, 54407	678	51	8789	0.762537	1	0.998227	100
GOTERM_MF_FAT	GO:0031402~sodium ion binding	3	0.438596	0.940765	483, 9962, 54407	543	52	6445	0.684764	1	0.999994	100
Annotation Cluster 106	Enrichment Score: 0.03562952129262086
Category	Term	Count	%	PValue	Genes	List Total	Pop Hits	Pop Total	Fold Enrichment	Bonferroni	Benjamini	FDR
GOTERM_MF_FAT	GO:0008080~N-acetyltransferase activity	3	0.438596	0.887578	80218, 6871, 2648	543	43	6445	0.828087	1	0.999956	100
GOTERM_MF_FAT	GO:0016410~N-acyltransferase activity	3	0.438596	0.936319	80218, 6871, 2648	543	51	6445	0.698191	1	0.999993	100
GOTERM_MF_FAT	GO:0016407~acetyltransferase activity	3	0.438596	0.940765	80218, 6871, 2648	543	52	6445	0.684764	1	0.999994	100
Annotation Cluster 107	Enrichment Score: 0.03138951511613293
Category	Term	Count	%	PValue	Genes	List Total	Pop Hits	Pop Total	Fold Enrichment	Bonferroni	Benjamini	FDR
GOTERM_CC_FAT	GO:0005923~tight junction	3	0.438596	0.891329	9181, 51421, 9218	544	43	6387	0.819126	1	0.997988	100
GOTERM_CC_FAT	GO:0070160~occluding junction	3	0.438596	0.891329	9181, 51421, 9218	544	43	6387	0.819126	1	0.997988	100
GOTERM_CC_FAT	GO:0043296~apical junction complex	3	0.438596	0.968727	9181, 51421, 9218	544	60	6387	0.58704	1	0.999801	100
GOTERM_CC_FAT	GO:0016327~apicolateral plasma membrane	3	0.438596	0.973117	9181, 51421, 9218	544	62	6387	0.568104	1	0.999856	100
Annotation Cluster 108	Enrichment Score: 0.022417102340186484
Category	Term	Count	%	PValue	Genes	List Total	Pop Hits	Pop Total	Fold Enrichment	Bonferroni	Benjamini	FDR
INTERPRO	IPR002290:Serine/threonine protein kinase	9	1.31579	0.915587	1457, 2872, 9448, 5606, 1019, 1613, 7204, 11113, 6195	635	151	8066	0.757094	1	1	100
SMART	SM00220:S_TKc	9	1.31579	0.944321	1457, 2872, 9448, 5606, 1019, 1613, 7204, 11113, 6195	360	151	4306	0.712914	1	0.999995	100
INTERPRO	IPR017442:Serine/threonine protein kinase-related	9	1.31579	0.990672	1457, 2872, 9448, 5606, 1019, 1613, 7204, 11113, 6195	635	199	8066	0.574479	1	1	100
Annotation Cluster 109	Enrichment Score: 0.017006787982817153
Category	Term	Count	%	PValue	Genes	List Total	Pop Hits	Pop Total	Fold Enrichment	Bonferroni	Benjamini	FDR
GOTERM_BP_FAT	GO:0002696~positive regulation of leukocyte activation	4	0.584795	0.925342	5914, 961, 3569, 7057	581	65	6781	0.718231	1	0.999995	100
GOTERM_BP_FAT	GO:0050867~positive regulation of cell activation	4	0.584795	0.938472	5914, 961, 3569, 7057	581	68	6781	0.686544	1	0.999998	100
GOTERM_BP_FAT	GO:0002694~regulation of leukocyte activation	4	0.584795	0.990343	5914, 961, 3569, 7057	581	95	6781	0.491421	1	1	100
GOTERM_BP_FAT	GO:0050865~regulation of cell activation	4	0.584795	0.994176	5914, 961, 3569, 7057	581	102	6781	0.457696	1	1	100
Annotation Cluster 110	Enrichment Score: 0.016857338221443204
Category	Term	Count	%	PValue	Genes	List Total	Pop Hits	Pop Total	Fold Enrichment	Bonferroni	Benjamini	FDR
UP_SEQ_FEATURE	repeat:TPR 4	3	0.438596	0.894126	79628, 51433, 64175	678	48	8782	0.80955	1	1	100
UP_SEQ_FEATURE	repeat:TPR 3	3	0.438596	0.971866	79628, 51433, 64175	678	68	8782	0.571447	1	1	100
UP_SEQ_FEATURE	repeat:TPR 2	3	0.438596	0.980039	79628, 51433, 64175	678	73	8782	0.532307	1	1	100
UP_SEQ_FEATURE	repeat:TPR 1	3	0.438596	0.980039	79628, 51433, 64175	678	73	8782	0.532307	1	1	100
SP_PIR_KEYWORDS	tpr repeat	3	0.438596	0.986782	79628, 51433, 64175	678	79	8789	0.492271	1	0.999955	100
Annotation Cluster 111	Enrichment Score: 0.015795018292414947
Category	Term	Count	%	PValue	Genes	List Total	Pop Hits	Pop Total	Fold Enrichment	Bonferroni	Benjamini	FDR
GOTERM_BP_FAT	GO:0008406~gonad development	4	0.584795	0.94944	2067, 894, 2252, 4323	581	71	6781	0.657536	1	0.999999	100
GOTERM_BP_FAT	GO:0048608~reproductive structure development	4	0.584795	0.961247	2067, 894, 2252, 4323	581	75	6781	0.622467	1	1	100
GOTERM_BP_FAT	GO:0045137~development of primary sexual characteristics	4	0.584795	0.963765	2067, 894, 2252, 4323	581	76	6781	0.614277	1	1	100
GOTERM_BP_FAT	GO:0007548~sex differentiation	4	0.584795	0.982983	2067, 894, 2252, 4323	581	87	6781	0.536609	1	1	100
Annotation Cluster 112	Enrichment Score: 0.01570279252080654
Category	Term	Count	%	PValue	Genes	List Total	Pop Hits	Pop Total	Fold Enrichment	Bonferroni	Benjamini	FDR
GOTERM_BP_FAT	GO:0007188~G-protein signaling, coupled to cAMP nucleotide second messenger	3	0.438596	0.935738	2771, 554, 14682	581	50	6781	0.700275	1	0.999997	100
GOTERM_BP_FAT	GO:0045761~regulation of adenylate cyclase activity	3	0.438596	0.958846	2771, 554, 14682	581	56	6781	0.625246	1	0.999999	100
GOTERM_BP_FAT	GO:0051339~regulation of lyase activity	3	0.438596	0.961825	2771, 554, 14682	581	57	6781	0.614277	1	1	100
GOTERM_BP_FAT	GO:0031279~regulation of cyclase activity	3	0.438596	0.961825	2771, 554, 14682	581	57	6781	0.614277	1	1	100
GOTERM_BP_FAT	GO:0030817~regulation of cAMP biosynthetic process	3	0.438596	0.969572	2771, 554, 14682	581	60	6781	0.583563	1	1	100
GOTERM_BP_FAT	GO:0030808~regulation of nucleotide biosynthetic process	3	0.438596	0.982206	2771, 554, 14682	581	67	6781	0.522594	1	1	100
GOTERM_BP_FAT	GO:0030802~regulation of cyclic nucleotide biosynthetic process	3	0.438596	0.982206	2771, 554, 14682	581	67	6781	0.522594	1	1	100
Annotation Cluster 113	Enrichment Score: 0.011647911935340946
Category	Term	Count	%	PValue	Genes	List Total	Pop Hits	Pop Total	Fold Enrichment	Bonferroni	Benjamini	FDR
GOTERM_BP_FAT	GO:0050870~positive regulation of T cell activation	3	0.438596	0.940298	5914, 961, 3569	581	51	6781	0.686544	1	0.999998	100
GOTERM_BP_FAT	GO:0051251~positive regulation of lymphocyte activation	3	0.438596	0.9718	5914, 961, 3569	581	61	6781	0.573996	1	1	100
GOTERM_BP_FAT	GO:0050863~regulation of T cell activation	3	0.438596	0.986957	5914, 961, 3569	581	71	6781	0.493152	1	1	100
GOTERM_BP_FAT	GO:0051249~regulation of lymphocyte activation	3	0.438596	0.996018	5914, 961, 3569	581	86	6781	0.407137	1	1	100
Annotation Cluster 114	Enrichment Score: 0.010167118397115975
Category	Term	Count	%	PValue	Genes	List Total	Pop Hits	Pop Total	Fold Enrichment	Bonferroni	Benjamini	FDR
SP_PIR_KEYWORDS	SH2 domain	3	0.438596	0.971758	6452, 2887, 5781	678	68	8789	0.571903	1	0.99981	100
INTERPRO	IPR000980:SH2 motif	3	0.438596	0.976153	6452, 2887, 5781	635	69	8066	0.552277	1	1	100
SMART	SM00252:SH2	3	0.438596	0.982703	6452, 2887, 5781	360	69	4306	0.520048	1	1	100
Annotation Cluster 115	Enrichment Score: 0.00894101787181566
Category	Term	Count	%	PValue	Genes	List Total	Pop Hits	Pop Total	Fold Enrichment	Bonferroni	Benjamini	FDR
GOTERM_BP_FAT	GO:0050658~RNA transport	3	0.438596	0.979238	80145, 7514, 4869	581	65	6781	0.538673	1	1	100
GOTERM_BP_FAT	GO:0050657~nucleic acid transport	3	0.438596	0.979238	80145, 7514, 4869	581	65	6781	0.538673	1	1	100
GOTERM_BP_FAT	GO:0051236~establishment of RNA localization	3	0.438596	0.979238	80145, 7514, 4869	581	65	6781	0.538673	1	1	100
GOTERM_BP_FAT	GO:0006403~RNA localization	3	0.438596	0.980778	80145, 7514, 4869	581	66	6781	0.530512	1	1	100
Annotation Cluster 116	Enrichment Score: 0.007844395661259388
Category	Term	Count	%	PValue	Genes	List Total	Pop Hits	Pop Total	Fold Enrichment	Bonferroni	Benjamini	FDR
UP_SEQ_FEATURE	domain:BTB	3	0.438596	0.967762	83892, 9880, 268564	678	66	8782	0.588764	1	1	100
INTERPRO	IPR000210:BTB/POZ-like	3	0.438596	0.987386	83892, 9880, 268564	635	78	8066	0.488552	1	1	100
SMART	SM00225:BTB	3	0.438596	0.991313	83892, 9880, 268564	360	78	4306	0.460043	1	1	100
Annotation Cluster 117	Enrichment Score: 0.0057750805886793
Category	Term	Count	%	PValue	Genes	List Total	Pop Hits	Pop Total	Fold Enrichment	Bonferroni	Benjamini	FDR
GOTERM_MF_FAT	GO:0042625~ATPase activity, coupled to transmembrane movement of ions	3	0.438596	0.952402	483, 533, 79572	543	55	6445	0.647413	1	0.999998	100
GOTERM_MF_FAT	GO:0042626~ATPase activity, coupled to transmembrane movement of substances	3	0.438596	0.991637	483, 533, 79572	543	78	6445	0.456509	1	1	100
GOTERM_MF_FAT	GO:0016820~hydrolase activity, acting on acid anhydrides, catalyzing transmembrane movement of substances	3	0.438596	0.992262	483, 533, 79572	543	79	6445	0.450731	1	1	100
GOTERM_MF_FAT	GO:0043492~ATPase activity, coupled to movement of substances	3	0.438596	0.992262	483, 533, 79572	543	79	6445	0.450731	1	1	100
GOTERM_MF_FAT	GO:0015399~primary active transmembrane transporter activity	3	0.438596	0.996465	483, 533, 79572	543	89	6445	0.400087	1	1	100
GOTERM_MF_FAT	GO:0015405~P-P-bond-hydrolysis-driven transmembrane transporter activity	3	0.438596	0.996465	483, 533, 79572	543	89	6445	0.400087	1	1	100
Annotation Cluster 118	Enrichment Score: 0.005562016039831855
Category	Term	Count	%	PValue	Genes	List Total	Pop Hits	Pop Total	Fold Enrichment	Bonferroni	Benjamini	FDR
GOTERM_CC_FAT	GO:0005741~mitochondrial outer membrane	3	0.438596	0.980183	2697, 3098, 84883	544	66	6387	0.533673	1	0.99992	100
GOTERM_CC_FAT	GO:0031968~organelle outer membrane	3	0.438596	0.990125	2697, 3098, 84883	544	75	6387	0.469632	1	0.999981	100
GOTERM_CC_FAT	GO:0019867~outer membrane	3	0.438596	0.991556	2697, 3098, 84883	544	77	6387	0.457434	1	0.999985	100
Annotation Cluster 119	Enrichment Score: 0.004386201519903109
Category	Term	Count	%	PValue	Genes	List Total	Pop Hits	Pop Total	Fold Enrichment	Bonferroni	Benjamini	FDR
GOTERM_BP_FAT	GO:0070085~glycosylation	3	0.438596	0.987937	10585, 1798, 6487	581	72	6781	0.486302	1	1	100
GOTERM_BP_FAT	GO:0043413~biopolymer glycosylation	3	0.438596	0.987937	10585, 1798, 6487	581	72	6781	0.486302	1	1	100
GOTERM_BP_FAT	GO:0006486~protein amino acid glycosylation	3	0.438596	0.987937	10585, 1798, 6487	581	72	6781	0.486302	1	1	100
GOTERM_BP_FAT	GO:0009101~glycoprotein biosynthetic process	3	0.438596	0.996018	10585, 1798, 6487	581	86	6781	0.407137	1	1	100
Annotation Cluster 120	Enrichment Score: 0.002339178707765132
Category	Term	Count	%	PValue	Genes	List Total	Pop Hits	Pop Total	Fold Enrichment	Bonferroni	Benjamini	FDR
INTERPRO	IPR017452:GPCR, rhodopsin-like superfamily	4	0.584795	0.991123	125963, 143502, 554, 1268	635	105	8066	0.4839	1	1	100
INTERPRO	IPR000276:7TM GPCR, rhodopsin-like	4	0.584795	0.991688	125963, 143502, 554, 1268	635	106	8066	0.479334	1	1	100
PIR_SUPERFAMILY	PIRSF800006:rhodopsin-like G protein-coupled receptors	4	0.584795	0.997242	125963, 143502, 554, 1268	368	100	3857	0.419239	1	1	100
SP_PIR_KEYWORDS	g-protein coupled receptor	4	0.584795	0.998482	125963, 143502, 554, 1268	678	134	8789	0.386959	1	0.999999	100
Annotation Cluster 121	Enrichment Score: 0.0017050622405114808
Category	Term	Count	%	PValue	Genes	List Total	Pop Hits	Pop Total	Fold Enrichment	Bonferroni	Benjamini	FDR
GOTERM_BP_FAT	GO:0000375~RNA splicing, via transesterification reactions	5	0.730994	0.996082	6173, 11051, 10946, 3185, 4154	581	127	6781	0.459498	1	1	100
GOTERM_BP_FAT	GO:0000398~nuclear mRNA splicing, via spliceosome	5	0.730994	0.996082	6173, 11051, 10946, 3185, 4154	581	127	6781	0.459498	1	1	100
GOTERM_BP_FAT	GO:0000377~RNA splicing, via transesterification reactions with bulged adenosine as nucleophile	5	0.730994	0.996082	6173, 11051, 10946, 3185, 4154	581	127	6781	0.459498	1	1	100
Annotation Cluster 122	Enrichment Score: 4.803614927593198E-5
Category	Term	Count	%	PValue	Genes	List Total	Pop Hits	Pop Total	Fold Enrichment	Bonferroni	Benjamini	FDR
INTERPRO	IPR017907:Zinc finger, RING-type, conserved site	3	0.438596	0.999802	27072, 51320, 23113	635	134	8066	0.284381	1	1	100
INTERPRO	IPR001841:Zinc finger, RING-type	3	0.438596	0.999908	27072, 51320, 23113	635	144	8066	0.264633	1	1	100
SMART	SM00184:RING	3	0.438596	0.999958	27072, 51320, 23113	360	144	4306	0.24919	1	1	100

## Sheet: Sheet 4 IPA functions DEG>2fold
Category	Function	Function Annotation	B-H p-value	Molecules	# Molecules
Protein Synthesis	biosynthesis	biosynthesis of protein	3.21e-08	APP, CDK4, COPS5, EEF2, EEF1A1, EIF1, EIF3A, EIF3D, EIF3E, EIF3G, EIF4A2, EIF4B, EIF4G2, EIF4G3, FN1, IL6, IRF1, MAP2K3, NACA, PABPC4, RBM3, RPL3, RPL4, RPL5, RPL7, RPL8, RPL15, RPL17, RPL19, RPL24, RPL26, RPL28, RPL30, RPL34, RPL39, RPL41, RPL18A, RPL29 (includes EG:6159), RPL7A (includes EG:6130), RPL9 (includes EG:6133), RPS5, RPS9, RPS10, RPS27, RPS12 (includes EG:6206), RPS17 (includes EG:62…	50
Protein Synthesis	metabolism	metabolism of protein	6.73e-07	ALOX12, ANAPC5, APP, BMP1, CAPN2, CAST, CDC20, CDK4, COPS5, CTSH, CTSK, CTSL1, EEF2, EEF1A1, EIF1, EIF3A, EIF3D, EIF3E, EIF3G, EIF4A2, EIF4B, EIF4G2, EIF4G3, FBXO22, FN1, GJA1, IL6, IRF1, LTBP4, MAP2K3, MMP2, MMP14, MYH9, NACA, PABPC4, PCOLCE, PGCP, PREP, RBM3, RPL3, RPL4, RPL5, RPL7, RPL8, RPL15, RPL17, RPL19, RPL24, RPL26, RPL28, RPL30, RPL34, RPL39, RPL41, RPL18A, RPL29 (includes EG:6159), RPL…	75
Protein Synthesis	synthesis	synthesis of protein	6.92e-07	APP, CDK4, COPS5, DCTN2, EEF2, EEF1A1, EIF1, EIF3A, EIF3D, EIF3E, EIF3G, EIF4A2, EIF4B, EIF4G2, EIF4G3, FN1, IL6, IRF1, MAP2K3, MTPN, NACA, NPM1 (includes EG:4869), PABPC4, PTPN11, RBM3, RPL3, RPL4, RPL5, RPL7, RPL8, RPL15, RPL17, RPL19, RPL24, RPL26, RPL28, RPL30, RPL34, RPL39, RPL41, RPL18A, RPL29 (includes EG:6159), RPL7A (includes EG:6130), RPL9 (includes EG:6133), RPS5, RPS9, RPS10, RPS27, R…	54
Protein Synthesis	expression	expression of protein	0.0454	ADM, ALOX12, ARHGEF2, CAV1, EIF1, EIF3A, EIF3D, EIF3E, EIF3G, EIF4A2, EIF4B, EIF4G2, EIF4G3, FN1, FOS, FOSL1, GNAQ, GPC1, HDAC3, IL6, JUNB, THBS1	22
Protein Synthesis	translation	initiation of translation of protein	0.069	EIF1, EIF3A, EIF3D, EIF3E, EIF3G, EIF4A2, EIF4B, EIF4G2, EIF4G3	9
Protein Synthesis	translation	translation	0.128	APP, EEF2, EEF1A1, EIF1, EIF3A, EIF3D, EIF3E, EIF3G, EIF4A2, EIF4B, EIF4G2, EIF4G3, FN1, RPS6KA1	14
Protein Synthesis	translation	translation of protein	0.169	EIF1, EIF3A, EIF3D, EIF3E, EIF3G, EIF4A2, EIF4B, EIF4G2, EIF4G3, FN1	10
Protein Synthesis	polymerization	polymerization of actin	0.205	CD47, CDC42, CIT, DSTN, ENAH, RAC1, RHOA	7
Cellular Growth and Proliferation	growth	growth of cells	4.25e-08	ABI1, ACTG1, ACTN1, ADIPOR1, ADM, AKAP12, AKIRIN2, ALOX12, ANAPC5, ANTXR1, ANXA1, ANXA2, ANXA7, ARL6IP5, ATF4, BMP1, CAST, CAV1, CBFB, CCL2, CCND2, CCNG1, CCT2, CCT3, CD19, CD63, CD164, CDC42, CDK4, CEBPD, COL14A1, COL1A1, COL1A2, COL2A1, COL6A1, COL6A3, CSNK2A1, CTGF, CTSL1, CYR61, DCBLD2, DCN, DCX, DDX3X, DLG5, DNAJB4, DPAGT1, DUSP1, DUSP6, ECM1, EFEMP2, EGR1, EIF1, EIF4B, EIF4G2, ENO1, EPHB6, …	162
Cellular Growth and Proliferation	growth	growth of eukaryotic cells	9.93e-06	ABI1, ADM, AKAP12, AKIRIN2, ANTXR1, ANXA1, ANXA7, CAST, CAV1, CBFB, CCL2, CCND2, CD19, CDC42, CDK4, CEBPD, COL14A1, COL1A1, COL6A3, CSNK2A1, CTGF, CYR61, DCN, DCX, DDX3X, DLG5, DNAJB4, DUSP1, EFEMP2, EGR1, EIF1, EIF4B, EPHB6, FGF7, FGF10, FHL2, FN1, FOS, FOSL1, GJA1, GNAQ, GNB2L1, GPC1, GRB10, HDAC3, HSPA5, HSPG2 (includes EG:3339), ID3, IER3, IGF1R, IGF2R, IL6, ILK, IRF1, IRX3, ITGA5, JUNB, LDHA…	111
Cellular Growth and Proliferation	growth	growth of cell lines	0.000228	ABI1, ADM, AKAP12, AKIRIN2, ANTXR1, ANXA1, ANXA7, CAST, CAV1, CBFB, CD19, CDC42, CDK4, CEBPD, COL14A1, COL1A1, COL6A3, CSNK2A1, CTGF, CYR61, DCN, DCX, DDX3X, DLG5, DNAJB4, EGR1, EIF1, EIF4B, EPHB6, FGF7, FGF10, FN1, FOS, FOSL1, GJA1, GNB2L1, GPC1, GRB10, HDAC3, HSPA5, IER3, IGF1R, IGF2R, IL6, ILK, IRF1, ITGA5, JUNB, LGALS1, LGALS3, LMNA, LOX, MAP2K3, MCM2, MMP14, MUC4, NME2, NOTCH2, NPM1 (include…	89
Cellular Growth and Proliferation	growth	growth of tumor cell lines	0.00232	ADM, AKAP12, AKIRIN2, ANTXR1, ANXA1, ANXA7, CAV1, CD19, CDC42, CDK4, CEBPD, COL14A1, COL6A3, CTGF, CYR61, DCN, DCX, DLG5, DNAJB4, EGR1, EIF1, EIF4B, EPHB6, FGF7, FGF10, FN1, FOSL1, GJA1, GPC1, HDAC3, HSPA5, IER3, IGF1R, IGF2R, IL6, ILK, IRF1, ITGA5, LGALS1, LGALS3, LOX, MCM2, MMP14, MUC4, NME2, NOTCH2, PDCD10, PDIA3, PPT1, PRKAR1A, PTPN13, RAC1, RARA, RPS6KA1, S100A1, SDC2, SMOX, STRAP, THBS1, TI…	68
Cellular Growth and Proliferation	growth	growth of breast cancer cell lines	0.0603	CAV1, CEBPD, COL6A3, CTGF, CYR61, DCN, GJA1, GPC1, IER3, IGF1R, IL6, LGALS1, LGALS3, PDIA3, RARA, S100A1, SMOX, TPM1, TXN, TYMS, YWHAQ (includes EG:10971)	21
Cellular Growth and Proliferation	growth	growth of ovarian cancer cell lines	0.0862	CAV1, DCN, FOSL1, LGALS1, MCM2, NME2, PRKAR1A, RARA, TMSB10	9
Cellular Growth and Proliferation	growth	growth of fibroblasts	0.113	CDK4, DUSP1, FOSL1, GRB10, IGF1R, LDHA, MAP2K3, RAC1, RAP1B, RARA, RHOA, TPM1, TXN	13
Cellular Growth and Proliferation	growth	growth of melanoma cell lines	0.128	AKIRIN2, ANTXR1, CEBPD, IL6, ILK, LGALS1, LGALS3, THBS1	8
Cellular Growth and Proliferation	growth	growth of connective tissue cells	0.128	CDK4, DUSP1, FOSL1, GRB10, IGF1R, IL6, LDHA, MAP2K3, RAC1, RAP1B, RARA, RHOA, TPM1, TXN	14
Cellular Growth and Proliferation	growth	growth of normal cells	0.128	CCL2, CCND2, CDK4, CEBPD, DUSP1, EGR1, FGF7, FGF10, FHL2, FOS, FOSL1, GNAQ, GPC1, GRB10, ID3, IGF1R, IL6, IRF1, IRX3, ITGA5, LDHA, MAP2K3, NPM1 (includes EG:4869), PRRX1, RAB1A, RAC1, RAP1B, RARA, RHOA, S100A11, TCF12, THBS1, TIMP2, TNFRSF12A, TPM1, TXN	36
Cellular Growth and Proliferation	growth	growth of tumor cells	0.136	CAV1, DCN, DUSP1, EFEMP2, EGR1, HSPG2 (includes EG:3339), IL6, ILK, LGALS3, LUM, PEG10, RCAN1, TAX1BP3, TFG, THBS1, TIMP2, TIMP3, ZMAT3	18
Cellular Growth and Proliferation	growth	growth of muscle cells	0.137	CEBPD, DUSP1, FOS, GNAQ, ID3, IL6, PRRX1, RAB1A, THBS1	9
Cellular Growth and Proliferation	growth	growth of fibroblast cell lines	0.143	AKAP12, CAST, CAV1, CBFB, CDK4, COL1A1, DDX3X, FN1, FOS, GNB2L1, IER3, IGF1R, IRF1, JUNB, LMNA, LOX, MAP2K3, NPM1 (includes EG:4869), RAC1, RYK, TFRC, TPM1	22
Cellular Growth and Proliferation	growth	arrest in growth of fibroblast cell lines	0.182	AKAP12, CAV1, CDK4, FOS, LMNA, MAP2K3	6
Cellular Growth and Proliferation	proliferation	proliferation of cells	0.000363	ABI1, ACACA, ADM, AEBP1, AFAP1, AKIRIN2, ALOX12, AMD1, ANXA1, ANXA2, ANXA7, APP, ARHGEF2, ATF4, AVPR2, AXL, BTG3, C1QBP, CAPN2, CAPRIN1, CAV1, CBFB, CCL2, CCND2, CCNG1, CCNG2, CCT2, CD19, CD47, CD164, CDK4, CEBPD, CFL1, CFLAR, CKS2, CNN2, CNR1, COL14A1, COL1A1, COL2A1, COL8A1, COPS5, CSNK2A1, CTGF, CYR61, DCN, DCTN2, DDR2, DLG5, DNAJB4, DUSP1, ECM1, EEF1A1, EEF1B2, EEF1E1, EGR1, EMP1, EMP3, EPHB6…	165
Cellular Growth and Proliferation	proliferation	proliferation of eukaryotic cells	0.00266	ACACA, ADM, AEBP1, AFAP1, AMD1, ANXA1, ANXA2, APP, ATF4, AXL, BTG3, C1QBP, CAPN2, CAPRIN1, CAV1, CBFB, CCL2, CCND2, CCNG1, CCNG2, CCT2, CD19, CD47, CDK4, CEBPD, CFL1, CFLAR, CKS2, CNN2, CNR1, COL14A1, COL1A1, COL2A1, COL8A1, COPS5, CSNK2A1, CTGF, CYR61, DCN, DDR2, DNAJB4, DUSP1, ECM1, EEF1A1, EEF1B2, EGR1, EPHB6, ERCC1, ESM1, FGF7, FGF10, FKBP1A, FN1, FOS, FOSL1, FOXP1, FSCN1, GJA1, GNAQ, GNB2L1,…	133
Cellular Growth and Proliferation	proliferation	proliferation of cell lines	0.0156	ACACA, ADM, AFAP1, AMD1, ANXA1, ANXA2, APP, AXL, BTG3, C1QBP, CAPRIN1, CAV1, CBFB, CCL2, CCND2, CCNG2, CCT2, CDK4, CKS2, CNN2, COL1A1, COPS5, CSNK2A1, CTGF, CYR61, DCN, DNAJB4, EEF1A1, EEF1B2, EGR1, EPHB6, ERCC1, ESM1, FGF7, FN1, FOSL1, FSCN1, GJA1, GNB2L1, HK1, HSPG2 (includes EG:3339), IER3, IGF1R, IGF2R, IL6, IRF1, ITGA5, JUNB, KLF6, KLF10, LDHA, LGALS3, LOX, LTBP1, MAP4K4, MMP2, MMP14, MYOF, …	84
Cellular Growth and Proliferation	proliferation	proliferation of connective tissue cells	0.0282	AEBP1, ATF4, CAV1, CCL2, CCND2, CCNG1, CDK4, COL14A1, CTGF, DCN, DDR2, DUSP1, FGF7, FN1, FOS, GJA1, IFI30, IL6, ILK, JUNB, LGALS1, LGALS3, PDGFRB, PGAM2, PGK1, PMAIP1, RAC1, SPARC, TGIF1, TNFRSF12A, VCAN	31
Cellular Growth and Proliferation	proliferation	proliferation of fibroblasts	0.0603	AEBP1, ATF4, CAV1, CCND2, CCNG1, CDK4, COL14A1, DCN, DDR2, FOS, GJA1, IFI30, IL6, ILK, PGAM2, PGK1, PMAIP1, RAC1, SPARC, TGIF1, VCAN	21
Cellular Growth and Proliferation	proliferation	proliferation of tumor cell lines	0.123	ACACA, ADM, AFAP1, ANXA1, ANXA2, AXL, C1QBP, CAV1, CCL2, CCND2, CCNG2, CKS2, CNN2, COL1A1, CSNK2A1, CTGF, CYR61, DCN, DNAJB4, EEF1A1, EEF1B2, EGR1, EPHB6, ERCC1, FGF7, FN1, FOSL1, GJA1, GNB2L1, HK1, IER3, IGF1R, IGF2R, IL6, IRF1, ITGA5, JUNB, KLF10, LDHA, LGALS3, MAP4K4, MMP14, PCNA, PDCD10, PDGFRB, PTPN11, RAC1, SIRT2, SLC2A1, SOX4, SPARC, THBS1, THBS2, TIMP2, TIMP3, TYMS, VCAN, VEGFC	58
Cellular Growth and Proliferation	proliferation	proliferation of normal cells	0.128	ADM, AEBP1, ANXA1, APP, ATF4, AXL, C1QBP, CAPN2, CAV1, CBFB, CCL2, CCND2, CCNG1, CCNG2, CD19, CD47, CDK4, CEBPD, CFL1, CFLAR, CNR1, COL14A1, COL2A1, COL8A1, CTGF, CYR61, DCN, DDR2, DUSP1, ECM1, EGR1, EPHB6, FGF7, FGF10, FKBP1A, FN1, FOS, FOXP1, GJA1, GNAQ, HDAC3, HSPA5, HSPG2 (includes EG:3339), ID3, IFI30, IGF1R, IL6, ILK, IMPDH2, IRF1, ITGA5, JUNB, KCNN4, LAMA4, LAMC1, LGALS1, LGALS3, LTBP1, LT…	86
Cellular Growth and Proliferation	colony formation	colony formation of tumor cell lines	0.0134	ANXA1, ANXA7, CAV1, CCNG2, CD19, CDCA7L, CYR61, EGR1, ENO1, EPAS1, GJA1, IGF1R, IL6, KLF6, LOX, LUM, MMP14, MUC4, NME2, PRKAR1A, RCAN1, S100A1, SPARC, TMSB4X	24
Cellular Growth and Proliferation	colony formation	colony formation of cell lines	0.05	AKAP12, ANXA1, ANXA7, CAV1, CBFB, CCNG2, CD19, CDCA7L, CYR61, EGR1, ENO1, EPAS1, GJA1, IGF1R, IL6, KLF6, LEPRE1, LOX, LUM, MMP14, MUC4, NME2, NPM1 (includes EG:4869), PRKAR1A, RCAN1, S100A1, SPARC, TFG, TMSB4X	29
Cellular Growth and Proliferation	colony formation	colony formation of eukaryotic cells	0.109	AKAP12, ANXA1, ANXA7, BNIP3L, CAV1, CBFB, CCNG2, CD19, CDCA7L, CYR61, DCN, EGR1, ENO1, EPAS1, FOS, GJA1, IGF1R, IL6, JUNB, KLF6, LEPRE1, LOX, LUM, MMP14, MUC4, NME2, NPM1 (includes EG:4869), PRKAR1A, RCAN1, S100A1, SFRP2, SPARC, TFG, TMSB4X	34
Cellular Growth and Proliferation	colony formation	colony formation of mammary tumor cells	0.128	CAV1, FOS	2
Cellular Growth and Proliferation	colony formation	colony formation of pheochromocytoma cell lines	0.128	RCAN1, S100A1	2
Cellular Growth and Proliferation	colony formation	colony formation	0.128	AKAP12, ANXA1, ANXA7, BNIP3L, CAV1, CBFB, CCNG2, CD19, CDCA7L, CYR61, DCN, EGR1, ENO1, EPAS1, FOS, GJA1, IGF1R, IL6, JUNB, KLF6, LEPRE1, LGALS3, LOX, LUM, MMP14, MUC4, NME2, NPM1 (includes EG:4869), PRKAR1A, RCAN1, RUVBL1, S100A1, SFRP2, SPARC, TFG, TMSB4X	36
Cellular Growth and Proliferation	colony formation	colony formation of cells	0.161	AKAP12, ANXA1, ANXA7, BNIP3L, CAV1, CBFB, CCNG2, CD19, CDCA7L, CYR61, DCN, EGR1, ENO1, EPAS1, FOS, GJA1, IGF1R, IL6, JUNB, KLF6, LEPRE1, LOX, LUM, MMP14, MUC4, NME2, NPM1 (includes EG:4869), PRKAR1A, RCAN1, RUVBL1, S100A1, SFRP2, SPARC, TFG, TMSB4X	35
Cellular Growth and Proliferation	formation	formation of cells	0.0161	APP, ARHGAP22, CCL2, CD47, CDH11, CDK4, EGR1, ENAH, ERCC1, FHL2, FN1, GNAQ, IGF1R, IL6, ILK, ITGA5, LAMC1, LTBR, MMP14, MYH9, MYOF, ORC6L, PTPN11, RAC1, RARA, SDC2, SFRP2, SHFM1, SPARC, THBS1, TNFRSF12A	31
Cellular Growth and Proliferation	formation	formation of eukaryotic cells	0.0205	APP, ARHGAP22, CCL2, CD47, CDH11, CDK4, EGR1, ENAH, ERCC1, FHL2, FN1, GNAQ, IGF1R, IL6, ILK, ITGA5, LAMC1, LTBR, MMP14, MYH9, MYOF, PTPN11, RAC1, RARA, SDC2, SFRP2, SHFM1, SPARC, THBS1, TNFRSF12A	30
Cellular Growth and Proliferation	formation	formation of normal cells	0.0321	APP, CCL2, CD47, CDH11, CDK4, EGR1, ENAH, FHL2, FN1, GNAQ, IGF1R, IL6, ILK, ITGA5, LAMC1, LTBR, MMP14, MYH9, MYOF, PTPN11, RAC1, RARA, SFRP2, SPARC, THBS1, TNFRSF12A	26
Cellular Growth and Proliferation	formation	formation of epiblast cells	0.128	LAMC1, RAC1	2
Cell Morphology	shape change	shape change	2.92e-05	ALDOA, ANTXR1, ANXA2, ANXA5, ANXA7, AP1S2, AP2B1, APP, ARPC3, ASAP1, BASP1, CAPG, CAST, CCL2, CD19, CD47, CDC42, CFL1, CNN2, CYR61, DCN, DCTN2, EPHB6, FAT1, FN1, FOS, GNAQ, GNB2L1, GNG12, HSPG2 (includes EG:3339), IGF1R, IGF2R, IL6, ILK, ITGA5, KCNN4, LGALS1, LMNA, LPP, MYH9, MYH10, NEDD4L, PALLD, PARVA, PLEKHG2, PTPN11, RAC1, RGS3, RHOA, RND3, RRAS, RTN4, RYK, SEC31A, SPARC, THBS1, THBS2, TLN1, …	63
Cell Morphology	shape change	shape change of eukaryotic cells	0.00086	ANTXR1, ANXA5, ARPC3, ASAP1, BASP1, CAPG, CAST, CCL2, CD19, CD47, CDC42, CNN2, CYR61, DCN, DCTN2, EPHB6, FN1, GNAQ, GNB2L1, GNG12, HSPG2 (includes EG:3339), IL6, ILK, ITGA5, KCNN4, LPP, MYH9, PALLD, PLEKHG2, PTPN11, RAC1, RHOA, RND3, RRAS, RTN4, SPARC, THBS1, THBS2, TLN1, TPM1, VEGFC, ZAK	42
Cell Morphology	shape change	shape change of normal cells	0.00122	ARPC3, BASP1, CAPG, CAST, CCL2, CD19, CD47, CDC42, CNN2, CYR61, DCN, DCTN2, FN1, IL6, ITGA5, KCNN4, LPP, MYH9, PALLD, RAC1, RHOA, RTN4, SPARC, THBS1, THBS2, TLN1, VEGFC	27
Cell Morphology	shape change	shape change of blood cells	0.0029	CAPG, CAST, CCL2, CD19, CD47, CDC42, CNN2, DCTN2, FN1, ITGA5, KCNN4, MYH9, RAC1, THBS1	14
Cell Morphology	shape change	shape change of leukocytes	0.00332	CAPG, CCL2, CD19, CD47, CDC42, CNN2, DCTN2, FN1, ITGA5, KCNN4, MYH9, RAC1, THBS1	13
Cell Morphology	shape change	shape change of fibroblast cell lines	0.0121	ASAP1, CAST, CDC42, FN1, GNB2L1, GNG12, PALLD, PLEKHG2, PTPN11, RHOA, RTN4, THBS1, ZAK	13
Cell Morphology	shape change	shape change of cell lines	0.0245	ANTXR1, ANXA5, ASAP1, CAST, CDC42, CYR61, EPHB6, FN1, GNAQ, GNB2L1, GNG12, HSPG2 (includes EG:3339), IL6, ILK, ITGA5, PALLD, PLEKHG2, PTPN11, RAC1, RHOA, RND3, RRAS, RTN4, THBS1, TPM1, ZAK	26
Cell Morphology	shape change	shape change of lymphocytes	0.0389	CD19, CD47, KCNN4, MYH9, RAC1, THBS1	6
Cell Morphology	shape change	shape change of connective tissue cells	0.124	CDC42, FN1, IL6, LPP, PALLD, RAC1, SPARC, THBS2	8
Cell Morphology	shape change	shape change of macrophages	0.128	CAPG, CNN2, DCTN2, FN1	4
Cell Morphology	shape change	shape change of fibroblasts	0.159	CDC42, FN1, LPP, PALLD, RAC1, SPARC, THBS2	7
Cell Morphology	shape change	shape change of embryonic cell lines	0.2	ANTXR1, ASAP1, FN1, RRAS	4
Cell Morphology	morphogenesis	morphogenesis of cells	0.000391	ANTXR1, ANXA5, ARHGEF2, ARPC3, ASAP1, BASP1, CAPG, CAST, CCL2, CD19, CD47, CDC42, CFL1, CNN2, COL1A1, CYR61, DCN, DCTN2, EPHB6, FAT1, FGF7, FN1, GNAQ, GNB2L1, GNG12, HSPG2 (includes EG:3339), IGF1R, IL6, ILK, ITGA5, ITGA8 (includes EG:8516), KCNN4, LGALS3, LPP, MMP2, MYH9, NCKAP1, PALLD, PLEKHG2, PTPN11, RAC1, RHOA, RND3, RRAS, RTN4, SPARC, THBS1, THBS2, TIMP2, TLN1, TPM1, TSGA10, VEGFC, ZAK	54
Cell Morphology	morphogenesis	morphogenesis of dendrites	0.128	ACTR3, APP, CIT, DCX, ILK, MAP1B, RAC1, RHOA, YWHAH	9
Cell Morphology	morphogenesis	morphogenesis of endothelial cell lines	0.215	LGALS3, MMP2, TIMP2	3
Cell Morphology	cell spreading	cell spreading	0.00405	ANTXR1, ARPC3, ASAP1, CAST, CD19, CD47, CDC42, CNN2, CYR61, DCTN2, EPHB6, FN1, GNB2L1, HSPG2 (includes EG:3339), IGF2R, ILK, ITGA5, LPP, PALLD, PARVA, PLEKHG2, RAC1, RHOA, RTN4, THBS1, THBS2, TLN1, TPM1, ZYX	29
Cell Morphology	cell spreading	cell spreading of eukaryotic cells	0.00513	ANTXR1, ARPC3, ASAP1, CAST, CD19, CD47, CDC42, CNN2, CYR61, DCTN2, EPHB6, FN1, GNB2L1, HSPG2 (includes EG:3339), ILK, ITGA5, LPP, PALLD, PLEKHG2, RAC1, RHOA, RTN4, THBS1, THBS2, TLN1, TPM1	26
Cell Morphology	cell spreading	cell spreading of normal cells	0.0148	ARPC3, CAST, CD19, CD47, CDC42, CNN2, DCTN2, FN1, ITGA5, LPP, PALLD, RAC1, RHOA, THBS1, THBS2, TLN1	16
Cell Morphology	cell spreading	cell spreading of blood cells	0.0381	CAST, CD19, CD47, CDC42, CNN2, DCTN2, FN1, ITGA5, RAC1, THBS1	10
Cell Morphology	cell spreading	cell spreading of fibroblast cell lines	0.0603	ASAP1, CAST, FN1, GNB2L1, PALLD, PLEKHG2, RTN4, THBS1	8
Cell Morphology	cell spreading	cell spreading of fibroblasts	0.102	CDC42, FN1, LPP, PALLD, RAC1, THBS2	6
Cell Morphology	cell spreading	cell spreading of cell lines	0.105	ANTXR1, ASAP1, CAST, CYR61, EPHB6, FN1, GNB2L1, HSPG2 (includes EG:3339), ILK, ITGA5, PALLD, PLEKHG2, RTN4, THBS1, TPM1	15
Cell Morphology	cell spreading	cell spreading of leukocytes	0.124	CD19, CD47, CDC42, CNN2, DCTN2, FN1, ITGA5, RAC1	8
Cell Morphology	cell spreading	cell spreading of B lymphocytes	0.156	CD19, CD47, RAC1	3
Cell Morphology	cell spreading	cell spreading of embryonic cell lines	0.156	ANTXR1, ASAP1, FN1	3
Cell Morphology	cell spreading	cell spreading of macrophages	0.215	CNN2, DCTN2, FN1	3
Cell Morphology	morphology	morphology of cell lines	0.0106	ADM, AMD1, ANXA1, ASPN, CAV1, CDC42, CSNK2A1, EGR1, EPB41L1, FN1, FOS, FOSL1, IGF1R, IL6, JUNB, MAP2K3, MMP14, PDGFRB, PEG10, RBBP4, RHOA, RTN4, SDC2, ST5, TIMP3, TMSB4X, VIM	27
Cell Morphology	morphology	morphology of cells	0.0162	ADM, AMD1, ANXA1, APP, ASPN, CAPN2, CAV1, CBFB, CDC42, COL15A1, COL1A1, CSNK2A1, DAPK3, EGR1, EPB41L1, FERMT2, FN1, FOS, FOSL1, GJA1, IGF1R, IL6, JUNB, KTN1, LGALS3, MAP2K3, MARCKSL1, MMP14, PALLD, PDGFRB, PEG10, PTPN11, RAC1, RBBP4, RHOA, RTN4, SDC2, SPARC, ST5, TIMP3, TLN1, TMSB4X, TPM1, TRIO, VIM	45
Cell Morphology	morphology	morphology of fibroblast cell lines	0.0303	AMD1, CAV1, CDC42, CSNK2A1, FN1, JUNB, PEG10, RHOA, RTN4, ST5, TMSB4X	11
Cell Morphology	morphology	morphology of eukaryotic cells	0.0303	ADM, AMD1, ANXA1, APP, ASPN, CAV1, CBFB, CDC42, COL15A1, COL1A1, CSNK2A1, EGR1, EPB41L1, FN1, FOS, FOSL1, GJA1, IGF1R, IL6, JUNB, LGALS3, MAP2K3, MARCKSL1, MMP14, PALLD, PDGFRB, PEG10, RAC1, RBBP4, RHOA, RTN4, SDC2, SPARC, ST5, TIMP3, TLN1, TMSB4X, TPM1, TRIO, VIM	40
Cell Morphology	morphology	morphology of cytoskeleton	0.0397	ARHGEF2, MARCKSL1, PALLD, PRKAR1A, RAC1, SPARC, TMSB4X, YWHAZ	8
Cell Morphology	morphology	morphology of actin cytoskeleton	0.0907	ARHGEF2, RAC1, SPARC, TMSB4X, YWHAZ	5
Cell Morphology	morphology	morphology of tumor cell lines	0.0965	ADM, AMD1, CDC42, EGR1, EPB41L1, FOS, FOSL1, IGF1R, IL6, MMP14, PDGFRB, RBBP4, SDC2, TIMP3, TMSB4X, VIM	16
Cell Morphology	morphology	morphology of filaments	0.128	ABI1, LUM, PCOLCE, TPM1	4
Cell Morphology	morphology	morphology of breast cancer cell lines	0.164	ADM, CDC42, FOS, FOSL1, RBBP4	5
Cell Morphology	morphology	morphology of nucleus	0.228	APP, DAPK3, LMNA, SEPT7, VIM	5
Cell Morphology	budding	budding of vesicles	0.0129	ANXA2, AP1S2, AP2B1, SEC31A, VPS37B	5
Cell Morphology	outgrowth	outgrowth of neurites	0.0152	APP, BASP1, CD47, CDC42, CNR1, DCX, DOK4, FGF7, FN1, GJA1, GNAQ, IL6, MAP1B, MYH9, MYH10, PALLD, PDGFRB, PDIA3, PTPN11, RAC1, RAP1B, RBBP4, RHOA, RTN4, SERPINE2, THBS1, TNFRSF12A, TRIO, TXN, VAPA, VCAN, VIM, YWHAZ	33
Cell Morphology	cell rounding	cell rounding of fibroblast cell lines	0.0311	CDC42, GNG12, PTPN11, RHOA	4
Cell Morphology	cell rounding	cell rounding of cell lines	0.128	CDC42, FN1, GNAQ, GNG12, PTPN11, RHOA, RRAS	7
Cell Morphology	cell rounding	cell rounding of eukaryotic cells	0.128	CDC42, FN1, GNAQ, GNG12, PTPN11, RHOA, RRAS, SPARC	8
Cell Morphology	cell rounding	cell rounding	0.218	CDC42, FN1, GNAQ, GNG12, PTPN11, RGS3, RHOA, RRAS, SPARC	9
Cell Morphology	reorganization	reorganization of actin cytoskeleton	0.0397	ANTXR1, AXL, CDC42, CFL1, FN1, ILK, MYH9, PTPN11, RAC1, RHOA, TRIO	11
Cell Morphology	reorganization	reorganization of cytoskeleton	0.0625	ANTXR1, APP, AXL, CD47, CDC42, CFL1, FN1, ILK, MSN, MYH9, PTPN11, RAC1, RHOA, TRIO	14
Cell Morphology	contraction	contraction of cytoskeleton	0.0769	CDC42, RAC1, RHOA	3
Cell Morphology	contraction	contraction of fibroblasts	0.0854	CALD1, FN1, PTPN11, RAC1	4
Cell Morphology	contraction	contraction of actin cytoskeleton	0.128	CDC42, RAC1	2
Cell Morphology	elongation	elongation of lymphocytes	0.0769	CD47, CDC42, RHOA	3
Cell Morphology	elongation	elongation of normal cells	0.102	CD47, CDC42, MARCKSL1, RAC1, RHOA, VEGFC	6
Cell Morphology	diameter	diameter of cells	0.0854	ADM, CAV1, MYH10, SPARC	4
Cell Morphology	diameter	diameter of adipocytes	0.128	CAV1, SPARC	2
Cell Morphology	extension	extension of cells	0.126	CDC42, FN1, RAC1	3
Cell Morphology	extension	extension of actin cytoskeleton	0.128	CDC42, RAC1	2
Cell Morphology	alignment	alignment of actin filaments	0.128	DST, MARCKSL1	2
Cell Morphology	mineralization	mineralization of vascular smooth muscle cells	0.128	AXL, IL6	2
Cell Morphology	mineralization	mineralization of eukaryotic cells	0.143	ASPN, AXL, BHLHE40, GJA1, IL6, MMP14, RHOA	7
Cell Morphology	polarization	polarization of podosomes	0.128	CDC42, RAC1	2
Cell Morphology	ruffling	ruffling of cervical cancer cell lines	0.128	CDC42, RAC1	2
Cell Morphology	thickness	thickness of fibrils	0.128	LUM, SERPINH1	2
Cell Morphology	branching	branching of cells	0.215	DCX, DPYSL3, FGF7, FGF10, LAMA4, PTPN11, RND3, TIMP2	8
Cell Morphology	sprouting	sprouting of eukaryotic cells	0.227	BASP1, CYR61, DCN, IL6, RTN4, THBS1, VEGFC	7
Cell Death	cell death	cell death	0.000161	ABCE1, ACACA, ACTC1, ADM, AIFM2, AKAP12, ALDOA, ALOX12, ANTXR1, ANTXR2, ANXA1, ANXA7, APP, AXL, BHLHE40, BNIP3L, C1QBP, CAST, CAV1, CBFB, CCL2, CCND2, CCNG1, CCT2, CCT3, CCT4, CCT6A, CD19, CD47, CDC20, CDC42, CDC42EP3, CDK4, CEBPD, CFLAR, CHMP5, CIT, CNN2, CNR1, COL2A1, COPS5, CSNK2A1, CTGF, CUL9, CYR61, DAG1, DAPK3, DCN, DCTN2, DDIT4, DDX3X, DEK, DPYSL3, DUSP1, DUSP6, DUT (includes EG:1854), DYN…	197
Cell Death	cell death	cell death of cell lines	0.000469	ABCE1, ACACA, ADM, ALOX12, ANTXR1, ANTXR2, APP, AXL, BHLHE40, BNIP3L, CAST, CAV1, CBFB, CCL2, CCND2, CCNG1, CCT2, CCT3, CCT4, CCT6A, CD19, CD47, CDC20, CDC42, CEBPD, CFLAR, CHMP5, CNN2, CNR1, COPS5, CSNK2A1, CTGF, CUL9, CYR61, DCTN2, DDIT4, DDX3X, DEK, DUSP1, DUSP6, DUT (includes EG:1854), DYNLL1, EEF1A1, EGR1, EIF4G2, EMP1, EMP3, ENO1, EPAS1, EPHB6, FHL2, FKBP1A, FN1, FOS, GAPDH (includes EG:259…	130
Cell Death	cell death	cell death of eukaryotic cells	0.00086	ABCE1, ACACA, ADM, ALDOA, ALOX12, ANTXR1, ANTXR2, ANXA1, APP, AXL, BHLHE40, BNIP3L, CAST, CAV1, CBFB, CCL2, CCND2, CCNG1, CCT2, CCT3, CCT4, CCT6A, CD19, CD47, CDC20, CDC42, CDC42EP3, CDK4, CEBPD, CFLAR, CHMP5, CIT, CNN2, CNR1, COPS5, CSNK2A1, CTGF, CUL9, CYR61, DAG1, DCN, DCTN2, DDIT4, DDX3X, DEK, DPYSL3, DUSP1, DUSP6, DUT (includes EG:1854), DYNLL1, EEF1A1, EGR1, EIF4G2, EMP1, EMP3, ENO1, EPAS1,…	164
Cell Death	cell death	cell death of tumor cell lines	0.00787	ABCE1, ACACA, ADM, ALOX12, APP, BHLHE40, BNIP3L, CAST, CAV1, CCL2, CCNG1, CCT2, CCT3, CCT4, CCT6A, CD47, CDC20, CDC42, CEBPD, CFLAR, CHMP5, CNN2, CNR1, CSNK2A1, CTGF, CUL9, CYR61, DDIT4, DEK, DUSP1, DUT (includes EG:1854), DYNLL1, EGR1, EIF4G2, EPAS1, EPHB6, FKBP1A, FN1, FOS, GAPDH (includes EG:2597), GNB2L1, GPC1, HDAC3, HSP90AB1, HSPA5, HSPA8, IER3, IGF1R, IGF2R, IL6, ILK, IRF1, ITGA5, KLF6, LG…	97
Cell Death	cell death	cell death of breast cancer cell lines	0.102	ADM, BHLHE40, BNIP3L, CAV1, CD47, CDC42, CFLAR, CHMP5, CTGF, CYR61, DDIT4, DUSP1, FN1, HSPA5, IER3, ILK, IRF1, ITGA5, LGALS3, MUC4, PMAIP1, PRDM5, PTPN13, RAC1, RHOA, SFRP2, THBS1, TYMS	28
Cell Death	cell death	cell death of breast cell lines	0.124	CEBPD, FOS, IGF1R, ILK, IRF1, ITGA5, NPM1 (includes EG:4869), RPS6KA1, YAP1	9
Cell Death	cell death	cell death of bone marrow stromal cells	0.126	DCN, EGR1, MMP14	3
Cell Death	cell death	cell death of muscle cells	0.128	ADM, ALDOA, APP, BNIP3L, CDC42EP3, DAG1, DUSP6, FOSL1, FSTL1, GNAQ, HK1, IGF1R, IL6, IRF1, MMP2, MTPN, PDGFRB, PMAIP1, S100A1, THBS2, TIMP2, TIMP3, ZYX	23
Cell Death	cell death	cell death of chronic lymphocytic leukemia B cells	0.156	CD47, IL6, TXN	3
Cell Death	cell death	cell death of kidney cell lines	0.171	APP, BNIP3L, CDC42, CFLAR, CHMP5, DCTN2, EMP1, EMP3, FOS, GMFB, GNB2, HK1, HSPA5, IER3, IGF1R, ILK, IRF1, RAC1, SIRT2, TCF12, TFRC, YWHAQ (includes EG:10971)	22
Cell Death	cell death	cell death of epithelial cell lines	0.229	APP, BNIP3L, CDC42, CEBPD, CFLAR, CHMP5, DCTN2, EMP1, EMP3, FOS, HK1, HSPA5, IER3, IGF1R, IRF1, ITGA5, RRAS, SIRT2, TCF12, TFRC, YWHAQ (includes EG:10971)	21
Cell Death	cell death	cell death of embryonic cell lines	0.229	APP, BNIP3L, CDC42, CFLAR, CHMP5, COPS5, DCTN2, EMP1, EMP3, HK1, HSPA5, IER3, IGF1R, IRF1, SIRT2, TCF12, TFRC, YWHAQ (includes EG:10971)	18
Cell Death	apoptosis	apoptosis	0.000228	ABCE1, ACACA, ACTC1, ADM, AIFM2, AKAP12, ALDOA, ALOX12, ANXA1, ANXA7, APP, AXL, BHLHE40, BNIP3L, C1QBP, CAST, CAV1, CBFB, CCND2, CCNG1, CCT2, CD19, CD47, CDC20, CDC42, CDC42EP3, CDK4, CEBPD, CFLAR, CHMP5, CIT, CNN2, CNR1, COL2A1, COPS5, CSNK2A1, CTGF, CUL9, CYR61, DAG1, DAPK3, DCN, DDIT4, DDX3X, DUSP1, DUSP6, DUT (includes EG:1854), DYNLL1, EEF1E1, EGR1, EIF4G2, ENO1, EPAS1, EPHB6, ERC1, ERCC1, F…	171
Cell Death	apoptosis	apoptosis of eukaryotic cells	0.00232	ABCE1, ACACA, ADM, ALDOA, ALOX12, ANXA1, APP, AXL, BHLHE40, BNIP3L, CAST, CAV1, CBFB, CCND2, CCNG1, CCT2, CD19, CD47, CDC20, CDC42, CDC42EP3, CEBPD, CFLAR, CHMP5, CIT, CNN2, CNR1, COPS5, CSNK2A1, CTGF, CUL9, CYR61, DAG1, DCN, DDIT4, DDX3X, DUSP1, DUSP6, DUT (includes EG:1854), DYNLL1, EGR1, EIF4G2, ENO1, EPAS1, EPHB6, ERCC1, FHL2, FN1, FOS, FOSL1, FOXP1, FSTL1, GAPDH (includes EG:2597), GMFB, GNA…	139
Cell Death	apoptosis	apoptosis of cell lines	0.00399	ABCE1, ACACA, ADM, ALOX12, APP, AXL, BHLHE40, BNIP3L, CAST, CAV1, CBFB, CCND2, CCNG1, CCT2, CD19, CD47, CDC20, CDC42, CEBPD, CFLAR, CHMP5, CNN2, CNR1, COPS5, CSNK2A1, CTGF, CUL9, CYR61, DDIT4, DDX3X, DUSP1, DUSP6, DUT (includes EG:1854), DYNLL1, EGR1, EIF4G2, EPAS1, EPHB6, FHL2, FN1, FOS, GAPDH (includes EG:2597), GMFB, GNB2, GNB2L1, HDAC3, HK1, HSP90AB1, HSPA5, HSPA8, IER3, IGF1R, IGF2R, IL6, IL…	107
Cell Death	apoptosis	apoptosis of tumor cell lines	0.00903	ABCE1, ACACA, ADM, ALOX12, APP, BHLHE40, BNIP3L, CAST, CAV1, CCNG1, CCT2, CD47, CDC20, CDC42, CEBPD, CFLAR, CHMP5, CNN2, CNR1, CSNK2A1, CTGF, CUL9, CYR61, DDIT4, DUSP1, DUT (includes EG:1854), DYNLL1, EGR1, EIF4G2, EPAS1, EPHB6, FN1, FOS, GAPDH (includes EG:2597), GNB2L1, HDAC3, HSP90AB1, HSPA5, HSPA8, IER3, IGF1R, IGF2R, IL6, ILK, IRF1, ITGA5, KLF6, LGALS1, LGALS3, MED29, MSN, MTMR6, MUC4, NPM1 …	84
Cell Death	apoptosis	apoptosis of breast cancer cell lines	0.0862	ADM, BHLHE40, BNIP3L, CAV1, CFLAR, CHMP5, CTGF, CYR61, DDIT4, DUSP1, FN1, HSPA5, IER3, ILK, IRF1, ITGA5, LGALS3, MUC4, PMAIP1, PRDM5, PTPN13, RAC1, SFRP2, THBS1, TYMS	25
Cell Death	apoptosis	apoptosis of uterine cancer cell lines	0.126	ADM, CCT2, CYR61	3
Cell Death	apoptosis	apoptosis of breast cell lines	0.128	CEBPD, FOS, IGF1R, ILK, IRF1, ITGA5, NPM1 (includes EG:4869), YAP1	8
Cell Death	apoptosis	apoptosis of ventricular myocytes	0.2	FSTL1, MMP2, S100A1, TIMP2	4
Cell Death	inhibition	inhibition of apoptosis	0.0162	ADM, ALOX12, ANXA1, ANXA5, CAV1, CCL2, CFL1, CFLAR, DUSP1, ERC1, FN1, GNAQ, HDAC3, HSPA5, IER3, IGF1R, IL6, NOTCH2, NPM1 (includes EG:4869), PDGFRB, RARA, RTN4, SERBP1, TAX1BP1, THBS1, YWHAZ	26
Cell Death	survival	survival of gonadal cell lines	0.0854	ANTXR1, ANTXR2, FN1, ITGA5	4
Cell Death	cell viability	cell viability of hepatoma cell lines	0.128	HSPA5, IL6	2
Cell Death	cell viability	cell viability of tumor cell lines	0.213	ANTXR2, APP, C11ORF31, CCL2, CFLAR, CTGF, EEF2, GPC1, HSP90AB1, HSPA5, IGF1R, IL6, ILK, MED29, PLEKHG2, RARA	16
Cell Death	cell viability	cell viability of cell lines	0.215	ANTXR1, ANTXR2, APP, C11ORF31, CCL2, CFLAR, CTGF, EEF2, GPC1, HSP90AB1, HSPA5, IGF1R, IL6, ILK, LMNA, MED29, PLEKHG2, RARA, THBS1, THBS2	20
Cell Death	killing	killing of thymocytes	0.128	LGALS1, LGALS3	2
Cell Death	necrosis	necrosis of bone marrow stromal cells	0.128	EGR1, MMP14	2
Cellular Assembly and Organization	organization	organization of fibrils	0.000282	ANXA2, COL1A1, COL1A2, COL2A1, COL3A1, COL5A2, DCN, FKBP1A, ILK, LOX, SERPINH1	11
Cellular Assembly and Organization	organization	organization of collagen fibrils	0.00104	ANXA2, COL1A1, COL1A2, COL2A1, COL3A1, COL5A2, DCN, LOX, SERPINH1	9
Cellular Assembly and Organization	organization	organization of filaments	0.005	ALDOA, ANXA2, ARHGEF2, CFL1, COL1A1, COL1A2, COL2A1, COL3A1, COL5A2, DCN, ENAH, FAT1, FKBP1A, FN1, GAPDH (includes EG:2597), ILK, LOX, MSN, RBBP4, SERPINH1, TUBB	21
Cellular Assembly and Organization	organization	organization of cytoskeleton	0.0132	ANTXR1, APP, AXL, CD47, CDC42, CFL1, FHL2, FN1, FSCN1, ILK, MSN, MYH9, PDGFRB, PLS3, PTPN11, RAC1, RHOA, SDC2, TRIO	19
Cellular Assembly and Organization	organization	organization of actin cytoskeleton	0.0516	ANTXR1, AXL, CDC42, CFL1, FN1, FSCN1, ILK, MYH9, PDGFRB, PTPN11, RAC1, RHOA, TRIO	13
Cellular Assembly and Organization	organization	organization of F-actin	0.128	FN1, THBS1	2
Cellular Assembly and Organization	development	development of plasma membrane projections	0.00311	ACTR3, APP, CAPG, CAV1, CDC42, CIT, DCX, DOCK7 (includes EG:85440), DPYSL3, DST, GJA1, IGF1R, IL6, ILK, ITGA8 (includes EG:8516), LAMC1, MAP1B, MSN, MYH10, NCKAP1, PDIA3, PTPN11, RAC1, RAP1B, RHOA, RTN4, RYK, TSGA10, UCHL1, YWHAH	30
Cellular Assembly and Organization	development	development of neurites	0.0048	ACTR3, APP, CAV1, CDC42, CIT, DCX, DOCK7 (includes EG:85440), DPYSL3, DST, GJA1, IGF1R, IL6, ILK, LAMC1, MAP1B, MSN, MYH10, PDIA3, PTPN11, RAC1, RAP1B, RHOA, RTN4, RYK, UCHL1, YWHAH	26
Cellular Assembly and Organization	development	development of axons	0.0362	APP, DOCK7 (includes EG:85440), DST, IGF1R, LAMC1, MYH10, PDIA3, PTPN11, RAC1, RAP1B, RTN4, RYK, UCHL1	13
Cellular Assembly and Organization	formation	formation of focal adhesions	0.00404	ACTN1, CALD1, CAV1, CDC42, CTGF, FERMT2, FN1, GNAI2, GNG12, ITGA5, MMP2, MMP14, RAC1, RBBP4, RHOA, RND3, RRAS, THBS1	18
Cellular Assembly and Organization	formation	formation of filaments	0.027	ACTC1, ACTR3, APP, ARHGEF2, CALD1, CAV1, CDC42, CFL1, CTGF, DCX, DSTN, FGF7, FN1, GNAI2, GNAQ, GNG12, HSPA5, ITGA5, MAP1B, MMP2, PALLD, PTPN11, RAC1, RBBP4, RHOA, RND3, SERPINH1, SPARC, TLN1, TPM1, TUBB, VIM, ZYX	33
Cellular Assembly and Organization	formation	formation of actin filaments	0.0276	ACTR3, ARHGEF2, CALD1, CAV1, CDC42, CFL1, CTGF, DSTN, FGF7, FN1, GNAI2, GNAQ, GNG12, ITGA5, MMP2, PALLD, PTPN11, RAC1, RBBP4, RHOA, RND3, SPARC, TLN1, TPM1, ZYX	25
Cellular Assembly and Organization	formation	formation of podosomes	0.0337	ASAP1, CALD1, CDC42, PTPN11, RAC1	5
Cellular Assembly and Organization	formation	formation of actin stress fibers	0.076	ARHGEF2, CALD1, CAV1, CTGF, FGF7, FN1, GNAI2, GNAQ, GNG12, ITGA5, MMP2, PALLD, RAC1, RBBP4, RHOA, RND3, SPARC, TLN1, ZYX	19
Cellular Assembly and Organization	formation	formation of filopodia	0.105	ACTR3, AKAP12, CD47, CDC42, CTGF, CYR61, DAG1, EEF1A1, ENAH, FGF7, FN1, MAP1B, RHOA, SDC2	14
Cellular Assembly and Organization	formation	delay in formation of filaments	0.126	APP, CTGF, FN1	3
Cellular Assembly and Organization	formation	formation of plasma membrane projections	0.128	ABI1, ACTR3, AKAP12, ASAP1, CAPN2, CAST, CD47, CDC42, CTGF, CYR61, DAG1, EEF1A1, ENAH, FGF7, FN1, ILK, MAP1B, PARVA, PDGFRB, RAC1, RAP1B, RHOA, SDC2, THBS1, TNFRSF12A, TPM1	26
Cellular Assembly and Organization	formation	formation of neurite branches	0.128	RAC1, RHOA	2
Cellular Assembly and Organization	biogenesis	biogenesis of actin cytoskeleton	0.00903	ARPC5, CDC42, CFL1, CORO1C, DYNLL1, ENAH, FSCN1, ILK, MYH10, PARVA, PDLIM7, RAC1, RHOA, RND3, TLN1, TMSB10	16
Cellular Assembly and Organization	biogenesis	biogenesis of cytoskeleton	0.0115	ARPC5, CDC42, CFL1, CNN2, CORO1C, DOCK7 (includes EG:85440), DST, DYNLL1, ENAH, FSCN1, ILK, MYH10, PARVA, PDLIM7, RAC1, RHOA, RND3, TAGLN, TLN1, TMSB10, TPM1, ZAK	22
Cellular Assembly and Organization	biogenesis	biogenesis of vesicles	0.117	ANXA2, CAV1, CHMP4A, EPS15	4
Cellular Assembly and Organization	biogenesis	biogenesis of protein-RNA complex	0.156	RPL5, RPL7, RPL26	3
Cellular Assembly and Organization	budding	budding of vesicles	0.0129	ANXA2, AP1S2, AP2B1, SEC31A, VPS37B	5
Cellular Assembly and Organization	outgrowth	outgrowth of neurites	0.0152	APP, BASP1, CD47, CDC42, CNR1, DCX, DOK4, FGF7, FN1, GJA1, GNAQ, IL6, MAP1B, MYH9, MYH10, PALLD, PDGFRB, PDIA3, PTPN11, RAC1, RAP1B, RBBP4, RHOA, RTN4, SERPINE2, THBS1, TNFRSF12A, TRIO, TXN, VAPA, VCAN, VIM, YWHAZ	33
Cellular Assembly and Organization	growth	growth of neurites	0.0303	APP, BASP1, CD47, CDC42, CNR1, DCX, DOK4, FGF7, FN1, GJA1, GNAQ, IL6, MAP1B, MMP2, MYH9, MYH10, PALLD, PDGFRB, PDIA3, PTPN11, RAC1, RAP1B, RBBP4, RHOA, RTN4, SERPINE2, THBS1, TNFRSF12A, TRIO, TXN, VAPA, VCAN, VIM, YWHAZ	34
Cellular Assembly and Organization	morphogenesis	morphogenesis of neurites	0.0362	ACTR3, APP, CIT, DCX, DOCK7 (includes EG:85440), DPYSL3, GJA1, IGF1R, IL6, ILK, MAP1B, MYH10, PDIA3, RAC1, RHOA, YWHAH	16
Cellular Assembly and Organization	morphogenesis	morphogenesis of dendrites	0.128	ACTR3, APP, CIT, DCX, ILK, MAP1B, RAC1, RHOA, YWHAH	9
Cellular Assembly and Organization	adhesion	adhesion of cell-associated matrix	0.0381	ADAM9, COL3A1, CTGF, ECM2, FN1, LYVE1, MUC4, PKD2 (includes EG:5311), RHOA, SGCE	10
Cellular Assembly and Organization	morphology	morphology of cytoskeleton	0.0397	ARHGEF2, MARCKSL1, PALLD, PRKAR1A, RAC1, SPARC, TMSB4X, YWHAZ	8
Cellular Assembly and Organization	morphology	morphology of actin cytoskeleton	0.0907	ARHGEF2, RAC1, SPARC, TMSB4X, YWHAZ	5
Cellular Assembly and Organization	morphology	morphology of filaments	0.128	ABI1, LUM, PCOLCE, TPM1	4
Cellular Assembly and Organization	morphology	morphology of nucleus	0.228	APP, DAPK3, LMNA, SEPT7, VIM	5
Cellular Assembly and Organization	reorganization	reorganization of actin cytoskeleton	0.0397	ANTXR1, AXL, CDC42, CFL1, FN1, ILK, MYH9, PTPN11, RAC1, RHOA, TRIO	11
Cellular Assembly and Organization	reorganization	reorganization of cytoskeleton	0.0625	ANTXR1, APP, AXL, CD47, CDC42, CFL1, FN1, ILK, MSN, MYH9, PTPN11, RAC1, RHOA, TRIO	14
Cellular Assembly and Organization	contraction	contraction of cytoskeleton	0.0769	CDC42, RAC1, RHOA	3
Cellular Assembly and Organization	contraction	contraction of actin cytoskeleton	0.128	CDC42, RAC1	2
Cellular Assembly and Organization	function	function of cytoskeleton	0.0769	CDC42, RAC1, RHOA	3
Cellular Assembly and Organization	fusion	fusion of liposome	0.0769	ANXA1, ANXA2, APP	3
Cellular Assembly and Organization	quantity	quantity of focal adhesions	0.0862	CALD1, CAV1, FN1, GNB2L1, RAC1, RHOA, SPARC	7
Cellular Assembly and Organization	quantity	quantity of filaments	0.192	APP, CFL1, FMOD, FN1, GNB2L1, HSPG2 (includes EG:3339), IL6, MAP1B, RBBP4, RND3, SERPINH1, TPM1, VIM	13
Cellular Assembly and Organization	retraction	retraction of plasma membrane projections	0.0866	APP, CDC42, FN1, GNAQ, MSN, MYH9, MYH10, RHOA, RRAS, RYK	10
Cellular Assembly and Organization	retraction	retraction of neurites	0.227	APP, GNAQ, MYH9, MYH10, RHOA, RRAS, RYK	7
Cellular Assembly and Organization	assembly	assembly of filaments	0.0871	ACTC1, ACTR3, CAV1, CDC42, CFL1, DCX, DSTN, FN1, ITGA5, MAP1B, PTPN11, RAC1, RHOA, TLN1, TUBB, VIM	16
Cellular Assembly and Organization	assembly	assembly of actin filaments	0.13	ACTR3, CDC42, CFL1, DSTN, FN1, ITGA5, PTPN11, RAC1, RHOA, TLN1	10
Cellular Assembly and Organization	induction	induction of cellular protrusions	0.126	CDC42, CHP, RAC1	3
Cellular Assembly and Organization	nucleation	nucleation of actin filaments	0.126	ABI1, CDC42, NCKAP1	3
Cellular Assembly and Organization	nucleation	nucleation of actin	0.157	ACTR3, ARPC3, ARPC4, ARPC5	4
Cellular Assembly and Organization	orientation	orientation of filaments	0.126	CDC42, DST, MARCKSL1	3
Cellular Assembly and Organization	polymerization	polymerization of filaments	0.128	ACTR3, CAV1, CDC42, CFL1, DCX, DSTN, MAP1B, RAC1, RHOA, TUBB	10
Cellular Assembly and Organization	polymerization	polymerization of actin	0.205	CD47, CDC42, CIT, DSTN, ENAH, RAC1, RHOA	7
Cellular Assembly and Organization	alignment	alignment of actin filaments	0.128	DST, MARCKSL1	2
Cellular Assembly and Organization	extension	extension of actin cytoskeleton	0.128	CDC42, RAC1	2
Cellular Assembly and Organization	polarization	polarization of podosomes	0.128	CDC42, RAC1	2
Cellular Assembly and Organization	thickness	thickness of fibrils	0.128	LUM, SERPINH1	2
Cellular Assembly and Organization	cross-linkage	cross-linkage of actin filaments	0.156	AFAP1, CALD1, CDC42	3
Cellular Assembly and Organization	generation	generation of filaments	0.157	APP, COL2A1, GNAQ, RHOA	4
Cellular Function and Maintenance	organization	organization of fibrils	0.000282	ANXA2, COL1A1, COL1A2, COL2A1, COL3A1, COL5A2, DCN, FKBP1A, ILK, LOX, SERPINH1	11
Cellular Function and Maintenance	organization	organization of collagen fibrils	0.00104	ANXA2, COL1A1, COL1A2, COL2A1, COL3A1, COL5A2, DCN, LOX, SERPINH1	9
Cellular Function and Maintenance	organization	organization of filaments	0.005	ALDOA, ANXA2, ARHGEF2, CFL1, COL1A1, COL1A2, COL2A1, COL3A1, COL5A2, DCN, ENAH, FAT1, FKBP1A, FN1, GAPDH (includes EG:2597), ILK, LOX, MSN, RBBP4, SERPINH1, TUBB	21
Cellular Function and Maintenance	organization	organization of cytoskeleton	0.0132	ANTXR1, APP, AXL, CD47, CDC42, CFL1, FHL2, FN1, FSCN1, ILK, MSN, MYH9, PDGFRB, PLS3, PTPN11, RAC1, RHOA, SDC2, TRIO	19
Cellular Function and Maintenance	organization	organization of actin cytoskeleton	0.0516	ANTXR1, AXL, CDC42, CFL1, FN1, FSCN1, ILK, MYH9, PDGFRB, PTPN11, RAC1, RHOA, TRIO	13
Cellular Function and Maintenance	organization	organization of F-actin	0.128	FN1, THBS1	2
Cellular Function and Maintenance	movement	movement of organelle	0.00201	ACTC1, APP, BET1L, DCTN2, DST, DYNC1I2, DYNLL1, ERC1, KIF5B, KTN1, MYH9, MYH10, NPC1, VPS26A	14
Cellular Function and Maintenance	movement	movement of microtubules	0.117	DYNC1I2, DYNLL1, KIF5B, KTN1	4
Cellular Function and Maintenance	reorganization	reorganization of actin cytoskeleton	0.0397	ANTXR1, AXL, CDC42, CFL1, FN1, ILK, MYH9, PTPN11, RAC1, RHOA, TRIO	11
Cellular Function and Maintenance	reorganization	reorganization of cytoskeleton	0.0625	ANTXR1, APP, AXL, CD47, CDC42, CFL1, FN1, ILK, MSN, MYH9, PTPN11, RAC1, RHOA, TRIO	14
Cellular Function and Maintenance	function	function of cytoskeleton	0.0769	CDC42, RAC1, RHOA	3
Cellular Function and Maintenance	cytostasis	cytostasis of leukemia cell lines	0.128	CD19, IL6, PRKAR1A, RACGAP1	4
Cellular Function and Maintenance	glycolysis	glycolysis of leukocyte cell lines	0.128	HK1, SLC2A1	2
Cellular Function and Maintenance	relaxation	relaxation of vascular smooth muscle cells	0.128	CD47, THBS1	2
Cellular Function and Maintenance	assembly	assembly of actin filaments	0.13	ACTR3, CDC42, CFL1, DSTN, FN1, ITGA5, PTPN11, RAC1, RHOA, TLN1	10
Cellular Function and Maintenance	endocytosis	endocytosis of cells	0.143	ABI1, APP, CAV1, CDC42, EPS15, RAC1, RHOA	7
Cellular Function and Maintenance	macropinocytosis	macropinocytosis by cells	0.156	ABI1, CDC42, RHOA	3
Cellular Function and Maintenance	polymerization	polymerization of actin	0.205	CD47, CDC42, CIT, DSTN, ENAH, RAC1, RHOA	7
Cellular Function and Maintenance	contact growth inhibition	contact growth inhibition	0.215	CDK4, EGR1, GJA1, IGF1R, IL6, IRF1, KLF6, LTBP1, PRKAR1A, RAC1, RARA, RSU1, ST5	13
Cellular Development	morphogenesis	morphogenesis of cells	0.000391	ANTXR1, ANXA5, ARHGEF2, ARPC3, ASAP1, BASP1, CAPG, CAST, CCL2, CD19, CD47, CDC42, CFL1, CNN2, COL1A1, CYR61, DCN, DCTN2, EPHB6, FAT1, FGF7, FN1, GNAQ, GNB2L1, GNG12, HSPG2 (includes EG:3339), IGF1R, IL6, ILK, ITGA5, ITGA8 (includes EG:8516), KCNN4, LGALS3, LPP, MMP2, MYH9, NCKAP1, PALLD, PLEKHG2, PTPN11, RAC1, RHOA, RND3, RRAS, RTN4, SPARC, THBS1, THBS2, TIMP2, TLN1, TPM1, TSGA10, VEGFC, ZAK	54
Cellular Development	morphogenesis	morphogenesis of endothelial cell lines	0.215	LGALS3, MMP2, TIMP2	3
Cellular Development	developmental process	developmental process of tumor cell lines	0.000761	ADM, AKAP12, AKIRIN2, AMD1, ANTXR1, ANXA1, ANXA2, ANXA7, C1QBP, CAST, CAV1, CCND2, CD19, CDC42, CDK4, CEBPD, COL14A1, COL6A3, CTGF, CTSK, CYR61, DCN, DCX, DLG5, DNAJB4, DUSP1, EGR1, EIF1, EIF4B, ENO1, EPHB6, FGF7, FGF10, FN1, FOS, FOSL1, GJA1, GPC1, HDAC3, HSPA5, ID3, IER3, IGF1R, IGF2R, IL6, ILK, IRF1, ITGA5, LGALS1, LGALS3, LOX, MCM2, MMP14, MUC4, NCKAP1, NME2, NOTCH2, PDCD10, PDGFRB, PDIA3, PP…	84
Cellular Development	developmental process	developmental process of muscle cells	0.0245	CCL2, CEBPD, DUSP1, FGF10, FOS, FOXP1, GNAQ, ID3, IL6, ILK, LAMC1, LGALS1, LMNA, LOX, MBNL1, MMP2, MMP14, MTPN, PDGFRB, PRRX1, PTPN11, RAB1A, RARA, RCAN1, THBS1, TNFRSF12A	26
Cellular Development	developmental process	developmental process of fibroblasts	0.0445	CCL2, CDK4, DUSP1, FOSL1, GRB10, IGF1R, IL6, LDHA, MAP2K3, PTPN11, RAC1, RAP1B, RARA, RHOA, TPM1, TXN, VCAN	17
Cellular Development	developmental process	developmental process of cardiomyocytes	0.11	DUSP1, FOXP1, GNAQ, ID3, MTPN, PTPN11, RAB1A, RARA	8
Cellular Development	developmental process	developmental process of endothelial cell lines	0.156	ALOX12, CDK4, COL1A1, CYR61, ID3, LGALS3, MMP2, RAP1B, THBS1, THBS2, TIMP2, TNFRSF12A	12
Cellular Development	developmental process	developmental process of fibroblast cell lines	0.196	ACACA, AKAP12, CAST, CAV1, CBFB, CDK4, COL1A1, DDX3X, FAM20C, FGF10, FHL2, FN1, FOS, GNB2L1, IER3, IGF1R, IL6, IRF1, JUNB, LMNA, LOX, MAP2K3, NPM1 (includes EG:4869), RAC1, RYK, TFRC, TPM1	27
Cellular Development	developmental process	developmental process of tumor cells	0.227	CAV1, DCN, DUSP1, EFEMP2, EGR1, HSPG2 (includes EG:3339), IL6, ILK, LGALS3, LUM, PEG10, RARA, RCAN1, TAX1BP3, TFG, THBS1, TIMP2, TIMP3, ZMAT3	19
Cellular Development	shape change	shape change of eukaryotic cells	0.00086	ANTXR1, ANXA5, ARPC3, ASAP1, BASP1, CAPG, CAST, CCL2, CD19, CD47, CDC42, CNN2, CYR61, DCN, DCTN2, EPHB6, FN1, GNAQ, GNB2L1, GNG12, HSPG2 (includes EG:3339), IL6, ILK, ITGA5, KCNN4, LPP, MYH9, PALLD, PLEKHG2, PTPN11, RAC1, RHOA, RND3, RRAS, RTN4, SPARC, THBS1, THBS2, TLN1, TPM1, VEGFC, ZAK	42
Cellular Development	shape change	shape change of normal cells	0.00122	ARPC3, BASP1, CAPG, CAST, CCL2, CD19, CD47, CDC42, CNN2, CYR61, DCN, DCTN2, FN1, IL6, ITGA5, KCNN4, LPP, MYH9, PALLD, RAC1, RHOA, RTN4, SPARC, THBS1, THBS2, TLN1, VEGFC	27
Cellular Development	shape change	shape change of blood cells	0.0029	CAPG, CAST, CCL2, CD19, CD47, CDC42, CNN2, DCTN2, FN1, ITGA5, KCNN4, MYH9, RAC1, THBS1	14
Cellular Development	shape change	shape change of leukocytes	0.00332	CAPG, CCL2, CD19, CD47, CDC42, CNN2, DCTN2, FN1, ITGA5, KCNN4, MYH9, RAC1, THBS1	13
Cellular Development	shape change	shape change of fibroblast cell lines	0.0121	ASAP1, CAST, CDC42, FN1, GNB2L1, GNG12, PALLD, PLEKHG2, PTPN11, RHOA, RTN4, THBS1, ZAK	13
Cellular Development	shape change	shape change of cell lines	0.0245	ANTXR1, ANXA5, ASAP1, CAST, CDC42, CYR61, EPHB6, FN1, GNAQ, GNB2L1, GNG12, HSPG2 (includes EG:3339), IL6, ILK, ITGA5, PALLD, PLEKHG2, PTPN11, RAC1, RHOA, RND3, RRAS, RTN4, THBS1, TPM1, ZAK	26
Cellular Development	shape change	shape change of lymphocytes	0.0389	CD19, CD47, KCNN4, MYH9, RAC1, THBS1	6
Cellular Development	shape change	shape change of connective tissue cells	0.124	CDC42, FN1, IL6, LPP, PALLD, RAC1, SPARC, THBS2	8
Cellular Development	shape change	shape change of macrophages	0.128	CAPG, CNN2, DCTN2, FN1	4
Cellular Development	shape change	shape change of fibroblasts	0.159	CDC42, FN1, LPP, PALLD, RAC1, SPARC, THBS2	7
Cellular Development	shape change	shape change of embryonic cell lines	0.2	ANTXR1, ASAP1, FN1, RRAS	4
Cellular Development	growth	growth of tumor cell lines	0.00232	ADM, AKAP12, AKIRIN2, ANTXR1, ANXA1, ANXA7, CAV1, CD19, CDC42, CDK4, CEBPD, COL14A1, COL6A3, CTGF, CYR61, DCN, DCX, DLG5, DNAJB4, EGR1, EIF1, EIF4B, EPHB6, FGF7, FGF10, FN1, FOSL1, GJA1, GPC1, HDAC3, HSPA5, IER3, IGF1R, IGF2R, IL6, ILK, IRF1, ITGA5, LGALS1, LGALS3, LOX, MCM2, MMP14, MUC4, NME2, NOTCH2, PDCD10, PDIA3, PPT1, PRKAR1A, PTPN13, RAC1, RARA, RPS6KA1, S100A1, SDC2, SMOX, STRAP, THBS1, TI…	68
Cellular Development	growth	growth of breast cancer cell lines	0.0603	CAV1, CEBPD, COL6A3, CTGF, CYR61, DCN, GJA1, GPC1, IER3, IGF1R, IL6, LGALS1, LGALS3, PDIA3, RARA, S100A1, SMOX, TPM1, TXN, TYMS, YWHAQ (includes EG:10971)	21
Cellular Development	growth	growth of ovarian cancer cell lines	0.0862	CAV1, DCN, FOSL1, LGALS1, MCM2, NME2, PRKAR1A, RARA, TMSB10	9
Cellular Development	growth	growth of fibroblasts	0.113	CDK4, DUSP1, FOSL1, GRB10, IGF1R, LDHA, MAP2K3, RAC1, RAP1B, RARA, RHOA, TPM1, TXN	13
Cellular Development	growth	growth of melanoma cell lines	0.128	AKIRIN2, ANTXR1, CEBPD, IL6, ILK, LGALS1, LGALS3, THBS1	8
Cellular Development	growth	growth of tumor cells	0.136	CAV1, DCN, DUSP1, EFEMP2, EGR1, HSPG2 (includes EG:3339), IL6, ILK, LGALS3, LUM, PEG10, RCAN1, TAX1BP3, TFG, THBS1, TIMP2, TIMP3, ZMAT3	18
Cellular Development	growth	growth of muscle cells	0.137	CEBPD, DUSP1, FOS, GNAQ, ID3, IL6, PRRX1, RAB1A, THBS1	9
Cellular Development	growth	growth of fibroblast cell lines	0.143	AKAP12, CAST, CAV1, CBFB, CDK4, COL1A1, DDX3X, FN1, FOS, GNB2L1, IER3, IGF1R, IRF1, JUNB, LMNA, LOX, MAP2K3, NPM1 (includes EG:4869), RAC1, RYK, TFRC, TPM1	22
Cellular Development	growth	arrest in growth of fibroblast cell lines	0.182	AKAP12, CAV1, CDK4, FOS, LMNA, MAP2K3	6
Cellular Development	cell spreading	cell spreading of eukaryotic cells	0.00513	ANTXR1, ARPC3, ASAP1, CAST, CD19, CD47, CDC42, CNN2, CYR61, DCTN2, EPHB6, FN1, GNB2L1, HSPG2 (includes EG:3339), ILK, ITGA5, LPP, PALLD, PLEKHG2, RAC1, RHOA, RTN4, THBS1, THBS2, TLN1, TPM1	26
Cellular Development	cell spreading	cell spreading of normal cells	0.0148	ARPC3, CAST, CD19, CD47, CDC42, CNN2, DCTN2, FN1, ITGA5, LPP, PALLD, RAC1, RHOA, THBS1, THBS2, TLN1	16
Cellular Development	cell spreading	cell spreading of blood cells	0.0381	CAST, CD19, CD47, CDC42, CNN2, DCTN2, FN1, ITGA5, RAC1, THBS1	10
Cellular Development	cell spreading	cell spreading of fibroblast cell lines	0.0603	ASAP1, CAST, FN1, GNB2L1, PALLD, PLEKHG2, RTN4, THBS1	8
Cellular Development	cell spreading	cell spreading of fibroblasts	0.102	CDC42, FN1, LPP, PALLD, RAC1, THBS2	6
Cellular Development	cell spreading	cell spreading of cell lines	0.105	ANTXR1, ASAP1, CAST, CYR61, EPHB6, FN1, GNB2L1, HSPG2 (includes EG:3339), ILK, ITGA5, PALLD, PLEKHG2, RTN4, THBS1, TPM1	15
Cellular Development	cell spreading	cell spreading of leukocytes	0.124	CD19, CD47, CDC42, CNN2, DCTN2, FN1, ITGA5, RAC1	8
Cellular Development	cell spreading	cell spreading of B lymphocytes	0.156	CD19, CD47, RAC1	3
Cellular Development	cell spreading	cell spreading of embryonic cell lines	0.156	ANTXR1, ASAP1, FN1	3
Cellular Development	cell spreading	cell spreading of macrophages	0.215	CNN2, DCTN2, FN1	3
Cellular Development	cell rounding	cell rounding of fibroblast cell lines	0.0311	CDC42, GNG12, PTPN11, RHOA	4
Cellular Development	cell rounding	cell rounding of cell lines	0.128	CDC42, FN1, GNAQ, GNG12, PTPN11, RHOA, RRAS	7
Cellular Development	cell rounding	cell rounding of eukaryotic cells	0.128	CDC42, FN1, GNAQ, GNG12, PTPN11, RHOA, RRAS, SPARC	8
Cellular Development	synaptogenesis	synaptogenesis of neurons	0.0769	APP, THBS1, THBS2	3
Cellular Development	synaptogenesis	synaptogenesis of retinal ganglion cells	0.128	THBS1, THBS2	2
Cellular Development	maturation	maturation of muscle cells	0.126	FOXP1, MMP2, MMP14	3
Cellular Development	differentiation	differentiation of cells	0.128	ABI1, ACACA, ACTR3, AMD1, ANXA1, ANXA2, APP, ASPN, ATF4, AXL, BHLHE40, BMP1, BTG3, C1QBP, CAST, CBFB, CCL2, CCND2, CD47, CD164, CDC42, CDK4, CEBPD, CNR1, COL2A1, CTGF, CTSK, DAG1, DAPK3, DCN, DUSP1, EGR1, EIF4G2, ENO1, EPAS1, FAM20C, FGF7, FGF10, FHL2, FN1, FNDC3B, FOS, FOSL1, FOXP1, FSCN1, GNAQ, HSPG2 (includes EG:3339), ID3, IGF1R, IGF2R, IL6, ILK, IRF1, IRX3, ITGA5, JUNB, KLF10, LAMA4, LAMC1, …	98
Cellular Development	angiogenesis	angiogenesis of megakaryocytes	0.128	THBS1, THBS2	2
Cellular Development	ruffling	ruffling of cervical cancer cell lines	0.128	CDC42, RAC1	2
Cellular Development	osteoclastogenesis	osteoclastogenesis of leukocytes	0.164	ADM, CAST, FOS, IL6, RARA	5
Cellular Development	development	development of cells	0.2	ADM, ANTXR1, ANXA1, ANXA5, APP, ARHGEF2, ARPC3, ASAP1, AXL, BASP1, CAPG, CAST, CCL2, CD19, CD47, CDC42, CFL1, CFLAR, CNN2, CNR1, COL1A1, CYR61, DCN, DCTN2, DUSP1, EGR1, ENAH, EPAS1, EPHB6, ERCC1, FAT1, FGF7, FN1, FOS, FOXP1, GAPDH (includes EG:2597), GNAQ, GNB2L1, GNG12, HSPG2 (includes EG:3339), ID3, IER3, IGF1R, IGF2R, IL6, ILK, IRF1, ITGA5, ITGA8 (includes EG:8516), JUNB, KCNN4, KLF10, LGALS1,…	89
Cellular Development	sprouting	sprouting of eukaryotic cells	0.227	BASP1, CYR61, DCN, IL6, RTN4, THBS1, VEGFC	7
Cell Cycle	cell division process	cell division process	0.000726	ADM, AKAP12, ANAPC5, ANXA1, APP, ARL8B, AXL, BHLHE40, BTG3, C1QBP, CALM2, CAPN2, CAST, CAV1, CCND2, CCNG1, CCNG2, CD19, CDC20, CDC42, CDK4, CEBPD, CFL1, CIT, CKS2, COL1A1, COPS5, CSNK2A1, CYR61, DCN, DCTN2, DCX, DDR2, DDX3X, DEK, DNAJB4, DSTN, DUSP1, DYNC1LI1, EGR1, EIF3E, EIF4G2, EPB41L1, ERCC1, FGF7, FGF10, FKBP1A, FN1, FOS, FOSL1, GJA1, GNAI2, GNB2L1, GPC1, GRB10, HDAC3, HSPA8, HUS1, ID3, IER3…	115
Cell Cycle	cell division process	arrest in cell division process	0.000761	AKAP12, BHLHE40, C1QBP, CAPN2, CAV1, CCND2, CCNG1, CCNG2, CD19, CDC20, CDC42, CDK4, CEBPD, CKS2, COL1A1, COPS5, CSNK2A1, CYR61, DCN, DCTN2, DCX, DUSP1, EGR1, EIF3E, EIF4G2, EPB41L1, ERCC1, FKBP1A, FN1, FOS, GPC1, ID3, IL6, ILK, ITGA5, KLF6, LGALS1, LGALS3, LMNA, MAP2K3, MED29, NOTCH2, NPM1 (includes EG:4869), PCM1, PGAM2, PKD2 (includes EG:5311), PRDM5, PTPN11, RARA, RHOA, RPL5, SDC2, SPARC, TFRC…	60
Cell Cycle	cell division process	arrest in cell division process of eukaryotic cells	0.0121	AKAP12, BHLHE40, C1QBP, CAV1, CCND2, CCNG1, CCNG2, CD19, CDC42, CDK4, CEBPD, CKS2, COL1A1, COPS5, CYR61, DCN, DCX, DUSP1, EGR1, EIF3E, EPB41L1, ERCC1, FN1, FOS, GPC1, ID3, IL6, ITGA5, LGALS1, LGALS3, LMNA, MAP2K3, MED29, NOTCH2, NPM1 (includes EG:4869), PCM1, PRDM5, PTPN11, RHOA, RPL5, TFRC, TIMP2, TYMS, XPC	44
Cell Cycle	cell division process	cell division process of cell lines	0.0168	ADM, AKAP12, APP, AXL, BHLHE40, CAST, CAV1, CCND2, CCNG1, CCNG2, CD19, CDC42, CDK4, CEBPD, CKS2, COPS5, CSNK2A1, CYR61, DCN, DCX, DDX3X, DNAJB4, DUSP1, EGR1, EIF3E, EPB41L1, FGF7, FGF10, FN1, FOS, GJA1, GNAI2, GNB2L1, ID3, IER3, IGF1R, IL6, ILK, IRF1, ITGA5, LGALS1, LGALS3, LMNA, MAP2K3, MED29, NEDD4L, NOTCH2, NPM1 (includes EG:4869), PCM1, PCNA, PDGFRB, PRDM5, PTPN11, RAC1, RHOA, RPL5, SPARC, TF…	64
Cell Cycle	cell division process	cell division process of eukaryotic cells	0.0303	ADM, AKAP12, APP, AXL, BHLHE40, C1QBP, CAST, CAV1, CCND2, CCNG1, CCNG2, CD19, CDC42, CDK4, CEBPD, CKS2, COL1A1, COPS5, CSNK2A1, CYR61, DCN, DCX, DDR2, DDX3X, DNAJB4, DUSP1, EGR1, EIF3E, EPB41L1, ERCC1, FGF7, FGF10, FN1, FOS, GJA1, GNAI2, GNB2L1, GPC1, GRB10, ID3, IER3, IGF1R, IL6, ILK, IRF1, ITGA5, JUNB, LGALS1, LGALS3, LMNA, MAP2K3, MED29, NEDD4L, NOTCH2, NPM1 (includes EG:4869), PCM1, PCNA, PDG…	74
Cell Cycle	cell division process	arrest in cell division process of cell lines	0.0397	AKAP12, BHLHE40, CAV1, CCND2, CCNG1, CCNG2, CD19, CDC42, CDK4, CEBPD, CKS2, COPS5, CYR61, DCN, DCX, DUSP1, EIF3E, EPB41L1, ID3, IL6, ITGA5, LGALS1, LGALS3, LMNA, MAP2K3, MED29, NOTCH2, NPM1 (includes EG:4869), PCM1, PRDM5, PTPN11, RHOA, RPL5, TFRC, TIMP2, TYMS, XPC	37
Cell Cycle	cell division process	arrest in cell division process of tumor cell lines	0.129	BHLHE40, CAV1, CCNG1, CD19, CDC42, CDK4, CEBPD, CKS2, CYR61, DCN, DCX, DUSP1, EIF3E, EPB41L1, ID3, IL6, ITGA5, LGALS1, LGALS3, MED29, NOTCH2, NPM1 (includes EG:4869), PRDM5, RPL5, TYMS, XPC	26
Cell Cycle	cell division process	cell division process of tumor cell lines	0.136	AXL, BHLHE40, CAV1, CCND2, CCNG1, CCNG2, CD19, CDC42, CDK4, CEBPD, CKS2, COPS5, CSNK2A1, CYR61, DCN, DCX, DNAJB4, DUSP1, EGR1, EIF3E, EPB41L1, GJA1, GNAI2, ID3, IER3, IGF1R, IL6, ITGA5, LGALS1, LGALS3, MED29, NEDD4L, NOTCH2, NPM1 (includes EG:4869), PCNA, PRDM5, RAC1, RHOA, RPL5, THBS1, TYMS, XPC, YWHAQ (includes EG:10971)	43
Cell Cycle	cell division process	cell division process of fibroblast cell lines	0.168	ADM, AKAP12, APP, CAST, CAV1, CCND2, CDC42, CDK4, CKS2, COPS5, DDX3X, FOS, GNB2L1, ID3, IRF1, LMNA, MAP2K3, PTPN11, TGIF1	19
Cell Cycle	cell division process	arrest in cell division process of breast cancer cell lines	0.203	BHLHE40, CAV1, CCNG1, DCN, IL6, LGALS1, LGALS3, PRDM5, TYMS	9
Cell Cycle	cell stage	arrest in cell stage	0.00257	AKAP12, BHLHE40, CAPN2, CAV1, CCND2, CCNG1, CDC20, CDC42, CDK4, CEBPD, CKS2, COPS5, CSNK2A1, CYR61, DCN, DCTN2, DCX, DUSP1, EGR1, EIF3E, EPB41L1, ERCC1, FKBP1A, FN1, FOS, GPC1, ID3, IL6, ITGA5, KLF6, LGALS1, LGALS3, LMNA, MAP2K3, MED29, NOTCH2, PRDM5, PTPN11, RPL5, SDC2, TFRC, TIMP2, TYMS, XPC, ZWINT (includes EG:11130)	45
Cell Cycle	cell stage	cell stage	0.0038	ADM, AKAP12, ANAPC5, APP, AXL, BHLHE40, BTG3, CAPN2, CAV1, CCND2, CCNG1, CCNG2, CDC20, CDC42, CDK4, CEBPD, CFL1, CIT, CKS2, COPS5, CSNK2A1, CYR61, DCN, DCTN2, DCX, DDX3X, DSTN, DUSP1, EGR1, EIF3E, EPB41L1, ERCC1, FGF7, FGF10, FKBP1A, FN1, FOS, GJA1, GNAI2, GNB2L1, GPC1, GRB10, HDAC3, HUS1, ID3, IGF1R, IL6, ITGA5, JUNB, KLF6, LGALS1, LGALS3, LMNA, MAP2K3, MED29, MYH9, NEDD4L, NOTCH2, NPM1 (include…	84
Cell Cycle	cell stage	arrest in cell stage of eukaryotic cells	0.0106	AKAP12, BHLHE40, CAV1, CCND2, CCNG1, CDC42, CDK4, CEBPD, CKS2, COPS5, CYR61, DCN, DCX, DUSP1, EGR1, EIF3E, EPB41L1, ERCC1, FN1, FOS, GPC1, ID3, IL6, ITGA5, LGALS1, LGALS3, LMNA, MAP2K3, MED29, NOTCH2, PRDM5, PTPN11, RPL5, TFRC, TIMP2, TYMS, XPC	37
Cell Cycle	cell stage	arrest in cell stage of cell lines	0.0284	AKAP12, BHLHE40, CAV1, CCND2, CCNG1, CDC42, CDK4, CEBPD, CKS2, COPS5, CYR61, DCN, DCX, DUSP1, EIF3E, EPB41L1, ID3, IL6, ITGA5, LGALS1, LGALS3, LMNA, MAP2K3, MED29, NOTCH2, PRDM5, PTPN11, RPL5, TFRC, TIMP2, TYMS, XPC	32
Cell Cycle	cell stage	cell stage of cell lines	0.102	AKAP12, BHLHE40, CAV1, CCND2, CCNG1, CCNG2, CDC42, CDK4, CEBPD, CKS2, COPS5, CYR61, DCN, DCX, DDX3X, DUSP1, EIF3E, EPB41L1, FN1, FOS, GJA1, GNAI2, GNB2L1, ID3, IGF1R, IL6, ITGA5, LGALS1, LGALS3, LMNA, MAP2K3, MED29, NEDD4L, NOTCH2, NPM1 (includes EG:4869), PRDM5, PTPN11, RHOA, RPL5, TFRC, TIMP2, TYMS, XPC, YWHAQ (includes EG:10971)	44
Cell Cycle	cell stage	cell stage of eukaryotic cells	0.128	AKAP12, APP, BHLHE40, CAV1, CCND2, CCNG1, CCNG2, CDC42, CDK4, CEBPD, CKS2, COPS5, CYR61, DCN, DCX, DDX3X, DUSP1, EGR1, EIF3E, EPB41L1, ERCC1, FN1, FOS, GJA1, GNAI2, GNB2L1, GPC1, GRB10, ID3, IGF1R, IL6, ITGA5, JUNB, LGALS1, LGALS3, LMNA, MAP2K3, MED29, NEDD4L, NOTCH2, NPM1 (includes EG:4869), PRDM5, PTPN11, RAC1, RHOA, RPL5, TFRC, TIMP2, TYMS, XPC, YWHAQ (includes EG:10971)	51
Cell Cycle	cell stage	arrest in cell stage of tumor cell lines	0.136	BHLHE40, CCNG1, CDC42, CDK4, CEBPD, CYR61, DCN, DCX, DUSP1, EIF3E, EPB41L1, ID3, IL6, ITGA5, LGALS1, LGALS3, MED29, NOTCH2, PRDM5, RPL5, TYMS, XPC	22
Cell Cycle	cell stage	cell stage of tumor cell lines	0.215	BHLHE40, CCND2, CCNG1, CCNG2, CDC42, CDK4, CEBPD, COPS5, CYR61, DCN, DCX, DUSP1, EIF3E, EPB41L1, GJA1, GNAI2, ID3, IGF1R, IL6, ITGA5, LGALS1, LGALS3, MED29, NEDD4L, NOTCH2, NPM1 (includes EG:4869), PRDM5, RHOA, RPL5, TYMS, XPC, YWHAQ (includes EG:10971)	32
Cell Cycle	interphase	arrest in interphase of eukaryotic cells	0.00729	AKAP12, BHLHE40, CAV1, CCND2, CCNG1, CDC42, CDK4, CEBPD, CKS2, COPS5, CYR61, DCN, DCX, DUSP1, EGR1, EPB41L1, ERCC1, FN1, FOS, GPC1, ID3, IL6, ITGA5, LGALS1, LGALS3, LMNA, MAP2K3, MED29, NOTCH2, PRDM5, PTPN11, RPL5, TFRC, TIMP2, TYMS, XPC	36
Cell Cycle	interphase	interphase of eukaryotic cells	0.0161	AKAP12, APP, BHLHE40, CAV1, CCND2, CCNG1, CCNG2, CDC42, CDK4, CEBPD, CKS2, COPS5, CYR61, DCN, DCX, DDX3X, DUSP1, EGR1, EPB41L1, ERCC1, FN1, FOS, GJA1, GNB2L1, GPC1, GRB10, ID3, IGF1R, IL6, ITGA5, JUNB, LGALS1, LGALS3, LMNA, MAP2K3, MED29, NOTCH2, NPM1 (includes EG:4869), PRDM5, PTPN11, RAC1, RPL5, TFRC, TIMP2, TYMS, XPC, YWHAQ (includes EG:10971)	47
Cell Cycle	interphase	arrest in interphase of cell lines	0.0245	AKAP12, BHLHE40, CAV1, CCND2, CCNG1, CDC42, CDK4, CEBPD, CKS2, COPS5, CYR61, DCN, DCX, DUSP1, EPB41L1, ID3, IL6, ITGA5, LGALS1, LGALS3, LMNA, MAP2K3, MED29, NOTCH2, PRDM5, PTPN11, RPL5, TFRC, TIMP2, TYMS, XPC	31
Cell Cycle	interphase	interphase of cell lines	0.0388	AKAP12, BHLHE40, CAV1, CCND2, CCNG1, CCNG2, CDC42, CDK4, CEBPD, CKS2, COPS5, CYR61, DCN, DCX, DDX3X, DUSP1, EPB41L1, FN1, FOS, GJA1, GNB2L1, ID3, IGF1R, IL6, ITGA5, LGALS1, LGALS3, LMNA, MAP2K3, MED29, NOTCH2, NPM1 (includes EG:4869), PRDM5, PTPN11, RPL5, TFRC, TIMP2, TYMS, XPC, YWHAQ (includes EG:10971)	40
Cell Cycle	interphase	interphase of tumor cell lines	0.128	BHLHE40, CCND2, CCNG1, CCNG2, CDC42, CDK4, CEBPD, COPS5, CYR61, DCN, DCX, DUSP1, EPB41L1, GJA1, ID3, IGF1R, IL6, ITGA5, LGALS1, LGALS3, MED29, NOTCH2, NPM1 (includes EG:4869), PRDM5, RPL5, TYMS, XPC, YWHAQ (includes EG:10971)	28
Cell Cycle	interphase	arrest in interphase of tumor cell lines	0.128	BHLHE40, CCNG1, CDC42, CDK4, CEBPD, CYR61, DCN, DCX, DUSP1, EPB41L1, ID3, IL6, ITGA5, LGALS1, LGALS3, MED29, NOTCH2, PRDM5, RPL5, TYMS, XPC	21
Cell Cycle	interphase	arrest in interphase of microvascular endothelial cells	0.128	FN1, GPC1	2
Cell Cycle	interphase	arrest in interphase of breast cancer cell lines	0.143	BHLHE40, CCNG1, DCN, IL6, LGALS1, LGALS3, PRDM5, TYMS	8
Cell Cycle	interphase	arrest in interphase of tumor cells	0.157	CDK4, DCN, EGR1, LGALS1	4
Cell Cycle	interphase	interphase of tumor cells	0.2	CDK4, DCN, EGR1, IL6, LGALS1	5
Cell Cycle	interphase	interphase of normal cells	0.2	APP, CCNG2, CDC42, CDK4, CEBPD, DCN, ERCC1, FN1, FOS, GPC1, GRB10, ID3, JUNB, LGALS1, RAC1, XPC	16
Cell Cycle	cell cycle progression	cell cycle progression	0.0097	ADM, ANXA1, APP, AXL, BHLHE40, BTG3, C1QBP, CALM2, CAST, CAV1, CCND2, CCNG1, CCNG2, CD19, CDC20, CDC42, CDK4, CKS2, COL1A1, COPS5, CSNK2A1, CYR61, DCTN2, DDR2, DEK, DNAJB4, DUSP1, EGR1, EIF3E, EIF4G2, FGF7, FGF10, FKBP1A, FOS, FOSL1, GPC1, HDAC3, HSPA8, ID3, IER3, IGF1R, IL6, ILK, IRF1, JUNB, LGALS3, LMNA, MCM2, NOTCH2, NPM1 (includes EG:4869), ORC6L, PCM1, PCNA, PDGFRB, PGAM2, PKD2 (includes EG:…	75
Cell Cycle	cell cycle progression	arrest in cell cycle progression	0.11	C1QBP, CAV1, CCND2, CCNG1, CCNG2, CD19, CDC42, CDK4, CKS2, COL1A1, EIF4G2, FKBP1A, IL6, ILK, LGALS3, LMNA, NOTCH2, NPM1 (includes EG:4869), PCM1, PGAM2, PKD2 (includes EG:5311), RARA, RHOA, SPARC, THBS1, TYMS, XPC, ZAK	28
Cell Cycle	cell cycle progression	cell cycle progression of eukaryotic cells	0.188	APP, C1QBP, CAST, CAV1, CCND2, CCNG1, CCNG2, CD19, CDK4, CKS2, COL1A1, CSNK2A1, DDR2, DNAJB4, DUSP1, EGR1, FGF7, ID3, IER3, IGF1R, IL6, ILK, IRF1, JUNB, LGALS3, NPM1 (includes EG:4869), PCM1, PCNA, RHOA, SH3BP2, TGIF1, XPC	32
Cell Cycle	cytokinesis	cytokinesis	0.0118	CCNG1, CDC20, CDC42, CFL1, CIT, DSTN, EIF3E, GNAI2, MYH9, NEDD4L, RACGAP1, RHOA, SEPT5, SEPT7, TPM1	15
Cell Cycle	G1 phase	arrest in G1 phase of cell lines	0.0125	AKAP12, BHLHE40, CCND2, CCNG1, CDC42, CDK4, COPS5, CYR61, DCN, DUSP1, EPB41L1, ID3, IL6, ITGA5, LGALS1, LGALS3, LMNA, MAP2K3, NOTCH2, RPL5, TFRC, TIMP2, TYMS	23
Cell Cycle	G1 phase	G1 phase of cell lines	0.0164	AKAP12, BHLHE40, CCND2, CCNG1, CCNG2, CDC42, CDK4, COPS5, CYR61, DCN, DUSP1, EPB41L1, GJA1, GNB2L1, ID3, IGF1R, IL6, ITGA5, LGALS1, LGALS3, LMNA, MAP2K3, NOTCH2, RPL5, TFRC, TIMP2, TYMS, YWHAQ (includes EG:10971)	28
Cell Cycle	G1 phase	G1 phase of eukaryotic cells	0.0181	AKAP12, BHLHE40, CCND2, CCNG1, CCNG2, CDC42, CDK4, CEBPD, COPS5, CYR61, DCN, DUSP1, EPB41L1, FN1, GJA1, GNB2L1, ID3, IGF1R, IL6, ITGA5, LGALS1, LGALS3, LMNA, MAP2K3, NOTCH2, RAC1, RPL5, TFRC, TIMP2, TYMS, YWHAQ (includes EG:10971)	31
Cell Cycle	G1 phase	arrest in G1 phase of eukaryotic cells	0.0198	AKAP12, BHLHE40, CCND2, CCNG1, CDC42, CDK4, COPS5, CYR61, DCN, DUSP1, EPB41L1, FN1, ID3, IL6, ITGA5, LGALS1, LGALS3, LMNA, MAP2K3, NOTCH2, RPL5, TFRC, TIMP2, TYMS	24
Cell Cycle	G1 phase	G1 phase of tumor cell lines	0.0511	BHLHE40, CCNG1, CCNG2, CDC42, CDK4, COPS5, CYR61, DCN, DUSP1, EPB41L1, GJA1, ID3, IGF1R, IL6, ITGA5, LGALS1, LGALS3, NOTCH2, RPL5, TYMS, YWHAQ (includes EG:10971)	21
Cell Cycle	G1 phase	arrest in G1 phase of tumor cell lines	0.0852	BHLHE40, CCNG1, CDC42, CDK4, CYR61, DCN, DUSP1, EPB41L1, ID3, IL6, ITGA5, LGALS1, LGALS3, NOTCH2, RPL5, TYMS	16
Cell Cycle	G1 phase	arrest in G1 phase of breast cancer cell lines	0.228	BHLHE40, CCNG1, DCN, LGALS1, LGALS3	5
Cell Cycle	G2 phase	G2 phase of normal cells	0.0755	CCNG2, ERCC1, GPC1, GRB10, JUNB, LGALS1, XPC	7
Cell Cycle	G2 phase	delay in G2 phase of fibroblasts	0.128	GRB10, JUNB	2
Cell Cycle	G1/S phase transition	G1/S phase transition of bone cancer cell lines	0.157	CDC42, GJA1, RPL5, YWHAQ (includes EG:10971)	4
Cellular Movement	cell movement	cell movement	0.000761	ACTG1, ACTR2, ACTR3, ADM, ALOX12, ANXA1, ANXA2, APP, ARPC3, ARPC5, AXL, CALD1, CAPN2, CAPZA2, CAST, CAV1, CBFB, CCL2, CD47, CDC42, CDH11, CFL1, CNR1, COL1A1, COL2A1, CYR61, DEK, DNAJB4, DSTN, DUSP1, ENAH, FERMT2, FGF10, FN1, FOS, FOSL1, FSCN1, GNAI2, GNB2, GNB2L1, ID3, IGF2R, IL6, IL17RB, ILK, ITGA5, LGALS1, LGALS3, LOX, LTBR, LYVE1, MMP2, MMP14, MSN, MUC4, MYH9, NPC1, NPM1 (includes EG:4869), PD…	83
Cellular Movement	cell movement	cell movement of cell lines	0.0139	ADM, ANXA2, APP, AXL, CAPN2, CCL2, CD47, CDC42, CNR1, DNAJB4, FERMT2, FN1, FOS, FOSL1, FSCN1, GNB2, GNB2L1, ID3, IL6, ILK, ITGA5, LGALS3, LOX, MMP2, MMP14, MUC4, MYH9, RAC1, RGS3, RHOA, S100A1, SDC2, SPARC, THBS1, TMSB4X, TXN	36
Cellular Movement	cell movement	cell movement of neuroglia	0.0197	APP, CAV1, CCL2, IL6, NPC1, RAC1	6
Cellular Movement	cell movement	cell movement of astrocytes	0.0311	CAV1, CCL2, IL6, RAC1	4
Cellular Movement	cell movement	cell movement of eukaryotic cells	0.128	ADM, ANXA1, ANXA2, APP, AXL, CAPN2, CAST, CAV1, CBFB, CCL2, CD47, CDC42, CDH11, CNR1, COL1A1, DEK, DNAJB4, DUSP1, ENAH, FERMT2, FGF10, FN1, FOS, FOSL1, FSCN1, GNAI2, GNB2, GNB2L1, ID3, IGF2R, IL6, IL17RB, ILK, ITGA5, LGALS1, LGALS3, LOX, LTBR, MMP2, MMP14, MUC4, MYH9, NPC1, NPM1 (includes EG:4869), PTPN11, RAC1, RARA, RGS3, RHOA, S100A1, SDC2, SFRP2, SPARC, THBS1, THBS2, TIMP2, TIMP3, TMSB4X, TXN…	60
Cellular Movement	cell movement	cell movement of epithelial cell lines	0.136	APP, CDC42, CNR1, FSCN1, ITGA5, MMP2	6
Cellular Movement	cell movement	cell movement of central nervous system cells	0.139	CAV1, CCL2, IL6, RAC1, RGS3	5
Cellular Movement	cell movement	cell movement of monocytes	0.156	ANXA1, APP, CCL2, CD47, COL1A1, FN1, IL6, LGALS1, MMP14, RHOA, TIMP2, TIMP3	12
Cellular Movement	invasion	invasion of eukaryotic cells	0.00492	ADAM9, ADM, AMD1, ANXA1, ASAP1, AXL, CAV1, CCL2, CDC42, CSNK2A1, CTSK, CTSL1, DNAJB4, EPHB6, FGF7, FKBP1A, FN1, FOSL1, FSCN1, FSTL1, IGF1R, ILK, ITGA5, JUNB, LGALS1, LGALS3, LOX, MAP4K4, MMP2, MMP14, MYH10, NME2, PALLD, RAC1, RHOA, RND3, RPSA, SDC2, SDCBP, SLC2A1, SPARC, TAGLN, THBS1, THBS2, TIMP2, TIMP3, TMSB4X, TRIO, VEGFC, VIM, ZEB2	51
Cellular Movement	invasion	invasion of cells	0.00644	ADAM9, ADM, AMD1, ANXA1, ASAP1, AXL, C1QBP, CAV1, CCL2, CDC42, CSNK2A1, CTSK, CTSL1, DNAJB4, EPHB6, FGF7, FKBP1A, FN1, FOSL1, FSCN1, FSTL1, IGF1R, ILK, ITGA5, JUNB, LGALS1, LGALS3, LOX, MAP4K4, MMP2, MMP14, MYH10, NME2, PALLD, RAC1, RHOA, RND3, RPSA, SDC2, SDCBP, SLC2A1, SPARC, TAGLN, THBS1, THBS2, TIMP2, TIMP3, TMSB4X, TRIO, VEGFC, VIM, ZEB2	52
Cellular Movement	invasion	invasion of cell lines	0.0165	ADAM9, ADM, AMD1, ANXA1, ASAP1, AXL, CAV1, CDC42, CSNK2A1, CTSK, DNAJB4, EPHB6, FGF7, FN1, FOSL1, FSCN1, FSTL1, IGF1R, ITGA5, JUNB, LGALS1, LGALS3, LOX, MAP4K4, MMP2, MMP14, NME2, RAC1, RHOA, RND3, RPSA, SDC2, SDCBP, SLC2A1, SPARC, TAGLN, TIMP2, TIMP3, TMSB4X, TRIO, VEGFC, VIM, ZEB2	43
Cellular Movement	invasion	invasion of tumor cell lines	0.0205	ADAM9, ADM, ANXA1, ASAP1, AXL, CAV1, CDC42, CSNK2A1, CTSK, DNAJB4, EPHB6, FN1, FOSL1, FSCN1, IGF1R, ITGA5, JUNB, LGALS1, LGALS3, LOX, MAP4K4, MMP2, MMP14, NME2, RAC1, RHOA, RND3, RPSA, SDC2, SDCBP, SLC2A1, SPARC, TAGLN, TIMP2, TIMP3, TMSB4X, VIM, ZEB2	38
Cellular Movement	invasion	invasion of fibrosarcoma cell lines	0.0854	FN1, MMP2, MMP14, RAC1, SDC2, TAGLN	6
Cellular Movement	invasion	invasion of normal cells	0.126	CDC42, FN1, IGF1R, ILK, ITGA5, MMP14, MYH10, RAC1, THBS2, TIMP2, TIMP3, VEGFC	12
Cellular Movement	invasion	invasion of endothelial cells	0.164	MMP14, THBS2, TIMP2, TIMP3, VEGFC	5
Cellular Movement	invasion	invasion of epithelial cells	0.2	CDC42, FN1, ILK, MYH10, RAC1	5
Cellular Movement	invasion	invasion of lung cancer cell lines	0.205	ADAM9, ASAP1, AXL, CDC42, DNAJB4, FOSL1, JUNB	7
Cellular Movement	movement	movement of cells	0.00515	ADAM9, ADM, AFAP1, ALDOA, ALOX12, AMD1, ANXA1, ANXA2, APP, ASAP1, AXL, CAPN2, CAV1, CBFB, CCL2, CD47, CDC42, CFL1, CNN2, CNR1, COL1A1, CTGF, CTSL1, CYR61, DAPK3, DCBLD2, DCN, DCTN2, DCX, DDR2, DDX3X, DEK, DUSP1, EGR1, FGF7, FHL2, FN1, FOSL1, GJA1, GNAI2, GNB2L1, GNG12, HSP90AB1, ID3, IGF1R, IGF2R, IL6, ILK, ITGA5, LAMC1, LGALS1, LGALS3, LIMS2, LOX, LPP, LUM, MAP1B, MAP2K3, MAP4K4, MMP2, MMP14, MY…	98
Cellular Movement	movement	movement of cell lines	0.00515	AFAP1, ALOX12, AMD1, ANXA2, APP, ASAP1, AXL, CAPN2, CAV1, CBFB, CCL2, CD47, CDC42, CNN2, CNR1, CTGF, CTSL1, CYR61, DCBLD2, DDX3X, EGR1, FGF7, FHL2, FN1, FOSL1, GJA1, GNB2L1, GNG12, HSP90AB1, ID3, IGF1R, IL6, ITGA5, LGALS1, LGALS3, LIMS2, LOX, LPP, MAP4K4, MMP2, MMP14, NARS, PALLD, PDGFRB, PTPN11, RAC1, RAP1B, RGS3, RHOA, SCPEP1, SDC2, SDCBP, SLC2A1, THBS1, TIMP2, TMSB4X, VEGFC	57
Cellular Movement	movement	movement of eukaryotic cells	0.00787	ADAM9, ADM, AFAP1, ALDOA, ALOX12, AMD1, ANXA1, ANXA2, APP, ASAP1, AXL, CAPN2, CAV1, CBFB, CCL2, CD47, CDC42, CFL1, CNN2, CNR1, COL1A1, CTGF, CTSL1, CYR61, DAPK3, DCBLD2, DCN, DCTN2, DCX, DDR2, DDX3X, DEK, DUSP1, EGR1, FGF7, FHL2, FN1, FOSL1, GJA1, GNAI2, GNB2L1, GNG12, HSP90AB1, ID3, IGF1R, IGF2R, IL6, ILK, ITGA5, LAMC1, LGALS1, LGALS3, LIMS2, LOX, LPP, LUM, MAP1B, MAP2K3, MAP4K4, MMP2, MMP14, MY…	92
Cellular Movement	movement	movement of fibroblast cell lines	0.0311	AMD1, DDX3X, FHL2, FN1, GNG12, ITGA5, LIMS2, MMP14, PALLD, PDGFRB, PTPN11, RAC1, TMSB4X, VEGFC	14
Cellular Movement	movement	movement of tumor cell lines	0.109	AFAP1, ALOX12, ANXA2, APP, AXL, CAPN2, CAV1, CCL2, CD47, CTGF, CTSL1, DCBLD2, EGR1, FN1, FOSL1, GJA1, GNB2L1, IGF1R, IL6, ITGA5, LGALS1, LGALS3, LOX, MAP4K4, MMP2, MMP14, PTPN11, RAC1, RGS3, RHOA, SDC2, SDCBP, SLC2A1, THBS1, TIMP2, VEGFC	36
Cellular Movement	migration	migration of cells	0.00536	ADAM9, ADM, AFAP1, ALDOA, ALOX12, ANXA1, ANXA2, APP, ASAP1, AXL, CAPN2, CAV1, CBFB, CCL2, CD47, CDC42, CFL1, CNN2, CNR1, COL1A1, CTGF, CTSL1, CYR61, DAPK3, DCBLD2, DCN, DCTN2, DCX, DDR2, DDX3X, DEK, DUSP1, EGR1, FGF7, FHL2, FN1, FOSL1, GJA1, GNAI2, GNB2L1, GNG12, HSP90AB1, ID3, IGF1R, IGF2R, IL6, ILK, ITGA5, LAMC1, LGALS1, LGALS3, LIMS2, LOX, LPP, LUM, MAP1B, MAP2K3, MAP4K4, MMP2, MMP14, MYH9, MY…	97
Cellular Movement	migration	migration of fibroblasts	0.00621	CAV1, CCL2, CDC42, COL1A1, CYR61, DAPK3, DDR2, FN1, ITGA5, LPP, PALLD, PRKAR1A, RAC1, THBS1, TIMP2, ZYX	16
Cellular Movement	migration	migration of cell lines	0.00788	AFAP1, ALOX12, ANXA2, APP, ASAP1, AXL, CAPN2, CAV1, CBFB, CCL2, CD47, CDC42, CNN2, CNR1, CTSL1, CYR61, DCBLD2, DDX3X, EGR1, FGF7, FHL2, FN1, FOSL1, GJA1, GNB2L1, GNG12, HSP90AB1, ID3, IGF1R, IL6, ITGA5, LGALS1, LGALS3, LIMS2, LOX, LPP, MAP4K4, MMP2, MMP14, NARS, PALLD, PDGFRB, PTPN11, RAC1, RAP1B, RGS3, RHOA, SCPEP1, SDC2, SDCBP, SLC2A1, THBS1, TIMP2, TMSB4X, VEGFC	55
Cellular Movement	migration	migration of eukaryotic cells	0.00799	ADAM9, ADM, AFAP1, ALDOA, ALOX12, ANXA1, ANXA2, APP, ASAP1, AXL, CAPN2, CAV1, CBFB, CCL2, CD47, CDC42, CFL1, CNN2, CNR1, COL1A1, CTGF, CTSL1, CYR61, DAPK3, DCBLD2, DCN, DCTN2, DCX, DDR2, DDX3X, DEK, DUSP1, EGR1, FGF7, FHL2, FN1, FOSL1, GJA1, GNAI2, GNB2L1, GNG12, HSP90AB1, ID3, IGF1R, IGF2R, IL6, ILK, ITGA5, LAMC1, LGALS1, LGALS3, LIMS2, LOX, LPP, LUM, MAP1B, MAP2K3, MAP4K4, MMP2, MMP14, MYH9, MY…	91
Cellular Movement	migration	migration of connective tissue cells	0.00903	CAV1, CCL2, CDC42, COL1A1, CYR61, DAPK3, DDR2, FN1, ITGA5, LGALS1, LPP, PALLD, PRKAR1A, RAC1, THBS1, TIMP2, ZYX	17
Cellular Movement	migration	migration of prostate cancer cell lines	0.0321	AFAP1, ALOX12, ANXA2, CAV1, FN1, GNB2L1, IGF1R, LGALS3, MAP4K4, MMP14	10
Cellular Movement	migration	migration of monocytes	0.0401	APP, CCL2, CD47, COL1A1, FN1, IL6, LGALS1, LGALS3, MMP14, RHOA, TIMP2, TIMP3	12
Cellular Movement	migration	migration of normal cells	0.0862	ADAM9, ADM, ALDOA, ANXA1, APP, AXL, CAV1, CCL2, CD47, CDC42, CFL1, CNN2, COL1A1, CTGF, CYR61, DAPK3, DCN, DCTN2, DCX, DDR2, DEK, DUSP1, FGF7, FHL2, FN1, GJA1, GNAI2, IGF2R, IL6, ILK, ITGA5, LAMC1, LGALS1, LGALS3, LPP, LUM, MAP1B, MAP2K3, MMP2, MMP14, MYH9, MYH10, NARS, NCKAP1, PALLD, PDGFRB, PRKAR1A, RAC1, RGS3, RHOA, SEMA3C, THBS1, THBS2, TIMP2, TIMP3, TMSB4X, TNFRSF12A, TSPAN3, TXN, VCAN, VEGFC…	64
Cellular Movement	migration	migration of fibroblast cell lines	0.121	DDX3X, FHL2, FN1, GNG12, ITGA5, LIMS2, MMP14, PALLD, PDGFRB, PTPN11, RAC1, VEGFC	12
Cellular Movement	migration	migration of tumor cell lines	0.123	AFAP1, ALOX12, ANXA2, APP, AXL, CAPN2, CAV1, CCL2, CD47, CTSL1, DCBLD2, EGR1, FN1, FOSL1, GJA1, GNB2L1, IGF1R, IL6, ITGA5, LGALS1, LGALS3, LOX, MAP4K4, MMP2, MMP14, PTPN11, RAC1, RGS3, RHOA, SDC2, SDCBP, SLC2A1, THBS1, TIMP2, VEGFC	35
Cellular Movement	migration	migration of endothelial cells	0.128	ADM, AXL, CAV1, CCL2, CYR61, DCN, FN1, IGF2R, ITGA5, MAP2K3, MMP2, MMP14, PDGFRB, RAC1, THBS1, TIMP2, TNFRSF12A, VEGFC, WARS	19
Cellular Movement	migration	migration of skin cell lines	0.128	CYR61, PDGFRB, RAP1B, SDCBP, VEGFC	5
Cellular Movement	migration	migration of melanoma cell lines	0.136	ITGA5, MAP4K4, MMP2, RHOA, SDCBP, TIMP2	6
Cellular Movement	migration	migration of neural crest cells	0.156	CFL1, FN1, ITGA5, SEMA3C, VCAN, ZEB2	6
Cellular Movement	migration	migration of endothelial cell lines	0.203	ALOX12, CBFB, CNN2, CYR61, FN1, HSP90AB1, ID3, RAC1, RAP1B, RHOA, SDC2, TMSB4X, VEGFC	13
Cellular Movement	migration	migration of breast cancer cell lines	0.215	CAV1, CTSL1, FN1, FOSL1, GJA1, IGF1R, IL6, ITGA5, MAP4K4, MMP2, MMP14, SDCBP, TIMP2	13
Cellular Movement	migration	migration of embryonic cells	0.218	CFL1, FN1, ITGA5, NCKAP1, RAC1, SEMA3C, TIMP2, VCAN, ZEB2	9
Cellular Movement	cytokinesis	cytokinesis	0.0118	CCNG1, CDC20, CDC42, CFL1, CIT, DSTN, EIF3E, GNAI2, MYH9, NEDD4L, RACGAP1, RHOA, SEPT5, SEPT7, TPM1	15
Cellular Movement	transmigration	transmigration of monocytes	0.0323	APP, CCL2, CD47, COL1A1, FN1, MMP14, TIMP2, TIMP3	8
Cellular Movement	transmigration	transmigration of eukaryotic cells	0.215	ANXA1, APP, CCL2, CD47, COL1A1, FN1, ID3, LGALS1, MMP14, TIMP2, TIMP3	11
Cellular Movement	transmigration	transmigration of leukocytes	0.217	ANXA1, APP, CCL2, CD47, COL1A1, FN1, LGALS1, MMP14, TIMP2, TIMP3	10
Cellular Movement	chemotaxis	chemotaxis of astrocytes	0.0769	CAV1, CCL2, IL6	3
Cellular Movement	chemotaxis	chemotaxis of neuroglia	0.117	APP, CAV1, CCL2, IL6	4
Cellular Movement	chemotaxis	chemotaxis of lymphatic system cells	0.126	CCL2, MMP14, VEGFC	3
Cellular Movement	chemotaxis	chemotaxis of T lymphocytes	0.128	CCL2, CDC42, DEK, FN1, GNAI2, RAC1, THBS1, THBS2	8
Cellular Movement	chemotaxis	chemotaxis of cells	0.136	ANXA1, ANXA2, APP, AXL, CAPN2, CAV1, CCL2, CD47, CDC42, CNR1, CYR61, DEK, FGF10, FN1, GNAI2, GNB2, IGF2R, IL6, LGALS1, LGALS3, LOX, MMP2, MMP14, PDGFRB, PTPN11, RAC1, RGS3, RHOA, THBS1, THBS2, TMSB4X, TXN, VEGFC	33
Cellular Movement	chemotaxis	chemotaxis of eukaryotic cells	0.137	ANXA1, ANXA2, APP, AXL, CAPN2, CAV1, CCL2, CD47, CDC42, CNR1, DEK, FGF10, FN1, GNAI2, GNB2, IGF2R, IL6, LGALS1, LGALS3, LOX, MMP2, MMP14, PTPN11, RAC1, RGS3, RHOA, THBS1, THBS2, TMSB4X, TXN, VEGFC	31
Cellular Movement	chemotaxis	chemotaxis	0.155	ANXA1, ANXA2, APP, AXL, CAPN2, CAV1, CCL2, CD47, CDC42, CNR1, CYR61, DEK, FGF10, FN1, FOSL1, GNAI2, GNB2, IGF2R, IL6, LGALS1, LGALS3, LOX, MMP2, MMP14, PDGFRB, PTPN11, RAC1, RGS3, RHOA, THBS1, THBS2, TMSB4X, TXN, VEGFC	34
Cellular Movement	chemotaxis	chemotaxis of central nervous system cells	0.2	CAV1, CCL2, IL6, RGS3	4
Cellular Movement	homing	homing of cells	0.128	ANXA1, ANXA2, APP, AXL, CAPN2, CAV1, CCL2, CD47, CDC42, CNR1, CYR61, DEK, FGF10, FN1, GNAI2, GNB2, IGF2R, IL6, ITGA5, LGALS1, LGALS3, LOX, LTBR, MMP2, MMP14, PDGFRB, PTPN11, RAC1, RGS3, RHOA, THBS1, THBS2, TMSB4X, TXN, VEGFC	35
Cellular Movement	homing	homing of eukaryotic cells	0.128	ANXA1, ANXA2, APP, AXL, CAPN2, CAV1, CCL2, CD47, CDC42, CNR1, DEK, FGF10, FN1, GNAI2, GNB2, IGF2R, IL6, ITGA5, LGALS1, LGALS3, LOX, LTBR, MMP2, MMP14, PTPN11, RAC1, RGS3, RHOA, THBS1, THBS2, TMSB4X, TXN, VEGFC	33
Cellular Movement	homing	homing of cell lines	0.22	ANXA2, APP, AXL, CAPN2, CCL2, CD47, CDC42, CNR1, FN1, GNB2, ITGA5, LGALS3, LOX, RGS3, THBS1, TXN	16
Cellular Movement	homing	homing of lymphocytes	0.231	CCL2, CDC42, DEK, FN1, GNAI2, LTBR, RAC1, RHOA, THBS1, THBS2	10
Cellular Movement	dispersion	dispersion of fibroblast cell lines	0.128	AMD1, TMSB4X	2
Cell-To-Cell Signaling and Interaction	adhesion	adhesion of cell lines	0.0037	ADAM9, AFAP1, ANXA1, ANXA5, CCL2, CD47, CTGF, CYR61, DCN, EGR1, FN1, FOXP1, IGF1R, IL6, ITGA5, LGALS3, LTBR, MLLT4, MMP14, MUC4, MYH9, PALLD, RAC1, RAP1B, RCAN1, RGS3, RHOA, RPSA, RRAS, SDC2, THBS1, TIMP3, TMSB4X, VCAN, VEGFC, ZEB2	36
Cell-To-Cell Signaling and Interaction	adhesion	adhesion of tumor cell lines	0.0125	ADAM9, AFAP1, ANXA1, CCL2, CD47, CYR61, DCN, EGR1, FN1, FOXP1, IGF1R, IL6, ITGA5, LGALS3, LTBR, MLLT4, MMP14, MUC4, MYH9, RAC1, RCAN1, RGS3, RPSA, SDC2, THBS1, VCAN	26
Cell-To-Cell Signaling and Interaction	adhesion	adhesion of cells	0.0161	ACTA2, ADAM9, AFAP1, ALOX12, ANXA1, ANXA5, APP, ARVCF, AXL, C1QBP, CCL2, CD19, CD47, CD164, CDC42, CDH11, CTGF, CYR61, DCN, DDR2, EGR1, EPAS1, FAT1, FN1, FOXP1, GNB2L1, HSPG2 (includes EG:3339), IGF1R, IGF2R, IL6, ILK, ITGA5, LAMC1, LGALS3, LOXL2, LTBR, MLLT4, MMP2, MMP14, MUC4, MYH9, NME2, PALLD, PARVA, PTPN11, RAC1, RAP1B, RCAN1, RGS3, RHOA, RND3, RPSA, RRAS, SDC2, THBS1, THBS2, TIMP3, TMSB4X, …	64
Cell-To-Cell Signaling and Interaction	adhesion	adhesion of eukaryotic cells	0.0162	ACTA2, ADAM9, AFAP1, ALOX12, ANXA1, ANXA5, APP, AXL, CCL2, CD19, CD47, CDC42, CTGF, CYR61, DCN, EGR1, EPAS1, FN1, FOXP1, HSPG2 (includes EG:3339), IGF1R, IGF2R, IL6, ITGA5, LGALS3, LTBR, MLLT4, MMP14, MUC4, MYH9, PALLD, RAC1, RAP1B, RCAN1, RGS3, RHOA, RPSA, RRAS, SDC2, THBS1, THBS2, TIMP3, TMSB4X, TXN, VCAN, VEGFC, ZEB2, ZYX	48
Cell-To-Cell Signaling and Interaction	adhesion	adhesion of cell-associated matrix	0.0381	ADAM9, COL3A1, CTGF, ECM2, FN1, LYVE1, MUC4, PKD2 (includes EG:5311), RHOA, SGCE	10
Cell-To-Cell Signaling and Interaction	adhesion	adhesion of endothelial cell lines	0.0401	ANXA1, ANXA5, CCL2, CYR61, ITGA5, LGALS3, LTBR, RAP1B, RCAN1, THBS1, TMSB4X, VEGFC	12
Cell-To-Cell Signaling and Interaction	adhesion	adhesion of fibroblast cell lines	0.0755	CTGF, FN1, ITGA5, PALLD, RAC1, RHOA, VEGFC	7
Cell-To-Cell Signaling and Interaction	adhesion	adhesion of breast cancer cell lines	0.128	ANXA1, DCN, FN1, IGF1R, IL6, LGALS3, MMP14, THBS1	8
Cell-To-Cell Signaling and Interaction	adhesion	adhesion of hepatic stellate cells	0.128	CTGF, ITGA5	2
Cell-To-Cell Signaling and Interaction	adhesion	adhesion of lymphoma cell lines	0.182	ANXA1, CCL2, FN1, IL6, RCAN1, RGS3	6
Cell-To-Cell Signaling and Interaction	adhesion	adhesion of bone cell lines	0.2	ANXA1, FN1, ITGA5, THBS1	4
Cell-To-Cell Signaling and Interaction	formation	formation of focal adhesions	0.00404	ACTN1, CALD1, CAV1, CDC42, CTGF, FERMT2, FN1, GNAI2, GNG12, ITGA5, MMP2, MMP14, RAC1, RBBP4, RHOA, RND3, RRAS, THBS1	18
Cell-To-Cell Signaling and Interaction	binding	binding of cells	0.00903	ADIPOR1, ANXA2, ANXA5, APP, AXL, C1QBP, CAV1, CCL2, CD47, CKAP4, CYR61, DAG1, DCN, DDX3X, EPHB6, ESM1, FERMT2, FHL2, FN1, GPC1, HSPG2 (includes EG:3339), IGF1R, IGF2R, IL6, ITGA5, LAMA4, LGALS3, LOX, LTBR, MMP2, MSN, MUC4, PDGFRB, PDIA3, RGS3, RHOA, RPSA, SDC2, SERBP1, SNX9 (includes EG:51429), SPARC, TFRC, THBS1, THBS2, TLN1, TNFRSF12A	46
Cell-To-Cell Signaling and Interaction	binding	binding of cell lines	0.00965	ANXA2, ANXA5, APP, AXL, C1QBP, CAV1, CD47, CYR61, DCN, DDX3X, EPHB6, ESM1, FERMT2, FHL2, FN1, GPC1, IGF1R, IL6, ITGA5, LGALS3, LOX, MMP2, MUC4, PDGFRB, RGS3, RPSA, SDC2, SNX9 (includes EG:51429), SPARC, TFRC, THBS1	31
Cell-To-Cell Signaling and Interaction	binding	binding of eukaryotic cells	0.0148	ADIPOR1, ANXA2, ANXA5, APP, AXL, C1QBP, CAV1, CCL2, CD47, CKAP4, CYR61, DAG1, DCN, DDX3X, EPHB6, ESM1, FERMT2, FHL2, FN1, GPC1, IGF1R, IGF2R, IL6, ITGA5, LGALS3, LOX, LTBR, MMP2, MSN, MUC4, PDGFRB, PDIA3, RGS3, RHOA, RPSA, SDC2, SERBP1, SNX9 (includes EG:51429), SPARC, TFRC, THBS1, THBS2, TLN1	43
Cell-To-Cell Signaling and Interaction	binding	binding of lymphoma cell lines	0.0462	ANXA2, APP, DCN, FN1, ITGA5, RGS3, TFRC	7
Cell-To-Cell Signaling and Interaction	binding	binding of tumor cell lines	0.0862	ANXA2, ANXA5, APP, CD47, DCN, EPHB6, ESM1, FERMT2, FN1, IGF1R, IL6, ITGA5, LGALS3, MMP2, MUC4, RGS3, TFRC, THBS1	18
Cell-To-Cell Signaling and Interaction	binding	binding of endothelial cell lines	0.11	APP, AXL, C1QBP, CD47, DCN, FN1, GPC1, IL6, LGALS3, SPARC	10
Cell-To-Cell Signaling and Interaction	binding	binding of hepatocytes	0.156	ADIPOR1, IGF2R, IL6	3
Cell-To-Cell Signaling and Interaction	binding	binding of tumor cells	0.2	CD47, DAG1, ITGA5, PDIA3, THBS1	5
Cell-To-Cell Signaling and Interaction	binding	binding of leukemia cell lines	0.205	ANXA2, ANXA5, APP, CD47, ESM1, IL6, ITGA5	7
Cell-To-Cell Signaling and Interaction	attachment	attachment of cells	0.0461	C1QBP, DCN, EGR1, FN1, HSPG2 (includes EG:3339), IGF1R, ILK, ITGA5, LOX, MMP2, PTPN11, RPSA, THBS2, TIMP2, VCAN	15
Cell-To-Cell Signaling and Interaction	attachment	attachment of fibroblasts	0.128	FN1, MMP2, THBS2, TIMP2	4
Cell-To-Cell Signaling and Interaction	attachment	attachment of eukaryotic cells	0.146	C1QBP, DCN, EGR1, FN1, HSPG2 (includes EG:3339), IGF1R, ITGA5, LOX, MMP2, RPSA, THBS2, TIMP2	12
Cell-To-Cell Signaling and Interaction	attachment	attachment of tumor cell lines	0.231	C1QBP, EGR1, FN1, IGF1R, ITGA5, RPSA	6
[truncated: 162 more rows]

## Sheet: Sheet 5 IPA effect funct >2fold
Function Annotation	Molecules	# Molecules
[truncated: 856 more rows]

## Sheet: Sheet 6 IPA pathways DEG>2fold
Ingenuity Canonical Pathways	-log(B-H p-value)	Ratio	# Molecules	Molecules
[truncated: 10 more rows]

[truncated: 5 more sheets: Sheet 7 Funct chart DEG<0.5FD, Sheet8 Funct cluster DEG<0.5FD, Sheet 9 IPA functions DEG<0.5FD, Sheet 10 IPA eff func DEG<0.5FD, Sheet 11 IPA pathways DEG<0.5FD]
