# Supplementary material for: Transcriptomics Comparison between Porcine Adipose and Bone Marrow Mesenchymal Stem Cells during In Vitro Osteogenic and Adipogenic Differentiation
Source: PLoS One. 2012 Mar 7;7(3):e32481. doi: 10.1371/journal.pone.0032481 (PMC3296722; doi:10.1371/journal.pone.0032481)
Supplement: File S6 — DAVID functional analysis results for genes differentially expressed between adipogenesis and osteogenesis in ASC and BMSC during differentiation. The excel file contains 6 sheets: “Adipo vs Osteo ASC dd2” functional analysis results for both DEG more expressed in adipogenesis and more expressed in osteogenesis for ASC at dd2; “Adipo vs Osteo ASC dd7” functional analysis results for both DEG more expressed in adipogenesis and more expressed in osteogenesis for ASC at dd7; “Adipo vs Osteo ASC dd21” functional analysis results for both DEG more expressed in adipogenesis and more expressed in osteogenesis for ASC at dd21; “Adipo vs Osteo BMSC dd2” functional analysis results for both DEG more expressed in adipogenesis and more expressed in osteogenesis for ASC at dd2; “Adipo vs Osteo BMSC dd7” functional analysis results for both DEG more expressed in adipogenesis and more expressed in osteogenesis for BMSC at dd7; “Adipo vs Osteo BMSC dd21” functional analysis results for both DEG more expressed in adipogenesis and more expressed in osteogenesis for BMSC at dd21. (XLSX) [file pone.0032481.s011.xlsx]

## Sheet: Adipo vs Osteo ASC dd2
DEG more expressed in Adipogenic vs Osteogenic differentiation in ASC														DEG more expressed in Osteogenic vs Adipogenic differentiation in ASC														DEG between Osteogenic vs Adipogenic differentiation in ASC
Category	Term	Count	%	PValue	Genes	List Total	Pop Hits	Pop Total	Fold Enrichment	Bonferroni	Benjamini	FDR		Category	Term	Count	%	PValue	Genes	List Total	Pop Hits	Pop Total	Fold Enrichment	Bonferroni	Benjamini	FDR		Category	Term	Count	%	PValue	Genes	List Total	Pop Hits	Pop Total	Fold Enrichment	Bonferroni	Benjamini	FDR
GOTERM_BP_FAT	GO:0042127~regulation of cell proliferation	18	29.5082	4.46066e-08	3725, 694, 6648, 148022, 3572, 7832, 6347, 3552, 836, 7412, 10628, 7071, 7422, 23463, 6374, 4792, 4609, 6926	52	490	6782	4.79105	4.7371e-05	4.7371e-05	7.10173e-05		GOTERM_BP_FAT	GO:0016042~lipid catabolic process	5	9.80392	0.00231906	50487, 2760, 5048, 7533, 63874	39	101	6782	8.60878	0.691122	0.691122	3.29357		GOTERM_BP_FAT	GO:0006916~anti-apoptosis	10	8.92857	9.50404e-05	8870, 6648, 7422, 6347, 3552, 664, 4792, 6926, 4609, 4170	91	141	6782	5.28564	0.117908	0.117908	0.155357
GOTERM_BP_FAT	GO:0042981~regulation of apoptosis	17	27.8689	3.62436e-07	3725, 694, 8870, 6648, 148022, 7832, 6347, 3552, 664, 836, 4170, 10628, 7071, 7422, 4792, 4609, 6926	52	498	6782	4.45219	0.000384833	0.000192435	0.000577026		GOTERM_BP_FAT	GO:0015980~energy derivation by oxidation of organic compounds	5	9.80392	0.00240409	8803, 23530, 2673, 1431, 2778	39	102	6782	8.52438	0.704159	0.456087	3.41238		GOTERM_BP_FAT	GO:0042127~regulation of cell proliferation	18	16.0714	0.000200353	3725, 694, 6648, 148022, 3572, 7832, 6347, 3552, 836, 7412, 7071, 10628, 23463, 7422, 6374, 4792, 4609, 6926	91	490	6782	2.73774	0.232405	0.123875	0.327242
GOTERM_BP_FAT	GO:0043067~regulation of programmed cell death	17	27.8689	3.93421e-07	3725, 694, 8870, 6648, 148022, 7832, 6347, 3552, 664, 836, 4170, 10628, 7071, 7422, 4792, 4609, 6926	52	501	6782	4.42553	0.000417726	0.000139262	0.000626358		GOTERM_BP_FAT	GO:0006099~tricarboxylic acid cycle	3	5.88235	0.00600317	8803, 23530, 1431	39	21	6782	24.8425	0.952487	0.63781	8.31892		GOTERM_BP_FAT	GO:0043066~negative regulation of apoptosis	12	10.7143	0.000283269	8870, 6648, 7422, 7832, 6347, 3552, 664, 4792, 6926, 836, 4609, 4170	91	238	6782	3.75769	0.312001	0.117199	0.462375
GOTERM_BP_FAT	GO:0010941~regulation of cell death	17	27.8689	4.26801e-07	3725, 694, 8870, 6648, 148022, 7832, 6347, 3552, 664, 836, 4170, 10628, 7071, 7422, 4792, 4609, 6926	52	504	6782	4.39919	0.00045316	0.000113309	0.000679501		GOTERM_BP_FAT	GO:0046356~acetyl-CoA catabolic process	3	5.88235	0.00600317	8803, 23530, 1431	39	21	6782	24.8425	0.952487	0.63781	8.31892		GOTERM_BP_FAT	GO:0043069~negative regulation of programmed cell death	12	10.7143	0.000304513	8870, 6648, 7422, 7832, 6347, 3552, 664, 4792, 6926, 836, 4609, 4170	91	240	6782	3.72637	0.331032	0.0956192	0.496971
GOTERM_BP_FAT	GO:0006916~anti-apoptosis	10	16.3934	8.14074e-07	8870, 6648, 7422, 6347, 3552, 664, 4792, 6926, 4609, 4170	52	141	6782	9.24986	0.000864173	0.000172894	0.00129607		GOTERM_BP_FAT	GO:0009109~coenzyme catabolic process	3	5.88235	0.00718162	8803, 23530, 1431	39	23	6782	22.6823	0.973931	0.598181	9.87436		GOTERM_BP_FAT	GO:0060548~negative regulation of cell death	12	10.7143	0.000315631	8870, 6648, 7422, 7832, 6347, 3552, 664, 4792, 6926, 836, 4609, 4170	91	241	6782	3.71091	0.340781	0.0799615	0.515072
GOTERM_BP_FAT	GO:0043066~negative regulation of apoptosis	12	19.6721	1.08578e-06	8870, 6648, 7422, 7832, 6347, 3552, 664, 4792, 6926, 836, 4609, 4170	52	238	6782	6.57595	0.00115243	0.000192165	0.00172864		GOTERM_BP_FAT	GO:0006091~generation of precursor metabolites and energy	6	11.7647	0.00747159	5250, 8803, 23530, 2673, 1431, 2778	39	222	6782	4.69993	0.977513	0.531849	10.2533		GOTERM_BP_FAT	GO:0042981~regulation of apoptosis	17	15.1786	0.000743471	3725, 694, 8870, 6648, 148022, 7832, 6347, 3552, 664, 836, 4170, 10628, 7071, 7422, 4792, 4609, 6926	91	498	6782	2.54411	0.625344	0.150939	1.20928
GOTERM_BP_FAT	GO:0043069~negative regulation of programmed cell death	12	19.6721	1.17967e-06	8870, 6648, 7422, 7832, 6347, 3552, 664, 4792, 6926, 836, 4609, 4170	52	240	6782	6.52115	0.00125203	0.000178957	0.00187812		GOTERM_BP_FAT	GO:0006084~acetyl-CoA metabolic process	3	5.88235	0.00845601	8803, 23530, 1431	39	25	6782	20.8677	0.98639	0.511373	11.5288		GOTERM_BP_FAT	GO:0043067~regulation of programmed cell death	17	15.1786	0.000793528	3725, 694, 8870, 6648, 148022, 7832, 6347, 3552, 664, 836, 4170, 10628, 7071, 7422, 4792, 4609, 6926	91	501	6782	2.52888	0.649317	0.13903	1.2902
GOTERM_BP_FAT	GO:0060548~negative regulation of cell death	12	19.6721	1.22925e-06	8870, 6648, 7422, 7832, 6347, 3552, 664, 4792, 6926, 836, 4609, 4170	52	241	6782	6.4941	0.00130461	0.00016317	0.00195705		GOTERM_BP_FAT	GO:0051187~cofactor catabolic process	3	5.88235	0.0091285	8803, 23530, 1431	39	26	6782	20.0651	0.990345	0.484641	12.3904		GOTERM_BP_FAT	GO:0010941~regulation of cell death	17	15.1786	0.000846448	3725, 694, 8870, 6648, 148022, 7832, 6347, 3552, 664, 836, 4170, 10628, 7071, 7422, 4792, 4609, 6926	91	504	6782	2.51382	0.672997	0.130401	1.37569
GOTERM_BP_FAT	GO:0010033~response to organic substance	14	22.9508	6.62334e-05	3725, 3572, 1958, 7832, 148022, 123, 6347, 836, 4170, 10628, 7071, 3320, 4792, 4609	52	507	6782	3.60143	0.0679251	0.00778533	0.105397		GOTERM_BP_FAT	GO:0009060~aerobic respiration	3	5.88235	0.0120476	8803, 23530, 1431	39	30	6782	17.3897	0.99783	0.535426	16.0405		GOTERM_BP_FAT	GO:0010033~response to organic substance	17	15.1786	0.000902364	3725, 148022, 3572, 1958, 7832, 123, 6347, 2778, 836, 4170, 2791, 10628, 7071, 3320, 4792, 4609, 411	91	507	6782	2.49895	0.696283	0.124015	1.46594
GOTERM_BP_FAT	GO:0008284~positive regulation of cell proliferation	10	16.3934	8.26326e-05	3725, 7412, 148022, 7422, 23463, 3572, 6374, 6347, 6926, 4609	52	249	6782	5.23787	0.0840188	0.00873754	0.131477		GOTERM_MF_FAT	GO:0004287~prolyl oligopeptidase activity	2	3.92157	0.0120667	1803, 2191	40	2	6445	161.125	0.881952	0.881952	13.8409		GOTERM_BP_FAT	GO:0022411~cellular component disassembly	5	4.46429	0.000992128	5048, 3159, 664, 836, 4609	91	34	6782	10.9599	0.73025	0.122805	1.61065
GOTERM_BP_FAT	GO:0009612~response to mechanical stimulus	5	8.19672	0.000192167	3725, 10628, 7832, 6347, 4609	52	39	6782	16.7209	0.18462	0.0183836	0.305508		GOTERM_MF_FAT	GO:0004274~dipeptidyl-peptidase IV activity	2	3.92157	0.0120667	1803, 2191	40	2	6445	161.125	0.881952	0.881952	13.8409		GOTERM_BP_FAT	GO:0007610~behavior	11	9.82143	0.00103383	3725, 81669, 6648, 1958, 6374, 2760, 2920, 5048, 6347, 55636, 2182	91	235	6782	3.48852	0.744711	0.116729	1.67782
GOTERM_BP_FAT	GO:0001836~release of cytochrome c from mitochondria	4	6.55738	0.000301937	3725, 6648, 836, 4609	52	18	6782	28.9829	0.274363	0.0263715	0.479628		SP_PIR_KEYWORDS	lipid degradation	3	5.88235	0.0158416	50487, 5048, 63874	51	34	8790	15.2076	0.919783	0.919783	17.5025		GOTERM_MF_FAT	GO:0046983~protein dimerization activity	13	11.6071	0.00115693	64121, 3725, 3572, 5048, 6827, 664, 5351, 4170, 7422, 1803, 3320, 553115, 2191	84	337	6445	2.95976	0.302333	0.302333	1.54336
GOTERM_BP_FAT	GO:0031328~positive regulation of cellular biosynthetic process	11	18.0328	0.00072322	3725, 6648, 148022, 7422, 1958, 3320, 3159, 3552, 4792, 6926, 4609	52	405	6782	3.54236	0.536217	0.0573902	1.14523		INTERPRO	IPR002469:Peptidase S9B, dipeptidylpeptidase IV N-terminal	2	3.92157	0.0177467	1803, 2191	49	3	8067	109.755	0.919922	0.919922	19.0661		GOTERM_BP_FAT	GO:0050890~cognition	10	8.92857	0.00155003	3725, 1958, 2760, 5048, 2778, 56925, 836, 55636, 4609, 2182	91	206	6782	3.61784	0.870959	0.156871	2.50564
GOTERM_BP_FAT	GO:0008637~apoptotic mitochondrial changes	4	6.55738	0.000725473	3725, 6648, 836, 4609	52	24	6782	21.7372	0.537326	0.0535643	1.14878		PIR_SUPERFAMILY	PIRSF001125:dipeptidyl-peptidase IV	2	3.92157	0.022393	1803, 2191	30	3	3857	85.7111	0.613721	0.613721	18.9093		GOTERM_BP_FAT	GO:0001836~release of cytochrome c from mitochondria	4	3.57143	0.00159645	3725, 6648, 836, 4609	91	18	6782	16.5617	0.878641	0.149755	2.57976
GOTERM_BP_FAT	GO:0007005~mitochondrion organization	6	9.83607	0.000753248	3725, 6648, 3320, 664, 836, 4609	52	97	6782	8.06741	0.550784	0.0519519	1.19252		INTERPRO	IPR002471:Peptidase S9, serine active site	2	3.92157	0.0235934	1803, 2191	49	4	8067	82.3163	0.965491	0.814235	24.5777		GOTERM_BP_FAT	GO:0009612~response to mechanical stimulus	5	4.46429	0.00167298	3725, 10628, 7832, 6347, 4609	91	39	6782	9.5548	0.89032	0.14604	2.70185
GOTERM_BP_FAT	GO:0009891~positive regulation of biosynthetic process	11	18.0328	0.000780802	3725, 6648, 148022, 7422, 1958, 3320, 3159, 3552, 4792, 6926, 4609	52	409	6782	3.50771	0.563748	0.0505249	1.23589		SP_PIR_KEYWORDS	lysosome	4	7.84314	0.0238491	55823, 2760, 252839, 411	51	109	8790	6.32488	0.977936	0.851461	25.2363		GOTERM_BP_FAT	GO:0009628~response to abiotic stimulus	10	8.92857	0.00171348	3725, 10628, 6648, 7832, 6347, 56925, 836, 4609, 126393, 411	91	209	6782	3.56591	0.896038	0.140079	2.76639
SP_PIR_KEYWORDS	inflammatory response	4	6.55738	0.000927175	148022, 2920, 6347, 3552	60	29	8790	20.2069	0.155343	0.155343	1.13816		INTERPRO	IPR001375:Peptidase S9, prolyl oligopeptidase active site region	2	3.92157	0.0294061	1803, 2191	49	5	8067	65.8531	0.985131	0.754096	29.7146		GOTERM_BP_FAT	GO:0015980~energy derivation by oxidation of organic compounds	7	6.25	0.00224194	6648, 3572, 8803, 23530, 2673, 1431, 2778	91	102	6782	5.11463	0.94832	0.169035	3.60498
INTERPRO	IPR011021:Arrestin-like, N-terminal	3	4.91803	0.000937735	10628, 91947, 57561	56	7	8067	61.7372	0.131273	0.131273	1.11408		UCSC_TFBS	PAX3	29	56.8627	0.0326891	5250, 23530, 1760, 57674, 5048, 25798, 91687, 6827, 126393, 50487, 1803, 80315, 2673, 2191, 23137, 411, 3712, 64121, 6273, 260425, 2778, 252839, 55823, 8803, 55679, 6483, 7533, 9961, 8470	51	3628	8618	1.35073	0.997118	0.997118	33.4914		GOTERM_BP_FAT	GO:0045637~regulation of myeloid cell differentiation	5	4.46429	0.00262548	3725, 7071, 7538, 2778, 4792	91	44	6782	8.46903	0.968889	0.184643	4.20934
INTERPRO	IPR001811:Small chemokine, interleukin-8-like	3	4.91803	0.000937735	6374, 2920, 6347	56	7	8067	61.7372	0.131273	0.131273	1.11408		GOTERM_BP_FAT	GO:0051186~cofactor metabolic process	4	7.84314	0.0406842	210, 8803, 23530, 1431	39	137	6782	5.0773	1	0.903207	45.0707		SMART	SM00199:SCY	3	2.67857	0.00311394	6374, 2920, 6347	55	7	4306	33.5532	0.160251	0.160251	3.03268
INTERPRO	IPR011022:Arrestin-like, C-terminal	3	4.91803	0.000937735	10628, 91947, 57561	56	7	8067	61.7372	0.131273	0.131273	1.11408		GOTERM_MF_FAT	GO:0008239~dipeptidyl-peptidase activity	2	3.92157	0.0416162	1803, 2191	40	7	6445	46.0357	0.999436	0.97626	40.6438		INTERPRO	IPR011022:Arrestin-like, C-terminal	3	2.67857	0.00331413	10628, 91947, 57561	105	7	8067	32.9265	0.606556	0.606556	4.29671
KEGG_PATHWAY	hsa04060:Cytokine-cytokine receptor interaction	6	9.83607	0.00123065	7422, 3572, 6374, 2920, 6347, 3552	24	106	2873	6.77594	0.0689307	0.0689307	1.21769		GOTERM_BP_FAT	GO:0048701~embryonic cranial skeleton morphogenesis	2	3.92157	0.0439775	2673, 2778	39	8	6782	43.4744	1	0.897273	47.729		INTERPRO	IPR011021:Arrestin-like, N-terminal	3	2.67857	0.00331413	10628, 91947, 57561	105	7	8067	32.9265	0.606556	0.606556	4.29671
SMART	SM00199:SCY	3	4.91803	0.00123989	6374, 2920, 6347	35	7	4306	52.7265	0.0424939	0.0424939	1.09292		SP_PIR_KEYWORDS	membrane	23	45.098	0.0445552	126321, 5250, 23530, 260425, 5048, 25798, 2778, 80255, 252839, 113791, 1580, 199964, 2791, 81669, 55823, 1803, 50487, 25875, 55679, 57127, 6483, 553115, 2191	51	2783	8790	1.4244	0.999254	0.909323	42.2571		INTERPRO	IPR001811:Small chemokine, interleukin-8-like	3	2.67857	0.00331413	6374, 2920, 6347	105	7	8067	32.9265	0.606556	0.606556	4.29671
GOTERM_MF_FAT	GO:0005125~cytokine activity	5	8.19672	0.00127171	7422, 6374, 2920, 6347, 3552	44	72	6445	10.172	0.235476	0.235476	1.59608		GOTERM_MF_FAT	GO:0046983~protein dimerization activity	6	11.7647	0.0507814	64121, 1803, 5048, 553115, 6827, 2191	40	337	6445	2.86869	0.999896	0.952994	47.246		GOTERM_BP_FAT	GO:0008637~apoptotic mitochondrial changes	4	3.57143	0.00373865	3725, 6648, 836, 4609	91	24	6782	12.4212	0.992876	0.240186	5.94334
GOTERM_BP_FAT	GO:0042592~homeostatic process	11	18.0328	0.00127744	3725, 6648, 7422, 3572, 7296, 6347, 3552, 664, 836, 4609, 4170	52	436	6782	3.29049	0.7427	0.0767485	2.01453		GOTERM_BP_FAT	GO:0045333~cellular respiration	3	5.88235	0.0581755	8803, 23530, 1431	39	70	6782	7.45275	1	0.936523	57.8761		KEGG_PATHWAY	hsa04060:Cytokine-cytokine receptor interaction	7	6.25	0.00438931	81669, 7422, 3572, 6374, 2920, 6347, 3552	44	106	2873	4.31196	0.326931	0.326931	4.67283
GOTERM_CC_FAT	GO:0044421~extracellular region part	11	18.0328	0.00130989	7412, 729238, 1893, 51449, 1282, 7422, 3572, 6374, 2920, 6347, 3552	43	507	6387	3.22265	0.151125	0.151125	1.50433		GOTERM_CC_FAT	GO:0000323~lytic vacuole	4	7.84314	0.0627708	55823, 2760, 252839, 411	39	154	6387	4.25375	0.999886	0.999886	53.4619		SP_PIR_KEYWORDS	inflammatory response	4	3.57143	0.0054991	148022, 2920, 6347, 3552	111	29	8790	10.9226	0.764193	0.764193	6.96216
GOTERM_BP_FAT	GO:0006915~apoptosis	10	16.3934	0.00147779	3725, 8870, 6648, 148022, 3552, 664, 4792, 836, 4609, 4170	52	368	6782	3.54411	0.792075	0.0835561	2.32701		GOTERM_CC_FAT	GO:0005764~lysosome	4	7.84314	0.0627708	55823, 2760, 252839, 411	39	154	6387	4.25375	0.999886	0.999886	53.4619		GOTERM_BP_FAT	GO:0008284~positive regulation of cell proliferation	10	8.92857	0.00553263	3725, 7412, 148022, 7422, 23463, 3572, 6374, 6347, 6926, 4609	91	249	6782	2.99307	0.99934	0.319848	8.67596
GOTERM_BP_FAT	GO:0012501~programmed cell death	10	16.3934	0.00165422	3725, 8870, 6648, 148022, 3552, 664, 4792, 836, 4609, 4170	52	374	6782	3.48725	0.827652	0.0883864	2.60141		GOTERM_CC_FAT	GO:0005834~heterotrimeric G-protein complex	2	3.92157	0.0747107	2791, 2778	39	13	6387	25.1953	0.999981	0.995641	59.9955		GOTERM_BP_FAT	GO:0007611~learning or memory	5	4.46429	0.00629667	3725, 1958, 2760, 5048, 2182	91	56	6782	6.65424	0.999761	0.340909	9.81698
GOTERM_BP_FAT	GO:0007610~behavior	8	13.1148	0.00172787	3725, 6648, 1958, 6374, 2920, 6347, 55636, 2182	52	235	6782	4.43993	0.840639	0.0877389	2.71573		SP_PIR_KEYWORDS	cell membrane	9	17.6471	0.0766652	2791, 81669, 1803, 50487, 55679, 57127, 260425, 2778, 2191	51	792	8790	1.95856	0.999997	0.957176	61.7514		GOTERM_BP_FAT	GO:0050877~neurological system process	12	10.7143	0.00642963	3725, 6648, 1958, 1760, 2760, 5048, 2778, 56925, 836, 55636, 4609, 2182	91	351	6782	2.54795	0.999799	0.333325	10.0142
GOTERM_CC_FAT	GO:0005615~extracellular space	9	14.7541	0.00178033	7412, 729238, 51449, 7422, 3572, 6374, 2920, 6347, 3552	43	352	6387	3.79777	0.199677	0.105392	2.03954		UP_TISSUE	Melanoma	4	7.84314	0.0771516	81669, 57674, 9961, 2191	51	172	8635	3.93753	0.996377	0.996377	56.4358		GOTERM_BP_FAT	GO:0031328~positive regulation of cellular biosynthetic process	13	11.6071	0.00689317	3725, 1958, 148022, 6648, 3552, 3159, 6827, 7422, 3320, 7533, 4792, 4609, 6926	91	405	6782	2.39224	0.999892	0.339674	10.6985
GOTERM_MF_FAT	GO:0008009~chemokine activity	3	4.91803	0.00189148	6374, 2920, 6347	44	10	6445	43.9432	0.329332	0.181057	2.36539		SMART	SM00385:CYCLIN	2	3.92157	0.0848254	81669, 896	20	20	4306	21.53	0.88085	0.88085	50.8877		GOTERM_MF_FAT	GO:0008009~chemokine activity	3	2.67857	0.00689575	6374, 2920, 6347	84	10	6445	23.0179	0.883749	0.659044	8.87835
GOTERM_BP_FAT	GO:0051173~positive regulation of nitrogen compound metabolic process	10	16.3934	0.00202178	3725, 6648, 148022, 7422, 1958, 3320, 3159, 4792, 6926, 4609	52	385	6782	3.38761	0.883435	0.0972846	3.17075		GOTERM_CC_FAT	GO:0019898~extrinsic to membrane	5	9.80392	0.0900797	1580, 2791, 260425, 553115, 2778	39	288	6387	2.84322	0.999998	0.987787	67.1693		GOTERM_BP_FAT	GO:0009891~positive regulation of biosynthetic process	13	11.6071	0.00743771	3725, 1958, 148022, 6648, 3552, 3159, 6827, 7422, 3320, 7533, 4792, 4609, 6926	91	409	6782	2.36884	0.999947	0.348485	11.4961
GOTERM_BP_FAT	GO:0022411~cellular component disassembly	4	6.55738	0.00203434	3159, 664, 836, 4609	52	34	6782	15.3439	0.884982	0.0936258	3.19014		GOTERM_BP_FAT	GO:0033014~tetrapyrrole biosynthetic process	2	3.92157	0.0912027	210, 8803	39	17	6782	20.4585	1	0.982271	74.8287		GOTERM_BP_FAT	GO:0007626~locomotory behavior	7	6.25	0.00766714	81669, 6648, 6374, 2920, 5048, 6347, 55636	91	131	6782	3.98238	0.999961	0.345129	11.8302
KEGG_PATHWAY	hsa04621:NOD-like receptor signaling pathway	4	6.55738	0.00209168	3320, 2920, 6347, 4792	24	33	2873	14.5101	0.11436	0.0589155	2.06172		GOTERM_BP_FAT	GO:0006779~porphyrin biosynthetic process	2	3.92157	0.0912027	210, 8803	39	17	6782	20.4585	1	0.982271	74.8287		GOTERM_MF_FAT	GO:0042379~chemokine receptor binding	3	2.67857	0.00835803	6374, 2920, 6347	84	11	6445	20.9253	0.926485	0.581086	10.6647
GOTERM_MF_FAT	GO:0042379~chemokine receptor binding	3	4.91803	0.00230204	6374, 2920, 6347	44	11	6445	39.9483	0.385097	0.149641	2.87196		GOTERM_CC_FAT	GO:0005773~vacuole	4	7.84314	0.0940994	55823, 2760, 252839, 411	39	183	6387	3.57966	0.999999	0.968536	68.8403		GOTERM_BP_FAT	GO:0045321~leukocyte activation	7	6.25	0.00853293	7412, 148022, 1958, 1803, 10397, 55636, 896	91	134	6782	3.89323	0.999988	0.363946	13.0802
SP_PIR_KEYWORDS	inflammation	3	4.91803	0.00329452	2920, 6347, 3552	60	13	8790	33.8077	0.451513	0.259401	3.99042		GOTERM_BP_FAT	GO:0050885~neuromuscular process controlling balance	2	3.92157	0.0963075	2760, 5048	39	18	6782	19.3219	1	0.980583	76.7931		GOTERM_BP_FAT	GO:0002763~positive regulation of myeloid leukocyte differentiation	3	2.67857	0.00886156	3725, 7071, 2778	91	11	6782	20.3257	0.999992	0.363582	13.5502
SP_PIR_KEYWORDS	angiogenesis	4	6.55738	0.00333694	1893, 1282, 7422, 290	60	45	8790	13.0222	0.455745	0.183542	4.04082		INTERPRO	IPR006671:Cyclin, N-terminal	2	3.92157	0.0965694	81669, 896	49	17	8067	19.3685	0.999999	0.97212	69.8732		GOTERM_BP_FAT	GO:0006091~generation of precursor metabolites and energy	9	8.03571	0.00897999	5250, 6648, 3572, 8803, 23530, 2673, 1431, 7296, 2778	91	222	6782	3.02138	0.999993	0.35661	13.7191
GOTERM_BP_FAT	GO:0006309~DNA fragmentation involved in apoptosis	3	4.91803	0.00348742	664, 836, 4609	52	12	6782	32.6058	0.975525	0.148971	5.41012																GOTERM_BP_FAT	GO:0006915~apoptosis	12	10.7143	0.00906007	3725, 64121, 8870, 6648, 148022, 260425, 3552, 664, 4792, 836, 4609, 4170	91	368	6782	2.43024	0.999994	0.348882	13.8331
GOTERM_BP_FAT	GO:0002684~positive regulation of immune system process	6	9.83607	0.00370839	7412, 148022, 7422, 3572, 4792, 360	52	139	6782	5.62977	0.980661	0.151599	5.7435																GOTERM_BP_FAT	GO:0007005~mitochondrion organization	6	5.35714	0.00910398	3725, 6648, 3320, 664, 836, 4609	91	97	6782	4.60995	0.999994	0.340508	13.8955
GOTERM_BP_FAT	GO:0019725~cellular homeostasis	8	13.1148	0.00393813	3725, 6648, 3572, 7296, 6347, 664, 4609, 4170	52	272	6782	3.83597	0.984862	0.154327	6.08894																GOTERM_BP_FAT	GO:0019725~cellular homeostasis	10	8.92857	0.00968042	3725, 81669, 6648, 3572, 1760, 7296, 6347, 664, 4609, 4170	91	272	6782	2.73998	0.999997	0.348197	14.7112
GOTERM_BP_FAT	GO:0045637~regulation of myeloid cell differentiation	4	6.55738	0.00427101	3725, 7071, 7538, 4792	52	44	6782	11.8566	0.989385	0.160398	6.58737																GOTERM_BP_FAT	GO:0012501~programmed cell death	12	10.7143	0.010166	3725, 64121, 8870, 6648, 148022, 260425, 3552, 664, 4792, 836, 4609, 4170	91	374	6782	2.39126	0.999999	0.352794	15.3928
KEGG_PATHWAY	hsa05200:Pathways in cancer	7	11.4754	0.00431988	3725, 1282, 7422, 3320, 4792, 836, 4609	24	204	2873	4.10764	0.222052	0.0802915	4.21586																GOTERM_BP_FAT	GO:0006309~DNA fragmentation involved in apoptosis	3	2.67857	0.0105427	664, 836, 4609	91	12	6782	18.6319	0.999999	0.354154	15.9179
GOTERM_BP_FAT	GO:0008219~cell death	10	16.3934	0.00446616	3725, 8870, 6648, 148022, 3552, 664, 4792, 836, 4609, 4170	52	433	6782	3.01208	0.99138	0.161435	6.87843																GOTERM_BP_FAT	GO:0006997~nucleus organization	4	3.57143	0.0108862	5048, 664, 836, 4609	91	35	6782	8.51743	0.999999	0.354568	16.3941
GOTERM_BP_FAT	GO:0009628~response to abiotic stimulus	7	11.4754	0.00451464	3725, 10628, 6648, 7832, 6347, 836, 4609	52	209	6782	4.36824	0.991815	0.157702	6.95058																SP_PIR_KEYWORDS	inflammation	3	2.67857	0.011063	2920, 6347, 3552	111	13	8790	18.2744	0.945777	0.767142	13.5484
GOTERM_BP_FAT	GO:0016265~death	10	16.3934	0.00474497	3725, 8870, 6648, 148022, 3552, 664, 4792, 836, 4609, 4170	52	437	6782	2.98451	0.993598	0.159852	7.29276																GOTERM_BP_FAT	GO:0042592~homeostatic process	13	11.6071	0.0120618	3725, 3572, 6648, 1760, 6347, 7296, 3552, 664, 836, 4170, 81669, 7422, 4609	91	436	6782	2.22215	1	0.375702	18.0049
GOTERM_BP_FAT	GO:0006921~cell structure disassembly during apoptosis	3	4.91803	0.00476243	664, 836, 4609	52	14	6782	27.9478	0.993716	0.155485	7.31866																KEGG_PATHWAY	hsa04062:Chemokine signaling pathway	6	5.35714	0.012129	2791, 81669, 6374, 2920, 6347, 4792	44	94	2873	4.16779	0.666556	0.422554	12.432
UCSC_TFBS	FOXO4	40	65.5738	0.00482709	3725, 145741, 7538, 1958, 5757, 7296, 10397, 5351, 7422, 3320, 64332, 65056, 6926, 677, 694, 1282, 8870, 7832, 6648, 123, 8663, 5980, 3552, 290, 22984, 401466, 4170, 26118, 10628, 7071, 54757, 54206, 91947, 6385, 57561, 10144, 4792, 4609, 55636, 2182	59	4272	8618	1.36768	0.573279	0.573279	5.76494																GOTERM_BP_FAT	GO:0051173~positive regulation of nitrogen compound metabolic process	12	10.7143	0.0124625	3725, 6648, 148022, 7422, 1958, 3320, 7533, 3159, 6827, 4792, 6926, 4609	91	385	6782	2.32293	1	0.376851	18.5473
GOTERM_BP_FAT	GO:0050670~regulation of lymphocyte proliferation	4	6.55738	0.00546142	7412, 148022, 3572, 836	52	48	6782	10.8686	0.99702	0.171063	8.34959																KEGG_PATHWAY	hsa04621:NOD-like receptor signaling pathway	4	3.57143	0.0124685	3320, 2920, 6347, 4792	44	33	2873	7.9146	0.676714	0.313676	12.7589
GOTERM_BP_FAT	GO:0000737~DNA catabolic process, endonucleolytic	3	4.91803	0.0054688	664, 836, 4609	52	15	6782	26.0846	0.997044	0.166393	8.3604																GOTERM_BP_FAT	GO:0001666~response to hypoxia	6	5.35714	0.0135498	6648, 7422, 1803, 6347, 664, 5351	91	107	6782	4.17911	1	0.393604	20.002
GOTERM_CC_FAT	GO:0005829~cytosol	14	22.9508	0.00550682	3725, 677, 7538, 148022, 8663, 7296, 3159, 290, 22984, 836, 3320, 27289, 22916, 4792	43	937	6387	2.2193	0.498552	0.205534	6.18613																GOTERM_MF_FAT	GO:0005125~cytokine activity	5	4.46429	0.0135561	7422, 6374, 2920, 6347, 3552	84	72	6445	5.32821	0.985661	0.653957	16.7557
GOTERM_BP_FAT	GO:0070663~regulation of leukocyte proliferation	4	6.55738	0.00578706	7412, 148022, 3572, 836	52	49	6782	10.6468	0.997896	0.170373	8.82618																GOTERM_BP_FAT	GO:0006921~cell structure disassembly during apoptosis	3	2.67857	0.0142882	664, 836, 4609	91	14	6782	15.9702	1	0.401554	20.976
GOTERM_BP_FAT	GO:0032944~regulation of mononuclear cell proliferation	4	6.55738	0.00578706	7412, 148022, 3572, 836	52	49	6782	10.6468	0.997896	0.170373	8.82618																GOTERM_BP_FAT	GO:0006873~cellular ion homeostasis	8	7.14286	0.0153566	3725, 81669, 6648, 3572, 1760, 6347, 664, 4609	91	197	6782	3.0265	1	0.415838	22.3654
GOTERM_BP_FAT	GO:0043488~regulation of mRNA stability	3	4.91803	0.00622014	677, 7538, 7422	52	16	6782	24.4543	0.998675	0.177079	9.45643																GOTERM_BP_FAT	GO:0070482~response to oxygen levels	6	5.35714	0.0162434	6648, 7422, 1803, 6347, 664, 5351	91	112	6782	3.99254	1	0.425521	23.5014
GOTERM_BP_FAT	GO:0043487~regulation of RNA stability	3	4.91803	0.00622014	677, 7538, 7422	52	16	6782	24.4543	0.998675	0.177079	9.45643																GOTERM_BP_FAT	GO:0000737~DNA catabolic process, endonucleolytic	3	2.67857	0.0163455	664, 836, 4609	91	15	6782	14.9055	1	0.419495	23.6311
GOTERM_BP_FAT	GO:0030262~apoptotic nuclear changes	3	4.91803	0.00622014	664, 836, 4609	52	16	6782	24.4543	0.998675	0.177079	9.45643																GOTERM_MF_FAT	GO:0042803~protein homodimerization activity	8	7.14286	0.0164105	7422, 3572, 3320, 1803, 5048, 664, 5351, 2191	84	206	6445	2.97966	0.994177	0.642708	19.9347
GOTERM_BP_FAT	GO:0034097~response to cytokine stimulus	4	6.55738	0.006833	3725, 3572, 836, 4170	52	52	6782	10.0325	0.999312	0.187829	10.3413																GOTERM_BP_FAT	GO:0048568~embryonic organ development	5	4.46429	0.0164792	7422, 2673, 2778, 55636, 4609	91	74	6782	5.03564	1	0.414313	23.8008
GOTERM_BP_FAT	GO:0010557~positive regulation of macromolecule biosynthetic process	9	14.7541	0.00710801	3725, 148022, 7422, 1958, 3159, 3552, 4792, 6926, 4609	52	382	6782	3.0728	0.999487	0.189768	10.7358																GOTERM_BP_FAT	GO:0001775~cell activation	7	6.25	0.0166596	7412, 148022, 1958, 1803, 10397, 55636, 896	91	155	6782	3.36576	1	0.410215	24.0291
GOTERM_BP_FAT	GO:0008285~negative regulation of cell proliferation	7	11.4754	0.00731185	3725, 7071, 694, 6648, 7832, 3552, 836	52	231	6782	3.95221	0.999588	0.189935	11.0271																GOTERM_BP_FAT	GO:0042493~response to drug	7	6.25	0.0171458	3725, 10628, 6648, 123, 9961, 6347, 2778	91	156	6782	3.34418	1	0.411924	24.6412
GOTERM_BP_FAT	GO:0032496~response to lipopolysaccharide	4	6.55738	0.00758881	3725, 148022, 6347, 4792	52	54	6782	9.66097	0.999693	0.19176	11.4215																GOTERM_BP_FAT	GO:0055082~cellular chemical homeostasis	8	7.14286	0.0174041	3725, 81669, 6648, 3572, 1760, 6347, 664, 4609	91	202	6782	2.95158	1	0.409462	24.9646
GOTERM_BP_FAT	GO:0045429~positive regulation of nitric oxide biosynthetic process	3	4.91803	0.00785499	6648, 148022, 3320	52	18	6782	21.7372	0.999769	0.19325	11.799																BIOCARTA	h_hifPathway:Hypoxia-Inducible Factor in the Cardiovascular System	3	2.67857	0.0182898	3725, 7422, 3320	20	11	962	13.1182	0.868731	0.868731	18.8244
GOTERM_CC_FAT	GO:0005576~extracellular region	13	21.3115	0.00788324	1893, 1282, 3572, 123, 2920, 6347, 3552, 7412, 729238, 54757, 51449, 7422, 6374	43	864	6387	2.2349	0.628167	0.219115	8.74605																SP_PIR_KEYWORDS	angiogenesis	4	3.57143	0.0184897	1893, 1282, 7422, 290	111	45	8790	7.03904	0.992476	0.804048	21.6697
GOTERM_BP_FAT	GO:0001568~blood vessel development	6	9.83607	0.00802863	3725, 677, 7422, 290, 6926, 55636	52	167	6782	4.68586	0.999809	0.192668	12.0444																GOTERM_BP_FAT	GO:0030262~apoptotic nuclear changes	3	2.67857	0.018521	664, 836, 4609	91	16	6782	13.9739	1	0.422113	26.3477
GOTERM_BP_FAT	GO:0001666~response to hypoxia	5	8.19672	0.00828638	6648, 7422, 6347, 664, 5351	52	107	6782	6.09454	0.999855	0.193887	12.4076																GOTERM_BP_FAT	GO:0043488~regulation of mRNA stability	3	2.67857	0.018521	677, 7538, 7422	91	16	6782	13.9739	1	0.422113	26.3477
SP_PIR_KEYWORDS	cytokine	4	6.55738	0.00857588	6374, 2920, 6347, 3552	60	63	8790	9.30159	0.791443	0.324218	10.0831																GOTERM_BP_FAT	GO:0043487~regulation of RNA stability	3	2.67857	0.018521	677, 7538, 7422	91	16	6782	13.9739	1	0.422113	26.3477
GOTERM_BP_FAT	GO:0001944~vasculature development	6	9.83607	0.00863877	3725, 677, 7422, 290, 6926, 55636	52	170	6782	4.60317	0.9999	0.196989	12.9018																GOTERM_BP_FAT	GO:0045429~positive regulation of nitric oxide biosynthetic process	3	2.67857	0.0232132	6648, 148022, 3320	91	18	6782	12.4212	1	0.49032	31.901
BIOCARTA	h_hifPathway:Hypoxia-Inducible Factor in the Cardiovascular System	3	4.91803	0.00866243	3725, 7422, 3320	14	11	962	18.7403	0.50575	0.50575	8.85518																GOTERM_BP_FAT	GO:0045639~positive regulation of myeloid cell differentiation	3	2.67857	0.0232132	3725, 7071, 2778	91	18	6782	12.4212	1	0.49032	31.901
GOTERM_BP_FAT	GO:0070482~response to oxygen levels	5	8.19672	0.00970286	6648, 7422, 6347, 664, 5351	52	112	6782	5.82246	0.999968	0.214008	14.3783																UP_TISSUE	Plasma	7	6.25	0.024922	7412, 1893, 51449, 3572, 1803, 290, 2191	110	178	8635	3.08708	0.959449	0.959449	25.3742
GOTERM_BP_FAT	GO:0002237~response to molecule of bacterial origin	4	6.55738	0.0106138	3725, 148022, 6347, 4792	52	61	6782	8.55233	0.999988	0.227055	15.6237																GOTERM_CC_FAT	GO:0044421~extracellular region part	13	11.6071	0.0251085	1893, 1282, 3572, 2920, 6347, 3552, 7412, 729238, 1842, 51449, 7422, 6374, 50487	82	507	6387	1.99719	0.992421	0.992421	27.1375
GOTERM_BP_FAT	GO:0045428~regulation of nitric oxide biosynthetic process	3	4.91803	0.0106276	6648, 148022, 3320	52	21	6782	18.6319	0.999988	0.222874	15.6424																UP_TISSUE	Placenta	35	31.25	0.0251465	5250, 210, 7296, 6347, 6827, 5351, 2288, 1580, 81669, 3320, 1803, 64332, 2191, 411, 1282, 8870, 3572, 8663, 260425, 2920, 3159, 4170, 7071, 54757, 54206, 10627, 8803, 91947, 6385, 2760, 57561, 4609, 55636, 2182, 896	110	1962	8635	1.40036	0.960618	0.801551	25.5733
UP_SEQ_FEATURE	sequence variant	46	75.4098	0.0114554	3725, 7538, 1958, 148022, 7296, 10397, 2288, 5351, 360, 729238, 51449, 3320, 27289, 340811, 64332, 65056, 6926, 694, 1893, 8870, 1282, 7832, 3572, 6648, 123, 5980, 3552, 290, 22984, 836, 4170, 26118, 7412, 54757, 10628, 6675, 7071, 54206, 25819, 91947, 6385, 10144, 4792, 4609, 55636, 2182	60	5394	8783	1.24836	0.928527	0.928527	13.7231																GOTERM_BP_FAT	GO:0050670~regulation of lymphocyte proliferation	4	3.57143	0.0254378	7412, 148022, 3572, 836	91	48	6782	6.21062	1	0.51503	34.3942
UCSC_TFBS	HLF	31	50.8197	0.0121999	7538, 1958, 7296, 10397, 360, 51449, 27289, 64332, 65056, 6926, 694, 1282, 3572, 123, 5980, 3159, 290, 22984, 4170, 7412, 10628, 6675, 7071, 54757, 54206, 6385, 57561, 10144, 4792, 55636, 2182	59	3142	8618	1.44115	0.88472	0.660472	13.9833																SP_PIR_KEYWORDS	Proto-oncogene	6	5.35714	0.0254652	3725, 694, 25875, 57674, 2778, 4609	111	133	8790	3.57244	0.998839	0.815402	28.65
UP_TISSUE	Placenta	22	36.0656	0.013582	8870, 1282, 3572, 8663, 2920, 6347, 7296, 3159, 5351, 2288, 4170, 7071, 54757, 54206, 3320, 91947, 6385, 57561, 64332, 4609, 55636, 2182	59	1962	8635	1.6411	0.738197	0.738197	14.0331																GOTERM_MF_FAT	GO:0004274~dipeptidyl-peptidase IV activity	2	1.78571	0.0255925	1803, 2191	84	2	6445	76.7262	0.999685	0.739152	29.4147
GOTERM_BP_FAT	GO:0043065~positive regulation of apoptosis	7	11.4754	0.0140913	3725, 10628, 7071, 148022, 664, 836, 4609	52	266	6782	3.43219	1	0.279377	20.2234																GOTERM_MF_FAT	GO:0004287~prolyl oligopeptidase activity	2	1.78571	0.0255925	1803, 2191	84	2	6445	76.7262	0.999685	0.739152	29.4147
GOTERM_BP_FAT	GO:0010604~positive regulation of macromolecule metabolic process	10	16.3934	0.0142672	3725, 148022, 7422, 1958, 3572, 3159, 3552, 4792, 6926, 4609	52	520	6782	2.50814	1	0.277256	20.4498																GOTERM_BP_FAT	GO:0050801~ion homeostasis	8	7.14286	0.0258094	3725, 81669, 6648, 3572, 1760, 6347, 664, 4609	91	219	6782	2.72246	1	0.512799	34.8022
GOTERM_BP_FAT	GO:0043068~positive regulation of programmed cell death	7	11.4754	0.0145787	3725, 10628, 7071, 148022, 664, 836, 4609	52	268	6782	3.40657	1	0.27742	20.849																GOTERM_BP_FAT	GO:0070663~regulation of leukocyte proliferation	4	3.57143	0.0268427	7412, 148022, 3572, 836	91	49	6782	6.08388	1	0.51953	35.9242
SP_PIR_KEYWORDS	polymorphism	44	72.1311	0.0148065	3725, 7538, 1958, 148022, 7296, 10397, 2288, 5351, 360, 729238, 51449, 3320, 27289, 340811, 64332, 65056, 694, 1893, 8870, 1282, 7832, 3572, 6648, 123, 5980, 3552, 290, 22984, 836, 4170, 26118, 7412, 54757, 10628, 6675, 7071, 54206, 25819, 91947, 6385, 10144, 4609, 55636, 2182	60	5131	8790	1.25629	0.933791	0.41899	16.8132																GOTERM_BP_FAT	GO:0032944~regulation of mononuclear cell proliferation	4	3.57143	0.0268427	7412, 148022, 3572, 836	91	49	6782	6.08388	1	0.51953	35.9242
GOTERM_BP_FAT	GO:0010942~positive regulation of cell death	7	11.4754	0.0150778	3725, 10628, 7071, 148022, 664, 836, 4609	52	270	6782	3.38134	1	0.280557	21.4849																GOTERM_BP_FAT	GO:0008219~cell death	12	10.7143	0.0273953	3725, 64121, 8870, 6648, 148022, 260425, 3552, 664, 4792, 836, 4609, 4170	91	433	6782	2.06543	1	0.519691	36.5168
GOTERM_BP_FAT	GO:0006873~cellular ion homeostasis	6	9.83607	0.0156429	3725, 6648, 3572, 6347, 664, 4609	52	197	6782	3.97228	1	0.284576	22.199																GOTERM_BP_FAT	GO:0048562~embryonic organ morphogenesis	4	3.57143	0.0282884	2673, 2778, 55636, 4609	91	50	6782	5.9622	1	0.524185	37.4637
GOTERM_BP_FAT	GO:0030855~epithelial cell differentiation	4	6.55738	0.0159952	3725, 10628, 7422, 836	52	71	6782	7.34778	1	0.285212	22.6412																GOTERM_BP_FAT	GO:0016265~death	12	10.7143	0.029059	3725, 64121, 8870, 6648, 148022, 260425, 3552, 664, 4792, 836, 4609, 4170	91	437	6782	2.04652	1	0.526963	38.2701
GOTERM_BP_FAT	GO:0007626~locomotory behavior	5	8.19672	0.0164958	6648, 6374, 2920, 6347, 55636	52	131	6782	4.97798	1	0.288019	23.2653																GOTERM_BP_FAT	GO:0010557~positive regulation of macromolecule biosynthetic process	11	9.82143	0.0292167	3725, 148022, 7422, 1958, 7533, 3159, 6827, 3552, 4792, 6926, 4609	91	382	6782	2.14608	1	0.522171	38.4339
GOTERM_BP_FAT	GO:0055082~cellular chemical homeostasis	6	9.83607	0.0172636	3725, 6648, 3572, 6347, 664, 4609	52	202	6782	3.87395	1	0.294568	24.2136																GOTERM_BP_FAT	GO:0006099~tricarboxylic acid cycle	3	2.67857	0.0310552	8803, 23530, 1431	91	21	6782	10.6468	1	0.537525	40.3137
UCSC_TFBS	ISRE	33	54.0984	0.0174503	3725, 7538, 5757, 7296, 10397, 5351, 360, 7422, 6374, 64332, 65056, 6926, 677, 694, 1282, 6648, 3572, 8663, 5980, 3159, 22984, 836, 4170, 26118, 7412, 54757, 91947, 22916, 6385, 57561, 10144, 4792, 55636	59	3502	8618	1.37642	0.954877	0.643988	19.4287																GOTERM_BP_FAT	GO:0045428~regulation of nitric oxide biosynthetic process	3	2.67857	0.0310552	6648, 148022, 3320	91	21	6782	10.6468	1	0.537525	40.3137
GOTERM_BP_FAT	GO:0048878~chemical homeostasis	7	11.4754	0.0174729	3725, 6648, 7422, 3572, 6347, 664, 4609	52	279	6782	3.27226	1	0.292962	24.4701																GOTERM_BP_FAT	GO:0046356~acetyl-CoA catabolic process	3	2.67857	0.0310552	8803, 23530, 1431	91	21	6782	10.6468	1	0.537525	40.3137
GOTERM_BP_FAT	GO:0045321~leukocyte activation	5	8.19672	0.0177844	7412, 148022, 1958, 10397, 55636	52	134	6782	4.86653	1	0.292835	24.8505																GOTERM_BP_FAT	GO:0048878~chemical homeostasis	9	8.03571	0.0311939	3725, 81669, 6648, 7422, 3572, 1760, 6347, 664, 4609	91	279	6782	2.40411	1	0.532604	40.4533
GOTERM_BP_FAT	GO:0045893~positive regulation of transcription, DNA-dependent	7	11.4754	0.0183267	3725, 7422, 1958, 3159, 4792, 6926, 4609	52	282	6782	3.23745	1	0.29586	25.5084																GOTERM_BP_FAT	GO:0034097~response to cytokine stimulus	4	3.57143	0.031302	3725, 3572, 836, 4170	91	52	6782	5.73288	1	0.527458	40.562
GOTERM_BP_FAT	GO:0000956~nuclear-transcribed mRNA catabolic process	3	4.91803	0.0185007	677, 7538, 22916	52	28	6782	13.9739	1	0.293848	25.7182																GOTERM_CC_FAT	GO:0005615~extracellular space	10	8.92857	0.0332327	7412, 729238, 51449, 7422, 3572, 50487, 6374, 2920, 6347, 3552	82	352	6387	2.21279	0.99848	0.961014	34.3467
GOTERM_BP_FAT	GO:0050890~cognition	6	9.83607	0.0186384	3725, 1958, 836, 55636, 4609, 2182	52	206	6782	3.79873	1	0.291422	25.884																BIOCARTA	h_aktPathway:AKT Signaling Pathway	3	2.67857	0.0333096	3320, 7533, 4792	20	15	962	9.62	0.975922	0.84483	31.8017
GOTERM_BP_FAT	GO:0051254~positive regulation of RNA metabolic process	7	11.4754	0.0192091	3725, 7422, 1958, 3159, 4792, 6926, 4609	52	285	6782	3.20337	1	0.294697	26.5673																UCSC_TFBS	FOXO4	65	58.0357	0.0337793	3725, 7538, 1760, 57674, 7296, 6827, 10397, 126393, 81669, 80315, 2673, 65056, 2191, 6926, 64121, 677, 8870, 1282, 7832, 6648, 123, 5980, 3552, 22984, 252839, 113791, 26118, 7071, 10628, 54757, 10627, 25875, 57561, 55616, 84333, 10144, 56925, 4792, 4609, 145741, 5250, 1958, 5757, 1431, 5351, 7422, 3320, 1803, 64332, 411, 694, 8663, 260425, 2778, 290, 401466, 4170, 55823, 54206, 91947, 6385, 8470,…	110	4272	8618	1.19205	0.997637	0.997637	34.4054
GOTERM_BP_FAT	GO:0010035~response to inorganic substance	5	8.19672	0.0195984	3725, 10628, 6648, 10397, 360	52	138	6782	4.72547	1	0.295549	27.0299																UP_TISSUE	Mammary gland	8	7.14286	0.0344653	7422, 55679, 260425, 7296, 3159, 113791, 23137, 4170	110	244	8635	2.57377	0.988372	0.773445	33.4187
GOTERM_BP_FAT	GO:0009611~response to wounding	7	11.4754	0.0198134	6648, 148022, 2920, 64332, 6347, 3552, 836	52	287	6782	3.18105	1	0.294192	27.2843																GOTERM_BP_FAT	GO:0032496~response to lipopolysaccharide	4	3.57143	0.0344779	3725, 148022, 6347, 4792	91	54	6782	5.52055	1	0.556263	43.6706
SP_PIR_KEYWORDS	dna-binding	11	18.0328	0.0200563	3725, 677, 7071, 7538, 1958, 5980, 3159, 65056, 6926, 55636, 4609	60	718	8790	2.24443	0.974962	0.45912	22.1211																GOTERM_BP_FAT	GO:0010035~response to inorganic substance	6	5.35714	0.0359815	3725, 10628, 6648, 553115, 10397, 360	91	138	6782	3.24032	1	0.565685	45.0886
GOTERM_BP_FAT	GO:0030097~hemopoiesis	5	8.19672	0.0200692	7412, 6648, 7422, 1958, 55636	52	139	6782	4.69148	1	0.29338	27.5858																GOTERM_BP_FAT	GO:0009109~coenzyme catabolic process	3	2.67857	0.036782	8803, 23530, 1431	91	23	6782	9.72097	1	0.567613	45.8298
INTERPRO	IPR001089:Small chemokine, C-X-C	2	3.27869	0.0203171	6374, 2920	56	3	8067	96.0357	0.953992	0.785506	21.7388																GOTERM_MF_FAT	GO:0042802~identical protein binding	11	9.82143	0.0367827	210, 7422, 3572, 3320, 1803, 5048, 2778, 664, 4792, 5351, 2191	84	410	6445	2.05851	0.999991	0.810812	39.5616
GOTERM_MF_FAT	GO:0003700~transcription factor activity	8	13.1148	0.0203315	3725, 677, 7071, 1958, 25819, 3159, 6926, 4609	44	422	6445	2.77682	0.986887	0.661605	22.873																GOTERM_BP_FAT	GO:0002684~positive regulation of immune system process	6	5.35714	0.0369462	7412, 148022, 7422, 3572, 4792, 360	91	139	6782	3.21701	1	0.56317	45.9806
GOTERM_BP_FAT	GO:0006955~immune response	7	11.4754	0.0210611	148022, 7422, 6374, 2920, 6347, 3552, 664	52	291	6782	3.13732	1	0.301501	28.744																BBID	114.Genomic_reformatting_Brain_Ischemia	3	2.67857	0.0380482	3725, 1958, 3552	11	8	241	8.21591	0.732568	0.732568	28.9033
GOTERM_BP_FAT	GO:0030540~female genitalia development	2	3.27869	0.0223938	6926, 55636	52	3	6782	86.9487	1	0.313274	30.2728																GOTERM_MF_FAT	GO:0035259~glucocorticoid receptor binding	2	1.78571	0.038145	7533, 2288	84	3	6445	51.1508	0.999994	0.779512	40.7001
GOTERM_BP_FAT	GO:0006479~protein amino acid methylation	3	4.91803	0.0224358	694, 7832, 23463	52	31	6782	12.6216	1	0.309778	30.3206																INTERPRO	IPR001089:Small chemokine, C-X-C	2	1.78571	0.0381843	6374, 2920	105	3	8067	51.219	0.999982	0.995789	40.2536
GOTERM_BP_FAT	GO:0008213~protein amino acid alkylation	3	4.91803	0.0224358	694, 7832, 23463	52	31	6782	12.6216	1	0.309778	30.3206																INTERPRO	IPR002469:Peptidase S9B, dipeptidylpeptidase IV N-terminal	2	1.78571	0.0381843	1803, 2191	105	3	8067	51.219	0.999982	0.995789	40.2536
PIR_SUPERFAMILY	PIRSF500568:growth regulated protein, alpha/beta/gamma types	2	3.27869	0.0231591	6374, 2920	31	3	3857	82.9462	0.579775	0.579775	18.9736																GOTERM_BP_FAT	GO:0030540~female genitalia development	2	1.78571	0.039291	6926, 55636	91	3	6782	49.685	1	0.579952	48.0924
GOTERM_BP_FAT	GO:0007167~enzyme linked receptor protein signaling pathway	6	9.83607	0.023194	3725, 10628, 7071, 7422, 3572, 6347	52	218	6782	3.58963	1	0.314501	31.1759																GOTERM_CC_FAT	GO:0005576~extracellular region	18	16.0714	0.0406979	1893, 1282, 3572, 123, 2920, 6347, 2778, 3552, 7412, 729238, 54757, 1842, 51449, 7422, 50487, 1803, 6374, 6483	82	864	6387	1.62271	0.999657	0.929992	40.3868
GOTERM_MF_FAT	GO:0046983~protein dimerization activity	7	11.4754	0.0231986	3725, 7422, 3572, 3320, 664, 5351, 4170	44	337	6445	3.04255	0.992935	0.628615	25.6789																UCSC_TFBS	HLF	50	44.6429	0.0409775	7538, 7296, 10397, 1580, 80315, 65056, 2191, 6926, 64121, 1282, 123, 5980, 22984, 113791, 7412, 7071, 10628, 54757, 25875, 2760, 57561, 553115, 10144, 56925, 4792, 1958, 23530, 5048, 360, 2791, 51449, 1842, 27289, 1803, 64332, 411, 694, 3572, 260425, 2778, 3159, 80255, 290, 4170, 6675, 54206, 6385, 8470, 55636, 2182	110	3142	8618	1.24674	0.999366	0.974827	40.1565
GOTERM_BP_FAT	GO:0050801~ion homeostasis	6	9.83607	0.0236035	3725, 6648, 3572, 6347, 664, 4609	52	219	6782	3.57323	1	0.315194	31.634																GOTERM_BP_FAT	GO:0010604~positive regulation of macromolecule metabolic process	13	11.6071	0.0410796	3725, 3572, 1958, 148022, 3552, 3159, 6827, 7422, 7533, 4792, 4609, 6926, 896	91	520	6782	1.86319	1	0.590603	49.6508
GOTERM_BP_FAT	GO:0045449~regulation of transcription	16	26.2295	0.0238533	3725, 694, 6648, 148022, 1958, 7832, 3159, 10628, 7071, 7422, 64332, 65056, 4792, 55636, 4609, 6926	52	1182	6782	1.76546	1	0.314117	31.9119																GOTERM_BP_FAT	GO:0006084~acetyl-CoA metabolic process	3	2.67857	0.0428796	8803, 23530, 1431	91	25	6782	8.9433	1	0.600788	51.1748
GOTERM_BP_FAT	GO:0031667~response to nutrient levels	5	8.19672	0.0240892	3725, 6648, 3572, 6347, 360	52	147	6782	4.43616	1	0.312919	32.1733																SP_PIR_KEYWORDS	cytokine	4	3.57143	0.0440739	6374, 2920, 6347, 3552	111	63	8790	5.02789	0.999993	0.90576	44.5607
GOTERM_BP_FAT	GO:0048534~hemopoietic or lymphoid organ development	5	8.19672	0.0240892	7412, 6648, 7422, 1958, 55636	52	147	6782	4.43616	1	0.312919	32.1733																GOTERM_BP_FAT	GO:0016042~lipid catabolic process	5	4.46429	0.0447602	50487, 2760, 5048, 7533, 63874	91	101	6782	3.68948	1	0.611118	52.7207
GOTERM_BP_FAT	GO:0006259~DNA metabolic process	7	11.4754	0.0244135	6648, 7832, 5980, 3159, 664, 836, 4609	52	301	6782	3.03309	1	0.312699	32.5312																GOTERM_BP_FAT	GO:0031667~response to nutrient levels	6	5.35714	0.0452384	3725, 6648, 3572, 6347, 360, 411	91	147	6782	3.04194	1	0.609418	53.1064
GOTERM_BP_FAT	GO:0006402~mRNA catabolic process	3	4.91803	0.0252343	677, 7538, 22916	52	33	6782	11.8566	1	0.317704	33.4294																GOTERM_BP_FAT	GO:0048598~embryonic morphogenesis	6	5.35714	0.0452384	2673, 7296, 2778, 6926, 55636, 4609	91	147	6782	3.04194	1	0.609418	53.1064
GOTERM_BP_FAT	GO:0050671~positive regulation of lymphocyte proliferation	3	4.91803	0.0252343	7412, 148022, 3572	52	33	6782	11.8566	1	0.317704	33.4294																PIR_SUPERFAMILY	PIRSF500568:growth regulated protein, alpha/beta/gamma types	2	1.78571	0.0459579	6374, 2920	61	3	3857	42.153	0.975687	0.975687	39.2816
GOTERM_CC_FAT	GO:0031974~membrane-enclosed lumen	15	24.5902	0.0259441	3725, 6648, 3159, 290, 664, 2288, 22984, 836, 4170, 6675, 10628, 7422, 22916, 4609, 6926	43	1258	6387	1.77108	0.96259	0.481681	26.2125																PIR_SUPERFAMILY	PIRSF001125:dipeptidyl-peptidase IV	2	1.78571	0.0459579	1803, 2191	61	3	3857	42.153	0.975687	0.975687	39.2816
GOTERM_MF_FAT	GO:0017091~AU-rich element binding	2	3.27869	0.0264275	677, 7538	44	4	6445	73.2386	0.996487	0.610102	28.726																GOTERM_BP_FAT	GO:0051187~cofactor catabolic process	3	2.67857	0.0460603	8803, 23530, 1431	91	26	6782	8.59932	1	0.61058	53.7624
GOTERM_BP_FAT	GO:0051249~regulation of lymphocyte activation	4	6.55738	0.0264834	7412, 148022, 3572, 836	52	86	6782	6.06619	1	0.326924	34.7747																GOTERM_BP_FAT	GO:0002237~response to molecule of bacterial origin	4	3.57143	0.0468509	3725, 148022, 6347, 4792	91	61	6782	4.88705	1	0.611459	54.3853
GOTERM_BP_FAT	GO:0070665~positive regulation of leukocyte proliferation	3	4.91803	0.0266843	7412, 148022, 3572	52	34	6782	11.5079	1	0.325292	34.9886																SP_PIR_KEYWORDS	lysosome	5	4.46429	0.0475419	55823, 51449, 2760, 252839, 411	111	109	8790	3.63253	0.999997	0.880802	47.1358
GOTERM_BP_FAT	GO:0032946~positive regulation of mononuclear cell proliferation	3	4.91803	0.0266843	7412, 148022, 3572	52	34	6782	11.5079	1	0.325292	34.9886																GOTERM_MF_FAT	GO:0017091~AU-rich element binding	2	1.78571	0.0505378	677, 7538	84	4	6445	38.3631	1	0.833379	50.1825
GOTERM_BP_FAT	GO:0051240~positive regulation of multicellular organismal process	5	8.19672	0.026834	148022, 3572, 6347, 3552, 55636	52	152	6782	4.29023	1	0.323191	35.1476																INTERPRO	IPR002471:Peptidase S9, serine active site	2	1.78571	0.0505887	1803, 2191	105	4	8067	38.4143	1	0.992269	49.6812
INTERPRO	IPR002473:Small chemokine, C-X-C/Interleukin 8	2	3.27869	0.0269989	6374, 2920	56	4	8067	72.0268	0.983518	0.745513	27.8804																INTERPRO	IPR002473:Small chemokine, C-X-C/Interleukin 8	2	1.78571	0.0505887	6374, 2920	105	4	8067	38.4143	1	0.992269	49.6812
GOTERM_BP_FAT	GO:0007548~sex differentiation	4	6.55738	0.0272868	7422, 2288, 6926, 55636	52	87	6782	5.99646	1	0.324127	35.6263																GOTERM_BP_FAT	GO:0045672~positive regulation of osteoclast differentiation	2	1.78571	0.0520457	7071, 2778	91	4	6782	37.2637	1	0.645674	58.2862
GOTERM_BP_FAT	GO:0009617~response to bacterium	4	6.55738	0.0281032	3725, 148022, 6347, 4792	52	88	6782	5.92832	1	0.328559	36.4811																GOTERM_BP_FAT	GO:0000956~nuclear-transcribed mRNA catabolic process	3	2.67857	0.0526713	677, 7538, 22916	91	28	6782	7.98509	1	0.64482	58.7343
GOTERM_BP_FAT	GO:0006997~nucleus organization	3	4.91803	0.0281674	664, 836, 4609	52	35	6782	11.1791	1	0.325691	36.5479																GOTERM_MF_FAT	GO:0008201~heparin binding	4	3.57143	0.0528022	1842, 7422, 5048, 6347	84	66	6445	4.65007	1	0.814943	51.7555
GOTERM_BP_FAT	GO:0007498~mesoderm development	3	4.91803	0.0281674	7422, 7296, 6926	52	35	6782	11.1791	1	0.325691	36.5479																GOTERM_BP_FAT	GO:0046649~lymphocyte activation	5	4.46429	0.0548452	7412, 1958, 1803, 55636, 896	91	108	6782	3.45035	1	0.654812	60.2563
GOTERM_BP_FAT	GO:0001775~cell activation	5	8.19672	0.028568	7412, 148022, 1958, 10397, 55636	52	155	6782	4.2072	1	0.32607	36.9631																GOTERM_BP_FAT	GO:0006112~energy reserve metabolic process	3	2.67857	0.0560962	3572, 2673, 2778	91	29	6782	7.70974	1	0.658125	61.1082
GOTERM_BP_FAT	GO:0002520~immune system development	5	8.19672	0.028568	7412, 6648, 7422, 1958, 55636	52	155	6782	4.2072	1	0.32607	36.9631																GOTERM_BP_FAT	GO:0002761~regulation of myeloid leukocyte differentiation	3	2.67857	0.0560962	3725, 7071, 2778	91	29	6782	7.70974	1	0.658125	61.1082
GOTERM_BP_FAT	GO:0042493~response to drug	5	8.19672	0.0291606	3725, 10628, 6648, 123, 6347	52	156	6782	4.18023	1	0.328228	37.5725																GOTERM_BP_FAT	GO:0009060~aerobic respiration	3	2.67857	0.0595973	8803, 23530, 1431	91	30	6782	7.45275	1	0.675844	63.4019
GOTERM_BP_FAT	GO:0042129~regulation of T cell proliferation	3	4.91803	0.029683	7412, 3572, 836	52	36	6782	10.8686	1	0.329686	38.1052																SMART	SM00099:btg1	2	1.78571	0.0611778	694, 7832	55	5	4306	31.3164	0.970848	0.829261	46.3861
BBID	114.Genomic_reformatting_Brain_Ischemia	3	4.91803	0.0309601	3725, 1958, 3552	10	8	241	9.0375	0.645778	0.645778	24.0053																INTERPRO	IPR002087:Anti-proliferative protein	2	1.78571	0.0628346	694, 7832	105	5	8067	30.7314	1	0.989526	57.6221
UP_TISSUE	Plasma	5	8.19672	0.0312605	7412, 1893, 51449, 3572, 290	59	178	8635	4.11112	0.955507	0.789067	29.6135																INTERPRO	IPR001375:Peptidase S9, prolyl oligopeptidase active site region	2	1.78571	0.0628346	1803, 2191	105	5	8067	30.7314	1	0.989526	57.6221
GOTERM_BP_FAT	GO:0006357~regulation of transcription from RNA polymerase II promoter	8	13.1148	0.0324299	3725, 7071, 6648, 7422, 1958, 4792, 6926, 4609	52	410	6782	2.54484	1	0.350946	40.8367																GOTERM_BP_FAT	GO:0008213~protein amino acid alkylation	3	2.67857	0.0631718	694, 7832, 23463	91	31	6782	7.21234	1	0.692709	65.6123
GOTERM_BP_FAT	GO:0031349~positive regulation of defense response	3	4.91803	0.0328096	148022, 3572, 4792	52	38	6782	10.2966	1	0.350824	41.2053																GOTERM_BP_FAT	GO:0006479~protein amino acid methylation	3	2.67857	0.0631718	694, 7832, 23463	91	31	6782	7.21234	1	0.692709	65.6123
GOTERM_BP_FAT	GO:0009991~response to extracellular stimulus	5	8.19672	0.033515	3725, 6648, 3572, 6347, 360	52	163	6782	4.00071	1	0.3535	41.8842																GOTERM_BP_FAT	GO:0000288~nuclear-transcribed mRNA catabolic process, deadenylation-dependent decay	2	1.78571	0.0646328	677, 7538	91	5	6782	29.811	1	0.696343	66.4792
INTERPRO	IPR002087:Anti-proliferative protein	2	3.27869	0.033636	694, 7832	56	5	8067	57.6214	0.994097	0.72281	33.5407																GOTERM_BP_FAT	GO:0008634~negative regulation of survival gene product expression	2	1.78571	0.0646328	664, 4609	91	5	6782	29.811	1	0.696343	66.4792
GOTERM_BP_FAT	GO:0002694~regulation of leukocyte activation	4	6.55738	0.0341806	7412, 148022, 3572, 836	52	95	6782	5.4915	1	0.35577	42.5182																GOTERM_BP_FAT	GO:0010575~positive regulation vascular endothelial growth factor production	2	1.78571	0.0646328	3572, 3552	91	5	6782	29.811	1	0.696343	66.4792
GOTERM_BP_FAT	GO:0006308~DNA catabolic process	3	4.91803	0.0344196	664, 836, 4609	52	39	6782	10.0325	1	0.354427	42.7442																GOTERM_BP_FAT	GO:0009991~response to extracellular stimulus	6	5.35714	0.0649333	3725, 6648, 3572, 6347, 360, 411	91	163	6782	2.74334	1	0.693218	66.6549
UCSC_TFBS	STAT	27	44.2623	0.0359373	3725, 145741, 7538, 1958, 6347, 10397, 2288, 729238, 6374, 6926, 677, 694, 1282, 8870, 3572, 7832, 8663, 5980, 401466, 4170, 26118, 7412, 10628, 6385, 4609, 55636, 2182	59	2821	8618	1.39803	0.998406	0.800183	36.1807																UCSC_TFBS	IRF7	54	48.2143	0.0654447	3725, 1760, 57674, 3281, 25798, 7296, 6347, 6827, 23463, 80315, 2673, 65056, 2191, 23137, 677, 1282, 1893, 3552, 22984, 113791, 57127, 57561, 9961, 84333, 56925, 4792, 4609, 5250, 210, 5757, 5048, 5351, 360, 51449, 7422, 1803, 6374, 411, 126321, 694, 3572, 8663, 260425, 3159, 2778, 290, 54206, 25819, 8803, 22916, 91947, 8470, 55636, 896	110	3539	8618	1.19544	0.999993	0.981142	56.4201
GOTERM_BP_FAT	GO:0042542~response to hydrogen peroxide	3	4.91803	0.0360599	3725, 10628, 6648	52	40	6782	9.78173	1	0.364615	44.2732																GOTERM_BP_FAT	GO:0045333~cellular respiration	4	3.57143	0.0655259	6648, 8803, 23530, 1431	91	70	6782	4.25871	1	0.691823	66.9989
GOTERM_BP_FAT	GO:0006954~inflammatory response	5	8.19672	0.0361662	148022, 2920, 64332, 6347, 3552	52	167	6782	3.90488	1	0.362154	44.371																GOTERM_BP_FAT	GO:0045596~negative regulation of cell differentiation	5	4.46429	0.0660628	7538, 6648, 7533, 4792, 6926	91	115	6782	3.24032	1	0.690144	67.3077
GOTERM_BP_FAT	GO:0000288~nuclear-transcribed mRNA catabolic process, deadenylation-dependent decay	2	3.27869	0.037049	677, 7538	52	5	6782	52.1692	1	0.365937	45.1767																GOTERM_BP_FAT	GO:0001501~skeletal system development	6	5.35714	0.0663025	7071, 2673, 2778, 6926, 55636, 4609	91	164	6782	2.72661	1	0.686818	67.4447
GOTERM_BP_FAT	GO:0010575~positive regulation vascular endothelial growth factor production	2	3.27869	0.037049	3572, 3552	52	5	6782	52.1692	1	0.365937	45.1767																SP_PIR_KEYWORDS	lipid degradation	3	2.67857	0.0671809	50487, 5048, 63874	111	34	8790	6.98728	1	0.925944	59.7518
GOTERM_BP_FAT	GO:0008634~negative regulation of survival gene product expression	2	3.27869	0.037049	664, 4609	52	5	6782	52.1692	1	0.365937	45.1767																GOTERM_BP_FAT	GO:0030855~epithelial cell differentiation	4	3.57143	0.0677842	3725, 10628, 7422, 836	91	71	6782	4.19873	1	0.690504	68.2796
KEGG_PATHWAY	hsa04062:Chemokine signaling pathway	4	6.55738	0.0373984	6374, 2920, 6347, 4792	24	94	2873	5.09397	0.890377	0.424592	31.5609																GOTERM_BP_FAT	GO:0001568~blood vessel development	6	5.35714	0.0705073	3725, 677, 7422, 290, 6926, 55636	91	167	6782	2.67763	1	0.700733	69.7618
GOTERM_BP_FAT	GO:0045941~positive regulation of transcription	7	11.4754	0.0375176	3725, 7422, 1958, 3159, 4792, 6926, 4609	52	333	6782	2.74163	1	0.366374	45.5999																GOTERM_BP_FAT	GO:0006402~mRNA catabolic process	3	2.67857	0.0705314	677, 7538, 22916	91	33	6782	6.77522	1	0.696371	69.7747
GOTERM_BP_FAT	GO:0006350~transcription	13	21.3115	0.0376803	3725, 1958, 7832, 5757, 3159, 10628, 7071, 25819, 64332, 65056, 55636, 4609, 6926	52	923	6782	1.83694	1	0.364422	45.7461																GOTERM_BP_FAT	GO:0050671~positive regulation of lymphocyte proliferation	3	2.67857	0.0705314	7412, 148022, 3572	91	33	6782	6.77522	1	0.696371	69.7747
GOTERM_BP_FAT	GO:0007605~sensory perception of sound	3	4.91803	0.03773	836, 55636, 4609	52	41	6782	9.54315	1	0.361634	45.7907																GOTERM_BP_FAT	GO:0043473~pigmentation	3	2.67857	0.0705314	6648, 2673, 4609	91	33	6782	6.77522	1	0.696371	69.7747
PIR_SUPERFAMILY	PIRSF002522:CXC chemokine	2	3.27869	0.0383096	6374, 2920	31	5	3857	49.7677	0.764329	0.514541	29.584																GOTERM_BP_FAT	GO:0042391~regulation of membrane potential	4	3.57143	0.0724064	3725, 6648, 1760, 664	91	73	6782	4.0837	1	0.701778	70.7568
SMART	SM00099:btg1	2	3.27869	0.038879	694, 7832	35	5	4306	49.2114	0.750407	0.500407	29.6191																GOTERM_BP_FAT	GO:0042110~T cell activation	4	3.57143	0.0724064	1958, 1803, 55636, 896	91	73	6782	4.0837	1	0.701778	70.7568
BIOCARTA	h_il1rPathway:Signal transduction through IL1R	3	4.91803	0.0393578	3725, 3552, 4792	14	24	962	8.58929	0.961319	0.803326	34.8141																GOTERM_BP_FAT	GO:0045941~positive regulation of transcription	9	8.03571	0.0736144	3725, 7422, 1958, 7533, 3159, 6827, 4792, 6926, 4609	91	333	6782	2.01426	1	0.703606	71.3736
GOTERM_BP_FAT	GO:0007179~transforming growth factor beta receptor signaling pathway	3	4.91803	0.0394294	3725, 7071, 6347	52	42	6782	9.31593	1	0.371468	47.295																GOTERM_BP_FAT	GO:0070665~positive regulation of leukocyte proliferation	3	2.67857	0.0743116	7412, 148022, 3572	91	34	6782	6.57595	1	0.702821	71.724
INTERPRO	IPR018048:Small chemokine, C-X-C, conserved site	2	3.27869	0.0402287	6374, 2920	56	6	8067	48.0179	0.997886	0.708235	38.7574																GOTERM_BP_FAT	GO:0032946~positive regulation of mononuclear cell proliferation	3	2.67857	0.0743116	7412, 148022, 3572	91	34	6782	6.57595	1	0.702821	71.724
GOTERM_BP_FAT	GO:0050865~regulation of cell activation	4	6.55738	0.0408876	7412, 148022, 3572, 836	52	102	6782	5.11463	1	0.379186	48.5545																GOTERM_BP_FAT	GO:0001944~vasculature development	6	5.35714	0.0748571	3725, 677, 7422, 290, 6926, 55636	91	170	6782	2.63038	1	0.701295	71.9953
GOTERM_BP_FAT	GO:0010628~positive regulation of gene expression	7	11.4754	0.0418913	3725, 7422, 1958, 3159, 4792, 6926, 4609	52	342	6782	2.66948	1	0.383367	49.405																INTERPRO	IPR018048:Small chemokine, C-X-C, conserved site	2	1.78571	0.074924	6374, 2920	105	6	8067	25.6095	1	0.987435	64.3106
GOTERM_BP_FAT	GO:0009314~response to radiation	4	6.55738	0.0418966	6648, 6347, 836, 4609	52	103	6782	5.06497	1	0.380259	49.4094																PIR_SUPERFAMILY	PIRSF002522:CXC chemokine	2	1.78571	0.075436	6374, 2920	61	5	3857	25.2918	0.997963	0.954865	56.4715
GOTERM_BP_FAT	GO:0006401~RNA catabolic process	3	4.91803	0.0429141	677, 7538, 22916	52	44	6782	8.89248	1	0.384442	50.2581																GOTERM_BP_FAT	GO:0010574~regulation of vascular endothelial growth factor production	2	1.78571	0.0770547	3572, 3552	91	6	6782	24.8425	1	0.707927	73.0639
GOTERM_BP_FAT	GO:0050954~sensory perception of mechanical stimulus	3	4.91803	0.0429141	836, 55636, 4609	52	44	6782	8.89248	1	0.384442	50.2581																GOTERM_BP_FAT	GO:0043330~response to exogenous dsRNA	2	1.78571	0.0770547	148022, 4792	91	6	6782	24.8425	1	0.707927	73.0639
GOTERM_BP_FAT	GO:0051094~positive regulation of developmental process	5	8.19672	0.0433165	3725, 7071, 694, 3572, 3552	52	177	6782	3.68427	1	0.384196	50.5899																GOTERM_BP_FAT	GO:0006935~chemotaxis	4	3.57143	0.0771668	81669, 6374, 2920, 6347	91	75	6782	3.9748	1	0.704311	73.1174
GOTERM_BP_FAT	GO:0043330~response to exogenous dsRNA	2	3.27869	0.0442957	148022, 4792	52	6	6782	43.4744	1	0.387972	51.389																GOTERM_BP_FAT	GO:0042330~taxis	4	3.57143	0.0771668	81669, 6374, 2920, 6347	91	75	6782	3.9748	1	0.704311	73.1174
GOTERM_BP_FAT	GO:0010574~regulation of vascular endothelial growth factor production	2	3.27869	0.0442957	3572, 3552	52	6	6782	43.4744	1	0.387972	51.389																GOTERM_BP_FAT	GO:0007498~mesoderm development	3	2.67857	0.0781556	7422, 7296, 6926	91	35	6782	6.38807	1	0.704971	73.5847
GOTERM_BP_FAT	GO:0046545~development of primary female sexual characteristics	3	4.91803	0.0446984	7422, 6926, 55636	52	45	6782	8.69487	1	0.387704	51.7141																BIOCARTA	h_il1rPathway:Signal transduction through IL1R	3	2.67857	0.0787936	3725, 3552, 4792	20	24	962	6.0125	0.99988	0.950673	60.4364
GOTERM_BP_FAT	GO:0046660~female sex differentiation	3	4.91803	0.0446984	7422, 6926, 55636	52	45	6782	8.69487	1	0.387704	51.7141																UCSC_TFBS	ISRE	53	47.3214	0.0793216	3725, 7538, 1760, 57674, 7296, 6827, 10397, 126393, 81669, 80315, 65056, 6926, 677, 1282, 6648, 5980, 22984, 836, 113791, 26118, 7412, 54757, 57127, 2760, 57561, 9961, 553115, 84333, 10144, 4792, 5757, 5048, 5351, 360, 1842, 7422, 6374, 64332, 694, 3572, 8663, 260425, 3159, 4170, 55679, 22916, 91947, 6385, 6483, 1635, 8470, 55636, 896	110	3502	8618	1.1857	1	0.973652	63.729
GOTERM_MF_FAT	GO:0003690~double-stranded DNA binding	3	4.91803	0.0451138	3725, 1958, 4609	44	51	6445	8.61631	0.999941	0.751295	44.2156																GOTERM_BP_FAT	GO:0045893~positive regulation of transcription, DNA-dependent	8	7.14286	0.0798743	3725, 7422, 1958, 3159, 6827, 4792, 6926, 4609	91	282	6782	2.11425	1	0.709062	74.3789
UP_TISSUE	Epithelium	18	29.5082	0.0459761	3725, 3572, 5757, 8663, 5980, 3159, 290, 10397, 2288, 22984, 7071, 7422, 6374, 3320, 10144, 55636, 4609, 6926	59	1679	8635	1.56903	0.990073	0.785084	40.5729																UP_SEQ_FEATURE	cross-link:Glycyl lysine isopeptide (Lys-Gly) (interchain with G-Cter in ubiquitin)	5	4.46429	0.0800626	10628, 51449, 2778, 4792, 4170	111	130	8783	3.04331	1	1	68.9056
GOTERM_BP_FAT	GO:0050877~neurological system process	7	11.4754	0.0465795	3725, 6648, 1958, 836, 55636, 4609, 2182	52	351	6782	2.60103	1	0.397439	53.2058																KEGG_PATHWAY	hsa05200:Pathways in cancer	7	6.25	0.0802993	3725, 1282, 7422, 3320, 4792, 836, 4609	44	204	2873	2.24053	0.999465	0.847929	59.7728
KEGG_PATHWAY	hsa05120:Epithelial cell signaling in Helicobacter pylori infection	3	4.91803	0.0473186	3725, 4792, 836	24	44	2873	8.16193	0.939888	0.430108	38.2634																GOTERM_BP_FAT	GO:0042129~regulation of T cell proliferation	3	2.67857	0.082061	7412, 3572, 836	91	36	6782	6.21062	1	0.715159	75.357
GOTERM_MF_FAT	GO:0042803~protein homodimerization activity	5	8.19672	0.0473961	7422, 3572, 3320, 664, 5351	44	206	6445	3.55527	0.999964	0.722148	45.8782																GOTERM_BP_FAT	GO:0051592~response to calcium ion	3	2.67857	0.082061	10628, 553115, 360	91	36	6782	6.21062	1	0.715159	75.357
GOTERM_CC_FAT	GO:0043233~organelle lumen	14	22.9508	0.0481035	3725, 6648, 3159, 664, 290, 2288, 22984, 836, 4170, 6675, 7422, 22916, 4609, 6926	43	1233	6387	1.68653	0.997893	0.641942	43.453																GOTERM_BP_FAT	GO:0055066~di-, tri-valent inorganic cation homeostasis	5	4.46429	0.0821083	81669, 6648, 3572, 6347, 4609	91	124	6782	3.00514	1	0.711417	75.3777
SP_PIR_KEYWORDS	Secreted	10	16.3934	0.0492758	729238, 54757, 1893, 1282, 7422, 3572, 6374, 2920, 6347, 3552	60	720	8790	2.03472	0.999899	0.731207	46.3971																GOTERM_BP_FAT	GO:0010628~positive regulation of gene expression	9	8.03571	0.0830394	3725, 7422, 1958, 7533, 3159, 6827, 4792, 6926, 4609	91	342	6782	1.96125	1	0.71172	75.7831
GOTERM_MF_FAT	GO:0003677~DNA binding	12	19.6721	0.0495768	3725, 677, 7071, 7538, 1958, 25819, 5980, 3159, 65056, 6926, 55636, 4609	44	971	6445	1.81022	0.999978	0.696417	47.424																GOTERM_BP_FAT	GO:0051254~positive regulation of RNA metabolic process	8	7.14286	0.0834296	3725, 7422, 1958, 3159, 6827, 4792, 6926, 4609	91	285	6782	2.092	1	0.709598	75.9512
GOTERM_BP_FAT	GO:0019221~cytokine-mediated signaling pathway	3	4.91803	0.050213	3572, 6347, 3552	52	48	6782	8.15144	1	0.418241	55.9657																GOTERM_MF_FAT	GO:0046982~protein heterodimerization activity	5	4.46429	0.0842405	64121, 553115, 6827, 664, 4170	84	129	6445	2.97388	1	0.916928	69.3464
GOTERM_BP_FAT	GO:0045661~regulation of myoblast differentiation	2	3.27869	0.0514889	694, 6926	52	7	6782	37.2637	1	0.423272	56.8981																UCSC_TFBS	RP58	62	55.3571	0.0842859	7538, 148022, 1760, 57674, 7296, 6827, 10397, 2288, 81669, 23463, 80315, 50487, 2673, 65056, 2191, 6926, 677, 1282, 8870, 1893, 7832, 123, 5980, 22984, 252839, 7071, 54757, 25875, 57561, 55616, 9961, 553115, 10144, 145741, 1958, 23530, 1431, 5048, 91687, 5351, 360, 3320, 1803, 411, 126321, 694, 3572, 260425, 3159, 80255, 290, 401466, 55823, 25819, 55679, 91947, 1635, 6483, 8470, 55636, 2182, 896	110	4219	8618	1.15132	1	0.954924	66.0573
GOTERM_BP_FAT	GO:0008593~regulation of Notch signaling pathway	2	3.27869	0.0514889	3572, 4792	52	7	6782	37.2637	1	0.423272	56.8981																GOTERM_BP_FAT	GO:0051094~positive regulation of developmental process	6	5.35714	0.0855657	3725, 7071, 694, 3572, 2778, 3552	91	177	6782	2.52636	1	0.715238	76.8518
GOTERM_BP_FAT	GO:0043414~biopolymer methylation	3	4.91803	0.0521035	694, 7832, 23463	52	49	6782	7.98509	1	0.424044	57.3406																GOTERM_BP_FAT	GO:0008285~negative regulation of cell proliferation	7	6.25	0.0857559	3725, 7071, 694, 6648, 7832, 3552, 836	91	231	6782	2.25841	1	0.712281	76.9304
SP_PIR_KEYWORDS	host-virus interaction	5	8.19672	0.052753	7412, 3159, 290, 664, 4792	60	211	8790	3.47156	0.999948	0.708567	48.7668																UCSC_TFBS	ATF	42	37.5	0.0864932	3725, 145741, 5250, 7538, 210, 1958, 23530, 1760, 1431, 57674, 5048, 7296, 126393, 81669, 23463, 1803, 2673, 64332, 65056, 6926, 677, 126321, 694, 8870, 7832, 5980, 80255, 2778, 22984, 4170, 26118, 6675, 55823, 54206, 25819, 55679, 6385, 1635, 9961, 553115, 7533, 55636	110	2681	8618	1.22734	1	0.929604	67.0478
GOTERM_MF_FAT	GO:0030528~transcription regulator activity	10	16.3934	0.0537917	3725, 677, 7071, 694, 1958, 23463, 25819, 3159, 6926, 4609	44	745	6445	1.96614	0.999991	0.688599	50.2972																GOTERM_MF_FAT	GO:0008239~dipeptidyl-peptidase activity	2	1.78571	0.0867772	1803, 2191	84	7	6445	21.9218	1	0.904878	70.4679
SP_PIR_KEYWORDS	collagen	3	4.91803	0.0541391	729238, 1282, 5351	60	56	8790	7.84821	0.99996	0.675531	49.6843																UCSC_TFBS	TATA	62	55.3571	0.0869615	7538, 1760, 57674, 6347, 6827, 126393, 81669, 23463, 80315, 2673, 65056, 2191, 6926, 64121, 677, 1282, 7832, 6648, 123, 5980, 3552, 836, 7412, 7071, 57561, 9961, 553115, 10144, 56925, 4792, 4609, 145741, 210, 1958, 23530, 5757, 1431, 5048, 664, 1842, 3320, 27289, 1803, 6374, 64332, 411, 694, 260425, 2920, 2778, 80255, 4170, 6675, 55823, 54206, 55679, 91947, 6385, 1635, 8470, 55636, 2182	110	4226	8618	1.14941	1	0.898473	67.2545
GOTERM_BP_FAT	GO:0044265~cellular macromolecule catabolic process	8	13.1148	0.0548409	26118, 677, 7538, 51449, 22916, 664, 836, 4609	52	460	6782	2.26823	1	0.43783	59.2603																GOTERM_BP_FAT	GO:0008593~regulation of Notch signaling pathway	2	1.78571	0.0893134	3572, 4792	91	7	6782	21.2936	1	0.723737	78.3558
UCSC_TFBS	TATA	36	59.0164	0.0549168	145741, 7538, 1958, 5757, 6347, 664, 23463, 3320, 6374, 27289, 64332, 65056, 6926, 677, 694, 1282, 7832, 6648, 123, 5980, 2920, 3552, 836, 4170, 7412, 7071, 6675, 54206, 91947, 6385, 57561, 10144, 4792, 4609, 55636, 2182	59	4226	8618	1.24431	0.999952	0.863055	49.998																GOTERM_BP_FAT	GO:0045661~regulation of myoblast differentiation	2	1.78571	0.0893134	694, 6926	91	7	6782	21.2936	1	0.723737	78.3558
GOTERM_BP_FAT	GO:0045596~negative regulation of cell differentiation	4	6.55738	0.0549724	7538, 6648, 4792, 6926	52	115	6782	4.53645	1	0.435533	59.3505																GOTERM_BP_FAT	GO:0031349~positive regulation of defense response	3	2.67857	0.0900472	148022, 3572, 4792	91	38	6782	5.88375	1	0.723103	78.6393
KEGG_PATHWAY	hsa04210:Apoptosis	3	4.91803	0.0553476	3552, 4792, 836	24	48	2873	7.48177	0.963206	0.423282	43.2491																GOTERM_BP_FAT	GO:0006955~immune response	8	7.14286	0.0908128	81669, 148022, 7422, 6374, 2920, 6347, 3552, 664	91	291	6782	2.04887	1	0.722613	78.9314
GOTERM_BP_FAT	GO:0032259~methylation	3	4.91803	0.0559599	694, 7832, 23463	52	51	6782	7.67195	1	0.438393	60.0215																GOTERM_MF_FAT	GO:0030246~carbohydrate binding	6	5.35714	0.0926164	729238, 1842, 7422, 2673, 5048, 6347	84	187	6445	2.4618	1	0.902225	72.9066
GOTERM_BP_FAT	GO:0060429~epithelium development	4	6.55738	0.0561414	3725, 10628, 7422, 836	52	116	6782	4.49735	1	0.436433	60.1436																GOTERM_BP_FAT	GO:0006357~regulation of transcription from RNA polymerase II promoter	10	8.92857	0.0926602	3725, 7071, 6648, 7422, 1958, 3281, 6827, 4792, 6926, 4609	91	410	6782	1.81774	1	0.726515	79.6209
GOTERM_BP_FAT	GO:0045935~positive regulation of nucleobase, nucleoside, nucleotide and nucleic acid metabolic process	7	11.4754	0.0563099	3725, 7422, 1958, 3159, 4792, 6926, 4609	52	368	6782	2.48087	1	0.434426	60.2568																GOTERM_MF_FAT	GO:0005539~glycosaminoglycan binding	4	3.57143	0.0935391	1842, 7422, 5048, 6347	84	84	6445	3.65363	1	0.88714	73.2745
UP_SEQ_FEATURE	cross-link:Glycyl lysine isopeptide (Lys-Gly) (interchain with G-Cter in ubiquitin)	4	6.55738	0.0565794	10628, 51449, 4792, 4170	60	130	8783	4.5041	0.999998	0.99873	52.5826																GOTERM_BP_FAT	GO:0006308~DNA catabolic process	3	2.67857	0.0941235	664, 836, 4609	91	39	6782	5.73288	1	0.728787	80.1519
GOTERM_BP_FAT	GO:0006917~induction of apoptosis	5	8.19672	0.0580714	7071, 148022, 664, 836, 4609	52	195	6782	3.34418	1	0.441717	61.4215																UP_TISSUE	Bladder	3	2.67857	0.0942509	6374, 123, 8470	110	41	8635	5.7439	0.999997	0.956848	68.2738
GOTERM_BP_FAT	GO:0002224~toll-like receptor signaling pathway	2	3.27869	0.0586289	148022, 4792	52	8	6782	32.6058	1	0.44195	61.7835																SP_PIR_KEYWORDS	Signal-anchor	6	5.35714	0.0974465	8870, 1803, 6483, 290, 2191, 2182	111	195	8790	2.43659	1	0.965187	73.8612
GOTERM_BP_FAT	GO:0031663~lipopolysaccharide-mediated signaling pathway	2	3.27869	0.0586289	148022, 4792	52	8	6782	32.6058	1	0.44195	61.7835																GOTERM_BP_FAT	GO:0042542~response to hydrogen peroxide	3	2.67857	0.0982526	3725, 10628, 6648	91	40	6782	5.58956	1	0.741184	81.5812
GOTERM_BP_FAT	GO:0051402~neuron apoptosis	2	3.27869	0.0586289	664, 836	52	8	6782	32.6058	1	0.44195	61.7835
GOTERM_BP_FAT	GO:0012502~induction of programmed cell death	5	8.19672	0.0589618	7071, 148022, 664, 836, 4609	52	196	6782	3.32712	1	0.440905	61.9981
GOTERM_BP_FAT	GO:0051252~regulation of RNA metabolic process	11	18.0328	0.0594515	3725, 677, 7071, 7538, 6648, 7422, 1958, 3159, 4792, 6926, 4609	52	774	6782	1.85356	1	0.440762	62.3117
GOTERM_BP_FAT	GO:0000302~response to reactive oxygen species	3	4.91803	0.0619265	3725, 10628, 6648	52	54	6782	7.24573	1	0.451628	63.86
GOTERM_BP_FAT	GO:0001819~positive regulation of cytokine production	3	4.91803	0.0619265	148022, 3572, 3552	52	54	6782	7.24573	1	0.451628	63.86
SP_PIR_KEYWORDS	transcription regulation	11	18.0328	0.0623282	3725, 10628, 7071, 7832, 1958, 64332, 3159, 65056, 6926, 55636, 4609	60	870	8790	1.8523	0.999992	0.690026	54.8038
KEGG_PATHWAY	hsa05210:Colorectal cancer	3	4.91803	0.0638256	3725, 836, 4609	24	52	2873	6.90625	0.978188	0.421011	48.1178
GOTERM_BP_FAT	GO:0006952~defense response	6	9.83607	0.0639217	148022, 2920, 64332, 6347, 3552, 664	52	288	6782	2.71715	1	0.459556	65.0645
UCSC_TFBS	EGR1	9	14.7541	0.0647067	7412, 1958, 23463, 6385, 64332, 5980, 65056, 290, 55636	59	643	8618	2.04449	0.999992	0.859459	55.9958
GOTERM_BP_FAT	GO:0002221~pattern recognition receptor signaling pathway	2	3.27869	0.0657163	148022, 4792	52	9	6782	28.9829	1	0.466201	66.1158
GOTERM_BP_FAT	GO:0001938~positive regulation of endothelial cell proliferation	2	3.27869	0.0657163	7422, 6347	52	9	6782	28.9829	1	0.466201	66.1158
GOTERM_BP_FAT	GO:0007166~cell surface receptor linked signal transduction	10	16.3934	0.065907	3725, 10628, 7071, 148022, 7422, 3572, 6374, 2920, 6347, 4792	52	683	6782	1.90956	1	0.464307	66.2257
GOTERM_BP_FAT	GO:0055066~di-, tri-valent inorganic cation homeostasis	4	6.55738	0.0659176	6648, 3572, 6347, 4609	52	124	6782	4.2072	1	0.461496	66.2318
GOTERM_BP_FAT	GO:0007611~learning or memory	3	4.91803	0.0660202	3725, 1958, 2182	52	56	6782	6.98695	1	0.459199	66.2908
GOTERM_BP_FAT	GO:0045944~positive regulation of transcription from RNA polymerase II promoter	5	8.19672	0.0682702	3725, 7422, 1958, 4792, 4609	52	206	6782	3.16561	1	0.467975	67.5607
GOTERM_CC_FAT	GO:0005741~mitochondrial outer membrane	3	4.91803	0.0695273	664, 2182, 4170	43	66	6387	6.75159	0.999878	0.723855	56.5404
GOTERM_BP_FAT	GO:0030098~lymphocyte differentiation	3	4.91803	0.0723258	7412, 1958, 55636	52	59	6782	6.63168	1	0.485424	69.7372
GOTERM_BP_FAT	GO:0009057~macromolecule catabolic process	8	13.1148	0.0727478	26118, 677, 7538, 51449, 22916, 664, 836, 4609	52	491	6782	2.12502	1	0.484652	69.9557
GOTERM_BP_FAT	GO:0048806~genitalia development	2	3.27869	0.0727514	6926, 55636	52	10	6782	26.0846	1	0.481862	69.9575
GOTERM_BP_FAT	GO:0051607~defense response to virus	2	3.27869	0.0727514	148022, 664	52	10	6782	26.0846	1	0.481862	69.9575
GOTERM_BP_FAT	GO:0002218~activation of innate immune response	2	3.27869	0.0727514	148022, 4792	52	10	6782	26.0846	1	0.481862	69.9575
GOTERM_BP_FAT	GO:0002758~innate immune response-activating signal transduction	2	3.27869	0.0727514	148022, 4792	52	10	6782	26.0846	1	0.481862	69.9575
GOTERM_MF_FAT	GO:0008134~transcription factor binding	6	9.83607	0.0733092	3725, 694, 23463, 3159, 4792, 22984	44	339	6445	2.59252	1	0.76786	61.8116
GOTERM_BP_FAT	GO:0010647~positive regulation of cell communication	5	8.19672	0.0742043	1893, 148022, 7422, 3572, 6347	52	212	6782	3.07602	1	0.48609	70.6982
SP_PIR_KEYWORDS	Transcription	11	18.0328	0.0753142	3725, 10628, 7071, 7832, 1958, 64332, 3159, 65056, 6926, 55636, 4609	60	901	8790	1.78857	0.999999	0.726248	61.9495
GOTERM_BP_FAT	GO:0051251~positive regulation of lymphocyte activation	3	4.91803	0.0766346	7412, 148022, 3572	52	61	6782	6.41425	1	0.494825	71.8992
GOTERM_BP_FAT	GO:0051726~regulation of cell cycle	5	8.19672	0.0772681	3725, 3552, 6926, 836, 4609	52	215	6782	3.03309	1	0.495011	72.2045
BIOCARTA	h_pparaPathway:Mechanism of Gene Regulation by Peroxisome Proliferators via PPARa(alpha)	3	4.91803	0.0780259	3725, 3320, 4792	14	35	962	5.8898	0.998613	0.888466	57.9277
BIOCARTA	h_tsp1Pathway:TSP-1 Induced Apoptosis in Microvascular Endothelial Cell	2	3.27869	0.0785883	3725, 836	14	6	962	22.9048	0.998679	0.809371	58.2004
UCSC_TFBS	HSF2	29	47.541	0.0794447	3725, 145741, 7538, 1958, 7296, 5351, 2288, 7422, 3320, 64332, 65056, 6926, 677, 1282, 8870, 3572, 8663, 5980, 3552, 7412, 6675, 54206, 91947, 6385, 57561, 10144, 4609, 55636, 2182	59	3309	8618	1.28013	1	0.87523	63.7884
KEGG_PATHWAY	hsa05222:Small cell lung cancer	3	4.91803	0.0796423	1282, 4792, 4609	24	59	2873	6.08686	0.991881	0.45212	56.2083
GOTERM_BP_FAT	GO:0014823~response to activity	2	3.27869	0.0797345	6648, 6347	52	11	6782	23.7133	1	0.503591	73.3641
GOTERM_BP_FAT	GO:0002763~positive regulation of myeloid leukocyte differentiation	2	3.27869	0.0797345	3725, 7071	52	11	6782	23.7133	1	0.503591	73.3641
GOTERM_BP_FAT	GO:0007243~protein kinase cascade	5	8.19672	0.0803956	7538, 148022, 3572, 6347, 4792	52	218	6782	2.99135	1	0.503837	73.6671
KEGG_PATHWAY	hsa04620:Toll-like receptor signaling pathway	3	4.91803	0.0819957	3725, 148022, 4792	24	60	2873	5.98542	0.993002	0.423824	57.3097
GOTERM_CC_FAT	GO:0031981~nuclear lumen	11	18.0328	0.0826067	3725, 6675, 22916, 3159, 664, 2288, 22984, 6926, 836, 4609, 4170	43	947	6387	1.72533	0.999979	0.740026	63.1032
UCSC_TFBS	NGFIC	23	37.7049	0.0829024	677, 694, 145741, 7538, 1282, 1958, 5757, 8663, 3159, 2288, 22984, 26118, 7071, 54757, 54206, 7422, 23463, 27289, 3320, 91947, 6385, 57561, 2182	59	2479	8618	1.35521	1	0.851015	65.4226
GOTERM_BP_FAT	GO:0007178~transmembrane receptor protein serine/threonine kinase signaling pathway	3	4.91803	0.083247	3725, 7071, 6347	52	64	6782	6.11358	1	0.513803	74.9374
INTERPRO	IPR013027:FAD-dependent pyridine nucleotide-disulphide oxidoreductase	2	3.27869	0.0851569	51449, 7296	56	13	8067	22.1621	0.999998	0.89194	65.4527
GOTERM_BP_FAT	GO:0002696~positive regulation of leukocyte activation	3	4.91803	0.0854894	7412, 148022, 3572	52	65	6782	6.01953	1	0.520836	75.8958
GOTERM_BP_FAT	GO:0048584~positive regulation of response to stimulus	4	6.55738	0.0861942	148022, 7422, 3572, 4792	52	139	6782	3.75318	1	0.521142	76.1899
GOTERM_BP_FAT	GO:0010332~response to gamma radiation	2	3.27869	0.086666	6648, 6347	52	12	6782	21.7372	1	0.520455	76.3849
GOTERM_CC_FAT	GO:0031968~organelle outer membrane	3	4.91803	0.0867186	664, 2182, 4170	43	75	6387	5.9414	0.999988	0.716311	64.971
SP_PIR_KEYWORDS	nucleus	21	34.4262	0.0895102	3725, 677, 145741, 7538, 1958, 5757, 5980, 7296, 3159, 10397, 2288, 22984, 4170, 7071, 22916, 64332, 65056, 4792, 6926, 55636, 4609	60	2230	8790	1.3796	1	0.758821	68.5626
UP_TISSUE	Mammary carcinoma	3	4.91803	0.0901639	6648, 7296, 6926	59	75	8635	5.85424	0.999905	0.901236	64.8236
GOTERM_BP_FAT	GO:0048514~blood vessel morphogenesis	4	6.55738	0.0905376	3725, 677, 7422, 290	52	142	6782	3.67389	1	0.53398	77.9291
GOTERM_CC_FAT	GO:0019867~outer membrane	3	4.91803	0.0906993	664, 2182, 4170	43	77	6387	5.78707	0.999993	0.69532	66.6966
BIOCARTA	h_btg2Pathway:BTG family proteins and cell cycle regulation	2	3.27869	0.091118	694, 7832	14	7	962	19.6327	0.999564	0.787273	63.8756
GOTERM_BP_FAT	GO:0050867~positive regulation of cell activation	3	4.91803	0.0923253	7412, 148022, 3572	52	68	6782	5.75396	1	0.538603	78.6098
GOTERM_BP_FAT	GO:0045597~positive regulation of cell differentiation	4	6.55738	0.093484	3725, 7071, 694, 3572	52	144	6782	3.62286	1	0.540607	79.0404
GOTERM_BP_FAT	GO:0007507~heart development	4	6.55738	0.093484	6648, 6926, 836, 55636	52	144	6782	3.62286	1	0.540607	79.0404
GOTERM_BP_FAT	GO:0007568~aging	3	4.91803	0.0946389	3725, 6648, 6926	52	69	6782	5.67057	1	0.542563	79.4616
GOTERM_BP_FAT	GO:0010608~posttranscriptional regulation of gene expression	4	6.55738	0.0949722	677, 7538, 7422, 22916	52	145	6782	3.59788	1	0.541245	79.5816
GOTERM_MF_FAT	GO:0043566~structure-specific DNA binding	3	4.91803	0.0950301	3725, 1958, 4609	44	78	6445	5.63374	1	0.827224	71.7062
SP_PIR_KEYWORDS	DNA binding	4	6.55738	0.0960591	3725, 7538, 1958, 3159	60	163	8790	3.59509	1	0.756802	71.242
GOTERM_BP_FAT	GO:0003006~reproductive developmental process	4	6.55738	0.0964703	7422, 2288, 6926, 55636	52	146	6782	3.57323	1	0.544516	80.1131
GOTERM_BP_FAT	GO:0060341~regulation of cellular localization	4	6.55738	0.0979783	22916, 3552, 4792, 55636	52	147	6782	3.54893	1	0.547763	80.635
GOTERM_BP_FAT	GO:0048598~embryonic morphogenesis	4	6.55738	0.0979783	7296, 6926, 55636, 4609	52	147	6782	3.54893	1	0.547763	80.635
GOTERM_BP_FAT	GO:0050863~regulation of T cell activation	3	4.91803	0.0993166	7412, 3572, 836	52	71	6782	5.51083	1	0.550305	81.0874

## Sheet: Adipo vs Osteo ASC dd7
DEG more expressed in Adipogenic vs Osteogenic differentiation in ASC														DEG more expressed in Osteogenic vs Adipogenic differentiation in ASC														DEG between Osteogenic vs Adipogenic differentiation in ASC
Category	Term	Count	%	PValue	Genes	List Total	Pop Hits	Pop Total	Fold Enrichment	Bonferroni	Benjamini	FDR		Category	Term	Count	%	PValue	Genes	List Total	Pop Hits	Pop Total	Fold Enrichment	Bonferroni	Benjamini	FDR		Category	Term	Count	%	PValue	Genes	List Total	Pop Hits	Pop Total	Fold Enrichment	Bonferroni	Benjamini	FDR
GOTERM_CC_FAT	GO:0022626~cytosolic ribosome	11	13.5802	7.04879e-10	6146, 6135, 6170, 6142, 6224, 6125, 6154, 6152, 6209, 2512, 6175	60	72	6387	16.2632	1.00093e-07	1.00093e-07	8.33756e-07		GOTERM_MF_FAT	GO:0003924~GTPase activity	8	10.6667	9.06577e-05	2771, 378, 2791, 2782, 388, 4600, 4599, 2778	54	132	6445	7.23345	0.0152943	0.0152943	0.110545		GOTERM_CC_FAT	GO:0022626~cytosolic ribosome	11	7.05128	3.06206e-07	6146, 6135, 6170, 6142, 6224, 6125, 6154, 6152, 6209, 2512, 6175	110	72	6387	8.87083	6.09331e-05	6.09331e-05	0.000383481
SP_PIR_KEYWORDS	protein biosynthesis	13	16.0494	8.1082e-09	6146, 6135, 6142, 6125, 51386, 6154, 1915, 6152, 8667, 6209, 6175, 6224, 1974	79	153	8790	9.45396	1.56488e-06	1.56488e-06	1.01035e-05		SP_PIR_KEYWORDS	GTP binding	5	6.66667	0.000548891	2771, 378, 2791, 2782, 2778	74	46	8790	12.9113	0.0960884	0.0960884	0.676464		GOTERM_CC_FAT	GO:0022625~cytosolic large ribosomal subunit	8	5.12821	6.51857e-07	6146, 6135, 6170, 6142, 6125, 6154, 6152, 6175	110	31	6387	14.9842	0.000129711	6.48577e-05	0.000816362
GOTERM_CC_FAT	GO:0022625~cytosolic large ribosomal subunit	8	9.87654	8.81029e-09	6146, 6135, 6170, 6142, 6125, 6154, 6152, 6175	60	31	6387	27.471	1.25106e-06	6.2553e-07	1.04211e-05		SP_PIR_KEYWORDS	gtp-binding	8	10.6667	0.000824334	2771, 378, 388, 11841, 4600, 4599, 2778, 4881	74	185	8790	5.1366	0.140788	0.0730633	1.01434		GOTERM_CC_FAT	GO:0005829~cytosol	37	23.7179	9.28028e-07	6146, 23204, 1192, 6142, 6125, 801, 5577, 4599, 1915, 6209, 10652, 2771, 1974, 3417, 2170, 4131, 677, 6170, 6135, 223, 3398, 6154, 3159, 6152, 8667, 290, 6175, 3329, 2180, 51070, 5998, 1639, 6224, 991, 7555, 2512, 10814	110	937	6387	2.2928	0.000184661	6.15573e-05	0.00116223
GOTERM_CC_FAT	GO:0005829~cytosol	28	34.5679	9.50334e-09	6146, 23204, 6142, 6125, 5577, 1915, 6209, 1974, 3417, 2170, 677, 6170, 6135, 223, 3398, 6154, 3159, 6152, 8667, 290, 6175, 3329, 2180, 51070, 1639, 6224, 2512, 7555	60	937	6387	3.181	1.34947e-06	4.49825e-07	1.12409e-05		GOTERM_MF_FAT	GO:0005525~GTP binding	8	10.6667	0.0014791	2771, 378, 388, 11841, 4600, 4599, 2778, 4881	54	209	6445	4.56849	0.222469	0.118223	1.7896		GOTERM_BP_FAT	GO:0006414~translational elongation	11	7.05128	3.14194e-06	6146, 6135, 6170, 6142, 6224, 6125, 6154, 1915, 6152, 6209, 6175	122	88	6782	6.94877	0.00397293	0.00397293	0.00511369
GOTERM_BP_FAT	GO:0006414~translational elongation	11	13.5802	1.08929e-08	6146, 6135, 6170, 6142, 6224, 6125, 6154, 1915, 6152, 6209, 6175	68	88	6782	12.4669	9.77092e-06	9.77092e-06	1.6972e-05		GOTERM_MF_FAT	GO:0032561~guanyl ribonucleotide binding	8	10.6667	0.00160601	2771, 378, 388, 11841, 4600, 4599, 2778, 4881	54	212	6445	4.50384	0.23909	0.0870555	1.94178		GOTERM_CC_FAT	GO:0033279~ribosomal subunit	11	7.05128	1.03015e-05	6146, 6135, 6170, 6142, 6224, 6125, 6154, 6152, 6209, 2512, 6175	110	105	6387	6.08286	0.00204792	0.000512373	0.0129005
GOTERM_CC_FAT	GO:0033279~ribosomal subunit	11	13.5802	3.00462e-08	6146, 6135, 6170, 6142, 6224, 6125, 6154, 6152, 6209, 2512, 6175	60	105	6387	11.1519	4.26655e-06	1.06664e-06	3.55397e-05		GOTERM_MF_FAT	GO:0019001~guanyl nucleotide binding	8	10.6667	0.00160601	2771, 378, 388, 11841, 4600, 4599, 2778, 4881	54	212	6445	4.50384	0.23909	0.0870555	1.94178		KEGG_PATHWAY	hsa03010:Ribosome	10	6.41026	1.04449e-05	6146, 6135, 6170, 6142, 6224, 6125, 6154, 6152, 6209, 6175	56	77	2873	6.6628	0.000960477	0.000960477	0.0114103
GOTERM_CC_FAT	GO:0044445~cytosolic part	11	13.5802	8.53454e-08	6146, 6135, 6170, 6142, 6224, 6125, 6154, 6152, 6209, 2512, 6175	60	117	6387	10.0081	1.2119e-05	2.42381e-06	0.00010095		SP_PIR_KEYWORDS	myristylation	4	5.33333	0.00209057	2771, 378, 11841, 2778	74	31	8790	15.3269	0.319595	0.12046	2.55403		SP_PIR_KEYWORDS	protein biosynthesis	13	8.33333	1.25627e-05	6146, 6135, 6142, 6125, 51386, 6154, 1915, 6152, 8667, 6209, 6175, 6224, 1974	153	153	8790	4.88146	0.00356148	0.00356148	0.016646
SP_PIR_KEYWORDS	ribosome	9	11.1111	1.28381e-07	6146, 6135, 6142, 6224, 6125, 6154, 6152, 6209, 6175	79	68	8790	14.7264	2.47773e-05	1.23887e-05	0.000159973		UP_SEQ_FEATURE	nucleotide phosphate-binding region:GTP	7	9.33333	0.00249203	2771, 378, 388, 11841, 4600, 4599, 2778	74	166	8783	5.00497	0.528124	0.528124	3.28093		SP_PIR_KEYWORDS	ribosome	9	5.76923	2.0422e-05	6146, 6135, 6142, 6224, 6125, 6154, 6152, 6209, 6175	153	68	8790	7.60381	0.00578313	0.00289576	0.0270584
KEGG_PATHWAY	hsa03010:Ribosome	10	12.3457	3.01812e-07	6146, 6135, 6170, 6142, 6224, 6125, 6154, 6152, 6209, 6175	38	77	2873	9.81887	1.87122e-05	1.87122e-05	0.000304573		GOTERM_CC_FAT	GO:0005578~proteinaceous extracellular matrix	7	9.33333	0.00285233	4237, 2006, 7980, 1842, 10631, 54829, 8076	50	187	6387	4.78171	0.304249	0.304249	3.25833		GOTERM_CC_FAT	GO:0044445~cytosolic part	11	7.05128	2.68528e-05	6146, 6135, 6170, 6142, 6224, 6125, 6154, 6152, 6209, 2512, 6175	110	117	6387	5.45897	0.00532952	0.00106818	0.0336243
GOTERM_CC_FAT	GO:0015934~large ribosomal subunit	8	9.87654	4.41157e-07	6146, 6135, 6170, 6142, 6125, 6154, 6152, 6175	60	53	6387	16.0679	6.26424e-05	1.04407e-05	0.000521815		GOTERM_CC_FAT	GO:0005834~heterotrimeric G-protein complex	3	4	0.00426151	2791, 2782, 2778	50	13	6387	29.4785	0.418631	0.237524	4.83202		GOTERM_CC_FAT	GO:0015934~large ribosomal subunit	8	5.12821	2.80575e-05	6146, 6135, 6170, 6142, 6125, 6154, 6152, 6175	110	53	6387	8.76432	0.00556797	0.000930154	0.0351326
GOTERM_BP_FAT	GO:0006412~translation	14	17.284	5.7887e-07	6146, 6135, 6170, 6142, 6125, 51386, 6154, 1915, 6152, 8667, 6209, 6175, 6224, 1974	68	245	6782	5.69916	0.000519112	0.00025959	0.000901919		GOTERM_CC_FAT	GO:0031012~extracellular matrix	7	9.33333	0.0043868	4237, 2006, 7980, 1842, 10631, 54829, 8076	50	204	6387	4.38324	0.427847	0.169823	4.97079		GOTERM_BP_FAT	GO:0006412~translation	14	8.97436	0.000394147	6146, 6135, 6170, 6142, 6125, 51386, 6154, 1915, 6152, 8667, 6209, 6175, 6224, 1974	122	245	6782	3.17658	0.393156	0.220998	0.639585
GOTERM_CC_FAT	GO:0005840~ribosome	11	13.5802	2.12549e-06	6146, 6135, 6170, 6142, 6224, 6125, 6154, 6152, 6209, 2512, 6175	60	165	6387	7.09667	0.000301774	4.31161e-05	0.00251407		SP_PIR_KEYWORDS	extracellular matrix	6	8	0.0073758	4237, 2006, 1842, 10631, 54829, 8076	74	147	8790	4.84832	0.743897	0.288617	8.74593		GOTERM_CC_FAT	GO:0005840~ribosome	11	7.05128	0.000474841	6146, 6135, 6170, 6142, 6224, 6125, 6154, 6152, 6209, 2512, 6175	110	165	6387	3.87091	0.0901867	0.0134115	0.593052
GOTERM_MF_FAT	GO:0003735~structural constituent of ribosome	10	12.3457	4.23621e-06	6146, 6135, 6170, 6142, 6224, 6125, 6154, 6152, 6209, 6175	65	129	6445	7.68634	0.000944231	0.000944231	0.00540406		UCSC_TFBS	FAC1	43	57.3333	0.00769925	2006, 128312, 1760, 7753, 801, 4599, 55568, 54829, 126393, 92689, 2771, 2791, 1842, 81558, 10631, 1803, 57787, 140606, 4131, 2191, 56474, 4881, 10659, 126321, 4237, 2670, 25938, 2778, 123355, 5090, 79813, 90410, 5997, 5998, 11167, 27248, 2286, 991, 219623, 894, 10169, 148479, 56925	71	3870	8618	1.34867	0.743419	0.743419	9.04861		GOTERM_MF_FAT	GO:0003735~structural constituent of ribosome	10	6.41026	0.000553776	6146, 6135, 6170, 6142, 6224, 6125, 6154, 6152, 6209, 6175	119	129	6445	4.19842	0.160113	0.160113	0.742949
SP_PIR_KEYWORDS	ribosomal protein	10	12.3457	4.6179e-06	6146, 6135, 6170, 6142, 6224, 6125, 6154, 6152, 6209, 6175	79	144	8790	7.72679	0.000890859	0.000297041	0.00575412		SP_PIR_KEYWORDS	signal transduction	3	4	0.0117348	2771, 2782, 2778	74	20	8790	17.8176	0.886048	0.352344	13.5783		GOTERM_BP_FAT	GO:0042273~ribosomal large subunit biogenesis	4	2.5641	0.000606676	6135, 6125, 6154, 6152	122	10	6782	22.2361	0.536474	0.226088	0.982862
SP_PIR_KEYWORDS	acetylation	36	44.4444	4.65714e-06	4048, 5757, 6125, 5577, 29997, 2098, 4735, 1915, 3028, 2288, 6209, 1728, 1974, 3417, 2170, 1622, 2171, 6135, 223, 4718, 51386, 6154, 3159, 6152, 3326, 6175, 3329, 1652, 2180, 5571, 1639, 6224, 9767, 56902, 7555, 2512	79	1922	8790	2.08406	0.000898427	0.000224682	0.00580303		BIOCARTA	h_raccPathway:Ion Channels and Their Functional Role in Vascular Endothelium	2	2.66667	0.0124351	2782, 2778	5	3	962	128.267	0.31298	0.31298	10.1108		GOTERM_BP_FAT	GO:0014070~response to organic cyclic substance	8	5.12821	0.000607699	2180, 205, 123, 2052, 3417, 894, 3553, 2185	122	82	6782	5.42343	0.537074	0.175145	0.984512
GOTERM_BP_FAT	GO:0042273~ribosomal large subunit biogenesis	4	4.93827	0.000105258	6135, 6125, 6154, 6152	68	10	6782	39.8941	0.0901004	0.0309835	0.163873		BIOCARTA	h_gsPathway:Activation of cAMP-dependent protein kinase, PKA	2	2.66667	0.0124351	2782, 2778	5	3	962	128.267	0.31298	0.31298	10.1108		UP_TISSUE	Liver	39	25	0.000640248	4778, 5757, 2052, 5577, 4735, 1915, 54829, 8076, 6319, 1728, 10631, 1803, 2673, 2170, 4131, 3105, 9044, 68366, 223, 957, 7037, 1113, 3159, 2778, 3326, 8667, 290, 6175, 54407, 3329, 1652, 2180, 2519, 5998, 2782, 23360, 991, 51144, 2512	153	1282	8635	1.71691	0.0845894	0.0845894	0.75093
SP_PIR_KEYWORDS	ribonucleoprotein	10	12.3457	0.000115856	6146, 6135, 6170, 6142, 6224, 6125, 6154, 6152, 6209, 6175	79	216	8790	5.1512	0.0221134	0.00446232	0.14427		BIOCARTA	h_agpcrPathway:Attenuation of GPCR Signaling	2	2.66667	0.0124351	2782, 2778	5	3	962	128.267	0.31298	0.31298	10.1108		SP_PIR_KEYWORDS	ribosomal protein	10	6.41026	0.000852248	6146, 6135, 6170, 6142, 6224, 6125, 6154, 6152, 6209, 6175	153	144	8790	3.98965	0.215055	0.0775424	1.12346
GOTERM_BP_FAT	GO:0014070~response to organic cyclic substance	7	8.64198	0.000143962	2180, 205, 123, 2052, 3417, 3553, 2185	68	82	6782	8.51399	0.121152	0.0317701	0.224068		GOTERM_BP_FAT	GO:0044057~regulation of system process	6	8	0.0148657	2771, 1760, 4131, 4881, 5090, 10659	54	187	6782	4.02971	0.99997	0.99997	20.2003		SP_PIR_KEYWORDS	acetylated amino end	7	4.48718	0.00101391	5757, 801, 5577, 2170, 1622, 6209, 2512	153	67	8790	6.00234	0.250311	0.0694916	1.33525
UP_TISSUE	Liver	25	30.8642	0.000260128	5757, 5577, 2052, 1915, 4735, 6319, 1728, 2170, 9044, 223, 957, 7037, 1113, 3159, 290, 8667, 3326, 6175, 54407, 3329, 1652, 2180, 23360, 51144, 2512	79	1282	8635	2.13151	0.0249199	0.0249199	0.286693		GOTERM_CC_FAT	GO:0019897~extrinsic to plasma membrane	3	4	0.0154585	2791, 2782, 2778	50	25	6387	15.3288	0.861732	0.39021	16.5292		SP_PIR_KEYWORDS	GTP binding	6	3.84615	0.00112063	2771, 378, 2791, 2782, 1915, 2778	153	46	8790	7.49361	0.272716	0.061702	1.47483
SP_PIR_KEYWORDS	acetylated amino end	6	7.40741	0.000303832	5757, 5577, 2170, 1622, 6209, 2512	79	67	8790	9.9641	0.0569618	0.00972714	0.377941		GOTERM_MF_FAT	GO:0004274~dipeptidyl-peptidase IV activity	2	2.66667	0.0163805	1803, 2191	54	2	6445	119.352	0.939659	0.504375	18.2492		SP_PIR_KEYWORDS	gtp-binding	11	7.05128	0.00135564	2771, 378, 205, 388, 11841, 4600, 4599, 4735, 1915, 2778, 4881	153	185	8790	3.416	0.319728	0.0621923	1.78155
GOTERM_CC_FAT	GO:0030529~ribonucleoprotein complex	12	14.8148	0.000600561	6146, 6135, 6170, 6142, 6224, 6125, 55629, 6154, 6152, 6209, 2512, 6175	60	380	6387	3.36158	0.0817681	0.0106065	0.70806		GOTERM_MF_FAT	GO:0004287~prolyl oligopeptidase activity	2	2.66667	0.0163805	1803, 2191	54	2	6445	119.352	0.939659	0.504375	18.2492		GOTERM_MF_FAT	GO:0005525~GTP binding	12	7.69231	0.0014641	2771, 378, 205, 388, 11841, 4600, 4599, 4735, 1915, 2778, 2288, 4881	119	209	6445	3.10965	0.369681	0.206074	1.95315
GOTERM_MF_FAT	GO:0003723~RNA binding	14	17.284	0.000609684	6146, 677, 6135, 6170, 6142, 6125, 6154, 6152, 6175, 6224, 1974, 404734, 56902, 7555	65	472	6445	2.941	0.127158	0.06574	0.775001		BIOCARTA	h_bArrestinPathway:???-arrestins in GPCR Desensitization	2	2.66667	0.0165542	2782, 2778	5	4	962	96.2	0.393945	0.221504	13.2549		GOTERM_BP_FAT	GO:0010033~response to organic substance	20	12.8205	0.0014886	205, 1192, 1958, 123, 2052, 5577, 7037, 3398, 2778, 3326, 3329, 2791, 2180, 2782, 3417, 894, 2185, 3553, 2170, 4131	122	507	6782	2.19291	0.848543	0.314421	2.39548
GOTERM_BP_FAT	GO:0010033~response to organic substance	14	17.284	0.00116804	205, 1958, 123, 5577, 7037, 2052, 3398, 3326, 3329, 2180, 3417, 2185, 3553, 2170	68	507	6782	2.75403	0.649483	0.189147	1.80448		BIOCARTA	h_chrebpPathway:ChREBP regulation by carbohydrates and cAMP	2	2.66667	0.0165542	2782, 2778	5	4	962	96.2	0.393945	0.221504	13.2549		GOTERM_MF_FAT	GO:0032561~guanyl ribonucleotide binding	12	7.69231	0.00164175	2771, 378, 205, 388, 11841, 4600, 4599, 4735, 1915, 2778, 2288, 4881	119	212	6445	3.06564	0.404036	0.158463	2.18772
GOTERM_BP_FAT	GO:0042254~ribosome biogenesis	6	7.40741	0.00136767	6135, 6125, 6154, 6152, 6209, 6175	68	84	6782	7.12395	0.707016	0.185032	2.10981		SP_PIR_KEYWORDS	heterotrimer	3	4	0.0166863	2771, 2782, 2778	74	24	8790	14.848	0.954779	0.403115	18.7816		GOTERM_MF_FAT	GO:0019001~guanyl nucleotide binding	12	7.69231	0.00164175	2771, 378, 205, 388, 11841, 4600, 4599, 4735, 1915, 2778, 2288, 4881	119	212	6445	3.06564	0.404036	0.158463	2.18772
KEGG_PATHWAY	hsa03320:PPAR signaling pathway	5	6.17284	0.00351325	2180, 6319, 2170, 1622, 2171	38	50	2873	7.56053	0.196039	0.103361	3.48931		INTERPRO	IPR011025:G protein alpha subunit, helical insertion	2	2.66667	0.0167888	2771, 2778	69	2	8067	116.913	0.950894	0.950894	18.7925		SP_PIR_KEYWORDS	myristylation	5	3.20513	0.00188016	2771, 378, 11841, 3553, 2778	153	31	8790	9.26629	0.41402	0.0735107	2.46297
GOTERM_MF_FAT	GO:0005198~structural molecule activity	11	13.5802	0.00368877	6146, 6135, 6170, 6142, 6224, 6125, 6154, 4735, 6152, 6209, 6175	65	377	6445	2.89308	0.561378	0.240204	4.60511		INTERPRO	IPR008673:Microfibril-associated glycoprotein	2	2.66667	0.0167888	4237, 8076	69	2	8067	116.913	0.950894	0.950894	18.7925		GOTERM_MF_FAT	GO:0003924~GTPase activity	9	5.76923	0.00277188	2771, 378, 2791, 2782, 388, 4600, 4599, 1915, 2778	119	132	6445	3.6927	0.582869	0.196348	3.66785
SP_PIR_KEYWORDS	cytoplasm	29	35.8025	0.00724644	4048, 6125, 9846, 2098, 1915, 4735, 2288, 1728, 25809, 404734, 340811, 55629, 3417, 2170, 2171, 223, 51386, 290, 8667, 3326, 6175, 3329, 1652, 51070, 1639, 2185, 7555, 64282, 56904	79	2035	8790	1.58561	0.754303	0.181697	8.66401		INTERPRO	IPR009311:Interferon-induced 6-16	2	2.66667	0.0167888	83982, 2537	69	2	8067	116.913	0.950894	0.950894	18.7925		GOTERM_MF_FAT	GO:0005198~structural molecule activity	16	10.2564	0.00347448	6146, 2006, 6135, 6170, 6142, 6125, 2670, 6154, 4735, 6152, 6209, 6175, 8076, 7980, 6224, 4131	119	377	6445	2.29855	0.665918	0.196898	4.57755
GOTERM_BP_FAT	GO:0006631~fatty acid metabolic process	6	7.40741	0.00761959	2180, 6319, 5571, 4048, 5577, 2170	68	125	6782	4.78729	0.998952	0.62474	11.2346		INTERPRO	IPR015577:Interferon-induced Mx protein	2	2.66667	0.0167888	4600, 4599	69	2	8067	116.913	0.950894	0.950894	18.7925		UP_TISSUE	Fetal brain cortex	10	6.41026	0.00512292	2782, 388, 801, 2670, 3417, 2170, 4131, 2171, 6175, 3329	153	184	8635	3.06728	0.507756	0.298399	5.86571
UCSC_TFBS	HFH1	43	53.0864	0.00860944	23204, 4048, 1958, 5757, 5577, 9846, 2098, 4735, 1915, 55182, 57659, 6209, 79064, 1728, 6319, 8322, 404734, 55629, 3553, 2171, 9044, 57162, 677, 205, 957, 4718, 7037, 3398, 56999, 3159, 3326, 8667, 6834, 54407, 2180, 5571, 9767, 51144, 56902, 2185, 10144, 7555, 64282	78	3491	8618	1.36091	0.781686	0.781686	10.0671		SP_PIR_KEYWORDS	ADP-ribosylation	3	4	0.0180409	2771, 388, 2778	74	25	8790	14.2541	0.96491	0.380317	20.154		UCSC_TFBS	FAC1	83	53.2051	0.00621359	2006, 23204, 128312, 7753, 1760, 5577, 801, 4599, 55182, 2288, 6209, 126393, 1728, 6319, 8322, 1974, 404734, 140606, 56474, 2191, 9044, 10659, 1893, 123, 2670, 3398, 25938, 79813, 1652, 23360, 10169, 56925, 10144, 2512, 4048, 1958, 6142, 9846, 57659, 55568, 54829, 92689, 2791, 2771, 1842, 81558, 1803, 10631, 57787, 3417, 4131, 4881, 126321, 4237, 10983, 223, 6135, 7763, 2778, 3326, 8667, 123355, …	149	3870	8618	1.24047	0.66613	0.66613	7.36345
GOTERM_BP_FAT	GO:0022613~ribonucleoprotein complex biogenesis	6	7.40741	0.00924117	6135, 6125, 6154, 6152, 6209, 6175	68	131	6782	4.56803	0.999758	0.646893	13.4678		PIR_SUPERFAMILY	PIRSF009406:microfibrillar-associated protein , MFAP2 type	2	2.66667	0.0206366	4237, 8076	41	2	3857	94.0732	0.616807	0.616807	17.8887		GOTERM_CC_FAT	GO:0031012~extracellular matrix	10	6.41026	0.00782699	4237, 2006, 7980, 1893, 1842, 10631, 51144, 56999, 54829, 8076	110	204	6387	2.84626	0.79064	0.177546	9.37212
GOTERM_CC_FAT	GO:0043228~non-membrane-bounded organelle	23	28.3951	0.00946428	6146, 6170, 223, 6135, 6142, 6125, 29997, 51386, 3398, 6154, 4735, 6152, 3159, 6209, 2288, 6175, 25809, 1639, 6224, 56902, 2185, 2512, 56904	60	1473	6387	1.66215	0.740845	0.139323	10.6385		GOTERM_BP_FAT	GO:0009755~hormone-mediated signaling	3	4	0.024112	2791, 2782, 2778	54	31	6782	12.1541	1	0.999793	30.7693		UP_SEQ_FEATURE	nucleotide phosphate-binding region:GTP	9	5.76923	0.00807831	2771, 378, 388, 11841, 4600, 4599, 4735, 1915, 2778	153	166	8783	3.11233	0.989088	0.989088	11.1815
GOTERM_CC_FAT	GO:0043232~intracellular non-membrane-bounded organelle	23	28.3951	0.00946428	6146, 6170, 223, 6135, 6142, 6125, 29997, 51386, 3398, 6154, 4735, 6152, 3159, 6209, 2288, 6175, 25809, 1639, 6224, 56902, 2185, 2512, 56904	60	1473	6387	1.66215	0.740845	0.139323	10.6385		SP_PIR_KEYWORDS	blocked amino end	4	5.33333	0.0242299	2771, 378, 11841, 2778	74	75	8790	6.33514	0.989037	0.431157	26.1575		SP_PIR_KEYWORDS	blocked amino end	6	3.84615	0.00946358	2771, 378, 223, 11841, 2778, 3159	153	75	8790	4.59608	0.932825	0.286489	11.8387
UP_TISSUE	Lymph	10	12.3457	0.0117515	404734, 1974, 6125, 2185, 1915, 3326, 2288, 64282, 6175, 56904	79	413	8635	2.64658	0.682301	0.436352	12.2303		UCSC_TFBS	USF	49	65.3333	0.0242437	2006, 116138, 1192, 1760, 7753, 128312, 801, 4599, 220323, 126393, 10652, 56006, 140606, 2191, 56474, 10659, 10865, 2670, 25938, 146923, 79813, 378, 10169, 10814, 4778, 54829, 8076, 2771, 1842, 81558, 10631, 1803, 57787, 4131, 63874, 4881, 4237, 3275, 2778, 123355, 5090, 90410, 2782, 5998, 2286, 27248, 991, 894, 148479	71	4855	8618	1.22505	0.986693	0.884644	26.0045		GOTERM_BP_FAT	GO:0007584~response to nutrient	7	4.48718	0.0104419	2771, 2180, 1192, 7037, 3553, 4131, 360	122	104	6782	3.74165	0.999998	0.891018	15.7048
GOTERM_BP_FAT	GO:0006417~regulation of translation	5	6.17284	0.0122223	677, 404734, 1974, 2185, 8667	68	91	6782	5.47996	0.999984	0.706436	17.4367		INTERPRO	IPR002469:Peptidase S9B, dipeptidylpeptidase IV N-terminal	2	2.66667	0.0250787	1803, 2191	69	3	8067	77.942	0.989121	0.895699	26.8211		UP_TISSUE	B-cell lymphoma	7	4.48718	0.0118435	2180, 2782, 1192, 51144, 1915, 9144, 3329	153	108	8635	3.65801	0.806825	0.421926	13.0834
UP_TISSUE	Lung	23	28.3951	0.0133714	205, 5757, 6125, 29997, 3398, 7763, 1915, 8667, 3028, 2288, 79064, 6175, 54407, 3329, 360, 1639, 1974, 404734, 55629, 3417, 56902, 3553, 7555	79	1519	8635	1.65503	0.729037	0.352902	13.8049		UP_TISSUE	Forelimb	2	2.66667	0.025151	11841, 667742	74	3	8635	77.7928	0.913307	0.913307	24.4636		SP_PIR_KEYWORDS	ribonucleoprotein	10	6.41026	0.0125338	6146, 6135, 6170, 6142, 6224, 6125, 6154, 6152, 6209, 6175	153	216	8790	2.65977	0.972183	0.328345	15.3918
GOTERM_BP_FAT	GO:0010608~posttranscriptional regulation of gene expression	6	7.40741	0.0139228	677, 404734, 1974, 2185, 8667, 3329	68	145	6782	4.12698	0.999997	0.71568	19.6238		GOTERM_CC_FAT	GO:0042995~cell projection	8	10.6667	0.0279365	2782, 1192, 57787, 2778, 4131, 2191, 90410, 79901	50	390	6387	2.62031	0.972634	0.513096	28.0064		SP_PIR_KEYWORDS	sulfation	4	2.5641	0.0133283	4237, 1113, 290, 3105	153	29	8790	7.92427	0.977867	0.316869	16.2894
UP_TISSUE	Pooled	5	6.17284	0.0143384	1728, 223, 957, 1915, 6175	79	104	8635	5.25499	0.753624	0.29547	14.7327		PIR_SUPERFAMILY	PIRSF005108:dynamin-related, VPS1	2	2.66667	0.0307986	4600, 4599	41	3	3857	62.7154	0.762838	0.513007	25.5974		SP_PIR_KEYWORDS	extracellular matrix	8	5.12821	0.013696	4237, 2006, 1893, 1842, 10631, 56999, 54829, 8076	153	147	8790	3.12658	0.98009	0.299563	16.7019
UP_TISSUE	Colon	13	16.0494	0.0163894	6170, 205, 6125, 51386, 6154, 1915, 6152, 3159, 3326, 6834, 6175, 79064, 1728	79	670	8635	2.12082	0.798697	0.274278	16.6704		PIR_SUPERFAMILY	PIRSF001125:dipeptidyl-peptidase IV	2	2.66667	0.0307986	1803, 2191	41	3	3857	62.7154	0.762838	0.513007	25.5974		UP_TISSUE	Lymph	15	9.61538	0.0139115	6125, 801, 1915, 3326, 2288, 6175, 146923, 10652, 1974, 404734, 991, 2185, 9144, 64282, 56904	153	413	8635	2.0498	0.855325	0.383266	15.2002
GOTERM_BP_FAT	GO:0055114~oxidation reduction	10	12.3457	0.0165894	1728, 6319, 223, 4718, 340811, 51144, 3417, 3028, 6834, 2512	68	402	6782	2.48098	1	0.744399	22.9444		SP_PIR_KEYWORDS	nucleotide binding	4	5.33333	0.0314646	2771, 378, 11841, 2778	74	83	8790	5.72452	0.997212	0.479838	32.648		GOTERM_CC_FAT	GO:0005578~proteinaceous extracellular matrix	9	5.76923	0.0142325	4237, 2006, 7980, 1893, 1842, 10631, 56999, 54829, 8076	110	187	6387	2.79451	0.942306	0.271638	16.4332
UP_TISSUE	Pituitary	5	6.17284	0.0178168	4735, 1113, 1915, 8667, 6175	79	111	8635	4.92359	0.825147	0.252211	17.9952		BIOCARTA	h_barr-mapkPathway:Role of ???-arrestins in the activation and targeting of MAP kinases	2	2.66667	0.0329021	2782, 2778	5	8	962	48.1	0.633467	0.284344	24.7978		KEGG_PATHWAY	hsa03320:PPAR signaling pathway	5	3.20513	0.0144221	2180, 6319, 2170, 1622, 2171	56	50	2873	5.13036	0.737236	0.487395	14.6753
UCSC_TFBS	HOXA3	40	49.3827	0.0196217	23204, 4048, 1958, 5757, 29997, 9846, 4735, 55182, 57659, 6209, 79064, 1728, 8322, 1974, 3417, 55629, 2170, 9044, 57162, 10983, 1893, 4718, 7037, 3398, 7763, 6154, 6152, 8667, 290, 6834, 54407, 51070, 5571, 23360, 51144, 2185, 10144, 7555, 2512, 56904	78	3318	8618	1.33197	0.969431	0.825159	21.5867		INTERPRO	IPR002471:Peptidase S9, serine active site	2	2.66667	0.0332998	1803, 2191	69	4	8067	58.4565	0.99759	0.865935	34.0568		SP_PIR_KEYWORDS	acetylation	46	29.4872	0.0150178	4048, 1192, 5757, 128312, 6125, 801, 5577, 29997, 2098, 4599, 4735, 1915, 3028, 2288, 6209, 1728, 1974, 3417, 9144, 2170, 1622, 4131, 2171, 10659, 223, 6135, 4718, 51386, 6154, 3159, 6152, 3326, 6175, 3329, 1652, 2180, 5571, 2782, 1639, 6224, 9767, 56902, 10169, 7555, 2512, 10814	153	1922	8790	1.375	0.986396	0.301009	18.1691
UP_TISSUE	Adipose tissue	5	6.17284	0.0200214	6319, 51386, 1915, 8667, 6175	79	115	8635	4.75234	0.859393	0.244409	20.0038		GOTERM_BP_FAT	GO:0043062~extracellular structure organization	4	5.33333	0.0357228	2006, 1842, 10631, 4131	54	93	6782	5.40183	1	0.999781	42.1926		GOTERM_BP_FAT	GO:0002709~regulation of T cell mediated immunity	3	1.92308	0.0156289	1803, 3553, 3329	122	11	6782	15.161	1	0.942223	22.6155
GOTERM_BP_FAT	GO:0006364~rRNA processing	4	4.93827	0.0240142	6135, 6125, 6154, 6209	68	63	6782	6.3324	1	0.837481	31.5265		BIOCARTA	h_CSKPathway:Activation of Csk by cAMP-dependent Protein Kinase Inhibits Signaling through the T Cell Receptor	2	2.66667	0.036957	2782, 2778	5	9	962	42.7556	0.676875	0.24605	27.4418		GOTERM_BP_FAT	GO:0042254~ribosome biogenesis	6	3.84615	0.0167651	6135, 6125, 6154, 6152, 6209, 6175	122	84	6782	3.97073	1	0.931278	24.0566
GOTERM_BP_FAT	GO:0034621~cellular macromolecular complex subunit organization	7	8.64198	0.0249446	2185, 3159, 6152, 2288, 6209, 6834, 3329	68	229	6782	3.04868	1	0.825006	32.5366		GOTERM_BP_FAT	GO:0032870~cellular response to hormone stimulus	4	5.33333	0.0376941	2791, 2782, 894, 2778	54	95	6782	5.28811	1	0.998739	43.9477		UCSC_TFBS	HOXA3	71	45.5128	0.0171968	2006, 23204, 116138, 128312, 1760, 29997, 801, 55182, 6209, 126393, 10652, 1728, 8322, 1974, 56474, 2191, 9044, 10659, 57162, 1893, 7037, 6154, 3398, 6152, 25938, 6834, 23360, 10144, 7555, 2512, 4778, 4048, 1958, 5757, 9846, 4735, 55568, 57659, 54829, 79064, 92689, 1842, 81558, 1803, 10631, 57787, 3417, 55629, 2170, 4131, 4881, 4237, 10983, 4718, 7763, 290, 8667, 123355, 54407, 5090, 51070, 5998,…	149	3318	8618	1.23766	0.952781	0.782701	19.1732
GOTERM_BP_FAT	GO:0016072~rRNA metabolic process	4	4.93827	0.0250209	6135, 6125, 6154, 6209	68	64	6782	6.23346	1	0.802797	32.6188		GOTERM_CC_FAT	GO:0001527~microfibril	2	2.66667	0.0377867	4237, 8076	50	5	6387	51.096	0.992493	0.557503	36.027		GOTERM_BP_FAT	GO:0009755~hormone-mediated signaling	4	2.5641	0.0173094	2791, 2782, 5577, 2778	122	31	6782	7.17292	1	0.914404	24.7379
SP_PIR_KEYWORDS	ether hydrolase	2	2.46914	0.0263886	4048, 2052	79	3	8790	74.1772	0.994266	0.47543	28.3402		SP_PIR_KEYWORDS	P-loop	4	5.33333	0.038624	2771, 378, 11841, 2778	74	90	8790	5.27928	0.999288	0.515564	38.5509		GOTERM_CC_FAT	GO:0005834~heterotrimeric G-protein complex	3	1.92308	0.0199113	2791, 2782, 2778	110	13	6387	13.3993	0.981727	0.329836	22.2661
UP_SEQ_FEATURE	binding site:Fatty acid	2	2.46914	0.0264095	2170, 2171	79	3	8783	74.1181	0.999683	0.999683	30.0812		UP_SEQ_FEATURE	domain:GED	2	2.66667	0.0408816	4600, 4599	74	5	8783	47.4757	0.999997	0.99813	42.7685		GOTERM_BP_FAT	GO:0051789~response to protein stimulus	6	3.84615	0.0201191	1192, 1958, 3398, 3326, 4131, 3329	122	88	6782	3.79024	1	0.923852	28.1648
GOTERM_MF_FAT	GO:0005504~fatty acid binding	3	3.7037	0.0270699	2170, 1622, 2171	65	26	6445	11.4408	0.997801	0.783453	29.5379		UCSC_TFBS	SREBP1	49	65.3333	0.0409815	2006, 116138, 1192, 1760, 7753, 801, 220323, 126393, 10652, 388, 2673, 56006, 140606, 56474, 2191, 3105, 10659, 10865, 2670, 25938, 79813, 378, 2519, 10169, 56925, 10814, 4778, 55568, 8076, 2771, 81558, 10631, 1803, 4131, 63874, 4881, 4237, 6273, 3275, 2778, 123355, 5090, 90410, 5997, 5998, 2286, 27248, 991, 894	71	4975	8618	1.1955	0.999367	0.914128	40.1596		GOTERM_MF_FAT	GO:0003723~RNA binding	16	10.2564	0.0246839	677, 6146, 6135, 6170, 6142, 6125, 6154, 6152, 6175, 9704, 6224, 1974, 404734, 56902, 7555, 10659	119	472	6445	1.83592	0.999619	0.730763	28.5716
GOTERM_BP_FAT	GO:0042257~ribosomal subunit assembly	2	2.46914	0.0293497	6152, 6209	68	3	6782	66.4902	1	0.831595	37.1322		INTERPRO	IPR019762:Dynamin, GTPase region, conserved site	2	2.66667	0.0414525	4600, 4599	69	5	8067	46.7652	0.999466	0.848013	40.5778		UP_TISSUE	Muscle	18	11.5385	0.0263612	10983, 6142, 90956, 1760, 801, 29997, 2098, 4735, 2778, 3159, 3326, 6175, 126393, 5571, 2782, 991, 56006, 4131	153	581	8635	1.74851	0.974944	0.521611	26.9783
GOTERM_MF_FAT	GO:0008135~translation factor activity, nucleic acid binding	4	4.93827	0.0296243	1974, 51386, 1915, 8667	65	68	6445	5.83258	0.998777	0.738471	31.8618		INTERPRO	IPR000375:Dynamin central region	2	2.66667	0.0414525	4600, 4599	69	5	8067	46.7652	0.999466	0.848013	40.5778		UP_TISSUE	Primary B-Cells	3	1.92308	0.0278169	5757, 801, 4599	153	15	8635	11.2876	0.979619	0.477356	28.2529
GOTERM_BP_FAT	GO:0034470~ncRNA processing	5	6.17284	0.0304042	6135, 6125, 6154, 3028, 6209	68	120	6782	4.15564	1	0.82289	38.1879		INTERPRO	IPR001375:Peptidase S9, prolyl oligopeptidase active site region	2	2.66667	0.0414525	1803, 2191	69	5	8067	46.7652	0.999466	0.848013	40.5778		GOTERM_MF_FAT	GO:0008201~heparin binding	5	3.20513	0.0322549	6146, 1842, 11167, 10631, 51144	119	66	6445	4.103	0.999967	0.771312	35.6856
UP_TISSUE	Cervix	8	9.87654	0.031606	6146, 23360, 1639, 5757, 51386, 1915, 6175, 9044	79	336	8635	2.60247	0.955634	0.322543	29.8422		INTERPRO	IPR003130:Dynamin GTPase effector	2	2.66667	0.0414525	4600, 4599	69	5	8067	46.7652	0.999466	0.848013	40.5778		GOTERM_BP_FAT	GO:0009719~response to endogenous stimulus	11	7.05128	0.0324684	2791, 205, 2782, 5577, 3417, 894, 3553, 2185, 2778, 2170, 4131	122	288	6782	2.12324	1	0.97767	41.5632
SP_PIR_KEYWORDS	oxidoreductase	8	9.87654	0.0347268	1728, 6319, 223, 4718, 340811, 51144, 3417, 3028	79	349	8790	2.55051	0.99891	0.531367	35.6232		KEGG_PATHWAY	hsa04916:Melanogenesis	3	4	0.0420873	2771, 801, 2778	18	56	2873	8.5506	0.883508	0.883508	33.909		UP_TISSUE	Lung	37	23.7179	0.0332781	4778, 116138, 5757, 6125, 801, 29997, 1915, 3028, 2288, 79064, 360, 2771, 2791, 404734, 1974, 55629, 3417, 140606, 3553, 9144, 4131, 3105, 56474, 205, 11841, 3398, 7763, 8667, 6175, 54407, 3329, 9704, 1639, 56902, 10169, 148479, 7555	153	1519	8635	1.37472	0.990633	0.486866	32.8555
GOTERM_BP_FAT	GO:0006446~regulation of translational initiation	3	3.7037	0.0350132	404734, 1974, 8667	68	30	6782	9.97353	1	0.847499	42.6107		SMART	SM00302:GED	2	2.66667	0.0422506	4600, 4599	38	5	4306	45.3263	0.856671	0.856671	33.3674		INTERPRO	IPR015577:Interferon-induced Mx protein	2	1.28205	0.035628	4600, 4599	146	2	8067	55.2534	0.999996	0.999996	39.0495
SP_PIR_KEYWORDS	host-virus interaction	6	7.40741	0.0391099	1974, 7037, 3159, 290, 6175, 3329	79	211	8790	3.16396	0.999547	0.536976	39.1724		KEGG_PATHWAY	hsa04270:Vascular smooth muscle contraction	3	4	0.0448647	801, 2778, 4881	18	58	2873	8.25575	0.89925	0.682589	35.7317		INTERPRO	IPR011025:G protein alpha subunit, helical insertion	2	1.28205	0.035628	2771, 2778	146	2	8067	55.2534	0.999996	0.999996	39.0495
GOTERM_MF_FAT	GO:0004301~epoxide hydrolase activity	2	2.46914	0.0391419	4048, 2052	65	4	6445	49.5769	0.999864	0.773274	39.9129		BIOCARTA	h_CCR3Pathway:CCR3 signaling in Eosinophils	2	2.66667	0.0450286	2782, 2778	5	11	962	34.9818	0.748978	0.241523	32.4619		INTERPRO	IPR009311:Interferon-induced 6-16	2	1.28205	0.035628	83982, 2537	146	2	8067	55.2534	0.999996	0.999996	39.0495
GOTERM_BP_FAT	GO:0032268~regulation of cellular protein metabolic process	8	9.87654	0.0402968	677, 404734, 1974, 5577, 3553, 2185, 8667, 3326	68	325	6782	2.45502	1	0.871227	47.3158		BIOCARTA	h_gcrPathway:Corticosteroids and cardioprotection	2	2.66667	0.0450286	2782, 2778	5	11	962	34.9818	0.748978	0.241523	32.4619		INTERPRO	IPR008673:Microfibril-associated glycoprotein	2	1.28205	0.035628	4237, 8076	146	2	8067	55.2534	0.999996	0.999996	39.0495
SP_PIR_KEYWORDS	Initiation factor	3	3.7037	0.0403217	1974, 51386, 8667	79	36	8790	9.27215	0.999645	0.514279	40.1215		GOTERM_CC_FAT	GO:0043205~fibril	2	2.66667	0.0451745	4237, 8076	50	6	6387	42.58	0.997179	0.567721	41.4971		GOTERM_MF_FAT	GO:0004274~dipeptidyl-peptidase IV activity	2	1.28205	0.0362851	1803, 2191	119	2	6445	54.1597	0.999991	0.766668	39.1992
GOTERM_CC_FAT	GO:0022627~cytosolic small ribosomal subunit	3	3.7037	0.0476915	6224, 6209, 2512	60	38	6387	8.40395	0.999031	0.500376	43.8985		GOTERM_BP_FAT	GO:0007213~muscarinic acetylcholine receptor signaling pathway	2	2.66667	0.0459989	2771, 2782	54	6	6782	41.8642	1	0.998564	50.8096		GOTERM_MF_FAT	GO:0004287~prolyl oligopeptidase activity	2	1.28205	0.0362851	1803, 2191	119	2	6445	54.1597	0.999991	0.766668	39.1992
GOTERM_BP_FAT	GO:0034622~cellular macromolecular complex assembly	6	7.40741	0.0503827	2185, 6152, 2288, 6209, 6834, 3329	68	204	6782	2.93339	1	0.912892	55.312		GOTERM_BP_FAT	GO:0032413~negative regulation of ion transmembrane transporter activity	2	2.66667	0.0459989	2771, 801	54	6	6782	41.8642	1	0.998564	50.8096		UP_TISSUE	Plasma	8	5.12821	0.0375577	1893, 11167, 1803, 10631, 957, 7037, 290, 2191	153	178	8635	2.53654	0.994922	0.48333	36.2716
GOTERM_MF_FAT	GO:0033293~monocarboxylic acid binding	3	3.7037	0.0517569	2170, 1622, 2171	65	37	6445	8.0395	0.999993	0.816038	49.2353		UP_SEQ_FEATURE	repeat:LRR 11	3	4	0.0473847	1842, 123355, 54829	74	42	8783	8.4778	1	0.992331	47.7445		UP_TISSUE	Heart	12	7.69231	0.04155	4778, 8322, 6170, 1639, 1760, 11841, 894, 1915, 2170, 54829, 3329, 10659	153	346	8635	1.95738	0.997139	0.478327	39.3142
GOTERM_BP_FAT	GO:0008610~lipid biosynthetic process	6	7.40741	0.0557809	6319, 5571, 4048, 51144, 2170, 7555	68	210	6782	2.84958	1	0.923789	59.1101		SP_PIR_KEYWORDS	glutamine amidotransferase	2	2.66667	0.0488198	2673, 56474	74	6	8790	39.5946	0.9999	0.567091	46.1395		PIR_SUPERFAMILY	PIRSF009406:microfibrillar-associated protein , MFAP2 type	2	1.28205	0.0420735	4237, 8076	83	2	3857	46.4699	0.985813	0.985813	37.8857
GOTERM_BP_FAT	GO:0051789~response to protein stimulus	4	4.93827	0.0558409	1958, 3398, 3326, 3329	68	88	6782	4.53342	1	0.914084	59.1506		UP_SEQ_FEATURE	active site:For GATase activity	2	2.66667	0.0488579	2673, 56474	74	6	8783	39.5631	1	0.976934	48.8147		BIOCARTA	h_agpcrPathway:Attenuation of GPCR Signaling	2	1.28205	0.0430709	2782, 2778	15	3	962	42.7556	0.903032	0.903032	34.9191
SP_PIR_KEYWORDS	nadp	4	4.93827	0.0561407	1728, 340811, 51144, 3417	79	98	8790	4.54146	0.999986	0.605157	51.323		BIOCARTA	h_bArrestin-srcPathway:Roles of ???-arrestin-dependent Recruitment of Src Kinases in GPCR Signaling	2	2.66667	0.0490453	2782, 2778	5	12	962	32.0667	0.778795	0.222323	34.8438		BIOCARTA	h_gsPathway:Activation of cAMP-dependent protein kinase, PKA	2	1.28205	0.0430709	2782, 2778	15	3	962	42.7556	0.903032	0.903032	34.9191
GOTERM_BP_FAT	GO:0031329~regulation of cellular catabolic process	3	3.7037	0.0563735	5571, 3553, 3326	68	39	6782	7.67195	1	0.906129	59.5082		GOTERM_BP_FAT	GO:0010959~regulation of metal ion transport	3	4	0.0498429	2771, 1760, 801	54	46	6782	8.19082	1	0.997321	53.7126		BIOCARTA	h_raccPathway:Ion Channels and Their Functional Role in Vascular Endothelium	2	1.28205	0.0430709	2782, 2778	15	3	962	42.7556	0.903032	0.903032	34.9191
UP_SEQ_FEATURE	nucleotide phosphate-binding region:NADP	3	3.7037	0.0579574	340811, 51144, 3417	79	44	8783	7.58026	1	0.999875	54.988		UP_SEQ_FEATURE	lipid moiety-binding region:S-palmitoyl cysteine	4	5.33333	0.0553073	10652, 2771, 388, 2778	74	104	8783	4.56497	1	0.967455	53.2653		GOTERM_BP_FAT	GO:0044092~negative regulation of molecular function	9	5.76923	0.0443924	51070, 2771, 1728, 5998, 801, 991, 3398, 3553, 2537	122	222	6782	2.25366	1	0.991723	52.2436
GOTERM_MF_FAT	GO:0016803~ether hydrolase activity	2	2.46914	0.0581434	4048, 2052	65	6	6445	33.0513	0.999998	0.81171	53.4285		UCSC_TFBS	P53	52	69.3333	0.0554551	2006, 1192, 1760, 128312, 801, 4599, 220323, 126393, 79901, 10652, 388, 56006, 140606, 9144, 56474, 2191, 10659, 90956, 2670, 25938, 146923, 79813, 378, 1339, 4600, 56925, 10814, 4778, 55568, 8076, 92689, 2771, 81558, 10631, 1803, 57787, 4131, 63874, 4881, 4237, 6273, 2778, 123355, 5090, 90410, 5997, 5998, 2782, 11167, 2286, 991, 148479	71	5438	8618	1.16068	0.999956	0.918755	50.3464		GOTERM_BP_FAT	GO:0009725~response to hormone stimulus	10	6.41026	0.044839	2791, 2782, 5577, 3417, 894, 3553, 2185, 2778, 2170, 4131	122	263	6782	2.11369	1	0.988565	52.6056
GOTERM_BP_FAT	GO:0034660~ncRNA metabolic process	5	6.17284	0.0603608	6135, 6125, 6154, 3028, 6209	68	150	6782	3.32451	1	0.911797	62.0935		GOTERM_MF_FAT	GO:0008239~dipeptidyl-peptidase activity	2	2.66667	0.0561887	1803, 2191	54	7	6445	34.1005	0.999946	0.86001	50.6141		SP_PIR_KEYWORDS	signal transduction	3	1.92308	0.0460503	2771, 2782, 2778	153	20	8790	8.61765	0.999998	0.642965	46.459
SP_PIR_KEYWORDS	diamond-blackfan anemia	2	2.46914	0.0605068	6135, 6125	79	7	8790	31.7902	0.999994	0.60411	54.0556		SP_PIR_KEYWORDS	signal	18	24	0.0563578	2006, 68366, 4237, 220323, 54829, 8076, 2519, 7980, 1842, 83982, 11167, 27248, 2286, 10631, 140606, 2537, 3105, 4881	74	1378	8790	1.5516	0.999977	0.589122	51.1852		GOTERM_BP_FAT	GO:0031667~response to nutrient levels	7	4.48718	0.0471896	2771, 2180, 1192, 7037, 3553, 4131, 360	122	147	6782	2.64715	1	0.987408	54.4687
INTERPRO	IPR006025:Peptidase M, neutral zinc metallopeptidases, zinc-binding site	3	3.7037	0.0642795	4048, 56999, 290	77	44	8067	7.14315	0.999996	0.999996	56.1136		SP_PIR_KEYWORDS	cell projection	4	5.33333	0.056497	1803, 2778, 2191, 90410	74	105	8790	4.5251	0.999977	0.560943	51.2742		GOTERM_BP_FAT	GO:0044057~regulation of system process	8	5.12821	0.049275	2771, 1958, 1760, 3553, 4131, 4881, 5090, 10659	122	187	6782	2.37819	1	0.985992	56.0638
GOTERM_BP_FAT	GO:0065003~macromolecular complex assembly	9	11.1111	0.0668399	5571, 2185, 3159, 6152, 3028, 2288, 6209, 6834, 3329	68	440	6782	2.04004	1	0.924645	65.9674		UP_SEQ_FEATURE	signal peptide	18	24	0.0567122	2006, 68366, 4237, 220323, 54829, 8076, 2519, 7980, 1842, 83982, 11167, 27248, 2286, 10631, 140606, 2537, 3105, 4881	74	1378	8783	1.55037	1	0.946546	54.186		SP_PIR_KEYWORDS	ether hydrolase	2	1.28205	0.0509909	4048, 2052	153	3	8790	38.3007	1	0.65413	50.0192
GOTERM_MF_FAT	GO:0016801~hydrolase activity, acting on ether bonds	2	2.46914	0.0675049	4048, 2052	65	7	6445	28.3297	1	0.823026	59.0006		INTERPRO	IPR001401:Dynamin, GTPase region	2	2.66667	0.0575553	4600, 4599	69	7	8067	33.4037	0.999974	0.878798	51.7509		UP_SEQ_FEATURE	binding site:Fatty acid	2	1.28205	0.0510309	2170, 2171	153	3	8783	38.2702	1	1	53.5002
GOTERM_MF_FAT	GO:0003743~translation initiation factor activity	3	3.7037	0.0675871	1974, 51386, 8667	65	43	6445	6.91771	1	0.789978	59.0467		UP_SEQ_FEATURE	repeat:LRR 10	3	4	0.0579463	1842, 123355, 54829	74	47	8783	7.57591	1	0.923219	54.9809		GOTERM_BP_FAT	GO:0034621~cellular macromolecular complex subunit organization	9	5.76923	0.0516148	4778, 128312, 2185, 3159, 6152, 2288, 6209, 6834, 3329	122	229	6782	2.18477	1	0.984952	57.7911
GOTERM_BP_FAT	GO:0042493~response to drug	5	6.17284	0.0677363	2180, 123, 3553, 2185, 2170	68	156	6782	3.19664	1	0.919267	66.4733		SMART	SM00053:DYNc	2	2.66667	0.05866	4600, 4599	38	7	4306	32.3759	0.934144	0.743376	43.3626		UP_TISSUE	Forelimb	2	1.28205	0.0518901	11841, 667742	153	3	8635	37.6253	0.99936	0.520653	46.5873
GOTERM_CC_FAT	GO:0016281~eukaryotic translation initiation factor 4F complex	2	2.46914	0.0715924	404734, 1974	60	8	6387	26.6125	0.999974	0.616703	58.4662		GOTERM_CC_FAT	GO:0005576~extracellular region	12	16	0.0591041	4237, 2519, 2006, 7980, 1842, 11167, 1803, 10631, 801, 2778, 54829, 8076	50	864	6387	1.77417	0.999564	0.619835	50.6645		SP_PIR_KEYWORDS	methylation	7	4.48718	0.0519473	2791, 388, 128312, 801, 2052, 1915, 3159	153	155	8790	2.59456	1	0.635782	50.6826
PIR_SUPERFAMILY	PIRSF500199:intracellular lipid-binding protein	2	2.46914	0.0721332	2170, 2171	42	7	3857	26.2381	0.981088	0.981088	51.8303		SP_PIR_KEYWORDS	lipoprotein	7	9.33333	0.0597664	10652, 2771, 378, 2791, 388, 11841, 2778	74	336	8790	2.47466	0.999988	0.555121	53.3209		GOTERM_BP_FAT	GO:0042257~ribosomal subunit assembly	2	1.28205	0.0525824	6152, 6209	122	3	6782	37.0601	1	0.98215	58.4865
INTERPRO	IPR001930:Peptidase M1, membrane alanine aminopeptidase	2	2.46914	0.0729605	4048, 290	77	8	8067	26.1916	0.999999	0.999161	60.9022		GOTERM_BP_FAT	GO:0048701~embryonic cranial skeleton morphogenesis	2	2.66667	0.0608655	2673, 2778	54	8	6782	31.3981	1	0.99804	61.1748		INTERPRO	IPR002469:Peptidase S9B, dipeptidylpeptidase IV N-terminal	2	1.28205	0.0529664	1803, 2191	146	3	8067	36.8356	1	0.999916	52.4177
INTERPRO	IPR014782:Peptidase M1, membrane alanine aminopeptidase, N-terminal	2	2.46914	0.0729605	4048, 290	77	8	8067	26.1916	0.999999	0.999161	60.9022		BIOCARTA	h_mPRPathway:How Progesterone Initiates the Oocyte Maturation	2	2.66667	0.0610194	2782, 2778	5	15	962	25.6533	0.848749	0.236491	41.5106		BIOCARTA	h_bArrestinPathway:???-arrestins in GPCR Desensitization	2	1.28205	0.0570407	2782, 2778	15	4	962	32.0667	0.955524	0.789106	43.618
UP_TISSUE	B-cell lymphoma	4	4.93827	0.0738591	2180, 51144, 1915, 3329	79	108	8635	4.04829	0.999414	0.562626	57.1195		UP_SEQ_FEATURE	repeat:LRR 9	3	4	0.0646389	1842, 123355, 54829	74	50	8783	7.12135	1	0.919072	59.074		BIOCARTA	h_chrebpPathway:ChREBP regulation by carbohydrates and cAMP	2	1.28205	0.0570407	2782, 2778	15	4	962	32.0667	0.955524	0.789106	43.618
UP_TISSUE	Pancreas	10	12.3457	0.0754436	1652, 5757, 51144, 1113, 1915, 3159, 290, 3326, 6209, 6175	79	578	8635	1.89107	0.999504	0.532745	57.9222		GOTERM_MF_FAT	GO:0030246~carbohydrate binding	5	6.66667	0.0668676	1842, 11167, 10631, 2673, 55568	54	187	6445	3.19123	0.999992	0.859268	57.0154		GOTERM_CC_FAT	GO:0030529~ribonucleoprotein complex	12	7.69231	0.05847	6146, 6135, 6170, 6142, 6224, 6125, 55629, 6154, 6152, 6209, 2512, 6175	110	380	6387	1.83359	0.999994	0.66377	52.9773
GOTERM_BP_FAT	GO:0042255~ribosome assembly	2	2.46914	0.0763914	6152, 6209	68	8	6782	24.9338	1	0.935533	71.0081		UP_SEQ_FEATURE	repeat:LRR 8	3	4	0.0669253	1842, 123355, 54829	74	51	8783	6.98172	1	0.901401	60.3915		GOTERM_BP_FAT	GO:0033273~response to vitamin	4	2.5641	0.0592503	7037, 3553, 4131, 360	122	50	6782	4.44721	1	0.986421	62.9946
UP_SEQ_FEATURE	domain:KH	2	2.46914	0.0771798	404734, 56902	79	9	8783	24.706	1	0.999684	65.8318		GOTERM_CC_FAT	GO:0005794~Golgi apparatus	9	12	0.0674576	10652, 378, 1803, 11841, 140606, 2778, 55568, 3105, 90410	50	572	6387	2.0099	0.999859	0.626758	55.5118		GOTERM_BP_FAT	GO:0042493~response to drug	7	4.48718	0.0597369	2180, 123, 3553, 2185, 2778, 2170, 4131	122	156	6782	2.49443	1	0.98355	63.3049
UP_SEQ_FEATURE	binding site:Substrate	5	6.17284	0.0781737	4048, 340811, 51144, 3417, 3028	79	182	8783	3.05432	1	0.997813	66.3205		BIOCARTA	h_gpcrPathway:Signaling Pathway from G-Protein Families	2	2.66667	0.0689391	2782, 2778	5	17	962	22.6353	0.882688	0.234989	45.5821		PIR_SUPERFAMILY	PIRSF001125:dipeptidyl-peptidase IV	2	1.28205	0.0624496	1803, 2191	83	3	3857	30.9799	0.998312	0.95891	51.0507
PIR_SUPERFAMILY	PIRSF002390:lipid binding protein, FABP type	2	2.46914	0.0820143	2170, 2171	42	8	3857	22.9583	0.989277	0.89645	56.6081		UP_TISSUE	Fetal brain cortex	5	6.66667	0.0699216	2782, 388, 801, 2670, 4131	74	184	8635	3.1709	0.99905	0.969172	54.9935		PIR_SUPERFAMILY	PIRSF005108:dynamin-related, VPS1	2	1.28205	0.0624496	4600, 4599	83	3	3857	30.9799	0.998312	0.95891	51.0507
SP_PIR_KEYWORDS	nad	4	4.93827	0.0820611	1728, 223, 4718, 3028	79	115	8790	3.87012	1	0.692842	65.5944		KEGG_PATHWAY	hsa04742:Taste transduction	2	2.66667	0.0744005	2782, 2778	18	13	2873	24.5556	0.979051	0.724333	52.5095		SP_PIR_KEYWORDS	heterotrimer	3	1.92308	0.0639806	2771, 2782, 2778	153	24	8790	7.18137	1	0.690753	58.3623
GOTERM_BP_FAT	GO:0007584~response to nutrient	4	4.93827	0.0830618	2180, 7037, 3553, 360	68	104	6782	3.83597	1	0.943914	74.1041		GOTERM_BP_FAT	GO:0043269~regulation of ion transport	3	4	0.0750655	2771, 1760, 801	54	58	6782	6.49617	1	0.998863	69.1381		GOTERM_BP_FAT	GO:0010038~response to metal ion	5	3.20513	0.0648286	801, 7037, 2185, 360, 79901	122	85	6782	3.27001	1	0.985679	66.4087
UP_TISSUE	Adrenal gland	4	4.93827	0.083786	56902, 1113, 1915, 3329	79	114	8635	3.83522	0.999794	0.537744	61.9275		GOTERM_MF_FAT	GO:0005201~extracellular matrix structural constituent	3	4	0.0771257	2006, 7980, 8076	54	56	6445	6.39385	0.999999	0.857616	62.4383		GOTERM_CC_FAT	GO:0019897~extrinsic to plasma membrane	3	1.92308	0.0671219	2791, 2782, 2778	110	25	6387	6.96764	0.999999	0.684066	58.1113
UP_TISSUE	Fetal brain cortex	5	6.17284	0.084606	3417, 2170, 2171, 6175, 3329	79	184	8635	2.97021	0.999811	0.510599	62.3019		SP_PIR_KEYWORDS	palmitate	4	5.33333	0.077629	10652, 2771, 388, 2778	74	120	8790	3.95946	1	0.628884	63.1753		GOTERM_MF_FAT	GO:0005539~glycosaminoglycan binding	5	3.20513	0.0674765	6146, 1842, 11167, 10631, 51144	119	84	6445	3.22379	1	0.913285	60.9566
UP_SEQ_FEATURE	metal ion-binding site:Zinc; catalytic	3	3.7037	0.0855396	4048, 56999, 290	79	55	8783	6.06421	1	0.995407	69.746		INTERPRO	IPR001019:Guanine nucleotide binding protein (G-protein), alpha subunit	2	2.66667	0.081211	2771, 2778	69	10	8067	23.3826	1	0.918953	64.7015		SP_PIR_KEYWORDS	ADP-ribosylation	3	1.92308	0.068777	2771, 388, 2778	153	25	8790	6.89412	1	0.695901	61.1025
GOTERM_MF_FAT	GO:0004303~estradiol 17-beta-dehydrogenase activity	2	2.46914	0.085954	51144, 3028	65	9	6445	22.0342	1	0.838298	68.2266		GOTERM_BP_FAT	GO:0032410~negative regulation of transporter activity	2	2.66667	0.0827401	2771, 801	54	11	6782	22.835	1	0.998731	72.7789		GOTERM_BP_FAT	GO:0043149~stress fiber formation	2	1.28205	0.0694931	2006, 2185	122	4	6782	27.7951	1	0.987036	69.0343
GOTERM_BP_FAT	GO:0043933~macromolecular complex subunit organization	9	11.1111	0.0860369	5571, 2185, 3159, 6152, 3028, 2288, 6209, 6834, 3329	68	465	6782	1.93036	1	0.943983	75.3828		UCSC_TFBS	HSF1	26	34.6667	0.0853424	4599, 55568, 79901, 10652, 2771, 1842, 81558, 10631, 2673, 4131, 3105, 2191, 56474, 10659, 6273, 3275, 10865, 2670, 2778, 123355, 5090, 5998, 4600, 10169, 56925, 10814	71	2381	8618	1.32545	1	0.956719	66.5347		INTERPRO	IPR002471:Peptidase S9, serine active site	2	1.28205	0.0699952	1803, 2191	146	4	8067	27.6267	1	0.999762	62.855
GOTERM_BP_FAT	GO:0001944~vasculature development	5	6.17284	0.0866789	677, 7763, 3553, 2185, 290	68	170	6782	2.93339	1	0.93946	75.6508		UCSC_TFBS	GCNF	45	60	0.0855823	4778, 116138, 128312, 1760, 7753, 220323, 55568, 126393, 92689, 10652, 81558, 1803, 57787, 56006, 9144, 4131, 56474, 2191, 63874, 4881, 10659, 4237, 3275, 10865, 2670, 2778, 25938, 146923, 5090, 79813, 90410, 378, 5997, 2519, 7980, 5998, 2782, 2286, 1339, 991, 219623, 894, 10169, 148479, 10814	71	4658	8618	1.17263	1	0.927516	66.6423		SP_PIR_KEYWORDS	P-loop	5	3.20513	0.0702467	2771, 378, 205, 11841, 2778	153	90	8790	3.19172	1	0.683107	61.9082
GOTERM_BP_FAT	GO:0033273~response to vitamin	3	3.7037	0.0870352	7037, 3553, 360	68	50	6782	5.98412	1	0.934298	75.7984		UCSC_TFBS	CP2	34	45.3333	0.0884971	2006, 4778, 1760, 801, 4599, 55568, 54829, 126393, 79901, 10652, 2771, 81558, 1803, 4131, 63874, 56474, 10659, 126321, 4237, 3275, 2670, 25938, 2778, 123355, 5090, 79813, 90410, 378, 5998, 2286, 11167, 991, 894, 10814	71	3324	8618	1.24156	1	0.90268	67.9239		GOTERM_BP_FAT	GO:0009991~response to extracellular stimulus	7	4.48718	0.0707551	2771, 2180, 1192, 7037, 3553, 4131, 360	122	163	6782	2.38731	1	0.985392	69.7108
GOTERM_BP_FAT	GO:0006633~fatty acid biosynthetic process	3	3.7037	0.0870352	6319, 5571, 4048	68	50	6782	5.98412	1	0.934298	75.7984		PIR_SUPERFAMILY	PIRSF005770:regulator of G protein signaling, RGS4 type	2	2.66667	0.0896463	5997, 5998	41	9	3857	20.9051	0.986706	0.763105	58.8413		UP_TISSUE	Adipocyte	3	1.92308	0.070941	2778, 3329, 56904	153	25	8635	6.77255	0.999961	0.602728	57.9376
GOTERM_CC_FAT	GO:0015935~small ribosomal subunit	3	3.7037	0.0884785	6224, 6209, 2512	60	54	6387	5.91389	0.999998	0.665875	66.5721		GOTERM_BP_FAT	GO:0032412~regulation of ion transmembrane transporter activity	2	2.66667	0.08992	2771, 801	54	12	6782	20.9321	1	0.998568	75.8183		GOTERM_MF_FAT	GO:0004301~epoxide hydrolase activity	2	1.28205	0.0712644	4048, 2052	119	4	6445	27.0798	1	0.90259	63.0384
INTERPRO	IPR000463:Cytosolic fatty-acid binding	2	2.46914	0.0903639	2170, 2171	77	10	8067	20.9532	1	0.99727	69.088		GOTERM_BP_FAT	GO:0001578~microtubule bundle formation	2	2.66667	0.08992	57787, 4131	54	12	6782	20.9321	1	0.998568	75.8183		GOTERM_BP_FAT	GO:0006631~fatty acid metabolic process	6	3.84615	0.0722039	2180, 6319, 5571, 4048, 5577, 2170	122	125	6782	2.66833	1	0.983891	70.4703
SP_PIR_KEYWORDS	rrna-binding	2	2.46914	0.0934442	6135, 6125	79	11	8790	20.2301	1	0.716985	70.5489		GOTERM_BP_FAT	GO:0034765~regulation of ion transmembrane transport	2	2.66667	0.08992	2771, 801	54	12	6782	20.9321	1	0.998568	75.8183		SMART	SM00302:GED	2	1.28205	0.0754487	4600, 4599	68	5	4306	25.3294	0.996476	0.996476	55.8039
GOTERM_BP_FAT	GO:0002711~positive regulation of T cell mediated immunity	2	2.46914	0.0945728	3553, 3329	68	10	6782	19.9471	1	0.943567	78.731		GOTERM_CC_FAT	GO:0044421~extracellular region part	8	10.6667	0.0900197	4237, 2006, 7980, 1842, 11167, 10631, 54829, 8076	50	507	6387	2.01562	0.999994	0.698209	66.5118		GOTERM_BP_FAT	GO:0007585~respiratory gaseous exchange	3	1.92308	0.0777151	2006, 7763, 5090	122	26	6782	6.41425	1	0.986031	73.1993
GOTERM_MF_FAT	GO:0008603~cAMP-dependent protein kinase regulator activity	2	2.46914	0.0950433	5571, 5577	65	10	6445	19.8308	1	0.843685	72.0299		UP_SEQ_FEATURE	lipid moiety-binding region:N-myristoyl glycine	3	4	0.0911665	2771, 378, 11841	74	61	8783	5.83717	1	0.943717	72.1424		GOTERM_BP_FAT	GO:0006417~regulation of translation	5	3.20513	0.0790278	677, 404734, 1974, 2185, 8667	122	91	6782	3.0544	1	0.984583	73.8135
UP_TISSUE	Eye	10	12.3457	0.0992163	6146, 6170, 4048, 25809, 7037, 56902, 7763, 1915, 55182, 54407	79	612	8635	1.78601	0.99996	0.541437	68.4348		BIOCARTA	h_erkPathway:Erk1/Erk2 Mapk Signaling pathway	2	2.66667	0.0923977	2782, 2778	5	23	962	16.7304	0.945441	0.276144	56.214		UP_TISSUE	Colon	18	11.5385	0.0800847	205, 6170, 6125, 51386, 6154, 1915, 6152, 3159, 3326, 6834, 6175, 54829, 79064, 92689, 1728, 1803, 991, 667742	153	670	8635	1.51624	0.99999	0.617087	62.5596
														UCSC_TFBS	IK1	30	40	0.0925394	2006, 801, 4599, 55568, 8076, 10652, 2771, 81558, 388, 140606, 4131, 2191, 63874, 10659, 6273, 90956, 10865, 2670, 25938, 123355, 146923, 90410, 79813, 5090, 5998, 11167, 27248, 894, 10169, 10814	71	2864	8618	1.27144	1	0.88191	69.6265		GOTERM_MF_FAT	GO:0005504~fatty acid binding	3	1.92308	0.0812457	2170, 1622, 2171	119	26	6445	6.24919	1	0.911659	68.0423
														UP_SEQ_FEATURE	cross-link:Glycyl lysine isopeptide (Lys-Gly) (interchain with G-Cter in ubiquitin)	4	5.33333	0.0935483	1339, 128312, 801, 2778	74	130	8783	3.65198	1	0.931955	73.1028		GOTERM_MF_FAT	GO:0001871~pattern binding	5	3.20513	0.0823596	6146, 1842, 11167, 10631, 51144	119	90	6445	3.00887	1	0.89525	68.56
														GOTERM_BP_FAT	GO:0044092~negative regulation of molecular function	5	6.66667	0.0944378	2771, 5998, 801, 991, 2537	54	222	6782	2.82866	1	0.998103	77.5651		GOTERM_MF_FAT	GO:0030247~polysaccharide binding	5	3.20513	0.0823596	6146, 1842, 11167, 10631, 51144	119	90	6445	3.00887	1	0.89525	68.56
														GOTERM_BP_FAT	GO:0030198~extracellular matrix organization	3	4	0.0961065	2006, 1842, 10631	54	67	6782	5.62355	1	0.997126	78.1799		GOTERM_CC_FAT	GO:0001527~microfibril	2	1.28205	0.0824914	4237, 8076	110	5	6387	23.2255	1	0.7323	65.9794
														GOTERM_BP_FAT	GO:0030802~regulation of cyclic nucleotide biosynthetic process	3	4	0.0961065	2771, 2778, 4881	54	67	6782	5.62355	1	0.997126	78.1799		UP_SEQ_FEATURE	domain:GED	2	1.28205	0.0836055	4600, 4599	153	5	8783	22.9621	1	1	72.0946
														GOTERM_BP_FAT	GO:0030808~regulation of nucleotide biosynthetic process	3	4	0.0961065	2771, 2778, 4881	54	67	6782	5.62355	1	0.997126	78.1799		GOTERM_BP_FAT	GO:0043062~extracellular structure organization	5	3.20513	0.0840799	2006, 1842, 10631, 51144, 4131	122	93	6782	2.98872	1	0.986155	76.0561
														INTERPRO	IPR006688:ADP-ribosylation factor	2	2.66667	0.0966554	378, 11841	69	12	8067	19.4855	1	0.924592	71.3424		GOTERM_BP_FAT	GO:0043269~regulation of ion transport	4	2.5641	0.084347	2771, 1760, 801, 4735	122	58	6782	3.8338	1	0.983997	76.1695
														SP_PIR_KEYWORDS	nucleotide-binding	13	17.3333	0.0970468	90956, 1760, 11841, 4599, 2778, 9704, 378, 2771, 388, 57787, 4600, 56474, 4881	74	961	8790	1.60686	1	0.690863	71.6924		GOTERM_BP_FAT	GO:0022613~ribonucleoprotein complex biogenesis	6	3.84615	0.0843993	6135, 6125, 6154, 6152, 6209, 6175	122	131	6782	2.54611	1	0.981499	76.1916
														SMART	SM00177:ARF	2	2.66667	0.0984958	378, 11841	38	12	4306	18.886	0.990591	0.788886	62.2861		GOTERM_BP_FAT	GO:0006337~nucleosome disassembly	2	1.28205	0.0861044	4778, 3159	122	5	6782	22.2361	1	0.98043	76.9031
														UP_SEQ_FEATURE	repeat:LRR 7	3	4	0.0988771	1842, 123355, 54829	74	64	8783	5.56356	1	0.926577	75.1417		GOTERM_BP_FAT	GO:0031498~chromatin disassembly	2	1.28205	0.0861044	4778, 3159	122	5	6782	22.2361	1	0.98043	76.9031
														PIR_SUPERFAMILY	PIRSF002400:GTP-binding regulatory protein Gs alpha chain	2	2.66667	0.0991095	2771, 2778	41	10	3857	18.8146	0.991779	0.698888	62.712		GOTERM_BP_FAT	GO:0032986~protein-DNA complex disassembly	2	1.28205	0.0861044	4778, 3159	122	5	6782	22.2361	1	0.98043	76.9031
																												UCSC_TFBS	USF	93	59.6154	0.0866607	2006, 116138, 1192, 128312, 7753, 1760, 2052, 5577, 29997, 801, 4599, 220323, 55182, 2288, 126393, 10652, 1728, 6319, 8322, 404734, 56006, 140606, 1622, 56474, 2191, 10659, 9044, 677, 1893, 205, 7037, 10865, 2670, 3398, 6154, 6152, 25938, 56999, 6834, 146923, 79813, 1652, 378, 23360, 10169, 7555, 2512, 10814, 6146, 4778, 4048, 1915, 57659, 54829, 360, 8076, 2771, 1842, 81558, 25809, 1803, 10631, …	149	4855	8618	1.10793	1	0.995097	67.1219
																												INTERPRO	IPR003130:Dynamin GTPase effector	2	1.28205	0.0867198	4600, 4599	146	5	8067	22.1014	1	0.9996	71.0037
																												INTERPRO	IPR019762:Dynamin, GTPase region, conserved site	2	1.28205	0.0867198	4600, 4599	146	5	8067	22.1014	1	0.9996	71.0037
																												INTERPRO	IPR001375:Peptidase S9, prolyl oligopeptidase active site region	2	1.28205	0.0867198	1803, 2191	146	5	8067	22.1014	1	0.9996	71.0037
																												INTERPRO	IPR000375:Dynamin central region	2	1.28205	0.0867198	4600, 4599	146	5	8067	22.1014	1	0.9996	71.0037
																												GOTERM_MF_FAT	GO:0005518~collagen binding	3	1.92308	0.0867289	1842, 1803, 51144	119	27	6445	6.01774	1	0.889006	70.5166
																												UCSC_TFBS	SREBP1	95	60.8974	0.0873185	2006, 23204, 116138, 1192, 7753, 1760, 2052, 801, 220323, 55182, 6209, 2288, 126393, 10652, 8322, 388, 1974, 404734, 2673, 56006, 140606, 1622, 3105, 56474, 2191, 10659, 677, 1893, 205, 10865, 2670, 3398, 6154, 25938, 56999, 79813, 1652, 378, 2519, 10169, 56925, 10144, 10814, 4778, 4048, 1958, 5757, 9846, 1915, 4735, 57659, 55568, 3028, 79064, 360, 8076, 2771, 81558, 1803, 10631, 3417, 55629, 217…	149	4975	8618	1.10446	1	0.982051	67.4113
																												GOTERM_BP_FAT	GO:0000956~nuclear-transcribed mRNA catabolic process	3	1.92308	0.0883583	677, 56006, 55629	122	28	6782	5.95609	1	0.979898	77.813
																												GOTERM_BP_FAT	GO:0002706~regulation of lymphocyte mediated immunity	3	1.92308	0.0883583	1803, 3553, 3329	122	28	6782	5.95609	1	0.979898	77.813
																												UP_TISSUE	Cerebellum	11	7.05128	0.0892052	2771, 378, 6319, 5757, 6142, 11841, 2537, 8667, 57659, 10814, 9044	153	350	8635	1.77376	0.999997	0.62912	66.7025
																												GOTERM_BP_FAT	GO:0032870~cellular response to hormone stimulus	5	3.20513	0.0892873	2791, 2782, 5577, 894, 2778	122	95	6782	2.9258	1	0.978128	78.1781
																												KEGG_PATHWAY	hsa04916:Melanogenesis	4	2.5641	0.0904043	2771, 8322, 801, 2778	56	56	2873	3.66454	0.999836	0.945296	64.4839
																												KEGG_PATHWAY	hsa04940:Type I diabetes mellitus	3	1.92308	0.0931685	3553, 3105, 3329	56	27	2873	5.7004	0.999876	0.894534	65.6454
																												GOTERM_BP_FAT	GO:0045860~positive regulation of protein kinase activity	6	3.84615	0.0953444	2771, 5571, 5577, 894, 3553, 2185	122	136	6782	2.45251	1	0.981076	80.424
																												UP_SEQ_FEATURE	binding site:Substrate	7	4.48718	0.0958064	4048, 340811, 51144, 3417, 55568, 3028, 2191	153	182	8783	2.20789	1	0.999999	77.0601
																												GOTERM_BP_FAT	GO:0050801~ion homeostasis	8	5.12821	0.0959287	2782, 1760, 7037, 3553, 2537, 2185, 2512, 4881	122	219	6782	2.03069	1	0.979182	80.6288
																												GOTERM_CC_FAT	GO:0043205~fibril	2	1.28205	0.0981617	4237, 8076	110	6	6387	19.3545	1	0.769757	72.5814
																												SP_PIR_KEYWORDS	glutamine amidotransferase	2	1.28205	0.099398	2673, 56474	153	6	8790	19.1503	1	0.790884	75.0252
																												GOTERM_BP_FAT	GO:0006446~regulation of translational initiation	3	1.92308	0.0994052	404734, 1974, 8667	122	30	6782	5.55902	1	0.979791	81.8062
																												UP_SEQ_FEATURE	active site:For GATase activity	2	1.28205	0.0994738	2673, 56474	153	6	8783	19.1351	1	0.999991	78.3834
																												GOTERM_BP_FAT	GO:0010035~response to inorganic substance	6	3.84615	0.0999172	801, 7037, 2185, 4131, 360, 79901	122	138	6782	2.41696	1	0.977868	81.9739

## Sheet: Adipo vs Osteo ASC dd21
DEG more expressed in Adipogenic vs Osteogenic differentiation in ASC														DEG more expressed in Osteogenic vs Adipogenic differentiation in ASC														DEG between Osteogenic vs Adipogenic differentiation in ASC
Category	Term	Count	%	PValue	Genes	List Total	Pop Hits	Pop Total	Fold Enrichment	Bonferroni	Benjamini	FDR		Category	Term	Count	%	PValue	Genes	List Total	Pop Hits	Pop Total	Fold Enrichment	Bonferroni	Benjamini	FDR		Category	Term	Count	%	PValue	Genes	List Total	Pop Hits	Pop Total	Fold Enrichment	Bonferroni	Benjamini	FDR
GOTERM_MF_FAT	GO:0048037~cofactor binding	12	9.7561	2.37383e-05	1728, 2194, 54920, 2110, 7390, 9946, 3417, 7296, 8879, 10993, 847, 1622	91	172	6445	4.94122	0.00730838	0.00730838	0.0318598		SP_PIR_KEYWORDS	methylation	12	10.9091	3.12113e-06	805, 128312, 801, 2791, 3021, 388, 387, 55970, 70, 71, 8334, 5879, 998	110	155	8790	6.18651	0.000758149	0.000758149	0.00403646		SP_PIR_KEYWORDS	methylation	16	6.86695	1.16851e-05	805, 128312, 801, 6634, 2052, 1915, 3021, 2791, 388, 387, 55970, 70, 71, 8334, 5879, 998, 4155	230	155	8790	3.94502	0.00453523	0.00453523	0.0162311
GOTERM_BP_FAT	GO:0006631~fatty acid metabolic process	10	8.13008	3.08293e-05	2180, 6319, 2194, 2110, 5577, 2690, 2170, 1906, 22949, 2182	89	125	6782	6.09618	0.0396415	0.0396415	0.0503821		GOTERM_BP_FAT	GO:0030036~actin cytoskeleton organization	12	10.9091	9.234e-06	7430, 2006, 1264, 387, 22998, 5048, 70, 71, 5879, 5216, 998, 1072	93	160	6782	5.46935	0.0107	0.0107	0.0148723		GOTERM_BP_FAT	GO:0010033~response to organic substance	31	13.3047	2.50568e-05	1192, 2052, 5577, 18, 59345, 1072, 6790, 2791, 3481, 2274, 7390, 55970, 3417, 3553, 25822, 2170, 1827, 1281, 7832, 7037, 3157, 4435, 3398, 229, 2690, 2778, 2752, 2180, 2782, 70, 567	182	507	6782	2.27845	0.0462541	0.0462541	0.0427875
SP_PIR_KEYWORDS	nadp	9	7.31707	5.07818e-05	1728, 2194, 9946, 419, 340811, 3417, 7296, 847, 22949	120	98	8790	6.72704	0.013718	0.013718	0.0668245		GOTERM_BP_FAT	GO:0030029~actin filament-based process	12	10.9091	2.04702e-05	7430, 2006, 1264, 387, 22998, 5048, 70, 71, 5879, 5216, 998, 1072	93	174	6782	5.02929	0.0235659	0.0118532	0.0329665		SP_PIR_KEYWORDS	acetylated amino end	10	4.29185	5.42305e-05	805, 5757, 801, 5577, 7534, 70, 71, 2170, 1622, 2512, 4155	230	67	8790	5.70409	0.0208753	0.0104927	0.0753077
KEGG_PATHWAY	hsa03320:PPAR signaling pathway	7	5.69106	0.000143888	2180, 6319, 6258, 2170, 1622, 2171, 2182	49	50	2873	8.20857	0.0118725	0.0118725	0.153977		GOTERM_BP_FAT	GO:0007010~cytoskeleton organization	15	13.6364	2.98101e-05	2006, 1264, 11065, 22998, 5048, 6790, 1072, 7430, 387, 70, 71, 5879, 5216, 1164, 998	93	289	6782	3.78502	0.0341331	0.0115097	0.0480046		GOTERM_BP_FAT	GO:0009755~hormone-mediated signaling	7	3.00429	0.00014047	2791, 2782, 5577, 55970, 2690, 59345, 2778	182	31	6782	8.41439	0.233182	0.124319	0.239646
GOTERM_BP_FAT	GO:0010033~response to organic substance	17	13.8211	0.000699506	7832, 2052, 5577, 7037, 3157, 229, 3398, 4435, 59345, 2690, 2752, 2180, 3481, 7390, 3417, 3553, 2170	89	507	6782	2.5551	0.600712	0.368108	1.13731		KEGG_PATHWAY	hsa04810:Regulation of actin cytoskeleton	11	10	8.4821e-05	7430, 10627, 387, 5501, 55845, 55970, 71, 5879, 5216, 998, 1072	53	131	2873	4.55178	0.00777349	0.00777349	0.0926265		GOTERM_BP_FAT	GO:0009719~response to endogenous stimulus	20	8.58369	0.000224933	7832, 5577, 3157, 229, 4435, 59345, 2690, 2778, 6790, 1072, 2791, 3481, 2782, 2274, 7390, 55970, 3417, 3553, 2170, 1827	182	288	6782	2.58776	0.346342	0.132139	0.383484
GOTERM_BP_FAT	GO:0009719~response to endogenous stimulus	12	9.7561	0.00115865	3481, 7832, 7390, 5577, 3417, 229, 3157, 4435, 2690, 3553, 59345, 2170	89	288	6782	3.17509	0.781514	0.397707	1.87721		GOTERM_BP_FAT	GO:0051301~cell division	11	10	0.00016952	50855, 6867, 11065, 5501, 1017, 5048, 998, 1164, 983, 896, 1072	93	183	6782	4.38345	0.179226	0.0481777	0.272699		SP_PIR_KEYWORDS	acetylation	74	31.7597	0.000241405	805, 84271, 1192, 128312, 2110, 54617, 5577, 801, 55845, 57674, 59345, 7296, 5910, 983, 1050, 55379, 1728, 2194, 55500, 5130, 8879, 8971, 1622, 4155, 9446, 11243, 2752, 653566, 10627, 10097, 5501, 70, 71, 2512, 5216, 7385, 5757, 5048, 18, 1915, 1072, 84886, 11176, 3417, 55970, 7086, 84790, 2170, 2171, 6432, 23243, 51586, 22862, 11065, 79576, 1017, 3157, 229, 51747, 136319, 10933, 7430, 2180, 3021…	230	1922	8790	1.47143	0.0896426	0.030821	0.334826
GOTERM_BP_FAT	GO:0009991~response to extracellular stimulus	9	7.31707	0.00117816	2180, 136, 11243, 7037, 229, 2690, 3553, 650, 360	89	163	6782	4.20749	0.787041	0.32068	1.90852		SP_PIR_KEYWORDS	cell division	10	9.09091	0.000208454	50855, 6867, 11065, 5501, 1017, 5048, 998, 1164, 983, 896	110	166	8790	4.8138	0.0493977	0.0250116	0.269256		SP_PIR_KEYWORDS	methylated amino acid	5	2.14592	0.000266625	3021, 805, 801, 70, 71, 4155	230	13	8790	14.699	0.0985321	0.0255993	0.369744
UCSC_TFBS	FREAC7	68	55.2846	0.00147916	55709, 23204, 23512, 2110, 54617, 5577, 27069, 1106, 847, 55182, 23710, 1050, 6319, 1728, 3481, 8322, 55500, 5130, 2959, 8879, 4155, 222389, 57162, 54623, 27071, 7037, 3398, 56999, 7482, 1906, 22949, 10370, 54757, 9684, 54920, 10144, 7385, 9644, 253738, 23637, 55118, 389610, 9946, 79726, 30011, 8613, 11176, 6908, 419, 3417, 3553, 8999, 813, 56180, 4435, 7763, 229, 2690, 650, 123355, 10933, 2180, …	119	3691	8618	1.33421	0.229354	0.229354	1.80006		SP_PIR_KEYWORDS	ADP-ribosylation	5	4.54545	0.000231544	2771, 388, 387, 2778, 5879	110	25	8790	15.9818	0.0547177	0.0185824	0.29904		GOTERM_BP_FAT	GO:0001501~skeletal system development	14	6.00858	0.000411056	1281, 11243, 7763, 9060, 2690, 650, 2778, 1906, 3481, 10631, 2274, 2673, 1278, 8879	182	164	6782	3.18105	0.540242	0.176559	0.699753
GOTERM_MF_FAT	GO:0050662~coenzyme binding	8	6.50407	0.00179907	1728, 54920, 2110, 9946, 3417, 7296, 847, 1622	91	126	6445	4.49677	0.426739	0.24286	2.38813		SP_PIR_KEYWORDS	GTP binding	6	5.45455	0.000244569	2771, 2791, 2782, 2778, 5879, 998	110	46	8790	10.4229	0.0577056	0.0147495	0.315837		GOTERM_BP_FAT	GO:0006631~fatty acid metabolic process	12	5.15021	0.000475788	2180, 6319, 2194, 2110, 51703, 5577, 2690, 27349, 2170, 1906, 2182, 22949	182	125	6782	3.57732	0.593208	0.164639	0.809527
GOTERM_BP_FAT	GO:0045787~positive regulation of cell cycle	5	4.06504	0.00185839	10370, 3481, 3398, 3553, 1906	89	41	6782	9.29296	0.91288	0.386205	2.99481		GOTERM_MF_FAT	GO:0003924~GTPase activity	9	8.18182	0.000249831	2771, 2791, 2782, 388, 387, 84790, 2778, 5879, 998	83	132	6445	5.29436	0.061493	0.061493	0.324877		GOTERM_CC_FAT	GO:0042470~melanosome	9	3.86266	0.000852206	10130, 813, 2194, 2923, 7037, 5176, 7534, 7184, 5879	173	75	6387	4.43029	0.236822	0.236822	1.14229
UP_SEQ_FEATURE	repeat:1	7	5.69106	0.00208226	10618, 6908, 419, 6634, 55603, 2959, 5130	120	98	8783	5.22798	0.614257	0.614257	2.92021		GOTERM_CC_FAT	GO:0019897~extrinsic to plasma membrane	5	4.54545	0.000326557	2791, 2782, 55970, 2778, 5879	88	25	6387	14.5159	0.0720651	0.0720651	0.417562		GOTERM_CC_FAT	GO:0048770~pigment granule	9	3.86266	0.000852206	10130, 813, 2194, 2923, 7037, 5176, 7534, 7184, 5879	173	75	6387	4.43029	0.236822	0.236822	1.14229
GOTERM_CC_FAT	GO:0000785~chromatin	7	5.69106	0.00284002	10933, 10370, 11176, 23512, 1106, 3398, 8971	85	108	6387	4.87026	0.454354	0.454354	3.53739		KEGG_PATHWAY	hsa05130:Pathogenic Escherichia coli infection	6	5.45455	0.0004492	7430, 387, 7534, 84790, 71, 998	53	37	2873	8.79041	0.040493	0.0204557	0.489651		SP_PIR_KEYWORDS	GTP binding	7	3.00429	0.00114684	2771, 2791, 2782, 1915, 2778, 5879, 998	230	46	8790	5.81569	0.360056	0.085406	1.5814
GOTERM_BP_FAT	GO:0031667~response to nutrient levels	8	6.50407	0.00285665	2180, 11243, 7037, 229, 2690, 3553, 650, 360	89	147	6782	4.14706	0.976559	0.465031	4.56855		SP_PIR_KEYWORDS	methylated amino acid	4	3.63636	0.000484622	3021, 805, 801, 70, 71	110	13	8790	24.5874	0.111119	0.023283	0.624948		KEGG_PATHWAY	hsa03320:PPAR signaling pathway	8	3.43348	0.00155188	2180, 6319, 51703, 6258, 2170, 1622, 2171, 2182	102	50	2873	4.50667	0.179008	0.179008	1.785
GOTERM_BP_FAT	GO:0033273~response to vitamin	5	4.06504	0.00386824	11243, 7037, 3553, 650, 360	89	50	6782	7.62022	0.993811	0.516365	6.13884		GOTERM_CC_FAT	GO:0005834~heterotrimeric G-protein complex	4	3.63636	0.000632632	2791, 2782, 55970, 2778	88	13	6387	22.3322	0.134907	0.0698964	0.807475		GOTERM_BP_FAT	GO:0009725~response to hormone stimulus	17	7.29614	0.00168762	7832, 5577, 229, 4435, 59345, 2690, 2778, 6790, 2791, 3481, 2782, 2274, 55970, 3417, 3553, 2170, 1827	182	263	6782	2.40868	0.958923	0.4126	2.84362
GOTERM_CC_FAT	GO:0005829~cytosol	23	18.6992	0.00390513	23637, 23204, 9946, 6634, 5577, 3157, 3398, 229, 7296, 1915, 2752, 847, 30011, 8613, 6283, 2180, 2194, 7390, 3417, 7086, 5130, 2170, 2512	85	937	6387	1.84445	0.56544	0.340789	4.83406		INTERPRO	IPR003578:Ras small GTPase, Rho type	4	3.63636	0.000683332	388, 387, 5879, 998	105	14	8067	21.951	0.148982	0.148982	0.876102		KEGG_PATHWAY	hsa04810:Regulation of actin cytoskeleton	13	5.5794	0.00178736	55845, 1072, 3985, 7430, 3481, 10627, 387, 5501, 55970, 71, 5879, 998, 5216	102	131	2873	2.79517	0.203236	0.107384	2.05329
GOTERM_BP_FAT	GO:0014070~response to organic cyclic substance	6	4.87805	0.00408693	2180, 7832, 2052, 3417, 2690, 3553	89	82	6782	5.57577	0.99536	0.489125	6.4751		GOTERM_BP_FAT	GO:0007015~actin filament organization	6	5.45455	0.000770954	7430, 2006, 387, 70, 5879, 1072	93	54	6782	8.10275	0.592823	0.16448	1.23458		GOTERM_MF_FAT	GO:0048037~cofactor binding	13	5.5794	0.00216632	2110, 9946, 18, 7296, 10993, 847, 1728, 2194, 54920, 7390, 3417, 8879, 1622	174	172	6445	2.79955	0.626403	0.626403	3.03361
GOTERM_MF_FAT	GO:0050661~NADP or NADPH binding	4	3.25203	0.00484946	9946, 3417, 7296, 847	91	25	6445	11.3319	0.777344	0.3939	6.31704		SMART	SM00174:RHO	4	3.63636	0.000968622	388, 387, 5879, 998	64	14	4306	19.2232	0.0555725	0.0555725	0.96305		GOTERM_CC_FAT	GO:0000785~chromatin	10	4.29185	0.00240133	10933, 3021, 10370, 11176, 128312, 23512, 1106, 3398, 8334, 8971	173	108	6387	3.41843	0.533332	0.316869	3.18784
GOTERM_BP_FAT	GO:0055114~oxidation reduction	13	10.5691	0.00542673	2110, 9946, 7296, 847, 22949, 1728, 6319, 2194, 54920, 3417, 340811, 2512, 7385	89	402	6782	2.46425	0.999207	0.547628	8.51066		UP_SEQ_FEATURE	propeptide:Removed in mature form	7	6.36364	0.0018037	2791, 388, 387, 55970, 70, 5879, 998	110	104	8783	5.37421	0.508995	0.508995	2.48125		SP_PIR_KEYWORDS	calcium binding	8	3.43348	0.00259803	805, 6273, 10627, 11243, 801, 1113, 5954, 7184, 6283	230	72	8790	4.24638	0.63649	0.155202	3.54922
UCSC_TFBS	TATA	73	59.3496	0.00562477	55709, 5166, 23204, 2110, 54617, 5577, 1106, 11010, 847, 55182, 1050, 1728, 3481, 8322, 10618, 7390, 55603, 55500, 7852, 2959, 8879, 4155, 222389, 57162, 27071, 7832, 7037, 3398, 6258, 2752, 56999, 653566, 7482, 1906, 10370, 80139, 10144, 9644, 253738, 23637, 55118, 389610, 9946, 1915, 79726, 30011, 8613, 378938, 3985, 11176, 419, 3553, 2170, 8999, 123036, 813, 56180, 729085, 79576, 30061, 3157, …	119	4226	8618	1.25099	0.629445	0.391268	6.68765		SP_PIR_KEYWORDS	cell cycle control	4	3.63636	0.00181344	1017, 1164, 983, 896	110	20	8790	15.9818	0.356649	0.0708739	2.32009		GOTERM_BP_FAT	GO:0030036~actin cytoskeleton organization	12	5.15021	0.00355133	7430, 2006, 1264, 387, 22998, 5048, 70, 71, 5879, 5216, 998, 1072	182	160	6782	2.79478	0.998798	0.617323	5.8954
GOTERM_BP_FAT	GO:0001944~vasculature development	8	6.50407	0.00634575	10370, 7852, 7763, 4435, 3553, 8879, 8613, 1906	89	170	6782	3.58599	0.999764	0.566219	9.8828		UP_TISSUE	Fetal brain cortex	9	8.18182	0.0022186	7430, 805, 2782, 2923, 388, 801, 2670, 7534, 998, 1072	110	184	8635	3.83967	0.239053	0.239053	2.52851		SP_PIR_KEYWORDS	ADP-ribosylation	5	2.14592	0.00369049	2771, 388, 387, 2778, 5879	230	25	8790	7.64348	0.762659	0.185731	5.00644
INTERPRO	IPR013149:Alcohol dehydrogenase, zinc-binding	3	2.43902	0.00656593	2194, 9946, 22949	114	9	8067	23.5877	0.873625	0.873625	8.48269		GOTERM_MF_FAT	GO:0030742~GTP-dependent protein binding	3	2.72727	0.00232056	50855, 5879, 998	83	6	6445	38.8253	0.445732	0.255508	2.98035		SP_PIR_KEYWORDS	nadp	9	3.86266	0.0039442	1728, 2194, 9946, 419, 340811, 3417, 7296, 847, 22949	230	98	8790	3.50976	0.785046	0.17483	5.34193
GOTERM_BP_FAT	GO:0009725~response to hormone stimulus	10	8.13008	0.00678477	3481, 7832, 5577, 3417, 229, 4435, 2690, 3553, 59345, 2170	89	263	6782	2.89742	0.999868	0.556029	10.5314		SP_PIR_KEYWORDS	acetylation	38	34.5455	0.00236855	805, 1192, 5757, 128312, 801, 55845, 57674, 18, 5048, 5910, 1072, 983, 55379, 84886, 55970, 84790, 23243, 6432, 22862, 11065, 9446, 1017, 136319, 3021, 7430, 10627, 2782, 58527, 10097, 5501, 7534, 70, 71, 5954, 8334, 3068, 998, 1164, 5216	110	1922	8790	1.57989	0.437993	0.0790229	3.02031		GOTERM_CC_FAT	GO:0019897~extrinsic to plasma membrane	5	2.14592	0.00412713	2791, 2782, 55970, 2778, 5879	173	25	6387	7.38382	0.730452	0.35403	5.4205
SP_PIR_KEYWORDS	oxidoreductase	12	9.7561	0.00754224	1728, 6319, 2194, 54920, 2110, 9946, 340811, 3417, 7296, 847, 7385, 22949	120	349	8790	2.51862	0.872452	0.642862	9.48516		KEGG_PATHWAY	hsa04670:Leukocyte transendothelial migration	7	6.36364	0.00282712	7430, 2771, 10627, 387, 71, 5879, 998	53	80	2873	4.74316	0.229306	0.0831591	3.04562		GOTERM_CC_FAT	GO:0044427~chromosomal part	14	6.00858	0.00436789	23512, 51111, 128312, 11243, 1017, 1106, 5048, 3398, 10933, 3021, 10370, 11176, 8334, 8971	173	211	6387	2.44961	0.75034	0.293134	5.72815
GOTERM_BP_FAT	GO:0043406~positive regulation of MAP kinase activity	5	4.06504	0.00786973	136, 7852, 2690, 3553, 1906	89	61	6782	6.24609	0.999969	0.578454	12.1157		KEGG_PATHWAY	hsa04510:Focal adhesion	9	8.18182	0.00289362	1281, 10627, 387, 5501, 71, 1278, 5879, 998, 896	53	138	2873	3.53527	0.23402	0.0644771	3.11622		GOTERM_BP_FAT	GO:0045787~positive regulation of cell cycle	6	2.57511	0.00440527	10370, 3481, 3398, 3553, 1906, 896	182	41	6782	5.45323	0.999762	0.64762	7.26337
GOTERM_BP_FAT	GO:0045860~positive regulation of protein kinase activity	7	5.69106	0.00822462	3481, 136, 5577, 7852, 2690, 3553, 1906	89	136	6782	3.92217	0.99998	0.565468	12.6281		GOTERM_BP_FAT	GO:0031032~actomyosin structure organization	4	3.63636	0.00308652	1264, 22998, 70, 71	93	22	6782	13.259	0.972713	0.451312	4.85725		GOTERM_CC_FAT	GO:0005834~heterotrimeric G-protein complex	4	1.71674	0.00449833	2791, 2782, 55970, 2778	173	13	6387	11.3597	0.760497	0.248615	5.89444
GOTERM_BP_FAT	GO:0046394~carboxylic acid biosynthetic process	6	4.87805	0.00940584	6319, 2194, 7390, 2752, 10993, 1906	89	100	6782	4.57213	0.999996	0.587547	14.3137		GOTERM_CC_FAT	GO:0048770~pigment granule	6	5.45455	0.0034117	10130, 2923, 5176, 7534, 7184, 5879	88	75	6387	5.80636	0.542792	0.22962	4.28391		GOTERM_BP_FAT	GO:0033674~positive regulation of kinase activity	11	4.72103	0.00452771	2771, 3481, 136, 5577, 7852, 2690, 3553, 5879, 998, 1906, 896	182	142	6782	2.88663	0.999812	0.614409	7.45797
GOTERM_BP_FAT	GO:0016053~organic acid biosynthetic process	6	4.87805	0.00940584	6319, 2194, 7390, 2752, 10993, 1906	89	100	6782	4.57213	0.999996	0.587547	14.3137		GOTERM_CC_FAT	GO:0042470~melanosome	6	5.45455	0.0034117	10130, 2923, 5176, 7534, 7184, 5879	88	75	6387	5.80636	0.542792	0.22962	4.28391		SMART	SM00174:RHO	4	1.71674	0.00480827	388, 387, 5879, 998	111	14	4306	11.0837	0.385414	0.385414	5.21866
GOTERM_BP_FAT	GO:0033674~positive regulation of kinase activity	7	5.69106	0.0100691	3481, 136, 5577, 7852, 2690, 3553, 1906	89	142	6782	3.75645	0.999998	0.587357	15.2466		BIOCARTA	h_cdc42racPathway:Role of PI3K subunit p85 in regulation of Actin Organization and Cell Migration	3	2.72727	0.00374493	387, 5879, 998	17	6	962	28.2941	0.253719	0.253719	3.89103		INTERPRO	IPR003578:Ras small GTPase, Rho type	4	1.71674	0.00568364	388, 387, 5879, 998	219	14	8067	10.5245	0.940479	0.940479	7.86951
GOTERM_BP_FAT	GO:0033280~response to vitamin D	3	2.43902	0.0100966	11243, 3553, 360	89	12	6782	19.0506	0.999998	0.564877	15.2851		SP_PIR_KEYWORDS	methylated carboxyl end	3	2.72727	0.00406343	2791, 5879, 998	110	8	8790	29.9659	0.628209	0.116336	5.12965		GOTERM_BP_FAT	GO:0051347~positive regulation of transferase activity	11	4.72103	0.00605261	2771, 3481, 136, 5577, 7852, 2690, 3553, 5879, 998, 1906, 896	182	148	6782	2.7696	0.99999	0.682545	9.84957
UP_SEQ_FEATURE	repeat:2	6	4.87805	0.010481	10618, 6908, 419, 6634, 55603, 2959	120	98	8783	4.48112	0.991893	0.909963	13.9126		SP_PIR_KEYWORDS	prenylation	6	5.45455	0.00585579	2791, 388, 387, 55970, 5879, 998	110	93	8790	5.15543	0.760006	0.146638	7.31421		UP_TISSUE	Liver	49	21.03	0.00606952	10130, 5164, 1191, 5577, 2052, 57674, 10993, 847, 1050, 3481, 1728, 6319, 2194, 10618, 7390, 2673, 1281, 68366, 9446, 7037, 5176, 9060, 23471, 2752, 55616, 2512, 3263, 132158, 5757, 18, 5048, 1915, 3512, 1803, 10631, 7086, 2170, 7184, 813, 2923, 3157, 2690, 1113, 2778, 6817, 2180, 2782, 5954, 3068	228	1282	8635	1.44756	0.65119	0.65119	7.17852
GOTERM_BP_FAT	GO:0006575~cellular amino acid derivative metabolic process	6	4.87805	0.0110363	3417, 55500, 2690, 5130, 6817, 2170	89	104	6782	4.39628	1	0.575345	16.5902		KEGG_PATHWAY	hsa04062:Chemokine signaling pathway	7	6.36364	0.00631341	2771, 2791, 2782, 387, 55970, 5879, 998	53	94	2873	4.03673	0.441597	0.110001	6.68521		PIR_SUPERFAMILY	PIRSF001551:human long-chain-fatty-acid-CoA ligase	3	1.28755	0.00627578	2180, 51703, 2182	129	4	3857	22.4244	0.588388	0.588388	7.16756
GOTERM_BP_FAT	GO:0007584~response to nutrient	6	4.87805	0.0110363	2180, 11243, 7037, 3553, 650, 360	89	104	6782	4.39628	1	0.575345	16.5902		GOTERM_BP_FAT	GO:0007163~establishment or maintenance of cell polarity	4	3.63636	0.00752547	7430, 5048, 998, 1072	93	30	6782	9.7233	0.999849	0.715548	11.4561		GOTERM_BP_FAT	GO:0006575~cellular amino acid derivative metabolic process	9	3.86266	0.00641259	136319, 3417, 55500, 5048, 18, 2690, 5130, 6817, 2170	182	104	6782	3.22475	0.999995	0.668904	10.4056
GOTERM_CC_FAT	GO:0000790~nuclear chromatin	4	3.25203	0.0114637	10933, 10370, 11176, 23512	85	36	6387	8.34902	0.914212	0.558962	13.5846		SP_PIR_KEYWORDS	actin binding	4	3.63636	0.00772312	7430, 1264, 5216, 1072	110	33	8790	9.68595	0.84802	0.171717	9.5407		GOTERM_BP_FAT	GO:0030029~actin filament-based process	12	5.15021	0.00666511	7430, 2006, 1264, 387, 22998, 5048, 70, 71, 5879, 5216, 998, 1072	182	174	6782	2.56991	0.999997	0.651204	10.7937
GOTERM_BP_FAT	GO:0051353~positive regulation of oxidoreductase activity	3	2.43902	0.0118324	3481, 3553, 1906	89	13	6782	17.5851	1	0.580038	17.6809		SP_PIR_KEYWORDS	cell cycle	10	9.09091	0.00802599	50855, 6867, 11065, 5501, 1017, 5048, 1164, 983, 896, 6790	110	281	8790	2.84374	0.858886	0.163072	9.89713		UP_TISSUE	B-cell lymphoma	9	3.86266	0.00744824	2180, 10130, 2194, 2782, 1192, 7534, 1915, 71, 1072	228	108	8635	3.15607	0.725655	0.47622	8.74174
GOTERM_CC_FAT	GO:0005783~endoplasmic reticulum	16	13.0081	0.0119886	813, 23204, 2052, 653566, 847, 8613, 23710, 2180, 10550, 6319, 3481, 118429, 54920, 5130, 8879, 2182	85	608	6387	1.9774	0.923388	0.473893	14.1639		SP_PIR_KEYWORDS	chromosomal protein	5	4.54545	0.00803554	3021, 51111, 128312, 6871, 8334	110	64	8790	6.2429	0.859215	0.150729	9.90834		GOTERM_CC_FAT	GO:0005694~chromosome	15	6.43777	0.00751721	23512, 51111, 128312, 11243, 1017, 1106, 5048, 3398, 6871, 10933, 3021, 10370, 11176, 8334, 8971	173	251	6387	2.20632	0.90855	0.328781	9.66808
GOTERM_BP_FAT	GO:0051347~positive regulation of transferase activity	7	5.69106	0.0121917	3481, 136, 5577, 7852, 2690, 3553, 1906	89	148	6782	3.60416	1	0.571319	18.1688		GOTERM_BP_FAT	GO:0009755~hormone-mediated signaling	4	3.63636	0.00825099	2791, 2782, 55970, 2778	93	31	6782	9.40964	0.999936	0.700768	12.493		KEGG_PATHWAY	hsa05130:Pathogenic Escherichia coli infection	6	2.57511	0.00866189	7430, 387, 7534, 84790, 71, 998	102	37	2873	4.56757	0.66874	0.308079	9.59675
SP_PIR_KEYWORDS	acetylated amino end	5	4.06504	0.0127127	5577, 2170, 1622, 2512, 4155	120	67	8790	5.46642	0.969193	0.686516	15.4995		SP_PIR_KEYWORDS	cytoskeleton	12	10.9091	0.00834293	805, 801, 55845, 5048, 6790, 1072, 7430, 10097, 6867, 387, 70, 71, 5216	110	387	8790	2.4778	0.869429	0.144956	10.2687		GOTERM_MF_FAT	GO:0003924~GTPase activity	10	4.29185	0.00882593	2771, 2791, 2782, 388, 387, 84790, 1915, 2778, 5879, 998	174	132	6445	2.80608	0.982132	0.86633	11.8322
GOTERM_BP_FAT	GO:0043603~cellular amide metabolic process	4	3.25203	0.0137779	1050, 3417, 229, 2690	89	39	6782	7.81562	1	0.597521	20.2905		KEGG_PATHWAY	hsa04114:Oocyte meiosis	6	5.45455	0.00894003	805, 5501, 801, 1017, 7534, 983, 6790	53	72	2873	4.5173	0.562282	0.128637	9.34485		UP_TISSUE	Fetal brain cortex	12	5.15021	0.00913954	805, 2923, 801, 2670, 1072, 7430, 2782, 388, 7534, 3417, 2170, 2171, 998	228	184	8635	2.46997	0.79575	0.411083	10.6263
GOTERM_BP_FAT	GO:0001932~regulation of protein amino acid phosphorylation	6	4.87805	0.0138295	3481, 5577, 2690, 3553, 650, 1906	89	110	6782	4.15649	1	0.581067	20.3587		GOTERM_BP_FAT	GO:0002822~regulation of adaptive immune response based on somatic recombination of immune receptors built from immunoglobulin superfamily domains	4	3.63636	0.00901632	3263, 942, 1803, 567	93	32	6782	9.11559	0.999974	0.690379	13.5744		SP_PIR_KEYWORDS	citrullination	3	1.28755	0.00945919	3021, 8334, 4155	230	6	8790	19.1087	0.975206	0.336876	12.3683
UCSC_TFBS	HLF	56	45.5285	0.0144522	84271, 2110, 5577, 27069, 1106, 59345, 7296, 11010, 55182, 1050, 55500, 55603, 7852, 5130, 4155, 222389, 57162, 54623, 6258, 56999, 653566, 7482, 1906, 10370, 54757, 80139, 10144, 7385, 9644, 253738, 23637, 55118, 136, 1915, 30011, 8613, 360, 3512, 3985, 11176, 3417, 3553, 8999, 123036, 56180, 79576, 30061, 2690, 123355, 51747, 10933, 2180, 10550, 118429, 83544, 2182	119	3142	8618	1.29075	0.922861	0.574313	16.3594		GOTERM_CC_FAT	GO:0005856~cytoskeleton	19	17.2727	0.00919257	805, 801, 55845, 2670, 5048, 6790, 983, 1072, 7430, 10627, 10097, 6867, 2274, 387, 7534, 70, 84333, 84790, 71, 5216	88	736	6387	1.87366	0.879347	0.410634	11.1584		GOTERM_BP_FAT	GO:0051301~cell division	12	5.15021	0.00957964	50855, 6867, 11065, 5501, 11243, 1017, 5048, 998, 1164, 983, 896, 1072	182	183	6782	2.44352	1	0.753266	15.1602
UCSC_TFBS	OCT	62	50.4065	0.0168732	84271, 54617, 2052, 5577, 1106, 59345, 7296, 847, 55182, 6319, 10618, 8322, 7390, 7852, 5130, 8879, 8971, 4155, 222389, 57162, 27071, 7832, 11243, 7037, 6258, 56999, 7482, 10370, 9684, 54757, 54920, 80139, 10144, 7385, 9644, 253738, 23637, 55118, 9946, 79726, 30011, 8613, 378938, 3985, 3512, 11176, 419, 3417, 8999, 813, 56180, 729085, 2690, 650, 123355, 10933, 10550, 118429, 114885, 91947, 83544,…	119	3589	8618	1.25106	0.949964	0.527045	18.846		GOTERM_CC_FAT	GO:0031252~cell leading edge	6	5.45455	0.00926834	7430, 50855, 5048, 2778, 5879, 2191	88	95	6387	4.58397	0.881441	0.34719	11.2454		GOTERM_BP_FAT	GO:0002703~regulation of leukocyte mediated immunity	5	2.14592	0.00984218	3263, 1803, 136, 567, 3553	182	32	6782	5.82246	1	0.736915	15.5435
GOTERM_BP_FAT	GO:0030005~cellular di-, tri-valent inorganic cation homeostasis	6	4.87805	0.0176496	7037, 30061, 7852, 3553, 2512, 1906	89	117	6782	3.90781	1	0.654221	25.2543		SP_PIR_KEYWORDS	acetylated amino end	5	4.54545	0.00942385	805, 5757, 801, 7534, 70, 71	110	67	8790	5.96336	0.899827	0.151552	11.5255		GOTERM_BP_FAT	GO:0002822~regulation of adaptive immune response based on somatic recombination of immune receptors built from immunoglobulin superfamily domains	5	2.14592	0.00984218	3263, 1803, 942, 567, 3553	182	32	6782	5.82246	1	0.736915	15.5435
GOTERM_BP_FAT	GO:0001892~embryonic placenta development	3	2.43902	0.017751	1050, 10370, 4435	89	16	6782	14.2879	1	0.640009	25.3804		SP_PIR_KEYWORDS	cell projection	6	5.45455	0.00968343	7430, 50855, 10097, 1803, 2778, 2191	110	105	8790	4.56623	0.906008	0.145839	11.8249		GOTERM_MF_FAT	GO:0015645~fatty-acid ligase activity	3	1.28755	0.0100087	2180, 51703, 2182	174	6	6445	18.5201	0.989609	0.781785	13.3149
GOTERM_BP_FAT	GO:0001501~skeletal system development	7	5.69106	0.0193629	3481, 11243, 7763, 2690, 8879, 650, 1906	89	164	6782	3.25253	1	0.65661	27.3571		GOTERM_BP_FAT	GO:0002819~regulation of adaptive immune response	4	3.63636	0.00982191	3263, 942, 1803, 567	93	33	6782	8.83936	0.99999	0.683335	14.6991		GOTERM_MF_FAT	GO:0004467~long-chain-fatty-acid-CoA ligase activity	3	1.28755	0.0100087	2180, 51703, 2182	174	6	6445	18.5201	0.989609	0.781785	13.3149
UCSC_TFBS	SRY	57	46.3415	0.0195976	5166, 23204, 2110, 54617, 5577, 1106, 55182, 1050, 3481, 6319, 8322, 55603, 7852, 5130, 4155, 222389, 57162, 54623, 7832, 7037, 6258, 56999, 10370, 54757, 80139, 10144, 9644, 253738, 23637, 389610, 9946, 1915, 30011, 8613, 3985, 11176, 368, 3417, 3553, 8999, 813, 79576, 56180, 3157, 4435, 229, 2690, 650, 123355, 51747, 10933, 10550, 118429, 114885, 91947, 23660, 2182	119	3258	8618	1.26702	0.969298	0.501765	21.563		GOTERM_BP_FAT	GO:0007266~Rho protein signal transduction	4	3.63636	0.00982191	388, 387, 1278, 1072	93	33	6782	8.83936	0.99999	0.683335	14.6991		GOTERM_MF_FAT	GO:0030742~GTP-dependent protein binding	3	1.28755	0.0100087	50855, 5879, 998	174	6	6445	18.5201	0.989609	0.781785	13.3149
GOTERM_BP_FAT	GO:0045840~positive regulation of mitosis	3	2.43902	0.01995	3481, 3553, 1906	89	17	6782	13.4475	1	0.652698	28.0647		SP_PIR_KEYWORDS	Pyrrolidone carboxylic acid	4	3.63636	0.00983954	6038, 5176, 567, 1278	110	36	8790	8.87879	0.90954	0.139445	12.0045		GOTERM_BP_FAT	GO:0007010~cytoskeleton organization	16	6.86695	0.0101151	2006, 1264, 11065, 22998, 5048, 6790, 1072, 7430, 387, 70, 71, 91978, 5879, 5216, 1164, 998	182	289	6782	2.06304	1	0.722238	15.9402
GOTERM_BP_FAT	GO:0051785~positive regulation of nuclear division	3	2.43902	0.01995	3481, 3553, 1906	89	17	6782	13.4475	1	0.652698	28.0647		GOTERM_BP_FAT	GO:0019932~second-messenger-mediated signaling	7	6.36364	0.0104945	2771, 2782, 11065, 2778, 1164, 1827, 6790	93	137	6782	3.72608	0.999995	0.672848	15.6275		GOTERM_BP_FAT	GO:0002819~regulation of adaptive immune response	5	2.14592	0.0109712	3263, 1803, 942, 567, 3553	182	33	6782	5.64602	1	0.728321	17.1733
GOTERM_BP_FAT	GO:0000187~activation of MAPK activity	4	3.25203	0.0202379	136, 7852, 2690, 3553	89	45	6782	6.77353	1	0.643603	28.4093		GOTERM_BP_FAT	GO:0008283~cell proliferation	10	9.09091	0.0106196	2771, 2006, 2782, 942, 5176, 5048, 3068, 5879, 1164, 896	93	270	6782	2.70092	0.999996	0.645305	15.7992		GOTERM_CC_FAT	GO:0005783~endoplasmic reticulum	27	11.588	0.0114179	10130, 23204, 22872, 79022, 2052, 847, 8613, 23710, 6319, 55379, 3481, 1803, 5130, 8879, 7184, 813, 2923, 51703, 23471, 653566, 1798, 10550, 2180, 118429, 54920, 5954, 2182	173	608	6387	1.6395	0.973756	0.405506	14.3367
UP_SEQ_FEATURE	repeat:3	5	4.06504	0.0203111	10618, 419, 6634, 55603, 5130	120	77	8783	4.75271	0.999915	0.956103	25.3054		GOTERM_BP_FAT	GO:0032989~cellular component morphogenesis	9	8.18182	0.0107349	7430, 387, 1191, 5048, 70, 71, 5879, 998, 1072	93	224	6782	2.93001	0.999997	0.61986	15.9572		SP_PIR_KEYWORDS	cell division	11	4.72103	0.0114188	50855, 6867, 11065, 5501, 11243, 1017, 5048, 998, 1164, 983, 896	230	166	8790	2.53248	0.988524	0.360294	14.7461
GOTERM_CC_FAT	GO:0044427~chromosomal part	8	6.50407	0.0205106	10933, 10370, 11176, 23512, 11243, 1106, 3398, 8971	85	211	6387	2.84895	0.987896	0.586392	23.0819		UP_TISSUE	B-cell lymphoma	6	5.45455	0.0116569	10130, 2782, 1192, 7534, 71, 1072	110	108	8635	4.36111	0.763599	0.513789	12.646		GOTERM_MF_FAT	GO:0004693~cyclin-dependent protein kinase activity	4	1.71674	0.0115271	8999, 1017, 983, 896	174	18	6445	8.23116	0.994824	0.731774	15.1846
UCSC_TFBS	TBP	47	38.2114	0.0209269	23637, 55118, 54617, 1106, 1915, 7296, 11010, 55182, 8613, 30011, 1728, 6319, 8322, 11176, 419, 55603, 55500, 7852, 3553, 5130, 8879, 4155, 222389, 54623, 27071, 8999, 123036, 813, 7037, 3157, 7763, 2690, 56999, 653566, 650, 123355, 1906, 2180, 10370, 9684, 118429, 114885, 80139, 91947, 23660, 9644, 253738	119	2576	8618	1.32133	0.97582	0.462254	22.8581		INTERPRO	IPR007125:Histone core	3	2.72727	0.0117042	3021, 128312, 8334	105	13	8067	17.7297	0.937868	0.750737	14.0633		GOTERM_BP_FAT	GO:0009991~response to extracellular stimulus	11	4.72103	0.0116263	2771, 2180, 1192, 136, 11243, 7037, 229, 2690, 3553, 650, 360	182	163	6782	2.51473	1	0.727506	18.1053
GOTERM_BP_FAT	GO:0001568~blood vessel development	7	5.69106	0.0209726	10370, 7852, 4435, 3553, 8879, 8613, 1906	89	167	6782	3.19411	1	0.642975	29.2818		SP_PIR_KEYWORDS	calcium binding	5	4.54545	0.0120686	805, 6273, 10627, 801, 5954, 7184	110	72	8790	5.54924	0.947687	0.159333	14.5323		GOTERM_BP_FAT	GO:0051726~regulation of cell cycle	13	5.5794	0.012171	11065, 1017, 3398, 650, 1906, 983, 10370, 3481, 388, 3553, 1164, 998, 896	182	215	6782	2.25316	1	0.723568	18.8727
GOTERM_BP_FAT	GO:0055066~di-, tri-valent inorganic cation homeostasis	6	4.87805	0.0221134	7037, 30061, 7852, 3553, 2512, 1906	89	124	6782	3.68721	1	0.649291	30.6168		GOTERM_BP_FAT	GO:0051017~actin filament bundle formation	3	2.72727	0.0128832	7430, 2006, 387	93	13	6782	16.8288	1	0.660076	18.8491		GOTERM_BP_FAT	GO:0030005~cellular di-, tri-valent inorganic cation homeostasis	9	3.86266	0.012686	3263, 2782, 7037, 30061, 7852, 3553, 2512, 7184, 1906	182	117	6782	2.86644	1	0.719168	19.5922
GOTERM_BP_FAT	GO:0045429~positive regulation of nitric oxide biosynthetic process	3	2.43902	0.0222567	3481, 3553, 1906	89	18	6782	12.7004	1	0.638792	30.7829		BIOCARTA	h_CCR3Pathway:CCR3 signaling in Eosinophils	3	2.72727	0.0130786	2782, 387, 2778	17	11	962	15.4332	0.641869	0.40156	12.9994		GOTERM_BP_FAT	GO:0008283~cell proliferation	15	6.43777	0.0129025	2006, 942, 5176, 5048, 4435, 7296, 2752, 10933, 2771, 2782, 7852, 3068, 5879, 1164, 896	182	270	6782	2.07021	1	0.706893	19.8927
UCSC_TFBS	HFH1	60	48.7805	0.0223672	5166, 23204, 84271, 23512, 2110, 54617, 5577, 27069, 1106, 847, 55182, 1050, 1728, 6319, 8322, 55500, 5130, 222389, 57162, 27071, 54623, 11243, 7037, 3398, 56999, 10370, 9684, 80139, 10144, 7385, 9644, 253738, 23637, 55118, 389610, 9946, 1915, 79726, 30011, 8613, 378938, 3512, 11176, 419, 7086, 3553, 2171, 8999, 813, 123036, 729085, 30061, 2690, 650, 2180, 118429, 91947, 64087, 83544, 2182	119	3491	8618	1.24469	0.981339	0.433772	24.2392		GOTERM_CC_FAT	GO:0044430~cytoskeletal part	14	12.7273	0.0134987	805, 801, 2670, 5048, 6790, 983, 1072, 7430, 10627, 6867, 10097, 7534, 70, 84333, 84790	88	485	6387	2.09508	0.955499	0.404711	15.9801		GOTERM_CC_FAT	GO:0000267~cell fraction	28	12.0172	0.0130026	1192, 5577, 2052, 5048, 18, 30011, 6283, 3985, 2771, 55379, 388, 1803, 368, 3417, 5130, 7184, 22862, 51703, 3157, 2778, 653566, 1798, 2180, 7534, 70, 71, 5879, 2182	173	645	6387	1.60269	0.984218	0.404652	16.1687
GOTERM_BP_FAT	GO:0043405~regulation of MAP kinase activity	5	4.06504	0.0223677	136, 7852, 2690, 3553, 1906	89	83	6782	4.5905	1	0.628171	30.9112		SP_PIR_KEYWORDS	nucleotide-binding	21	19.0909	0.0136673	132158, 5164, 11065, 51703, 1017, 9060, 2778, 6790, 983, 9704, 2771, 10097, 388, 387, 84790, 70, 71, 3068, 5879, 7184, 998	110	961	8790	1.74619	0.964706	0.169544	16.3038		GOTERM_BP_FAT	GO:0006576~biogenic amine metabolic process	6	2.57511	0.0130562	136319, 55500, 5048, 5130, 6817, 2170	182	53	6782	4.21854	1	0.693579	20.1055
GOTERM_BP_FAT	GO:0051173~positive regulation of nitrogen compound metabolic process	11	8.94309	0.0266779	1050, 10370, 3481, 136, 6908, 4435, 6258, 3553, 650, 1906, 253738	89	385	6782	2.17721	1	0.681589	35.7253		SP_PIR_KEYWORDS	EF hand	4	3.63636	0.01405	805, 6273, 10627, 801, 5954	110	41	8790	7.79601	0.967882	0.165536	16.7228		GOTERM_BP_FAT	GO:0032870~cellular response to hormone stimulus	8	3.43348	0.0131908	2791, 3481, 2782, 5577, 55970, 2690, 59345, 2778	182	95	6782	3.138	1	0.68042	20.2914
GOTERM_BP_FAT	GO:0042439~ethanolamine and derivative metabolic process	3	2.43902	0.0271811	55500, 5130, 2170	89	20	6782	11.4303	1	0.676918	36.2663		SP_PIR_KEYWORDS	nucleosome core	3	2.72727	0.0143999	3021, 128312, 8334	110	15	8790	15.9818	0.970537	0.161575	17.1042		GOTERM_CC_FAT	GO:0042598~vesicular fraction	10	4.29185	0.0135202	2180, 55379, 22862, 51703, 2052, 5048, 653566, 1798, 7184, 2182	173	141	6387	2.61837	0.986635	0.380883	16.7592
GOTERM_BP_FAT	GO:0006879~cellular iron ion homeostasis	3	2.43902	0.0271811	7037, 30061, 2512	89	20	6782	11.4303	1	0.676918	36.2663		INTERPRO	IPR004000:Actin/actin-like	3	2.72727	0.0154941	10097, 70, 71	105	15	8067	15.3657	0.974909	0.707243	18.2103		GOTERM_CC_FAT	GO:0000786~nucleosome	4	1.71674	0.0135391	3021, 128312, 8334, 8971	173	19	6387	7.77244	0.986716	0.350868	16.7805
GOTERM_BP_FAT	GO:0001667~ameboidal cell migration	3	2.43902	0.0271811	7852, 7763, 8879	89	20	6782	11.4303	1	0.676918	36.2663		BIOCARTA	h_ucalpainPathway:uCalpain and friends in Cell spread	3	2.72727	0.0155423	7430, 387, 5879	17	12	962	14.1471	0.705307	0.334538	15.2695		SP_PIR_KEYWORDS	Pyrrolidone carboxylic acid	5	2.14592	0.0137537	3512, 6038, 5176, 567, 1278	230	36	8790	5.30797	0.995426	0.387225	17.5011
UCSC_TFBS	FOXO1	56	45.5285	0.0280879	23204, 23512, 54617, 5577, 1106, 59345, 847, 55182, 23710, 1050, 1728, 3481, 10618, 8322, 147495, 55500, 55603, 2959, 5130, 8879, 222389, 54623, 7832, 7037, 3398, 56999, 7482, 1906, 10370, 54920, 80139, 10144, 9644, 253738, 55118, 389610, 1915, 79726, 30011, 8613, 378938, 368, 813, 123036, 51586, 79576, 30061, 229, 2690, 650, 10933, 2180, 10550, 118429, 64087, 2182	119	3245	8618	1.24978	0.993357	0.46569	29.5035		PIR_SUPERFAMILY	PIRSF037169:small GTPase, Rho type	3	2.72727	0.0156321	388, 387, 998	70	11	3857	15.0273	0.673277	0.673277	15.0859		UP_SEQ_FEATURE	repeat:1	8	3.43348	0.0139	6432, 10618, 6908, 419, 6634, 55603, 2959, 5130	230	98	8783	3.1173	0.999977	0.999977	19.2268
GOTERM_BP_FAT	GO:0045428~regulation of nitric oxide biosynthetic process	3	2.43902	0.0297927	3481, 3553, 1906	89	21	6782	10.886	1	0.699554	39.0062		UP_SEQ_FEATURE	nucleotide phosphate-binding region:GTP	7	6.36364	0.0170479	2771, 388, 387, 84790, 2778, 5879, 998	110	166	8783	3.36698	0.998858	0.966203	21.2827		GOTERM_BP_FAT	GO:0010638~positive regulation of organelle organization	6	2.57511	0.0140858	3481, 387, 3553, 5879, 1906, 1072	182	54	6782	4.14042	1	0.688301	21.5172
SP_PIR_KEYWORDS	microsome	4	3.25203	0.0299072	2180, 2052, 653566, 2182	120	50	8790	5.86	0.999741	0.873147	32.9467		UP_SEQ_FEATURE	short sequence motif:Prevents secretion from ER	4	3.63636	0.0180868	10130, 2923, 5954, 7184	110	45	8783	7.09737	0.999247	0.909023	22.4328		GOTERM_BP_FAT	GO:0007015~actin filament organization	6	2.57511	0.0140858	7430, 2006, 387, 70, 5879, 1072	182	54	6782	4.14042	1	0.688301	21.5172
UCSC_TFBS	NKX3A	60	48.7805	0.0310072	5166, 2110, 54617, 2052, 5577, 1106, 59345, 7296, 847, 55182, 1728, 8322, 55500, 55603, 7852, 5130, 1622, 222389, 57162, 27071, 7037, 6258, 56999, 653566, 7482, 1906, 10370, 54757, 80139, 10144, 9644, 253738, 23637, 55118, 136, 30011, 8613, 3512, 3985, 6908, 419, 7086, 8999, 123036, 56180, 79576, 729085, 7763, 4435, 229, 2690, 650, 51747, 2180, 118429, 114885, 83544, 8702, 23660, 2182	119	3545	8618	1.22573	0.996088	0.459879	32.0583		PIR_SUPERFAMILY	PIRSF002337:Actin	3	2.72727	0.0185437	10097, 70, 71	70	12	3857	13.775	0.735248	0.485459	17.6568		GOTERM_BP_FAT	GO:0001934~positive regulation of protein amino acid phosphorylation	6	2.57511	0.0140858	3263, 3481, 2690, 3553, 650, 896	182	54	6782	4.14042	1	0.688301	21.5172
GOTERM_BP_FAT	GO:0006576~biogenic amine metabolic process	4	3.25203	0.0310373	55500, 5130, 6817, 2170	89	53	6782	5.75111	1	0.70378	40.2726		GOTERM_BP_FAT	GO:0010033~response to organic substance	14	12.7273	0.0186129	1281, 1192, 18, 2778, 6790, 1072, 2791, 2782, 2274, 55970, 70, 567, 25822, 1827	93	507	6782	2.0137	1	0.767584	26.1125		SP_PIR_KEYWORDS	cell cycle control	4	1.71674	0.0143393	1017, 1164, 983, 896	230	20	8790	7.64348	0.996369	0.37387	18.179
SP_PIR_KEYWORDS	acetylation	36	29.2683	0.0322224	84271, 2110, 54617, 5577, 7296, 59345, 1915, 1050, 1728, 2194, 11176, 3417, 55500, 7086, 5130, 8879, 8971, 2170, 1622, 2171, 4155, 51586, 79576, 11243, 3157, 229, 2752, 653566, 51747, 10933, 10550, 2180, 114885, 2512, 7385, 2182	120	1922	8790	1.37201	0.999865	0.831658	35.0228		UP_TISSUE	Skin fibroblast	3	2.72727	0.0189771	2006, 1281, 6925	110	17	8635	13.8529	0.90526	0.544126	19.822		GOTERM_BP_FAT	GO:0019220~regulation of phosphate metabolic process	16	6.86695	0.0147101	3263, 136, 5577, 2690, 650, 1906, 3985, 2771, 3481, 7852, 3553, 5879, 998, 1827, 1164, 896	182	302	6782	1.97424	1	0.688708	22.3617
GOTERM_BP_FAT	GO:0030003~cellular cation homeostasis	6	4.87805	0.0322286	7037, 30061, 7852, 3553, 2512, 1906	89	137	6782	3.33732	1	0.707125	41.4618		UP_TISSUE	Cajal-Retzius cell	7	6.36364	0.0193707	805, 2923, 801, 7534, 84790, 71, 998, 1072	110	168	8635	3.27083	0.909823	0.452008	20.1921		GOTERM_BP_FAT	GO:0051174~regulation of phosphorus metabolic process	16	6.86695	0.0147101	3263, 136, 5577, 2690, 650, 1906, 3985, 2771, 3481, 7852, 3553, 5879, 998, 1827, 1164, 896	182	302	6782	1.97424	1	0.688708	22.3617
UCSC_TFBS	NKX61	57	46.3415	0.0323289	23204, 54617, 5577, 1106, 59345, 847, 55182, 1050, 3481, 8322, 7390, 7852, 2959, 5130, 8879, 1622, 222389, 57162, 27071, 11243, 7037, 6258, 56999, 653566, 10370, 9684, 54757, 80139, 10144, 7385, 253738, 23637, 55118, 9946, 79726, 30011, 8613, 3512, 419, 3417, 8999, 813, 123036, 56180, 7763, 4435, 1113, 2690, 650, 123355, 51747, 10933, 10550, 118429, 64087, 83544, 8702	119	3339	8618	1.23628	0.996923	0.439199	33.1869		SMART	SM00268:ACTIN	3	2.72727	0.0195708	10097, 70, 71	64	15	4306	13.4563	0.688428	0.441814	17.9112		SP_PIR_KEYWORDS	endoplasmic reticulum	21	9.01288	0.015151	10130, 813, 2923, 22872, 79022, 51703, 2052, 23471, 1798, 653566, 23710, 2180, 10550, 55379, 6319, 118429, 54920, 5954, 8879, 7184, 2182	230	455	8790	1.76388	0.997365	0.366715	19.1101
SP_PIR_KEYWORDS	lyase	5	4.06504	0.032341	2194, 7390, 229, 8879, 10993	120	89	8790	4.11517	0.999869	0.774708	35.1276		GOTERM_BP_FAT	GO:0007265~Ras protein signal transduction	5	4.54545	0.0202264	2782, 388, 387, 1278, 1072	93	77	6782	4.73537	1	0.774138	28.045		GOTERM_BP_FAT	GO:0006879~cellular iron ion homeostasis	4	1.71674	0.0152571	3263, 7037, 30061, 2512	182	20	6782	7.45275	1	0.687242	23.0946
GOTERM_BP_FAT	GO:0051341~regulation of oxidoreductase activity	3	2.43902	0.0324999	3481, 3553, 1906	89	22	6782	10.3912	1	0.700043	41.7295		SP_PIR_KEYWORDS	prenylated cysteine	3	2.72727	0.0204825	2791, 5879, 998	110	18	8790	13.3182	0.993454	0.212958	23.4824		GOTERM_BP_FAT	GO:0042439~ethanolamine and derivative metabolic process	4	1.71674	0.0152571	55500, 5048, 5130, 2170	182	20	6782	7.45275	1	0.687242	23.0946
GOTERM_BP_FAT	GO:0001934~positive regulation of protein amino acid phosphorylation	4	3.25203	0.0325626	3481, 2690, 3553, 650	89	54	6782	5.64461	1	0.690831	41.7911		BIOCARTA	h_malPathway:Role of MAL in Rho-Mediated Activation of SRF	3	2.72727	0.021017	387, 5879, 998	17	14	962	12.1261	0.809251	0.339131	20.1231		GOTERM_BP_FAT	GO:0001667~ameboidal cell migration	4	1.71674	0.0152571	7852, 7763, 8879, 1072	182	20	6782	7.45275	1	0.687242	23.0946
UP_SEQ_FEATURE	glycosylation site:O-linked (GalNAc...)	4	3.25203	0.0331435	55118, 3481, 7037, 1113	120	52	8783	5.63013	1	0.978738	38.0739		GOTERM_MF_FAT	GO:0004693~cyclin-dependent protein kinase activity	3	2.72727	0.0214418	1017, 983, 896	83	18	6445	12.9418	0.995935	0.84041	24.5939		GOTERM_BP_FAT	GO:0001944~vasculature development	11	4.72103	0.0152672	10370, 1281, 388, 7852, 7763, 4435, 3553, 1278, 8879, 8613, 1906	182	170	6782	2.41118	1	0.673188	23.1081
GOTERM_BP_FAT	GO:0042325~regulation of phosphorylation	9	7.31707	0.0344258	3985, 3481, 136, 5577, 7852, 2690, 3553, 650, 1906	89	291	6782	2.35677	1	0.701664	43.5967		KEGG_PATHWAY	hsa04530:Tight junction	6	5.45455	0.0219912	2771, 50855, 10627, 387, 71, 998	53	90	2873	3.61384	0.870719	0.25342	21.5674		GOTERM_CC_FAT	GO:0000790~nuclear chromatin	5	2.14592	0.0152847	10933, 3021, 10370, 11176, 23512	173	36	6387	5.12765	0.992423	0.358456	18.7432
GOTERM_BP_FAT	GO:0051781~positive regulation of cell division	3	2.43902	0.0353001	3481, 3553, 847	89	23	6782	9.93942	1	0.701503	44.4258		UP_SEQ_FEATURE	cross-link:Glycyl lysine isopeptide (Lys-Gly) (interchain with G-Cter in ubiquitin)	6	5.45455	0.0226156	805, 128312, 801, 8334, 2778, 5216, 983	110	130	8783	3.68517	0.999878	0.894939	27.2662		GOTERM_CC_FAT	GO:0005829~cytosol	37	15.8798	0.0153368	23637, 805, 23204, 1192, 801, 9946, 6634, 5577, 6241, 5048, 7296, 1915, 847, 8613, 30011, 6283, 983, 2771, 2194, 7390, 3417, 7086, 5130, 2170, 7184, 22862, 11065, 1017, 3157, 229, 3398, 2752, 2180, 7430, 71, 5879, 2512, 998	173	937	6387	1.45785	0.992549	0.335211	18.8012
GOTERM_BP_FAT	GO:0055072~iron ion homeostasis	3	2.43902	0.0353001	7037, 30061, 2512	89	23	6782	9.93942	1	0.701503	44.4258		SP_PIR_KEYWORDS	lipoprotein	10	9.09091	0.0234044	2771, 2791, 388, 387, 1191, 55970, 2778, 5879, 998, 65108	110	336	8790	2.37825	0.996833	0.23017	26.3824		UP_TISSUE	Cervix	17	7.29614	0.0157741	6432, 5166, 10410, 51586, 8519, 5757, 79022, 79576, 54617, 54939, 6241, 59345, 1915, 6790, 22949, 10618, 998	228	336	8635	1.91618	0.936115	0.497252	17.6793
UCSC_TFBS	NKX25	80	65.0407	0.0359354	55709, 5166, 2110, 54617, 2052, 1106, 7296, 59345, 847, 55182, 1050, 10589, 8322, 10618, 147495, 7390, 55603, 55500, 7852, 5130, 2959, 8879, 8971, 4155, 222389, 57162, 54623, 7832, 7037, 3398, 6258, 653566, 2752, 56999, 7482, 1906, 22949, 10370, 54757, 54920, 10144, 7385, 9644, 253738, 23637, 55118, 389610, 9946, 8613, 79726, 30011, 378938, 3985, 3512, 11176, 368, 6908, 3417, 91978, 8999, 813, 56…	119	5040	8618	1.14953	0.998405	0.443201	36.1792		GOTERM_BP_FAT	GO:0001501~skeletal system development	7	6.36364	0.0235622	1281, 2274, 10631, 2673, 9060, 1278, 2778	93	164	6782	3.11264	1	0.804859	31.8911		KEGG_PATHWAY	hsa04062:Chemokine signaling pathway	9	3.86266	0.0161352	2771, 2791, 2782, 387, 55970, 7852, 59345, 5879, 998	102	94	2873	2.69681	0.873294	0.403378	17.1921
GOTERM_BP_FAT	GO:0031328~positive regulation of cellular biosynthetic process	11	8.94309	0.0360672	1050, 10370, 3481, 136, 6908, 4435, 6258, 3553, 650, 1906, 253738	89	405	6782	2.06969	1	0.700268	45.1438		BIOCARTA	h_edg1Pathway:Phospholipids as signalling intermediaries	3	2.72727	0.024016	2782, 387, 5879	17	15	962	11.3176	0.849848	0.315606	22.6737		GOTERM_BP_FAT	GO:0051216~cartilage development	5	2.14592	0.016309	2673, 2690, 2778, 650, 1906	182	37	6782	5.03564	1	0.683693	24.4857
SP_PIR_KEYWORDS	cleavage on pair of basic residues	6	4.87805	0.0360972	3481, 11243, 1113, 56999, 650, 1906	120	135	8790	3.25556	0.999955	0.76035	38.3652		BIOCARTA	h_mPRPathway:How Progesterone Initiates the Oocyte Maturation	3	2.72727	0.024016	2782, 2778, 983	17	15	962	11.3176	0.849848	0.315606	22.6737		GOTERM_BP_FAT	GO:0032989~cellular component morphogenesis	13	5.5794	0.0164006	1191, 5048, 4435, 650, 1072, 7430, 387, 70, 7852, 71, 91978, 5879, 998	182	224	6782	2.16263	1	0.672484	24.6057
GOTERM_BP_FAT	GO:0048514~blood vessel morphogenesis	6	4.87805	0.0367807	10370, 7852, 4435, 3553, 8879, 1906	89	142	6782	3.21981	1	0.698557	45.8038		GOTERM_CC_FAT	GO:0005624~membrane fraction	13	11.8182	0.0243262	22862, 1192, 51703, 5048, 18, 1798, 2778, 2771, 55379, 388, 1803, 5879, 7184	88	469	6387	2.0118	0.996446	0.553205	27.0582		GOTERM_BP_FAT	GO:0031667~response to nutrient levels	10	4.29185	0.0165236	2771, 2180, 1192, 11243, 7037, 229, 2690, 3553, 650, 360	182	147	6782	2.53495	1	0.662395	24.7666
GOTERM_BP_FAT	GO:0009967~positive regulation of signal transduction	7	5.69106	0.0372027	10370, 3481, 4435, 2690, 3553, 650, 847	89	191	6782	2.79275	1	0.694043	46.1906		UP_TISSUE	Plasma	7	6.36364	0.024922	3263, 6038, 1191, 1803, 10631, 5176, 2191	110	178	8635	3.08708	0.955142	0.462513	25.249		UP_TISSUE	Colon	28	12.0172	0.0167412	5048, 1915, 23710, 6790, 1728, 147495, 1803, 387, 55603, 7852, 25822, 5222, 51111, 146802, 11243, 51703, 9060, 6817, 2752, 3021, 7430, 9684, 54920, 7534, 8702, 5879, 5216, 83642	228	670	8635	1.58274	0.946106	0.442419	18.6636
GOTERM_BP_FAT	GO:0009891~positive regulation of biosynthetic process	11	8.94309	0.0381928	1050, 10370, 3481, 136, 6908, 4435, 6258, 3553, 650, 1906, 253738	89	409	6782	2.04945	1	0.695219	47.088		SP_PIR_KEYWORDS	signal transduction	3	2.72727	0.025031	2771, 2782, 2778	110	20	8790	11.9864	0.997888	0.234958	27.9525		SP_PIR_KEYWORDS	redox-active disulfide	3	1.28755	0.01706	10130, 2923, 7296	230	8	8790	14.3315	0.998761	0.380048	21.2611
GOTERM_BP_FAT	GO:0010761~fibroblast migration	2	1.62602	0.0384293	7763, 8879	89	3	6782	50.8015	1	0.689164	47.3002		GOTERM_MF_FAT	GO:0004274~dipeptidyl-peptidase IV activity	2	1.81818	0.0252862	1803, 2191	83	2	6445	77.6506	0.998504	0.803348	28.3622		SP_PIR_KEYWORDS	methylated carboxyl end	3	1.28755	0.01706	2791, 5879, 998	230	8	8790	14.3315	0.998761	0.380048	21.2611
GOTERM_CC_FAT	GO:0042587~glycogen granule	2	1.62602	0.0389445	2194, 5130	85	3	6387	50.0941	0.999788	0.755899	39.5298		GOTERM_MF_FAT	GO:0004287~prolyl oligopeptidase activity	2	1.81818	0.0252862	1803, 2191	83	2	6445	77.6506	0.998504	0.803348	28.3622		GOTERM_BP_FAT	GO:0046394~carboxylic acid biosynthetic process	8	3.43348	0.0171123	6319, 2194, 9446, 7390, 27349, 2752, 10993, 1906	182	100	6782	2.9811	1	0.66291	25.532
UP_TISSUE	Lymph node	5	4.06504	0.0397626	27071, 55709, 118429, 83544, 253738	118	95	8635	3.85147	0.993729	0.993729	37.4504		INTERPRO	IPR011025:G protein alpha subunit, helical insertion	2	1.81818	0.0256194	2771, 2778	105	2	8067	76.8286	0.997812	0.783734	28.4018		GOTERM_BP_FAT	GO:0016053~organic acid biosynthetic process	8	3.43348	0.0171123	6319, 2194, 9446, 7390, 27349, 2752, 10993, 1906	182	100	6782	2.9811	1	0.66291	25.532
UCSC_TFBS	FOXJ2	80	65.0407	0.0399334	5166, 23204, 84271, 23512, 2110, 54617, 2052, 5577, 1106, 7296, 847, 55182, 23710, 1050, 1728, 6319, 3481, 8322, 147495, 55603, 55500, 7852, 5130, 4155, 222389, 57162, 54623, 27071, 7832, 7037, 3398, 6258, 56999, 653566, 7482, 1906, 10370, 54757, 54920, 80139, 10144, 7385, 9644, 253738, 23637, 55118, 136, 389610, 9946, 1915, 79726, 30011, 8613, 3512, 11176, 6908, 419, 2171, 123036, 813, 56180, 72…	119	5059	8618	1.14521	0.999233	0.449928	39.3521		INTERPRO	IPR007593:Interferon-induced transmembrane protein	2	1.81818	0.0256194	10410, 8519	105	2	8067	76.8286	0.997812	0.783734	28.4018		GOTERM_BP_FAT	GO:0055066~di-, tri-valent inorganic cation homeostasis	9	3.86266	0.0175157	3263, 2782, 7037, 30061, 7852, 3553, 2512, 7184, 1906	182	124	6782	2.70463	1	0.659506	26.0524
UP_SEQ_FEATURE	binding site:Fatty acid	2	1.62602	0.040103	2170, 2171	120	3	8783	48.7944	1	0.976268	44.1188		GOTERM_CC_FAT	GO:0000267~cell fraction	16	14.5455	0.0264826	1192, 22862, 51703, 18, 5048, 2778, 1798, 2771, 55379, 388, 1803, 7534, 70, 71, 5879, 7184	88	645	6387	1.80042	0.997859	0.536191	29.0968		GOTERM_CC_FAT	GO:0005625~soluble fraction	12	5.15021	0.0181446	3985, 2180, 1192, 388, 1803, 3417, 7534, 5048, 3157, 70, 5130, 71	173	199	6387	2.22628	0.996987	0.360145	21.8664
GOTERM_BP_FAT	GO:0045892~negative regulation of transcription, DNA-dependent	7	5.69106	0.0405214	1050, 10370, 10589, 11176, 23512, 3398, 650	89	195	6782	2.73547	1	0.700616	49.1436		SP_PIR_KEYWORDS	ubl conjugation	11	10	0.0267463	3021, 805, 11065, 942, 128312, 801, 3068, 8334, 2778, 5216, 983, 6790	110	401	8790	2.19202	0.998623	0.240043	29.5746		UP_SEQ_FEATURE	propeptide:Removed in mature form	8	3.43348	0.0187428	2791, 388, 387, 419, 55970, 70, 5879, 998	230	104	8783	2.93746	0.999999	0.999267	25.0708
GOTERM_BP_FAT	GO:0042327~positive regulation of phosphorylation	4	3.25203	0.0407656	3481, 2690, 3553, 650	89	59	6782	5.16625	1	0.694886	49.3547		GOTERM_CC_FAT	GO:0000786~nucleosome	3	2.72727	0.0269903	3021, 128312, 8334	88	19	6387	11.4599	0.9981	0.50152	29.5692		GOTERM_BP_FAT	GO:0044093~positive regulation of molecular function	18	7.72532	0.0191377	805, 11065, 136, 801, 5577, 229, 2690, 2778, 847, 1906, 983, 2771, 3481, 2782, 7852, 3553, 5879, 998, 896	182	369	6782	1.81774	1	0.68059	28.11
SP_PIR_KEYWORDS	mitogen	3	2.43902	0.0413211	3481, 3553, 847	120	24	8790	9.15625	0.99999	0.761829	42.62		BIOCARTA	h_rasPathway:Ras Signaling Pathway	3	2.72727	0.0271816	387, 5879, 998	17	16	962	10.6103	0.883459	0.301104	25.2859		SP_PIR_KEYWORDS	cell projection	8	3.43348	0.0195761	7430, 50855, 10097, 1803, 91978, 2778, 2191, 9644	230	105	8790	2.9118	0.999543	0.401128	24.0152
INTERPRO	IPR007576:CITED	2	1.62602	0.0414422	10370, 4435	114	3	8067	47.1754	0.999998	0.9987	43.4208		SP_PIR_KEYWORDS	gtp-binding	7	6.36364	0.0272606	2771, 388, 387, 84790, 2778, 5879, 998	110	185	8790	3.02359	0.998789	0.235591	30.0545		GOTERM_BP_FAT	GO:0031032~actomyosin structure organization	4	1.71674	0.0198245	1264, 22998, 70, 71	182	22	6782	6.77522	1	0.682351	28.9649
GOTERM_BP_FAT	GO:0051174~regulation of phosphorus metabolic process	9	7.31707	0.0414671	3985, 3481, 136, 5577, 7852, 2690, 3553, 650, 1906	89	302	6782	2.27093	1	0.693408	49.9568		UP_TISSUE	Liver	25	22.7273	0.0280646	3263, 132158, 10130, 5164, 1191, 5757, 57674, 5048, 18, 1803, 10631, 2673, 7184, 68366, 1281, 2923, 9446, 5176, 23471, 9060, 2778, 2782, 55616, 5954, 3068	110	1282	8635	1.53081	0.969842	0.442086	27.9802		GOTERM_BP_FAT	GO:0042327~positive regulation of phosphorylation	6	2.57511	0.0200545	3263, 3481, 2690, 3553, 650, 896	182	59	6782	3.78953	1	0.675712	29.249
GOTERM_BP_FAT	GO:0019220~regulation of phosphate metabolic process	9	7.31707	0.0414671	3985, 3481, 136, 5577, 7852, 2690, 3553, 650, 1906	89	302	6782	2.27093	1	0.693408	49.9568		KEGG_PATHWAY	hsa04666:Fc gamma R-mediated phagocytosis	5	4.54545	0.0286702	55616, 5879, 998, 65108, 1072	53	65	2873	4.16981	0.931176	0.284323	27.2248		GOTERM_CC_FAT	GO:0044432~endoplasmic reticulum part	13	5.5794	0.0203198	813, 10130, 23204, 2923, 23471, 1798, 653566, 8613, 3481, 5954, 5130, 8879, 7184	173	229	6387	2.09584	0.998508	0.371763	24.167
GOTERM_BP_FAT	GO:0006873~cellular ion homeostasis	7	5.69106	0.0422494	7037, 30061, 7852, 3553, 2512, 1906, 4155	89	197	6782	2.70769	1	0.692697	50.6202		GOTERM_MF_FAT	GO:0008092~cytoskeletal protein binding	10	9.09091	0.0303122	7430, 805, 1264, 10097, 387, 22998, 801, 5048, 70, 5216, 1072	83	345	6445	2.25074	0.999598	0.790636	33.0266		BIOCARTA	h_cdc42racPathway:Role of PI3K subunit p85 in regulation of Actin Organization and Cell Migration	3	1.28755	0.0206234	387, 5879, 998	39	6	962	12.3333	0.892448	0.892448	20.8831
GOTERM_BP_FAT	GO:0032526~response to retinoic acid	3	2.43902	0.0442296	7037, 650, 360	89	26	6782	8.79257	1	0.702178	52.2629		UP_TISSUE	Muscle	14	12.7273	0.0307817	805, 22998, 801, 5176, 6241, 6871, 2778, 5910, 6790, 3021, 2782, 55616, 70, 71, 65108	110	581	8635	1.89157	0.978627	0.422691	30.2679		GOTERM_BP_FAT	GO:0007584~response to nutrient	8	3.43348	0.0207943	2771, 2180, 1192, 11243, 7037, 3553, 650, 360	182	104	6782	2.86644	1	0.678491	30.1558
GOTERM_BP_FAT	GO:0010562~positive regulation of phosphorus metabolic process	4	3.25203	0.0443126	3481, 2690, 3553, 650	89	61	6782	4.99687	1	0.69557	52.3306		GOTERM_CC_FAT	GO:0043232~intracellular non-membrane-bounded organelle	29	26.3636	0.0316488	805, 5164, 128312, 801, 55845, 5048, 6871, 1072, 983, 6790, 55379, 6867, 2274, 387, 84790, 51111, 1017, 2670, 3021, 7430, 10627, 10097, 7534, 84333, 70, 71, 8334, 200916, 5216, 1534	88	1473	6387	1.42893	0.999367	0.521201	33.7691		KEGG_PATHWAY	hsa04670:Leukocyte transendothelial migration	8	3.43348	0.0208775	7430, 2771, 10627, 387, 7852, 71, 5879, 998	102	80	2873	2.81667	0.931403	0.414859	21.7045
GOTERM_BP_FAT	GO:0045937~positive regulation of phosphate metabolic process	4	3.25203	0.0443126	3481, 2690, 3553, 650	89	61	6782	4.99687	1	0.69557	52.3306		GOTERM_CC_FAT	GO:0043228~non-membrane-bounded organelle	29	26.3636	0.0316488	805, 5164, 128312, 801, 55845, 5048, 6871, 1072, 983, 6790, 55379, 6867, 2274, 387, 84790, 51111, 1017, 2670, 3021, 7430, 10627, 10097, 7534, 84333, 70, 71, 8334, 200916, 5216, 1534	88	1473	6387	1.42893	0.999367	0.521201	33.7691		SP_PIR_KEYWORDS	EF hand	5	2.14592	0.0213851	805, 6273, 10627, 801, 5954, 6283	230	41	8790	4.66066	0.999777	0.408779	25.9399
GOTERM_BP_FAT	GO:0051253~negative regulation of RNA metabolic process	7	5.69106	0.044928	1050, 10370, 10589, 11176, 23512, 3398, 650	89	200	6782	2.66708	1	0.693508	52.8299		GOTERM_CC_FAT	GO:0005626~insoluble fraction	13	11.8182	0.0327697	22862, 1192, 51703, 5048, 18, 1798, 2778, 2771, 55379, 388, 1803, 5879, 7184	88	490	6387	1.92558	0.999514	0.500244	34.7447		GOTERM_BP_FAT	GO:0002697~regulation of immune effector process	6	2.57511	0.0214194	3263, 3481, 1803, 136, 567, 3553	182	60	6782	3.72637	1	0.679135	30.9134
GOTERM_BP_FAT	GO:0045449~regulation of transcription	23	18.6992	0.0451822	54623, 51586, 7832, 23512, 11243, 1106, 6258, 3398, 4435, 650, 847, 1050, 10933, 10589, 10370, 3481, 11176, 6908, 80139, 3553, 2959, 23660, 253738	89	1182	6782	1.48278	1	0.688557	53.0347		GOTERM_BP_FAT	GO:0048015~phosphoinositide-mediated signaling	4	3.63636	0.0331071	2782, 11065, 1164, 6790	93	52	6782	5.60959	1	0.886849	41.8583		GOTERM_BP_FAT	GO:0014070~response to organic cyclic substance	7	3.00429	0.0218389	2180, 7832, 2052, 3417, 18, 2690, 3553	182	82	6782	3.18105	1	0.676293	31.4176
GOTERM_CC_FAT	GO:0005694~chromosome	8	6.50407	0.0463263	10933, 10370, 11176, 23512, 11243, 1106, 3398, 8971	85	251	6387	2.39494	0.999959	0.763862	45.155		GOTERM_MF_FAT	GO:0005201~extracellular matrix structural constituent	4	3.63636	0.0339576	2006, 1281, 7980, 1278	83	56	6445	5.54647	0.999845	0.768347	36.2325		GOTERM_CC_FAT	GO:0005576~extracellular region	34	14.5923	0.0220094	3263, 55118, 2006, 805, 1191, 801, 11010, 3512, 3481, 10631, 1803, 3553, 5222, 813, 1281, 5118, 729085, 11243, 5176, 7037, 1113, 2690, 650, 2778, 56999, 7482, 1906, 10437, 54757, 7980, 118429, 6038, 567, 1278, 3068	173	864	6387	1.45283	0.999137	0.375202	25.9105
GOTERM_BP_FAT	GO:0055082~cellular chemical homeostasis	7	5.69106	0.0467719	7037, 30061, 7852, 3553, 2512, 1906, 4155	89	202	6782	2.64067	1	0.694491	54.2966		BIOCARTA	h_cellcyclePathway:Cyclins and Cell Cycle Regulation	3	2.72727	0.0339907	1017, 983, 896	17	18	962	9.43137	0.932618	0.319781	30.6358		GOTERM_BP_FAT	GO:0055072~iron ion homeostasis	4	1.71674	0.0223601	3263, 7037, 30061, 2512	182	23	6782	6.48065	1	0.675264	32.039
GOTERM_BP_FAT	GO:0051240~positive regulation of multicellular organismal process	6	4.87805	0.047027	3481, 136, 2690, 3553, 650, 1906	89	152	6782	3.00798	1	0.689732	54.4961		GOTERM_MF_FAT	GO:0042802~identical protein binding	11	10	0.0342058	5164, 2274, 1803, 5501, 1017, 5048, 18, 71, 1278, 2778, 2191	83	410	6445	2.08331	0.999855	0.717169	36.4455		GOTERM_BP_FAT	GO:0010562~positive regulation of phosphorus metabolic process	6	2.57511	0.0228435	3263, 3481, 2690, 3553, 650, 896	182	61	6782	3.66529	1	0.673678	32.6107
GOTERM_BP_FAT	GO:0051302~regulation of cell division	3	2.43902	0.0473736	3481, 3553, 847	89	27	6782	8.46692	1	0.685798	54.7659		SP_PIR_KEYWORDS	heterotrimer	3	2.72727	0.0352161	2771, 2782, 2778	110	24	8790	9.98864	0.999835	0.284712	37.1022		GOTERM_BP_FAT	GO:0045937~positive regulation of phosphate metabolic process	6	2.57511	0.0228435	3263, 3481, 2690, 3553, 650, 896	182	61	6782	3.66529	1	0.673678	32.6107
SP_PIR_KEYWORDS	peroxisome	4	3.25203	0.0474215	2180, 3417, 847, 2182	120	60	8790	4.88333	0.999998	0.769678	47.2446		PIR_SUPERFAMILY	PIRSF016581:interferon-induced transmembrane protein	2	1.81818	0.0354636	10410, 8519	70	2	3857	55.1	0.922977	0.574525	31.2552		INTERPRO	IPR013149:Alcohol dehydrogenase, zinc-binding	3	1.28755	0.023091	2194, 9946, 22949	219	9	8067	12.2785	0.99999	0.996918	28.5336
GOTERM_BP_FAT	GO:0055080~cation homeostasis	6	4.87805	0.0492614	7037, 30061, 7852, 3553, 2512, 1906	89	154	6782	2.96892	1	0.693801	56.2091		SP_PIR_KEYWORDS	skin	2	1.81818	0.0367461	1281, 1278	110	3	8790	53.2727	0.999888	0.286051	38.3801		GOTERM_BP_FAT	GO:0042325~regulation of phosphorylation	15	6.43777	0.0232395	3263, 136, 5577, 2690, 650, 1906, 3985, 2771, 3481, 7852, 3553, 5879, 1164, 998, 896	182	291	6782	1.92081	1	0.670779	33.0756
GOTERM_MF_FAT	GO:0005504~fatty acid binding	3	2.43902	0.0504609	2170, 1622, 2171	91	26	6445	8.17202	1	0.981682	50.0943		GOTERM_BP_FAT	GO:0007242~intracellular signaling cascade	17	15.4545	0.03677	11065, 2778, 6790, 983, 1072, 2791, 2771, 2782, 388, 2274, 387, 55970, 1278, 5879, 1827, 1164, 998	93	734	6782	1.68899	1	0.899448	45.3063		GOTERM_BP_FAT	GO:0042493~response to drug	10	4.29185	0.0233777	2180, 146802, 368, 7534, 18, 3157, 70, 3553, 2778, 2170	182	156	6782	2.3887	1	0.663935	33.2372
GOTERM_BP_FAT	GO:0006953~acute-phase response	3	2.43902	0.0505969	3481, 7037, 3553	89	28	6782	8.16453	1	0.69733	57.2039		GOTERM_CC_FAT	GO:0005938~cell cortex	5	4.54545	0.0375201	7430, 50855, 5048, 71, 1072	88	93	6387	3.90213	0.999843	0.517988	38.7336		UCSC_TFBS	TATA	127	54.5064	0.02386	5166, 2006, 805, 54617, 801, 57674, 1106, 6871, 9924, 11010, 55182, 55379, 1728, 3481, 8322, 10618, 6867, 2959, 25822, 8879, 57162, 27071, 1281, 23471, 1798, 56999, 2752, 7482, 1906, 1278, 56925, 10144, 5216, 9644, 253738, 23637, 55118, 5757, 22998, 389610, 5048, 1915, 2771, 419, 84790, 2170, 123036, 813, 1264, 22862, 51111, 56180, 79576, 30061, 229, 2778, 123355, 10933, 3021, 118429, 2782, 58527…	227	4226	8618	1.14092	0.98574	0.98574	25.6467
GOTERM_BP_FAT	GO:0031327~negative regulation of cellular biosynthetic process	9	7.31707	0.0509621	1050, 10370, 10589, 3481, 11176, 23512, 3398, 650, 1906	89	315	6782	2.17721	1	0.693706	57.4721		GOTERM_CC_FAT	GO:0015629~actin cytoskeleton	7	6.36364	0.038025	7430, 10627, 10097, 70, 71, 5216, 1072	88	183	6387	2.77627	0.999861	0.494846	39.1441		KEGG_PATHWAY	hsa04666:Fc gamma R-mediated phagocytosis	7	3.00429	0.0250987	3985, 55616, 8613, 5879, 998, 65108, 1072	102	65	2873	3.03333	0.960372	0.416106	25.5309
UCSC_TFBS	FOXD3	45	36.5854	0.0510446	23637, 55118, 84271, 2110, 54617, 389610, 1106, 1915, 59345, 55182, 79726, 30011, 8322, 7390, 3417, 55603, 7852, 2959, 5130, 8879, 4155, 57162, 54623, 813, 123036, 229, 6258, 1113, 2690, 56999, 650, 7482, 22949, 10550, 10370, 2180, 118429, 54920, 91947, 83544, 10144, 7385, 2182, 9644, 253738	119	2580	8618	1.26314	0.999901	0.508025	47.4252		INTERPRO	IPR002469:Peptidase S9B, dipeptidylpeptidase IV N-terminal	2	1.81818	0.0381843	1803, 2191	105	3	8067	51.219	0.999898	0.840803	39.4186		SP_PIR_KEYWORDS	chromosomal protein	6	2.57511	0.0252306	3021, 51111, 128312, 6871, 8334, 8971	230	64	8790	3.58288	0.999952	0.442752	29.8818
GOTERM_BP_FAT	GO:0000165~MAPKKK cascade	5	4.06504	0.0512535	3481, 136, 7852, 2690, 3553	89	108	6782	3.52788	1	0.689628	57.6851		UP_TISSUE	Peripheral blood	4	3.63636	0.0381967	1803, 567, 5910, 1534	110	59	8635	5.32203	0.99169	0.450521	36.1775		GOTERM_BP_FAT	GO:0010038~response to metal ion	7	3.00429	0.0255639	805, 22872, 801, 7037, 229, 18, 71, 360	182	85	6782	3.06878	1	0.688181	35.7443
UCSC_TFBS	GATA6	26	21.1382	0.0514663	23637, 54617, 1106, 59345, 55182, 8613, 8322, 11176, 6908, 7390, 55500, 7852, 4155, 222389, 27071, 123036, 4435, 1113, 650, 653566, 7482, 123355, 54757, 10144, 2182, 253738	119	1315	8618	1.43188	0.999909	0.48534	47.7112		GOTERM_CC_FAT	GO:0042995~cell projection	11	10	0.0383065	136319, 7430, 50855, 2782, 1192, 10097, 5048, 2778, 5879, 2191, 998	88	390	6387	2.04712	0.99987	0.472128	39.3718		GOTERM_MF_FAT	GO:0042802~identical protein binding	19	8.15451	0.0260307	5164, 1017, 18, 5048, 229, 2690, 2778, 2752, 650, 10993, 847, 1050, 2274, 1803, 5501, 71, 1278, 2512, 2191	174	410	6445	1.7165	0.999994	0.908818	31.2478
GOTERM_BP_FAT	GO:0006355~regulation of transcription, DNA-dependent	16	13.0081	0.0538268	51586, 23512, 1106, 6258, 3398, 4435, 650, 1050, 10589, 10370, 3481, 11176, 6908, 2959, 23660, 253738	89	743	6782	1.64096	1	0.701765	59.5226		GOTERM_BP_FAT	GO:0044087~regulation of cellular component biogenesis	5	4.54545	0.0383686	2006, 387, 1191, 5879, 998	93	94	6782	3.87898	1	0.897611	46.7502		SP_PIR_KEYWORDS	glucose metabolism	3	1.28755	0.0264945	5166, 3481, 5164	230	10	8790	11.4652	0.999971	0.440268	31.1342
GOTERM_BP_FAT	GO:0001649~osteoblast differentiation	3	2.43902	0.053897	3481, 11243, 650	89	29	6782	7.88299	1	0.696277	59.5717		BIOCARTA	h_RacCycDPathway:Influence of Ras and Rho proteins on G1 to S Transition	3	2.72727	0.0414005	387, 1017, 5879	17	20	962	8.48824	0.963043	0.337841	36.0616		GOTERM_BP_FAT	GO:0043085~positive regulation of catalytic activity	16	6.86695	0.0266328	11065, 136, 5577, 229, 2690, 2778, 1906, 983, 2771, 3481, 2782, 7852, 3553, 5879, 998, 896	182	325	6782	1.83452	1	0.694705	36.9376
GOTERM_BP_FAT	GO:0008610~lipid biosynthetic process	7	5.69106	0.0546168	6319, 2194, 55500, 3157, 5130, 2170, 1906	89	210	6782	2.54007	1	0.695329	60.0716		UP_SEQ_FEATURE	lipid moiety-binding region:S-geranylgeranyl cysteine	4	3.63636	0.0414782	387, 55970, 5879, 998	110	62	8783	5.15132	1	0.964499	44.5441		GOTERM_CC_FAT	GO:0005788~endoplasmic reticulum lumen	6	2.57511	0.0267283	10130, 3481, 813, 2923, 5954, 7184	173	63	6387	3.5161	0.999814	0.415361	30.5854
GOTERM_CC_FAT	GO:0005576~extracellular region	18	14.6341	0.0550482	5222, 55118, 813, 11243, 729085, 7037, 2690, 1113, 11010, 56999, 650, 7482, 1906, 3512, 3481, 54757, 118429, 3553	85	864	6387	1.56544	0.999994	0.778547	51.1787		UP_TISSUE	Mammary cancer	4	3.63636	0.0415363	2923, 7753, 387, 983	110	61	8635	5.14754	0.994582	0.439984	38.6865		GOTERM_BP_FAT	GO:0001932~regulation of protein amino acid phosphorylation	8	3.43348	0.0273013	3263, 3481, 5577, 2690, 3553, 650, 1906, 896	182	110	6782	2.71009	1	0.695481	37.6733
GOTERM_BP_FAT	GO:0010647~positive regulation of cell communication	7	5.69106	0.0566963	10370, 3481, 4435, 2690, 3553, 650, 847	89	212	6782	2.51611	1	0.703443	61.4832		GOTERM_CC_FAT	GO:0005876~spindle microtubule	3	2.72727	0.0417006	805, 801, 5048, 983	88	24	6387	9.07244	0.999942	0.478103	42.0568		GOTERM_CC_FAT	GO:0000803~sex chromosome	3	1.28755	0.028149	3021, 23512, 1017	173	10	6387	11.0757	0.999883	0.412821	31.9384
GOTERM_BP_FAT	GO:0009060~aerobic respiration	3	2.43902	0.0572715	3417, 847, 7385	89	30	6782	7.62022	1	0.701513	61.8653		GOTERM_BP_FAT	GO:0006916~anti-apoptosis	6	5.45455	0.0421637	1191, 7534, 2537, 7184, 983, 1072	93	141	6782	3.10318	1	0.908354	50.036		GOTERM_MF_FAT	GO:0050661~NADP or NADPH binding	4	1.71674	0.0283401	9946, 3417, 7296, 847	174	25	6445	5.92644	0.999998	0.886434	33.5276
GOTERM_BP_FAT	GO:0009890~negative regulation of biosynthetic process	9	7.31707	0.057459	1050, 10370, 10589, 3481, 11176, 23512, 3398, 650, 1906	89	323	6782	2.12328	1	0.697127	61.9891		GOTERM_CC_FAT	GO:0042598~vesicular fraction	6	5.45455	0.0426861	55379, 22862, 51703, 5048, 1798, 7184	88	141	6387	3.08849	0.999954	0.4644	42.8155		GOTERM_BP_FAT	GO:0045860~positive regulation of protein kinase activity	9	3.86266	0.0286654	2771, 3481, 136, 5577, 7852, 2690, 3553, 1906, 896	182	136	6782	2.46598	1	0.705224	39.1494
GOTERM_BP_FAT	GO:0032147~activation of protein kinase activity	4	3.25203	0.0578888	3481, 5577, 2690, 1906	89	68	6782	4.48249	1	0.69438	62.2715		GOTERM_BP_FAT	GO:0051146~striated muscle cell differentiation	4	3.63636	0.0436388	136319, 70, 71, 1827	93	58	6782	5.02929	1	0.905845	51.2611		UP_SEQ_FEATURE	short sequence motif:Prevents secretion from ER	5	2.14592	0.0291169	10130, 813, 2923, 5954, 7184	230	45	8783	4.243	1	0.999455	36.2855
GOTERM_BP_FAT	GO:0001701~in utero embryonic development	5	4.06504	0.0586977	1050, 10370, 7763, 4435, 1906	89	113	6782	3.37178	1	0.694113	62.7975		GOTERM_BP_FAT	GO:0043254~regulation of protein complex assembly	4	3.63636	0.0436388	2006, 1191, 5879, 998	93	58	6782	5.02929	1	0.905845	51.2611		GOTERM_BP_FAT	GO:0019725~cellular homeostasis	14	6.00858	0.0295892	3263, 10130, 2923, 7037, 30061, 7296, 1906, 2782, 7852, 3553, 2537, 7184, 2512, 4155	182	272	6782	1.91799	1	0.708897	40.1303
GOTERM_BP_FAT	GO:0043434~response to peptide hormone stimulus	5	4.06504	0.0586977	3481, 7832, 229, 2690, 2170	89	113	6782	3.37178	1	0.694113	62.7975		GOTERM_BP_FAT	GO:0007264~small GTPase mediated signal transduction	7	6.36364	0.0437591	2782, 388, 387, 1278, 5879, 998, 1072	93	190	6782	2.6867	1	0.896321	51.3598		GOTERM_BP_FAT	GO:0051051~negative regulation of transport	7	3.00429	0.0296905	10550, 2771, 3481, 805, 801, 3553, 5879, 1906	182	88	6782	2.96416	1	0.702405	40.237
PIR_SUPERFAMILY	PIRSF001551:human long-chain-fatty-acid-CoA ligase	2	1.62602	0.0588295	2180, 2182	59	4	3857	32.6864	0.990028	0.990028	47.1663		KEGG_PATHWAY	hsa04115:p53 signaling pathway	4	3.63636	0.0440007	1017, 6241, 983, 896	53	44	2873	4.92796	0.984074	0.368704	38.8351		GOTERM_BP_FAT	GO:0019932~second-messenger-mediated signaling	9	3.86266	0.0297745	2771, 2782, 11065, 136, 2778, 1906, 1164, 1827, 6790	182	137	6782	2.44798	1	0.695833	40.3253
GOTERM_BP_FAT	GO:0045859~regulation of protein kinase activity	7	5.69106	0.0599048	3481, 136, 5577, 7852, 2690, 3553, 1906	89	215	6782	2.481	1	0.696349	63.5697		UP_SEQ_FEATURE	short sequence motif:Effector region	4	3.63636	0.0448978	388, 387, 5879, 998	110	64	8783	4.99034	1	0.951029	47.235		GOTERM_BP_FAT	GO:0030003~cellular cation homeostasis	9	3.86266	0.0297745	3263, 2782, 7037, 30061, 7852, 3553, 2512, 7184, 1906	182	137	6782	2.44798	1	0.695833	40.3253
UCSC_TFBS	HNF1	69	56.0976	0.0600259	55709, 5166, 23204, 84271, 2110, 5577, 1106, 59345, 7296, 847, 10993, 55182, 23710, 1050, 6319, 3481, 8322, 10618, 55603, 7852, 8879, 4155, 57162, 54623, 7832, 7037, 6258, 3398, 56999, 7482, 1906, 22949, 10370, 54757, 80139, 10144, 2512, 7385, 9644, 253738, 23637, 55118, 389610, 9946, 1915, 30011, 8613, 378938, 11176, 419, 3417, 7086, 2171, 8999, 56180, 729085, 79576, 30061, 4435, 229, 2690, 650,…	119	4318	8618	1.15725	0.999981	0.516318	53.2159		KEGG_PATHWAY	hsa04722:Neurotrophin signaling pathway	5	4.54545	0.0470097	805, 387, 801, 7534, 5879, 998	53	76	2873	3.56629	0.988084	0.357883	40.9057		GOTERM_BP_FAT	GO:0010035~response to inorganic substance	9	3.86266	0.030913	805, 22872, 7390, 801, 7037, 229, 18, 71, 847, 360	182	138	6782	2.43024	1	0.702153	41.51
GOTERM_BP_FAT	GO:0009755~hormone-mediated signaling	3	2.43902	0.0607179	5577, 2690, 59345	89	31	6782	7.37441	1	0.6961	64.0813		GOTERM_CC_FAT	GO:0005815~microtubule organizing center	6	5.45455	0.0471866	7430, 805, 6867, 801, 5048, 84333, 6790	88	145	6387	3.00329	0.999984	0.478537	46.1657		GOTERM_BP_FAT	GO:0002699~positive regulation of immune effector process	4	1.71674	0.0309759	3263, 136, 567, 3553	182	26	6782	5.73288	1	0.695598	41.5748
SP_PIR_KEYWORDS	Secreted	16	13.0081	0.061253	5222, 55118, 813, 11243, 729085, 7037, 2690, 1113, 56999, 650, 7482, 1906, 3481, 54757, 118429, 3553	120	720	8790	1.62778	1	0.820807	56.4838		GOTERM_BP_FAT	GO:0032956~regulation of actin cytoskeleton organization	4	3.63636	0.0474792	2006, 387, 5879, 1072	93	60	6782	4.86165	1	0.905696	54.3198		GOTERM_BP_FAT	GO:0010927~cellular component assembly involved in morphogenesis	4	1.71674	0.0309759	5048, 70, 71, 91978	182	26	6782	5.73288	1	0.695598	41.5748
GOTERM_CC_FAT	GO:0042579~microbody	4	3.25203	0.0618939	2180, 3417, 847, 2182	85	69	6387	4.35601	0.999999	0.779557	55.4731		GOTERM_BP_FAT	GO:0000902~cell morphogenesis	7	6.36364	0.0476056	7430, 387, 1191, 5048, 5879, 998, 1072	93	194	6782	2.6313	1	0.896993	54.4173		UP_TISSUE	Eye	25	10.7296	0.0312526	55709, 2006, 50855, 9946, 57674, 18, 6871, 1915, 9924, 55182, 847, 2194, 368, 55603, 51586, 9446, 7037, 7763, 6258, 2752, 3021, 80153, 7534, 71, 567	228	612	8635	1.54709	0.995884	0.599683	32.193
GOTERM_CC_FAT	GO:0005777~peroxisome	4	3.25203	0.0618939	2180, 3417, 847, 2182	85	69	6387	4.35601	0.999999	0.779557	55.4731		GOTERM_BP_FAT	GO:0010927~cellular component assembly involved in morphogenesis	3	2.72727	0.0479189	5048, 70, 71	93	26	6782	8.41439	1	0.889229	54.6583		UP_TISSUE	Fetal liver	8	3.43348	0.0316675	55379, 10618, 6038, 7832, 58527, 2110, 1191, 2052	228	115	8635	2.63463	0.996178	0.548554	32.5476
GOTERM_CC_FAT	GO:0044454~nuclear chromosome part	4	3.25203	0.0618939	10933, 10370, 11176, 23512	85	69	6387	4.35601	0.999999	0.779557	55.4731		BIOCARTA	h_gsPathway:Activation of cAMP-dependent protein kinase, PKA	2	1.81818	0.049121	2782, 2778	17	3	962	37.7255	0.980332	0.353723	41.3034		UP_TISSUE	Cajal-Retzius cell	10	4.29185	0.0329897	805, 2923, 801, 3417, 7534, 84790, 71, 847, 7385, 998, 1072	228	168	8635	2.25433	0.996983	0.515886	33.6659
GOTERM_BP_FAT	GO:0019725~cellular homeostasis	8	6.50407	0.0623465	7037, 30061, 7852, 7296, 3553, 2512, 1906, 4155	89	272	6782	2.24124	1	0.700777	65.0859		BIOCARTA	h_agpcrPathway:Attenuation of GPCR Signaling	2	1.81818	0.049121	2782, 2778	17	3	962	37.7255	0.980332	0.353723	41.3034		GOTERM_BP_FAT	GO:0002709~regulation of T cell mediated immunity	3	1.28755	0.033255	1803, 567, 3553	182	11	6782	10.1628	1	0.714453	43.878
GOTERM_BP_FAT	GO:0010575~positive regulation vascular endothelial growth factor production	2	1.62602	0.0632338	136, 3553	89	5	6782	30.4809	1	0.700928	65.6221		BIOCARTA	h_raccPathway:Ion Channels and Their Functional Role in Vascular Endothelium	2	1.81818	0.049121	2782, 2778	17	3	962	37.7255	0.980332	0.353723	41.3034		GOTERM_MF_FAT	GO:0016877~ligase activity, forming carbon-sulfur bonds	3	1.28755	0.0336038	2180, 51703, 2182	174	11	6445	10.1019	1	0.891055	38.4638
GOTERM_BP_FAT	GO:0007588~excretion	3	2.43902	0.0642337	136, 1906, 360	89	32	6782	7.14396	1	0.701733	66.2171		GOTERM_MF_FAT	GO:0005525~GTP binding	7	6.36364	0.0493789	2771, 388, 387, 84790, 2778, 5879, 998	83	209	6445	2.60074	0.999997	0.799674	48.289		GOTERM_BP_FAT	GO:0051302~regulation of cell division	4	1.71674	0.034182	3481, 805, 801, 3553, 847	182	27	6782	5.52055	1	0.717511	44.7901
GOTERM_BP_FAT	GO:0033189~response to vitamin A	3	2.43902	0.0642337	7037, 650, 360	89	32	6782	7.14396	1	0.701733	66.2171		INTERPRO	IPR002471:Peptidase S9, serine active site	2	1.81818	0.0505887	1803, 2191	105	4	8067	38.4143	0.999995	0.87022	48.7412		SP_PIR_KEYWORDS	Secreted	28	12.0172	0.0342296	3263, 55118, 2006, 1191, 3481, 10631, 1803, 3553, 5222, 813, 1281, 5118, 729085, 11243, 7037, 5176, 2690, 1113, 650, 56999, 7482, 1906, 54757, 7980, 118429, 6038, 567, 1278	230	720	8790	1.48623	0.999999	0.509869	38.3581
GOTERM_BP_FAT	GO:0001570~vasculogenesis	3	2.43902	0.0642337	10370, 4435, 8879	89	32	6782	7.14396	1	0.701733	66.2171		GOTERM_BP_FAT	GO:0032970~regulation of actin filament-based process	4	3.63636	0.051481	2006, 387, 5879, 1072	93	62	6782	4.70482	1	0.89777	57.3148		GOTERM_BP_FAT	GO:0001568~blood vessel development	10	4.29185	0.0342626	10370, 1281, 388, 7852, 4435, 3553, 1278, 8879, 8613, 1906	182	167	6782	2.23136	1	0.711551	44.8687
GOTERM_BP_FAT	GO:0050801~ion homeostasis	7	5.69106	0.0643497	7037, 30061, 7852, 3553, 2512, 1906, 4155	89	219	6782	2.43569	1	0.697423	66.2854		KEGG_PATHWAY	hsa05322:Systemic lupus erythematosus	4	3.63636	0.0518843	3021, 942, 128312, 8334	53	47	2873	4.61341	0.992566	0.359563	44.1254		GOTERM_BP_FAT	GO:0006091~generation of precursor metabolites and energy	12	5.15021	0.0348919	1050, 2110, 2673, 5501, 3417, 229, 7296, 2778, 847, 10975, 7385, 1534	182	222	6782	2.01426	1	0.711492	45.4791
GOTERM_BP_FAT	GO:0006954~inflammatory response	6	4.87805	0.0653018	3481, 7037, 7852, 3553, 650, 6283	89	167	6782	2.73781	1	0.697996	66.8419		GOTERM_MF_FAT	GO:0019001~guanyl nucleotide binding	7	6.36364	0.0522708	2771, 388, 387, 84790, 2778, 5879, 998	83	212	6445	2.56393	0.999999	0.780225	50.3007		GOTERM_BP_FAT	GO:0043549~regulation of kinase activity	12	5.15021	0.0368842	2771, 3481, 136, 5577, 7852, 2690, 3553, 5879, 998, 1906, 1164, 896	182	224	6782	1.99627	1	0.725125	47.3698
GOTERM_BP_FAT	GO:0006091~generation of precursor metabolites and energy	7	5.69106	0.0678088	1050, 2110, 3417, 229, 7296, 847, 7385	89	222	6782	2.40277	1	0.70722	68.2661		GOTERM_MF_FAT	GO:0032561~guanyl ribonucleotide binding	7	6.36364	0.0522708	2771, 388, 387, 84790, 2778, 5879, 998	83	212	6445	2.56393	0.999999	0.780225	50.3007		GOTERM_BP_FAT	GO:0002706~regulation of lymphocyte mediated immunity	4	1.71674	0.0375534	3263, 1803, 567, 3553	182	28	6782	5.32339	1	0.725235	47.991
GOTERM_BP_FAT	GO:0051048~negative regulation of secretion	3	2.43902	0.0678168	3481, 3553, 1906	89	33	6782	6.92748	1	0.702494	68.2705		GOTERM_MF_FAT	GO:0032555~purine ribonucleotide binding	20	18.1818	0.052648	132158, 5164, 11065, 51703, 1017, 9060, 2778, 6790, 983, 9704, 2771, 10097, 388, 387, 70, 84790, 71, 5879, 7184, 998	83	1023	6445	1.5181	0.999999	0.746843	50.5577		GOTERM_BP_FAT	GO:0006873~cellular ion homeostasis	11	4.72103	0.0376089	3263, 2782, 7037, 30061, 7852, 3553, 2537, 2512, 7184, 1906, 4155	182	197	6782	2.08072	1	0.719474	48.0422
GOTERM_BP_FAT	GO:0048878~chemical homeostasis	8	6.50407	0.0694746	3481, 7037, 30061, 7852, 3553, 2512, 1906, 4155	89	279	6782	2.18501	1	0.706802	69.1804		GOTERM_MF_FAT	GO:0032553~ribonucleotide binding	20	18.1818	0.052648	132158, 5164, 11065, 51703, 1017, 9060, 2778, 6790, 983, 9704, 2771, 10097, 388, 387, 70, 84790, 71, 5879, 7184, 998	83	1023	6445	1.5181	0.999999	0.746843	50.5577		UP_SEQ_FEATURE	calcium-binding region:4	3	1.28755	0.0376104	813, 805, 801, 5954	230	12	8783	9.54674	1	0.999333	44.2781
GOTERM_CC_FAT	GO:0005789~endoplasmic reticulum membrane	6	4.87805	0.0696279	3481, 23204, 5130, 8879, 653566, 8613	85	168	6387	2.68361	1	0.785025	59.9045		PIR_SUPERFAMILY	PIRSF001125:dipeptidyl-peptidase IV	2	1.81818	0.0527277	1803, 2191	70	3	3857	36.7333	0.978634	0.617679	43.0061		GOTERM_CC_FAT	GO:0044454~nuclear chromosome part	6	2.57511	0.0376254	10933, 3021, 10370, 11176, 51111, 23512	173	69	6387	3.21035	0.999995	0.491054	40.3573
GOTERM_BP_FAT	GO:0043549~regulation of kinase activity	7	5.69106	0.0701746	3481, 136, 5577, 7852, 2690, 3553, 1906	89	224	6782	2.38132	1	0.7059	69.5572		PIR_SUPERFAMILY	PIRSF500586:GTP-binding protein Rho	2	1.81818	0.0527277	388, 387	70	3	3857	36.7333	0.978634	0.617679	43.0061		GOTERM_BP_FAT	GO:0006325~chromatin organization	12	5.15021	0.0379098	10933, 3021, 54623, 11176, 51111, 128312, 23512, 54617, 1106, 6871, 8334, 8971	182	225	6782	1.9874	1	0.716165	48.3189
GOTERM_BP_FAT	GO:0048568~embryonic organ development	4	3.25203	0.0709068	1050, 10370, 4435, 1906	89	74	6782	4.11904	1	0.705191	69.9467		SP_PIR_KEYWORDS	mitosis	5	4.54545	0.0529594	11065, 1017, 5048, 71, 983	110	114	8790	3.50478	0.999998	0.37639	50.5259		GOTERM_MF_FAT	GO:0046332~SMAD binding	4	1.71674	0.0380853	1281, 4435, 1278, 650	174	28	6445	5.29146	1	0.889592	42.3955
GOTERM_BP_FAT	GO:0006325~chromatin organization	7	5.69106	0.0713754	10933, 54623, 11176, 23512, 54617, 1106, 8971	89	225	6782	2.37074	1	0.703121	70.1935		GOTERM_BP_FAT	GO:0043149~stress fiber formation	2	1.81818	0.0531786	2006, 387	93	4	6782	36.4624	1	0.897061	58.5288		KEGG_PATHWAY	hsa04114:Oocyte meiosis	7	3.00429	0.0390248	3481, 805, 5501, 801, 1017, 7534, 983, 6790	102	72	2873	2.73843	0.993625	0.514321	36.9751
GOTERM_BP_FAT	GO:0051252~regulation of RNA metabolic process	16	13.0081	0.0718112	51586, 23512, 1106, 6258, 3398, 4435, 650, 1050, 10589, 10370, 3481, 11176, 6908, 2959, 23660, 253738	89	774	6782	1.57524	1	0.700919	70.4213		GOTERM_CC_FAT	GO:0000805~X chromosome	2	1.81818	0.0533948	3021, 1017	88	4	6387	36.2898	0.999997	0.502474	50.4906		GOTERM_BP_FAT	GO:0033280~response to vitamin D	3	1.28755	0.0392173	11243, 3553, 360	182	12	6782	9.31593	1	0.722402	49.5054
GOTERM_MF_FAT	GO:0016251~general RNA polymerase II transcription factor activity	3	2.43902	0.073012	51586, 6908, 2959	91	32	6445	6.63977	1	0.99077	63.8567		GOTERM_CC_FAT	GO:0005625~soluble fraction	7	6.36364	0.053406	1192, 388, 1803, 7534, 5048, 70, 71	88	199	6387	2.55305	0.999997	0.483928	50.4981		GOTERM_CC_FAT	GO:0005626~insoluble fraction	21	9.01288	0.0393693	1192, 22862, 51703, 2052, 5577, 18, 5048, 2778, 1798, 653566, 30011, 6283, 2771, 2180, 55379, 388, 1803, 368, 5879, 7184, 2182	173	490	6387	1.58225	0.999997	0.488355	41.7973
KEGG_PATHWAY	hsa05217:Basal cell carcinoma	3	2.43902	0.0736392	8322, 650, 7482	49	27	2873	6.51474	0.998251	0.958181	55.9181		GOTERM_CC_FAT	GO:0005788~endoplasmic reticulum lumen	4	3.63636	0.0540314	10130, 2923, 5954, 7184	88	63	6387	4.60823	0.999997	0.470594	50.9154		GOTERM_BP_FAT	GO:0008015~blood circulation	8	3.43348	0.0394632	2006, 136, 18, 70, 1113, 1278, 1906, 1827	182	119	6782	2.50513	1	0.718686	49.7257
GOTERM_BP_FAT	GO:0006805~xenobiotic metabolic process	2	1.62602	0.0753978	1728, 6283	89	6	6782	25.4007	1	0.714715	72.2353		SP_PIR_KEYWORDS	isopeptide bond	7	6.36364	0.0545113	805, 128312, 801, 3068, 8334, 2778, 5216, 983	110	219	8790	2.55417	0.999999	0.374803	51.5642		GOTERM_BP_FAT	GO:0003013~circulatory system process	8	3.43348	0.0394632	2006, 136, 18, 70, 1113, 1278, 1906, 1827	182	119	6782	2.50513	1	0.718686	49.7257
GOTERM_BP_FAT	GO:0010574~regulation of vascular endothelial growth factor production	2	1.62602	0.0753978	136, 3553	89	6	6782	25.4007	1	0.714715	72.2353		KEGG_PATHWAY	hsa04540:Gap junction	4	3.63636	0.0546553	2771, 84790, 2778, 983	53	48	2873	4.5173	0.994321	0.350083	45.8838		SP_PIR_KEYWORDS	microsome	5	2.14592	0.0406368	2180, 55379, 2052, 653566, 2182	230	50	8790	3.82174	1	0.553758	43.8023
GOTERM_BP_FAT	GO:0060348~bone development	4	3.25203	0.0778698	3481, 11243, 2690, 650	89	77	6782	3.95856	1	0.722372	73.424		GOTERM_BP_FAT	GO:0002706~regulation of lymphocyte mediated immunity	3	2.72727	0.0547761	3263, 1803, 567	93	28	6782	7.81336	1	0.895968	59.6416		GOTERM_BP_FAT	GO:0045834~positive regulation of lipid metabolic process	4	1.71674	0.0410885	3481, 3553, 5879, 998	182	29	6782	5.13983	1	0.727458	51.1591
UP_TISSUE	Neutrophil	2	1.62602	0.0786145	7852, 6283	118	6	8635	24.3927	0.999964	0.994008	61.2032		KEGG_PATHWAY	hsa04360:Axon guidance	5	4.54545	0.0549904	2771, 387, 5879, 998, 1072	53	80	2873	3.38797	0.994503	0.329862	46.093		GOTERM_BP_FAT	GO:0001649~osteoblast differentiation	4	1.71674	0.0410885	3481, 2274, 11243, 650	182	29	6782	5.13983	1	0.727458	51.1591
GOTERM_CC_FAT	GO:0044432~endoplasmic reticulum part	7	5.69106	0.0800662	3481, 813, 23204, 5130, 8879, 653566, 8613	85	229	6387	2.29689	1	0.801301	65.2428		GOTERM_CC_FAT	GO:0009898~internal side of plasma membrane	7	6.36364	0.0555615	7430, 2791, 387, 22872, 55970, 5879, 998	88	201	6387	2.52765	0.999998	0.463864	51.9229		GOTERM_BP_FAT	GO:0051495~positive regulation of cytoskeleton organization	4	1.71674	0.0410885	387, 5879, 1906, 1072	182	29	6782	5.13983	1	0.727458	51.1591
GOTERM_BP_FAT	GO:0051338~regulation of transferase activity	7	5.69106	0.0801146	3481, 136, 5577, 7852, 2690, 3553, 1906	89	232	6782	2.29921	1	0.728634	74.4621		GOTERM_BP_FAT	GO:0051495~positive regulation of cytoskeleton organization	3	2.72727	0.058327	387, 5879, 1072	93	29	6782	7.54394	1	0.903071	62.0156		GOTERM_CC_FAT	GO:0005815~microtubule organizing center	9	3.86266	0.0414321	7430, 23637, 805, 6867, 801, 229, 5048, 84333, 91978, 6790	173	145	6387	2.29153	0.999999	0.488645	43.4591
GOTERM_BP_FAT	GO:0045934~negative regulation of nucleobase, nucleoside, nucleotide and nucleic acid metabolic process	8	6.50407	0.0804809	1050, 10370, 10589, 11176, 23512, 3398, 650, 1906	89	289	6782	2.1094	1	0.726127	74.6278		GOTERM_BP_FAT	GO:0006112~energy reserve metabolic process	3	2.72727	0.058327	2673, 5501, 2778	93	29	6782	7.54394	1	0.903071	62.0156		UP_TISSUE	Placenta	64	27.4678	0.0420165	10130, 2006, 23204, 805, 84271, 22872, 54617, 5577, 801, 7296, 847, 23710, 6319, 10618, 387, 2191, 5222, 57162, 54623, 1281, 5118, 9446, 7037, 1906, 54757, 10627, 7980, 80139, 5501, 71, 1278, 2512, 5216, 23637, 1915, 8613, 1072, 1803, 10631, 2274, 3417, 91978, 6432, 1264, 51586, 22862, 2923, 51111, 56180, 79576, 30061, 1017, 2690, 6817, 123355, 7430, 80153, 118429, 6038, 91947, 7534, 2537, 998, 2…	228	1962	8635	1.2354	0.999404	0.561812	40.8575
GOTERM_MF_FAT	GO:0016832~aldehyde-lyase activity	2	1.62602	0.0809451	229, 8879	91	6	6445	23.6081	1	0.987055	67.795		UP_SEQ_FEATURE	site:Lowers pKa of C-terminal Cys of first active site	2	1.81818	0.060544	10130, 2923	110	5	8783	31.9382	1	0.970261	58.0713		UP_TISSUE	Fibroblast	7	3.00429	0.0422128	3021, 7980, 6908, 3157, 847, 10975, 2191	228	97	8635	2.73309	0.999425	0.525808	41.0057
GOTERM_MF_FAT	GO:0004467~long-chain-fatty-acid-CoA ligase activity	2	1.62602	0.0809451	2180, 2182	91	6	6445	23.6081	1	0.987055	67.795		UP_SEQ_FEATURE	propeptide:N-terminal propeptide	2	1.81818	0.060544	1281, 1278	110	5	8783	31.9382	1	0.970261	58.0713		GOTERM_CC_FAT	GO:0031252~cell leading edge	7	3.00429	0.042419	7430, 50855, 5048, 7852, 2778, 5879, 2191	173	95	6387	2.72035	0.999999	0.480196	44.2385
GOTERM_MF_FAT	GO:0015645~fatty-acid ligase activity	2	1.62602	0.0809451	2180, 2182	91	6	6445	23.6081	1	0.987055	67.795		UP_SEQ_FEATURE	site:Lowers pKa of C-terminal Cys of second active site	2	1.81818	0.060544	10130, 2923	110	5	8783	31.9382	1	0.970261	58.0713		UP_SEQ_FEATURE	repeat:2	7	3.00429	0.0425934	6432, 10618, 6908, 419, 6634, 55603, 2959	230	98	8783	2.72764	1	0.998696	48.5204
GOTERM_BP_FAT	GO:0051216~cartilage development	3	2.43902	0.0827757	2690, 650, 1906	89	37	6782	6.17856	1	0.73237	75.6432		GOTERM_BP_FAT	GO:0030198~extracellular matrix organization	4	3.63636	0.0621741	2006, 1281, 10631, 1278	93	67	6782	4.35372	1	0.910395	64.4394		GOTERM_BP_FAT	GO:0055082~cellular chemical homeostasis	11	4.72103	0.0434245	3263, 2782, 7037, 30061, 7852, 3553, 2537, 2512, 7184, 1906, 4155	182	202	6782	2.02921	1	0.741626	53.1519
GOTERM_CC_FAT	GO:0042175~nuclear envelope-endoplasmic reticulum network	6	4.87805	0.0828964	3481, 23204, 5130, 8879, 653566, 8613	85	177	6387	2.54716	1	0.784758	66.5729		GOTERM_CC_FAT	GO:0032993~protein-DNA complex	3	2.72727	0.0623855	3021, 128312, 8334	88	30	6387	7.25795	1	0.488555	56.1883		GOTERM_BP_FAT	GO:0033273~response to vitamin	5	2.14592	0.0436227	11243, 7037, 3553, 650, 360	182	50	6782	3.72637	1	0.737652	53.3174
GOTERM_BP_FAT	GO:0006357~regulation of transcription from RNA polymerase II promoter	10	8.13008	0.0831181	1050, 10370, 10589, 51586, 23512, 1106, 3398, 4435, 6258, 650	89	410	6782	1.85859	1	0.729811	75.7915		INTERPRO	IPR001375:Peptidase S9, prolyl oligopeptidase active site region	2	1.81818	0.0628346	1803, 2191	105	5	8067	30.7314	1	0.887848	56.6302		GOTERM_BP_FAT	GO:0048705~skeletal system morphogenesis	5	2.14592	0.0436227	2673, 7763, 2690, 8879, 2778	182	50	6782	3.72637	1	0.737652	53.3174
GOTERM_BP_FAT	GO:0051172~negative regulation of nitrogen compound metabolic process	8	6.50407	0.0851547	1050, 10370, 10589, 11176, 23512, 3398, 650, 1906	89	293	6782	2.08061	1	0.734705	76.6556		INTERPRO	IPR001997:Calponin	2	1.81818	0.0628346	1264, 22998	105	5	8067	30.7314	1	0.887848	56.6302		UP_TISSUE	Skin	40	17.1674	0.0439187	132158, 5164, 84271, 5757, 79022, 2052, 1106, 6241, 847, 983, 6319, 55603, 84790, 2959, 3553, 25822, 8879, 7184, 4155, 126321, 6432, 11243, 7763, 653566, 51747, 10933, 10437, 10627, 114885, 80139, 7534, 2537, 71, 567, 1278, 8334, 56925, 5879, 2512, 7385	228	1131	8635	1.33944	0.999578	0.506557	42.2785
UP_TISSUE	Cervix	9	7.31707	0.0854451	5166, 10618, 51586, 54617, 79576, 54939, 1915, 59345, 22949	118	336	8635	1.96012	0.999986	0.975804	64.402		INTERPRO	IPR012335:Thioredoxin fold	4	3.63636	0.0634114	10130, 1192, 2923, 9446	105	71	8067	4.32837	1	0.855226	56.9726		GOTERM_BP_FAT	GO:0007163~establishment or maintenance of cell polarity	4	1.71674	0.0447854	7430, 5048, 998, 1072	182	30	6782	4.9685	1	0.741562	54.2773
GOTERM_BP_FAT	GO:0051783~regulation of nuclear division	3	2.43902	0.0866612	3481, 3553, 1906	89	38	6782	6.01597	1	0.737184	77.2761		INTERPRO	IPR013753:Ras	4	3.63636	0.0634114	388, 387, 5879, 998	105	71	8067	4.32837	1	0.855226	56.9726		KEGG_PATHWAY	hsa04916:Melanogenesis	6	2.57511	0.0449929	2771, 805, 8322, 801, 2778, 7482, 1906	102	56	2873	3.01786	0.99711	0.51849	41.3679
GOTERM_BP_FAT	GO:0007088~regulation of mitosis	3	2.43902	0.0866612	3481, 3553, 1906	89	38	6782	6.01597	1	0.737184	77.2761		BIOCARTA	h_cftrPathway:Cystic fibrosis transmembrane conductance regulator (CFTR) and beta 2 adrenergic receptor (b2AR) pathway	2	1.81818	0.0649855	7430, 2778	17	4	962	28.2941	0.994705	0.407916	50.8728		GOTERM_BP_FAT	GO:0051353~positive regulation of oxidoreductase activity	3	1.28755	0.0455496	3481, 3553, 1906	182	13	6782	8.59932	1	0.742196	54.8981
GOTERM_BP_FAT	GO:0022409~positive regulation of cell-cell adhesion	2	1.62602	0.0874057	10370, 3553	89	7	6782	21.7721	1	0.736404	77.577		BIOCARTA	h_bArrestinPathway:???-arrestins in GPCR Desensitization	2	1.81818	0.0649855	2782, 2778	17	4	962	28.2941	0.994705	0.407916	50.8728		GOTERM_BP_FAT	GO:0051017~actin filament bundle formation	3	1.28755	0.0455496	7430, 2006, 387	182	13	6782	8.59932	1	0.742196	54.8981
GOTERM_BP_FAT	GO:0050995~negative regulation of lipid catabolic process	2	1.62602	0.0874057	3481, 3553	89	7	6782	21.7721	1	0.736404	77.577		BIOCARTA	h_chrebpPathway:ChREBP regulation by carbohydrates and cAMP	2	1.81818	0.0649855	2782, 2778	17	4	962	28.2941	0.994705	0.407916	50.8728		GOTERM_BP_FAT	GO:0051338~regulation of transferase activity	12	5.15021	0.0456543	2771, 3481, 136, 5577, 7852, 2690, 3553, 5879, 998, 1906, 1164, 896	182	232	6782	1.92743	1	0.737671	54.9825
GOTERM_BP_FAT	GO:0046688~response to copper ion	2	1.62602	0.0874057	7037, 229	89	7	6782	21.7721	1	0.736404	77.577		GOTERM_BP_FAT	GO:0007051~spindle organization	3	2.72727	0.0656595	11065, 1164, 6790	93	31	6782	7.05723	1	0.915627	66.5094		UCSC_TFBS	OCT	108	46.3519	0.045754	10130, 84271, 128312, 22872, 7753, 942, 54617, 1106, 7296, 9924, 59345, 55182, 8322, 10618, 25822, 8879, 1827, 57162, 27071, 5176, 23471, 56999, 7482, 54920, 10097, 1278, 10144, 9644, 253738, 23637, 55118, 5757, 22998, 5048, 3512, 2771, 419, 3417, 813, 22862, 56180, 51703, 55101, 2778, 123355, 10933, 136319, 3021, 118429, 2782, 114885, 7534, 83544, 2182, 896, 2052, 5577, 847, 5910, 983, 6319, 388…	227	3589	8618	1.14243	0.999737	0.983778	43.7131
GOTERM_BP_FAT	GO:0032770~positive regulation of monooxygenase activity	2	1.62602	0.0874057	3481, 3553	89	7	6782	21.7721	1	0.736404	77.577		GOTERM_CC_FAT	GO:0030863~cortical cytoskeleton	3	2.72727	0.0661132	7430, 71, 1072	88	31	6387	7.02383	1	0.493903	58.3683		GOTERM_CC_FAT	GO:0032993~protein-DNA complex	4	1.71674	0.0457742	3021, 128312, 8334, 8971	173	30	6387	4.92254	1	0.490914	46.8145
SP_PIR_KEYWORDS	endoplasmic reticulum	11	8.94309	0.0883117	10550, 2180, 813, 6319, 118429, 54920, 2052, 8879, 653566, 23710, 2182	120	455	8790	1.77088	1	0.898349	70.3892		UP_TISSUE	Melanoma	6	5.45455	0.0662445	7430, 2782, 57674, 55970, 7534, 2191	110	172	8635	2.73837	0.999782	0.569604	54.6299		UCSC_TFBS	HLF	96	41.2017	0.0459634	805, 84271, 1191, 801, 27069, 1106, 9924, 59345, 7296, 6871, 11010, 55182, 25822, 1827, 57162, 54623, 1281, 23471, 56999, 7482, 1906, 1278, 10144, 56925, 5216, 253738, 9644, 23637, 55118, 22998, 5048, 1915, 1072, 3512, 2771, 2791, 2274, 3417, 7184, 123036, 51703, 79576, 56180, 30061, 2778, 123355, 10933, 3021, 2180, 7430, 80153, 118429, 83544, 5954, 998, 2182, 2110, 5577, 1050, 55500, 55603, 7852…	227	3142	8618	1.15997	0.999747	0.936737	43.8645
SP_PIR_KEYWORDS	lipid metabolism	4	3.25203	0.0887978	2180, 8879, 6817, 2182	120	78	8790	3.75641	1	0.878493	70.5964		GOTERM_BP_FAT	GO:0002703~regulation of leukocyte mediated immunity	3	2.72727	0.0694357	3263, 1803, 567	93	32	6782	6.83669	1	0.921177	68.6242		UP_SEQ_FEATURE	glycosylation site:O-linked (GalNAc...)	5	2.14592	0.0460222	3263, 55118, 3481, 7037, 1113	230	52	8783	3.67182	1	0.9975	51.2622
SP_PIR_KEYWORDS	transcription initiation	2	1.62602	0.0910334	6908, 2959	120	7	8790	20.9286	1	0.864264	71.532		GOTERM_BP_FAT	GO:0031346~positive regulation of cell projection organization	3	2.72727	0.0694357	387, 5879, 998	93	32	6782	6.83669	1	0.921177	68.6242		GOTERM_BP_FAT	GO:0007346~regulation of mitotic cell cycle	7	3.00429	0.0465131	3481, 11065, 1017, 3553, 998, 1906, 983	182	98	6782	2.6617	1	0.73909	55.6694
SP_PIR_KEYWORDS	Flavoprotein	4	3.25203	0.0914331	1728, 54920, 2110, 7296	120	79	8790	3.70886	1	0.844785	71.6963		GOTERM_BP_FAT	GO:0006334~nucleosome assembly	3	2.72727	0.0694357	3021, 128312, 8334	93	32	6782	6.83669	1	0.921177	68.6242		INTERPRO	IPR007125:Histone core	3	1.28755	0.0466156	3021, 128312, 8334	219	13	8067	8.50053	1	0.99962	49.6646
UCSC_TFBS	NFAT	53	43.0894	0.0915844	55709, 23204, 2110, 54617, 2052, 5577, 27069, 1106, 59345, 11010, 55182, 6319, 147495, 5130, 27071, 7832, 11243, 3398, 56999, 653566, 9684, 80139, 10144, 7385, 253738, 9644, 23637, 55118, 6634, 389610, 30011, 8613, 378938, 3985, 11176, 419, 3417, 3553, 2170, 813, 123036, 51586, 30061, 7763, 2690, 123355, 10933, 2180, 10550, 118429, 114885, 64087, 8702	119	3251	8618	1.18064	1	0.65236	69.232		INTERPRO	IPR000886:Endoplasmic reticulum, targeting sequence	3	2.72727	0.0707307	10130, 5954, 7184	105	34	8067	6.77899	1	0.853916	61.106		GOTERM_BP_FAT	GO:0051094~positive regulation of developmental process	10	4.29185	0.046802	3481, 388, 387, 1191, 942, 5176, 3398, 3553, 2778, 650	182	177	6782	2.1053	1	0.736116	55.8983
UP_TISSUE	Liver	24	19.5122	0.0928719	813, 2052, 5577, 7037, 3157, 1113, 1915, 2690, 6817, 2752, 847, 10993, 3512, 1050, 2180, 3481, 1728, 6319, 10618, 2194, 7390, 7086, 2170, 2512	118	1282	8635	1.36995	0.999995	0.952451	67.6052		GOTERM_BP_FAT	GO:0051726~regulation of cell cycle	7	6.36364	0.0711903	388, 11065, 1017, 998, 1164, 983, 896	93	215	6782	2.37429	1	0.92038	69.5637		GOTERM_CC_FAT	GO:0005624~membrane fraction	20	8.58369	0.0469659	1192, 22862, 51703, 2052, 5577, 18, 5048, 2778, 1798, 653566, 30011, 2771, 2180, 55379, 388, 1803, 368, 5879, 7184, 2182	173	469	6387	1.57437	1	0.484701	47.7026
GOTERM_MF_FAT	GO:0033293~monocarboxylic acid binding	3	2.43902	0.0938014	2170, 1622, 2171	91	37	6445	5.7425	1	0.987066	73.3437		UP_TISSUE	Uterus	20	18.1818	0.0716841	11065, 22872, 51111, 9446, 57674, 5048, 1072, 3021, 55379, 2782, 6867, 1803, 55970, 7534, 71, 1278, 8334, 200916, 998, 1827	110	1061	8635	1.47974	0.999894	0.564709	57.5857		GOTERM_BP_FAT	GO:0048568~embryonic organ development	6	2.57511	0.0470516	1050, 10370, 2673, 4435, 2778, 1906	182	74	6782	3.02138	1	0.732894	56.0951
GOTERM_BP_FAT	GO:0009636~response to toxin	3	2.43902	0.0945926	1728, 2052, 22949	89	40	6782	5.71517	1	0.761331	80.2955		SP_PIR_KEYWORDS	citrullination	2	1.81818	0.0721538	3021, 8334	110	6	8790	26.6364	1	0.454801	62.0362		GOTERM_BP_FAT	GO:0048015~phosphoinositide-mediated signaling	5	2.14592	0.0492451	2782, 11065, 1906, 1164, 6790	182	52	6782	3.58305	1	0.744229	57.7896
GOTERM_BP_FAT	GO:0001890~placenta development	3	2.43902	0.0945926	1050, 10370, 4435	89	40	6782	5.71517	1	0.761331	80.2955		UP_TISSUE	Skin	21	19.0909	0.0723768	6432, 126321, 132158, 5164, 5757, 79022, 6241, 983, 10437, 10627, 7534, 84790, 567, 71, 2537, 1278, 8334, 25822, 56925, 5879, 7184	110	1131	8635	1.45756	0.999903	0.537024	57.9492		PIR_SUPERFAMILY	PIRSF037169:small GTPase, Rho type	3	1.28755	0.0494076	388, 387, 998	129	11	3857	8.15433	0.999211	0.971907	45.042
UCSC_TFBS	RFX1	77	62.6016	0.0979699	55709, 5166, 23204, 84271, 2110, 5577, 1106, 59345, 7296, 55182, 1050, 10589, 6319, 1728, 3481, 10618, 55603, 7852, 5130, 8879, 8971, 222389, 57162, 54623, 27071, 11243, 3398, 6258, 56999, 7482, 10370, 54757, 9684, 54920, 80139, 10144, 7385, 9644, 253738, 23637, 55118, 136, 389610, 9946, 1915, 79726, 30011, 8613, 6283, 378938, 3985, 11176, 368, 6908, 419, 3417, 91978, 2170, 8999, 813, 51586, 7957…	119	5013	8618	1.11238	1	0.656121	71.7833		KEGG_PATHWAY	hsa04520:Adherens junction	4	3.63636	0.0727284	387, 71, 5879, 998	53	54	2873	4.01537	0.999038	0.391161	56.173		UP_SEQ_FEATURE	repeat:3	6	2.57511	0.0501653	6432, 10618, 419, 6634, 55603, 5130	230	77	8783	2.97561	1	0.996339	54.393
GOTERM_BP_FAT	GO:0048754~branching morphogenesis of a tube	3	2.43902	0.0986344	7852, 650, 1906	89	41	6782	5.57577	1	0.77257	81.6851		INTERPRO	IPR001806:Ras GTPase	4	3.63636	0.074546	388, 387, 5879, 998	105	76	8067	4.04361	1	0.839315	63.1123		UP_TISSUE	Fetal thymus	2	0.858369	0.0518886	10618, 5757	228	2	8635	37.8728	0.999901	0.536138	47.898
GOTERM_BP_FAT	GO:0043278~response to morphine	2	1.62602	0.0992593	2690, 3553	89	8	6782	19.0506	1	0.771169	81.8916		INTERPRO	IPR001770:G-protein, gamma subunit	2	1.81818	0.074924	2791, 55970	105	6	8067	25.6095	1	0.811916	63.3058		GOTERM_BP_FAT	GO:0034762~regulation of transmembrane transport	3	1.28755	0.0522283	2771, 3481, 805, 801	182	14	6782	7.98509	1	0.760194	59.9955
GOTERM_BP_FAT	GO:0009410~response to xenobiotic stimulus	2	1.62602	0.0992593	1728, 6283	89	8	6782	19.0506	1	0.771169	81.8916		INTERPRO	IPR015898:G-protein, gamma-like subunit	2	1.81818	0.074924	2791, 55970	105	6	8067	25.6095	1	0.811916	63.3058		GOTERM_BP_FAT	GO:0022898~regulation of transmembrane transporter activity	3	1.28755	0.0522283	2771, 3481, 805, 801	182	14	6782	7.98509	1	0.760194	59.9955
GOTERM_BP_FAT	GO:0014072~response to isoquinoline alkaloid	2	1.62602	0.0992593	2690, 3553	89	8	6782	19.0506	1	0.771169	81.8916		GOTERM_BP_FAT	GO:0031497~chromatin assembly	3	2.72727	0.0771951	3021, 128312, 8334	93	34	6782	6.43454	1	0.93103	72.5829		GOTERM_MF_FAT	GO:0050662~coenzyme binding	8	3.43348	0.0522812	1728, 54920, 2110, 9946, 3417, 7296, 847, 1622	174	126	6445	2.35176	1	0.933379	53.3626
														GOTERM_BP_FAT	GO:0008015~blood circulation	5	4.54545	0.0777456	2006, 18, 70, 1278, 1827	93	119	6782	3.06406	1	0.927133	72.8452		GOTERM_CC_FAT	GO:0031988~membrane-bounded vesicle	17	7.29614	0.0522871	10130, 813, 2923, 22862, 1191, 22872, 11243, 5176, 7037, 30061, 650, 10618, 2194, 7534, 3553, 5879, 7184	173	383	6387	1.63871	1	0.508029	51.5032
														GOTERM_BP_FAT	GO:0003013~circulatory system process	5	4.54545	0.0777456	2006, 18, 70, 1278, 1827	93	119	6782	3.06406	1	0.927133	72.8452		GOTERM_BP_FAT	GO:0006334~nucleosome assembly	4	1.71674	0.0526556	3021, 128312, 8334, 8971	182	32	6782	4.65797	1	0.758269	60.3025
														UP_TISSUE	Colon	14	12.7273	0.078589	51111, 51703, 146802, 5048, 9060, 6790, 3021, 7430, 1803, 387, 7534, 25822, 5879, 5216	110	670	8635	1.6403	0.999958	0.539028	61.0843		GOTERM_MF_FAT	GO:0004287~prolyl oligopeptidase activity	2	0.858369	0.0529686	1803, 2191	174	2	6445	37.0402	1	0.915483	53.8408
														GOTERM_BP_FAT	GO:0007213~muscarinic acetylcholine receptor signaling pathway	2	1.81818	0.0787091	2771, 2782	93	6	6782	24.3082	1	0.92432	73.2986		GOTERM_MF_FAT	GO:0004314~[acyl-carrier-protein] S-malonyltransferase activity	2	0.858369	0.0529686	2194, 27349	174	2	6445	37.0402	1	0.915483	53.8408
														GOTERM_BP_FAT	GO:0021799~cerebral cortex radially oriented cell migration	2	1.81818	0.0787091	5048, 5879	93	6	6782	24.3082	1	0.92432	73.2986		GOTERM_MF_FAT	GO:0016420~malonyltransferase activity	2	0.858369	0.0529686	2194, 27349	174	2	6445	37.0402	1	0.915483	53.8408
														GOTERM_BP_FAT	GO:0032413~negative regulation of ion transmembrane transporter activity	2	1.81818	0.0787091	2771, 805, 801	93	6	6782	24.3082	1	0.92432	73.2986		GOTERM_MF_FAT	GO:0004740~pyruvate dehydrogenase (acetyl-transferring) kinase activity	2	0.858369	0.0529686	5166, 5164	174	2	6445	37.0402	1	0.915483	53.8408
														GOTERM_BP_FAT	GO:0043551~regulation of phosphoinositide 3-kinase activity	2	1.81818	0.0787091	5879, 998	93	6	6782	24.3082	1	0.92432	73.2986		GOTERM_MF_FAT	GO:0004312~fatty-acid synthase activity	2	0.858369	0.0529686	2194, 27349	174	2	6445	37.0402	1	0.915483	53.8408
														GOTERM_BP_FAT	GO:0043552~positive regulation of phosphoinositide 3-kinase activity	2	1.81818	0.0787091	5879, 998	93	6	6782	24.3082	1	0.92432	73.2986		GOTERM_MF_FAT	GO:0016419~S-malonyltransferase activity	2	0.858369	0.0529686	2194, 27349	174	2	6445	37.0402	1	0.915483	53.8408
														GOTERM_MF_FAT	GO:0000166~nucleotide binding	23	20.9091	0.0788208	6432, 132158, 5164, 11065, 51703, 57674, 1017, 9060, 2778, 6790, 983, 9704, 2771, 10097, 388, 387, 84790, 70, 71, 3068, 5879, 7184, 998	83	1284	6445	1.39094	1	0.849799	65.6727		GOTERM_MF_FAT	GO:0004274~dipeptidyl-peptidase IV activity	2	0.858369	0.0529686	1803, 2191	174	2	6445	37.0402	1	0.915483	53.8408
														GOTERM_MF_FAT	GO:0017076~purine nucleotide binding	20	18.1818	0.0804467	132158, 5164, 11065, 51703, 1017, 9060, 2778, 6790, 983, 9704, 2771, 10097, 388, 387, 70, 84790, 71, 5879, 7184, 998	83	1077	6445	1.44198	1	0.830549	66.4535		GOTERM_BP_FAT	GO:0043066~negative regulation of apoptosis	12	5.15021	0.0531065	10370, 3481, 7832, 387, 1191, 7534, 3553, 2537, 847, 7184, 983, 1072	182	238	6782	1.87884	1	0.756541	60.624
														BIOCARTA	h_salmonellaPathway:How does salmonella hijack a cell	2	1.81818	0.0806016	5879, 998	17	5	962	22.6353	0.998577	0.448928	58.8898		INTERPRO	IPR014043:Acyl transferase	2	0.858369	0.0533203	2194, 27349	219	2	8067	36.8356	1	0.998865	54.5223
														GOTERM_BP_FAT	GO:0055002~striated muscle cell development	3	2.72727	0.0811732	70, 71, 1827	93	35	6782	6.25069	1	0.925386	74.426		INTERPRO	IPR007593:Interferon-induced transmembrane protein	2	0.858369	0.0533203	10410, 8519	219	2	8067	36.8356	1	0.998865	54.5223
														SP_PIR_KEYWORDS	Proto-oncogene	5	4.54545	0.0830432	387, 22872, 57674, 2778, 5879	110	133	8790	3.0041	1	0.493168	67.4117		INTERPRO	IPR001227:Acyl transferase region	2	0.858369	0.0533203	2194, 27349	219	2	8067	36.8356	1	0.998865	54.5223
														SP_PIR_KEYWORDS	nucleotide binding	4	3.63636	0.0837238	2771, 2778, 5879, 998	110	83	8790	3.85104	1	0.485201	67.7231		INTERPRO	IPR011025:G protein alpha subunit, helical insertion	2	0.858369	0.0533203	2771, 2778	219	2	8067	36.8356	1	0.998865	54.5223
														UP_SEQ_FEATURE	propeptide:C-terminal propeptide	2	1.81818	0.0837316	1281, 1278	110	7	8783	22.813	1	0.986522	70.3888		GOTERM_BP_FAT	GO:0055080~cation homeostasis	9	3.86266	0.0533393	3263, 2782, 7037, 30061, 7852, 3553, 2512, 7184, 1906	182	154	6782	2.17775	1	0.753401	60.7889
														SMART	SM00224:GGL	2	1.81818	0.0846829	2791, 55970	64	6	4306	22.4271	0.994596	0.824515	58.6705		INTERPRO	IPR000873:AMP-dependent synthetase and ligase	3	1.28755	0.0534375	2180, 51703, 2182	219	14	8067	7.89335	1	0.995647	54.6032
														GOTERM_BP_FAT	GO:0065004~protein-DNA complex assembly	3	2.72727	0.0852138	3021, 128312, 8334	93	36	6782	6.07706	1	0.930089	76.1784		SP_PIR_KEYWORDS	actin binding	4	1.71674	0.0536815	7430, 1264, 5216, 1072	230	33	8790	4.63241	1	0.640151	53.5353
														GOTERM_BP_FAT	GO:0055001~muscle cell development	3	2.72727	0.0852138	70, 71, 1827	93	36	6782	6.07706	1	0.930089	76.1784		GOTERM_BP_FAT	GO:0060348~bone development	6	2.57511	0.0542009	3481, 2274, 11243, 2690, 2778, 650	182	77	6782	2.90367	1	0.754454	61.3941
														GOTERM_BP_FAT	GO:0051592~response to calcium ion	3	2.72727	0.0852138	805, 22872, 801, 71	93	36	6782	6.07706	1	0.930089	76.1784		GOTERM_BP_FAT	GO:0015980~energy derivation by oxidation of organic compounds	7	3.00429	0.0546185	2673, 5501, 3417, 2778, 847, 10975, 7385	182	102	6782	2.55732	1	0.752607	61.6842
														GOTERM_MF_FAT	GO:0008239~dipeptidyl-peptidase activity	2	1.81818	0.0857715	1803, 2191	83	7	6445	22.1859	1	0.826592	68.8971		SMART	SM00387:HATPase_c	3	1.28755	0.0546839	5166, 5164, 7184	111	15	4306	7.75856	0.996586	0.941569	46.4927
														KEGG_PATHWAY	hsa04270:Vascular smooth muscle contraction	4	3.63636	0.0860873	805, 387, 5501, 801, 2778	53	58	2873	3.73845	0.999747	0.424274	62.5984		SMART	SM00268:ACTIN	3	1.28755	0.0546839	10097, 70, 71	111	15	4306	7.75856	0.996586	0.941569	46.4927
														PIR_SUPERFAMILY	PIRSF002255:collagen alpha 1(I) chain	2	1.81818	0.0863473	1281, 1278	70	5	3857	22.04	0.998358	0.722609	60.8312		GOTERM_BP_FAT	GO:0043069~negative regulation of programmed cell death	12	5.15021	0.0557628	10370, 3481, 7832, 387, 1191, 7534, 3553, 2537, 847, 7184, 983, 1072	182	240	6782	1.86319	1	0.755458	62.4686
														INTERPRO	IPR005788:Disulphide isomerase	2	1.81818	0.086859	10130, 2923	105	7	8067	21.951	1	0.83254	68.9545		BIOCARTA	h_akapCentrosomePathway:Protein Kinase A at the Centrosome	3	1.28755	0.0559901	387, 5577, 983	39	10	962	7.4	0.997899	0.95416	47.6736
														GOTERM_BP_FAT	GO:0051094~positive regulation of developmental process	6	5.45455	0.0919518	388, 387, 1191, 942, 5176, 2778	93	177	6782	2.47202	1	0.939755	78.8527		SP_PIR_KEYWORDS	nucleosome core	3	1.28755	0.0567843	3021, 128312, 8334	230	15	8790	7.64348	1	0.644306	55.6074
														UCSC_TFBS	AP2	34	30.9091	0.0948453	3263, 50855, 2006, 805, 5757, 1191, 22998, 801, 18, 5048, 9924, 1072, 2791, 2771, 84886, 6867, 388, 387, 84790, 25822, 7184, 6925, 23243, 5118, 9446, 1017, 55101, 2778, 3021, 58527, 84333, 71, 1164, 65108, 896	108	2144	8618	1.26543	1	1	70.5602		GOTERM_BP_FAT	GO:0007266~Rho protein signal transduction	4	1.71674	0.0568241	388, 387, 1278, 1072	182	33	6782	4.51682	1	0.757695	63.1826
														SP_PIR_KEYWORDS	redox-active disulfide	2	1.81818	0.0950394	10130, 2923	110	8	8790	19.9773	1	0.520668	72.515		UP_TISSUE	Mammary gland	12	5.15021	0.0569193	3263, 23637, 2771, 6319, 51111, 54939, 7296, 1915, 2170, 79726, 1827, 6790	228	244	8635	1.8626	0.99996	0.541537	51.1816
														UP_SEQ_FEATURE	site:Contributes to redox potential value	2	1.81818	0.0951119	10130, 2923	110	8	8783	19.9614	1	0.987416	75.1163		GOTERM_BP_FAT	GO:0060548~negative regulation of cell death	12	5.15021	0.0571238	10370, 3481, 7832, 387, 1191, 7534, 3553, 2537, 847, 7184, 983, 1072	182	241	6782	1.85546	1	0.755177	63.3819
														GOTERM_BP_FAT	GO:0009719~response to endogenous stimulus	8	7.27273	0.0952296	2791, 2782, 2274, 55970, 2778, 1827, 1072, 6790	93	288	6782	2.02569	1	0.941782	80.0493		SP_PIR_KEYWORDS	transducer	9	3.86266	0.0575717	2771, 2791, 8322, 2782, 136, 55970, 7852, 59345, 2778	230	160	8790	2.14973	1	0.633174	56.1195
														UP_TISSUE	Placenta	32	29.0909	0.0957438	10130, 2006, 805, 22872, 801, 1072, 2274, 387, 1803, 10631, 2191, 6432, 1281, 5118, 1264, 2923, 22862, 51111, 9446, 1017, 7430, 7980, 80153, 10627, 6038, 5501, 7534, 71, 2537, 1278, 998, 5216, 896	110	1962	8635	1.28033	0.999996	0.586962	68.6661		GOTERM_CC_FAT	GO:0031982~vesicle	19	8.15451	0.057973	10130, 813, 2923, 22862, 1191, 22872, 11243, 5176, 7037, 30061, 2778, 650, 30011, 10618, 2194, 7534, 3553, 5879, 7184	173	450	6387	1.55881	1	0.531053	55.2806
														BIOCARTA	h_rbPathway:RB Tumor Suppressor/Checkpoint Signaling in response to DNA damage	2	1.81818	0.095973	1017, 983	17	6	962	18.8627	0.999618	0.480986	65.605		PIR_SUPERFAMILY	PIRSF002337:Actin	3	1.28755	0.058028	10097, 70, 71	129	12	3857	7.47481	0.999782	0.939774	50.6495
														GOTERM_BP_FAT	GO:0042692~muscle cell differentiation	4	3.63636	0.0969871	136319, 70, 71, 1827	93	81	6782	3.60122	1	0.940975	80.6644		SP_PIR_KEYWORDS	nucleotide-binding	34	14.5923	0.0586445	5166, 132158, 5164, 54617, 5577, 1106, 1915, 983, 6790, 3985, 2771, 388, 387, 368, 55500, 84790, 7184, 8999, 11065, 51703, 1017, 9060, 2752, 2778, 9704, 2180, 10097, 64087, 70, 71, 3068, 5879, 998, 2182	230	961	8790	1.35212	1	0.624517	56.8083
														GOTERM_BP_FAT	GO:0014706~striated muscle tissue development	4	3.63636	0.0969871	2006, 387, 70, 1827	93	81	6782	3.60122	1	0.940975	80.6644		GOTERM_BP_FAT	GO:0022407~regulation of cell-cell adhesion	3	1.28755	0.0592305	10370, 1803, 3553	182	15	6782	7.45275	1	0.763658	64.7545
														GOTERM_BP_FAT	GO:0000279~M phase	6	5.45455	0.0970745	11065, 1017, 5048, 1164, 983, 6790	93	180	6782	2.43082	1	0.937125	80.6946		KEGG_PATHWAY	hsa04360:Axon guidance	7	3.00429	0.0600611	3985, 2771, 387, 7852, 5879, 998, 1072	102	80	2873	2.46458	0.999617	0.582741	51.2432
														GOTERM_BP_FAT	GO:0034728~nucleosome organization	3	2.72727	0.0976861	3021, 128312, 8334	93	39	6782	5.60959	1	0.934235	80.9041		INTERPRO	IPR004000:Actin/actin-like	3	1.28755	0.0605872	10097, 70, 71	219	15	8067	7.36712	1	0.994237	59.2925
														INTERPRO	IPR004001:Actin, conserved site	2	1.81818	0.0986415	70, 71	105	8	8067	19.2071	1	0.848219	73.7342		INTERPRO	IPR003594:ATP-binding region, ATPase-like	3	1.28755	0.0605872	5166, 5164, 7184	219	15	8067	7.36712	1	0.994237	59.2925
														UCSC_TFBS	MEIS1BHOXA9	57	51.8182	0.0999844	805, 1192, 942, 801, 55845, 57674, 9924, 6871, 6867, 387, 2673, 25822, 2191, 6925, 1281, 9446, 2670, 9060, 23471, 10437, 84333, 70, 1278, 56925, 5879, 5216, 22998, 6241, 5048, 18, 1072, 2771, 84886, 1803, 2274, 55970, 84790, 7184, 126321, 23243, 6432, 22862, 2923, 11065, 51111, 1017, 2778, 136319, 7430, 80153, 2782, 6038, 7534, 567, 5954, 3068, 998, 896	108	3941	8618	1.15412	1	0.999906	72.5469		UCSC_TFBS	FOXO4	125	53.6481	0.0609376	10130, 805, 84271, 5164, 128312, 22872, 54617, 801, 57674, 1106, 7296, 9924, 6871, 55182, 23710, 1728, 3481, 8322, 147495, 6867, 2959, 1827, 57162, 27071, 54623, 23471, 1798, 56999, 7482, 1906, 10627, 10097, 84333, 1278, 56925, 10144, 5216, 9644, 253738, 23637, 55118, 79022, 5757, 22998, 389610, 1915, 1072, 2771, 2274, 419, 123036, 813, 1264, 22862, 51586, 51111, 56180, 30061, 229, 54939, 2778, 1…	227	4272	8618	1.11086	0.999984	0.937114	53.7697
																												GOTERM_BP_FAT	GO:0031497~chromatin assembly	4	1.71674	0.0611444	3021, 128312, 8334, 8971	182	34	6782	4.38397	1	0.770576	65.9594
																												GOTERM_BP_FAT	GO:0031401~positive regulation of protein modification process	8	3.43348	0.0625529	3263, 3481, 11065, 2690, 3553, 650, 983, 896	182	132	6782	2.25841	1	0.774365	66.8212
																												GOTERM_CC_FAT	GO:0005813~centrosome	8	3.43348	0.0628066	23637, 805, 6867, 801, 229, 5048, 84333, 91978, 6790	173	131	6387	2.2546	1	0.546546	58.2755
																												UCSC_TFBS	SRY	98	42.0601	0.0628422	5166, 10130, 805, 22872, 7753, 942, 54617, 801, 1106, 9924, 55182, 3481, 8322, 6867, 57162, 54623, 1281, 5176, 23471, 56999, 10097, 84333, 1278, 10144, 5216, 253738, 9644, 23637, 22998, 389610, 5048, 1915, 2274, 3417, 7184, 813, 22862, 51111, 79576, 56180, 4435, 229, 123355, 10933, 3021, 7430, 80153, 118429, 58527, 114885, 5954, 998, 2182, 23204, 2110, 5577, 5910, 1050, 6319, 388, 55603, 7852, 51…	227	3258	8618	1.14197	0.999989	0.898186	54.9072
																												UP_SEQ_FEATURE	disulfide bond	37	15.8798	0.0634613	3263, 55118, 10130, 2006, 1192, 1191, 942, 136, 7296, 3512, 3481, 8322, 10631, 1803, 419, 7852, 5130, 7184, 2171, 2191, 5222, 1281, 5118, 2923, 11243, 7037, 1113, 2690, 650, 56999, 1906, 10437, 7980, 118429, 6038, 567, 8702	230	1070	8783	1.32048	1	0.998076	63.2177
																												PIR_SUPERFAMILY	PIRSF000718:branched-chain alpha-keto acid dehydrogenase kinase	2	0.858369	0.0652798	5166, 5164	129	2	3857	29.8992	0.999927	0.907418	54.9556
																												PIR_SUPERFAMILY	PIRSF016581:interferon-induced transmembrane protein	2	0.858369	0.0652798	10410, 8519	129	2	3857	29.8992	0.999927	0.907418	54.9556
																												GOTERM_BP_FAT	GO:0001666~response to hypoxia	7	3.00429	0.065885	10370, 1803, 7037, 18, 7852, 7184, 1906	182	107	6782	2.43781	1	0.788172	68.7788
																												GOTERM_BP_FAT	GO:0001892~embryonic placenta development	3	1.28755	0.0665343	1050, 10370, 4435	182	16	6782	6.98695	1	0.787571	69.1475
																												GOTERM_BP_FAT	GO:0042098~T cell proliferation	3	1.28755	0.0665343	942, 7852, 896	182	16	6782	6.98695	1	0.787571	69.1475
																												BIOCARTA	h_CCR3Pathway:CCR3 signaling in Eosinophils	3	1.28755	0.0667561	2782, 387, 2778	39	11	962	6.72727	0.999384	0.91492	54.0032
																												GOTERM_MF_FAT	GO:0017022~myosin binding	3	1.28755	0.0672018	387, 7852, 70	174	16	6445	6.94504	1	0.943369	62.7748
																												GOTERM_BP_FAT	GO:0050801~ion homeostasis	11	4.72103	0.0676943	3263, 2782, 7037, 30061, 7852, 3553, 2537, 2512, 7184, 1906, 4155	182	219	6782	1.87169	1	0.789564	69.7958
																												SP_PIR_KEYWORDS	Signal-anchor	10	4.29185	0.0686624	2180, 55379, 1803, 51703, 2052, 7037, 8879, 8702, 2191, 2182	230	195	8790	1.95987	1	0.669397	62.7734
																												GOTERM_BP_FAT	GO:0009967~positive regulation of signal transduction	10	4.29185	0.0698022	3263, 10370, 3481, 387, 4435, 2690, 3553, 650, 847, 5879	182	191	6782	1.95098	1	0.796114	70.9412
																												GOTERM_BP_FAT	GO:0055114~oxidation reduction	17	7.29614	0.069892	2110, 9946, 6241, 7296, 847, 10975, 22949, 10437, 1728, 6319, 2194, 54920, 340811, 3417, 2512, 7385, 1534	182	402	6782	1.57583	1	0.792788	70.9891
																												GOTERM_BP_FAT	GO:0051592~response to calcium ion	4	1.71674	0.0702288	805, 22872, 801, 71, 360	182	36	6782	4.14042	1	0.790683	71.1679
																												GOTERM_BP_FAT	GO:0065004~protein-DNA complex assembly	4	1.71674	0.0702288	3021, 128312, 8334, 8971	182	36	6782	4.14042	1	0.790683	71.1679
																												UP_TISSUE	Skin fibroblast	3	1.28755	0.0722365	2006, 1281, 6925	228	17	8635	6.68344	0.999998	0.60407	60.0453
																												UCSC_TFBS	FREAC7	109	46.7811	0.0727451	10130, 805, 23512, 54617, 801, 1106, 27069, 57674, 9924, 6871, 55182, 23710, 1728, 3481, 8322, 2959, 8879, 1827, 57162, 27071, 54623, 1281, 9446, 56999, 7482, 1906, 54920, 1278, 10144, 9644, 253738, 23637, 55118, 79022, 5757, 22998, 389610, 5048, 18, 1072, 2274, 419, 3417, 7184, 813, 22862, 56180, 4435, 229, 2778, 123355, 10933, 136319, 2180, 3021, 80153, 118429, 58527, 7534, 64087, 83544, 2182, …	227	3691	8618	1.12115	0.999998	0.890896	60.4184
																												SP_PIR_KEYWORDS	disulfide bond	38	16.309	0.0740048	3263, 55118, 10130, 2006, 1192, 1191, 942, 136, 7296, 3512, 3481, 8322, 10631, 1803, 419, 7852, 5130, 7184, 2171, 2191, 5222, 1281, 5118, 2923, 11243, 7037, 1113, 2690, 650, 56999, 1906, 10437, 7980, 118429, 6038, 5501, 567, 8702	230	1120	8790	1.29666	1	0.68347	65.6326
																												GOTERM_BP_FAT	GO:0045840~positive regulation of mitosis	3	1.28755	0.074119	3481, 3553, 1906	182	17	6782	6.57595	1	0.80512	73.1605
																												GOTERM_BP_FAT	GO:0002824~positive regulation of adaptive immune response based on somatic recombination of immune receptors built from immunoglobulin superfamily domains	3	1.28755	0.074119	3263, 567, 3553	182	17	6782	6.57595	1	0.80512	73.1605
																												GOTERM_BP_FAT	GO:0051785~positive regulation of nuclear division	3	1.28755	0.074119	3481, 3553, 1906	182	17	6782	6.57595	1	0.80512	73.1605
																												SP_PIR_KEYWORDS	iron	9	3.86266	0.0741763	3263, 6319, 2110, 5501, 30061, 6241, 847, 2512, 1534	230	169	8790	2.03525	1	0.670573	65.7209
																												GOTERM_BP_FAT	GO:0000902~cell morphogenesis	10	4.29185	0.0745926	7430, 387, 1191, 5048, 7852, 4435, 650, 5879, 998, 1072	182	194	6782	1.92081	1	0.803668	73.394
																												GOTERM_BP_FAT	GO:0032956~regulation of actin cytoskeleton organization	5	2.14592	0.0755034	2006, 387, 5879, 1906, 1072	182	60	6782	3.10531	1	0.80417	73.8377
																												GOTERM_CC_FAT	GO:0005792~microsome	8	3.43348	0.0759259	2180, 55379, 51703, 2052, 653566, 1798, 7184, 2182	173	137	6387	2.15586	1	0.604294	65.4944
																												SP_PIR_KEYWORDS	skin	2	0.858369	0.0761469	1281, 1278	230	3	8790	25.4783	1	0.667244	66.7207
																												GOTERM_BP_FAT	GO:0060537~muscle tissue development	6	2.57511	0.076179	2006, 387, 7763, 70, 6258, 1827	182	85	6782	2.63038	1	0.803639	74.1623
																												UP_SEQ_FEATURE	binding site:Fatty acid	2	0.858369	0.076206	2170, 2171	230	3	8783	25.458	1	0.998793	70.1555
																												UP_SEQ_FEATURE	domain:Histidine kinase	2	0.858369	0.076206	5166, 5164	230	3	8783	25.458	1	0.998793	70.1555
																												GOTERM_BP_FAT	GO:0045892~negative regulation of transcription, DNA-dependent	10	4.29185	0.0762795	1050, 10370, 10589, 11176, 7753, 23512, 10865, 3398, 650, 6925	182	195	6782	1.91096	1	0.800613	74.2103
																												GOTERM_CC_FAT	GO:0043228~non-membrane-bounded organelle	49	21.03	0.0774152	805, 5164, 23512, 128312, 801, 1106, 55845, 6871, 23710, 983, 27238, 55379, 10618, 6867, 387, 8971, 11243, 2670, 3398, 10370, 10627, 10097, 84333, 70, 71, 200916, 2512, 5216, 9644, 23637, 6634, 5048, 30011, 6283, 6790, 1072, 11176, 2274, 84790, 91978, 51111, 79576, 1017, 229, 10933, 3021, 7430, 7534, 8334, 1534	173	1473	6387	1.22813	1	0.598375	66.2363
																												GOTERM_CC_FAT	GO:0043232~intracellular non-membrane-bounded organelle	49	21.03	0.0774152	805, 5164, 23512, 128312, 801, 1106, 55845, 6871, 23710, 983, 27238, 55379, 10618, 6867, 387, 8971, 11243, 2670, 3398, 10370, 10627, 10097, 84333, 70, 71, 200916, 2512, 5216, 9644, 23637, 6634, 5048, 30011, 6283, 6790, 1072, 11176, 2274, 84790, 91978, 51111, 79576, 1017, 229, 10933, 3021, 7430, 7534, 8334, 1534	173	1473	6387	1.22813	1	0.598375	66.2363
																												GOTERM_BP_FAT	GO:0006954~inflammatory response	9	3.86266	0.0777761	3481, 1191, 7037, 7534, 7852, 3553, 650, 5879, 6283	182	167	6782	2.00823	1	0.80367	74.9148
																												GOTERM_BP_FAT	GO:0018106~peptidyl-histidine phosphorylation	2	0.858369	0.0779583	5166, 5164	182	3	6782	24.8425	1	0.80106	74.9993
																												GOTERM_BP_FAT	GO:0010761~fibroblast migration	2	0.858369	0.0779583	7763, 8879	182	3	6782	24.8425	1	0.80106	74.9993
																												BIOCARTA	h_ucalpainPathway:uCalpain and friends in Cell spread	3	1.28755	0.0781505	7430, 387, 5879	39	12	962	6.16667	0.999835	0.886589	59.9357
																												UCSC_TFBS	NKX25	144	61.8026	0.0781821	2006, 5166, 805, 5164, 1192, 128312, 7753, 22872, 54617, 801, 1106, 6871, 7296, 9924, 59345, 55182, 55379, 10618, 8322, 147495, 6867, 2959, 25822, 8879, 1827, 57162, 54623, 1281, 5176, 56999, 2752, 7482, 1906, 10097, 54920, 84333, 1278, 10144, 56925, 9644, 253738, 23637, 55118, 79022, 5757, 22998, 389610, 5048, 1072, 3512, 2771, 2274, 3417, 91978, 813, 6273, 22862, 51111, 56180, 79576, 51703, 300…	227	5040	8618	1.08471	0.999999	0.870855	63.1742
																												GOTERM_MF_FAT	GO:0016722~oxidoreductase activity, oxidizing metal ions	2	0.858369	0.0783972	2110, 1534	174	3	6445	24.6935	1	0.954441	68.642
																												GOTERM_BP_FAT	GO:0070482~response to oxygen levels	7	3.00429	0.0784167	10370, 1803, 7037, 18, 7852, 7184, 1906	182	112	6782	2.32898	1	0.799657	75.2107
																												GOTERM_BP_FAT	GO:0051130~positive regulation of cellular component organization	7	3.00429	0.0784167	3481, 387, 3553, 5879, 998, 1906, 1072	182	112	6782	2.32898	1	0.799657	75.2107
																												GOTERM_CC_FAT	GO:0042587~glycogen granule	2	0.858369	0.078645	2194, 5130	173	3	6387	24.6127	1	0.591539	66.8378
																												SP_PIR_KEYWORDS	prenylated cysteine	3	1.28755	0.0786663	2791, 5879, 998	230	18	8790	6.36957	1	0.666807	67.9594
																												INTERPRO	IPR018955:Branched-chain alpha-ketoacid dehydrogenase kinase/Pyruvate dehydrogenase kinase, mitochondrial	2	0.858369	0.0789094	5166, 5164	219	3	8067	24.5571	1	0.99701	69.3334
																												INTERPRO	IPR007576:CITED	2	0.858369	0.0789094	10370, 4435	219	3	8067	24.5571	1	0.99701	69.3334
																												INTERPRO	IPR002469:Peptidase S9B, dipeptidylpeptidase IV N-terminal	2	0.858369	0.0789094	1803, 2191	219	3	8067	24.5571	1	0.99701	69.3334
																												INTERPRO	IPR005467:Signal transduction histidine kinase, core	2	0.858369	0.0789094	5166, 5164	219	3	8067	24.5571	1	0.99701	69.3334
																												GOTERM_BP_FAT	GO:0043406~positive regulation of MAP kinase activity	5	2.14592	0.0791988	136, 7852, 2690, 3553, 1906	182	61	6782	3.0544	1	0.79965	75.5676
																												GOTERM_BP_FAT	GO:0008217~regulation of blood pressure	5	2.14592	0.0791988	18, 70, 1113, 1278, 1906	182	61	6782	3.0544	1	0.79965	75.5676
																												GOTERM_BP_FAT	GO:0051783~regulation of nuclear division	4	1.71674	0.0798832	3481, 3553, 998, 1906	182	38	6782	3.9225	1	0.799236	75.8759
																												GOTERM_BP_FAT	GO:0007088~regulation of mitosis	4	1.71674	0.0798832	3481, 3553, 998, 1906	182	38	6782	3.9225	1	0.799236	75.8759
																												KEGG_PATHWAY	hsa05322:Systemic lupus erythematosus	5	2.14592	0.0810558	3021, 942, 128312, 6634, 8334	102	47	2873	2.99645	0.999978	0.6582	62.4801
																												GOTERM_BP_FAT	GO:0009611~response to wounding	13	5.5794	0.0815713	1281, 1191, 7037, 9060, 650, 6283, 136319, 3481, 7980, 7534, 7852, 3553, 5879	182	287	6782	1.6879	1	0.802983	76.6208
																												GOTERM_BP_FAT	GO:0002821~positive regulation of adaptive immune response	3	1.28755	0.0819645	3263, 567, 3553	182	18	6782	6.21062	1	0.80137	76.7912
																												GOTERM_BP_FAT	GO:0032409~regulation of transporter activity	3	1.28755	0.0819645	2771, 3481, 805, 801	182	18	6782	6.21062	1	0.80137	76.7912
																												GOTERM_BP_FAT	GO:0002708~positive regulation of lymphocyte mediated immunity	3	1.28755	0.0819645	3263, 567, 3553	182	18	6782	6.21062	1	0.80137	76.7912
																												GOTERM_BP_FAT	GO:0045429~positive regulation of nitric oxide biosynthetic process	3	1.28755	0.0819645	3481, 3553, 1906	182	18	6782	6.21062	1	0.80137	76.7912
																												GOTERM_BP_FAT	GO:0002705~positive regulation of leukocyte mediated immunity	3	1.28755	0.0819645	3263, 567, 3553	182	18	6782	6.21062	1	0.80137	76.7912
																												GOTERM_BP_FAT	GO:0016477~cell migration	9	3.86266	0.0819943	6273, 5048, 7852, 7763, 3553, 8879, 8613, 5879, 1072	182	169	6782	1.98446	1	0.798289	76.804
																												GOTERM_BP_FAT	GO:0006916~anti-apoptosis	8	3.43348	0.0825457	10370, 1191, 7534, 3553, 2537, 7184, 983, 1072	182	141	6782	2.11425	1	0.797366	77.0408
																												GOTERM_BP_FAT	GO:0032970~regulation of actin filament-based process	5	2.14592	0.082983	2006, 387, 5879, 1906, 1072	182	62	6782	3.00514	1	0.795994	77.227
																												UCSC_TFBS	HNF1	125	53.6481	0.083141	2006, 5166, 10130, 805, 1192, 84271, 128312, 22872, 801, 57674, 1106, 7296, 9924, 59345, 6871, 55182, 10993, 23710, 3481, 8322, 10618, 6867, 8879, 1827, 57162, 54623, 1281, 9446, 5176, 23471, 56999, 7482, 1906, 84333, 1278, 56925, 10144, 9644, 253738, 23637, 55118, 22998, 389610, 18, 1915, 2791, 2274, 419, 3417, 84790, 2171, 7184, 6273, 22862, 51111, 56180, 51703, 79576, 30061, 229, 4435, 123355,…	227	4318	8618	1.09903	1	0.851866	65.5329
																												GOTERM_CC_FAT	GO:0005789~endoplasmic reticulum membrane	9	3.86266	0.083284	3481, 23204, 23471, 5130, 8879, 653566, 1798, 8613, 7184	173	168	6387	1.97781	1	0.601023	69.0185
																												GOTERM_BP_FAT	GO:0034728~nucleosome organization	4	1.71674	0.0849155	3021, 128312, 8334, 8971	182	39	6782	3.82192	1	0.800643	78.033
																												GOTERM_BP_FAT	GO:0043603~cellular amide metabolic process	4	1.71674	0.0849155	1050, 3417, 229, 2690	182	39	6782	3.82192	1	0.800643	78.033
																												UCSC_TFBS	NKX61	99	42.4893	0.0851583	10130, 805, 1192, 22872, 942, 54617, 801, 1106, 59345, 6871, 55182, 3481, 8322, 6867, 2959, 8879, 1622, 1827, 57162, 27071, 1281, 1798, 56999, 10097, 1278, 10144, 253738, 23637, 55118, 22998, 5048, 3512, 419, 3417, 7184, 813, 123036, 22862, 51111, 51703, 56180, 4435, 1113, 123355, 10933, 136319, 3021, 118429, 64087, 83544, 5954, 998, 896, 23204, 5577, 847, 5910, 1050, 387, 2673, 7390, 7852, 5130,…	227	3339	8618	1.12564	1	0.824572	66.452
																												GOTERM_BP_FAT	GO:0051253~negative regulation of RNA metabolic process	10	4.29185	0.0857346	1050, 10370, 10589, 11176, 7753, 23512, 10865, 3398, 650, 6925	182	200	6782	1.86319	1	0.800795	78.3664
																												SP_PIR_KEYWORDS	cardiac muscle	3	1.28755	0.0864596	2274, 70, 2170	230	19	8790	6.03432	1	0.690422	71.5258
																												SP_PIR_KEYWORDS	heart	3	1.28755	0.0864596	2274, 70, 2170	230	19	8790	6.03432	1	0.690422	71.5258
																												GOTERM_BP_FAT	GO:0006333~chromatin assembly or disassembly	5	2.14592	0.0868549	3021, 128312, 1106, 8334, 8971	182	63	6782	2.95744	1	0.802113	78.8147
																												SP_PIR_KEYWORDS	extracellular matrix	8	3.43348	0.0892151	55118, 2006, 1281, 10631, 11243, 1278, 56999, 7482	230	147	8790	2.07986	1	0.690448	72.696
																												GOTERM_MF_FAT	GO:0000166~nucleotide binding	43	18.4549	0.0894933	5166, 132158, 5164, 84271, 2110, 54617, 5577, 9946, 1106, 57674, 1915, 7296, 847, 983, 6790, 3985, 2771, 388, 387, 368, 3417, 55500, 84790, 7184, 6432, 8999, 11065, 51703, 1017, 9060, 2752, 2778, 9704, 2180, 10097, 54920, 70, 64087, 71, 3068, 5879, 998, 2182	174	1284	6445	1.24044	1	0.962152	73.599
																												GOTERM_BP_FAT	GO:0045597~positive regulation of cell differentiation	8	3.43348	0.0899444	3481, 387, 1191, 942, 5176, 3398, 2778, 650	182	144	6782	2.07021	1	0.810768	80.0062
																												GOTERM_BP_FAT	GO:0002526~acute inflammatory response	5	2.14592	0.0908133	3481, 1191, 7037, 7534, 3553	182	64	6782	2.91123	1	0.811014	80.3298
																												GOTERM_MF_FAT	GO:0016651~oxidoreductase activity, acting on NADH or NADPH	5	2.14592	0.0922395	1728, 9446, 9946, 7296, 1534	174	64	6445	2.89377	1	0.956642	74.7078
																												GOTERM_BP_FAT	GO:0005996~monosaccharide metabolic process	8	3.43348	0.0924916	5166, 3481, 5164, 2673, 5501, 229, 1798, 10993	182	145	6782	2.05593	1	0.814154	80.9408
																												SP_PIR_KEYWORDS	signal transduction	3	1.28755	0.094473	2771, 2782, 2778	230	20	8790	5.73261	1	0.700716	74.8059
																												GOTERM_CC_FAT	GO:0000228~nuclear chromosome	6	2.57511	0.0946648	10933, 3021, 10370, 11176, 51111, 23512	173	90	6387	2.46127	1	0.638306	73.8185
																												GOTERM_BP_FAT	GO:0031399~regulation of protein modification process	10	4.29185	0.0948629	3263, 3481, 11065, 5577, 2690, 3553, 650, 1906, 983, 896	182	204	6782	1.82665	1	0.819584	81.7738
																												SP_PIR_KEYWORDS	prenylation	6	2.57511	0.0950151	2791, 388, 387, 55970, 5879, 998	230	93	8790	2.46564	1	0.691757	75.0147
																												GOTERM_BP_FAT	GO:0033043~regulation of organelle organization	8	3.43348	0.0950792	2006, 3481, 387, 3553, 5879, 998, 1906, 1072	182	146	6782	2.04185	1	0.817523	81.848
																												GOTERM_BP_FAT	GO:0045765~regulation of angiogenesis	4	1.71674	0.0953726	388, 136, 5176, 3553	182	41	6782	3.63549	1	0.815742	81.9482
																												GOTERM_BP_FAT	GO:0016570~histone modification	6	2.57511	0.0953917	10933, 54623, 11176, 51111, 23512, 6871	182	91	6782	2.45695	1	0.813029	81.9548
																												SP_PIR_KEYWORDS	carbohydrate metabolism	4	1.71674	0.0955477	5166, 3481, 5164, 5501	230	42	8790	3.63975	1	0.683043	75.2182
																												SP_PIR_KEYWORDS	liver	4	1.71674	0.0955477	1281, 229, 2690, 10993	230	42	8790	3.63975	1	0.683043	75.2182
																												SP_PIR_KEYWORDS	pyridoxal phosphate	4	1.71674	0.0955477	2194, 18, 8879, 10993	230	42	8790	3.63975	1	0.683043	75.2182
																												UP_TISSUE	Saliva	3	1.28755	0.0959268	3512, 3263, 1191	228	20	8635	5.68092	1	0.687478	70.8852
																												PIR_SUPERFAMILY	PIRSF500586:GTP-binding protein Rho	2	0.858369	0.0963159	388, 387	129	3	3857	19.9328	0.999999	0.9425	69.7732
																												PIR_SUPERFAMILY	PIRSF001125:dipeptidyl-peptidase IV	2	0.858369	0.0963159	1803, 2191	129	3	3857	19.9328	0.999999	0.9425	69.7732
																												UP_TISSUE	Plasma	9	3.86266	0.0971082	3512, 3263, 6038, 1191, 1803, 10631, 7037, 5176, 2191	228	178	8635	1.91492	1	0.668632	71.3473
																												GOTERM_BP_FAT	GO:0048870~cell motility	9	3.86266	0.0979974	6273, 5048, 7852, 7763, 3553, 8879, 8613, 5879, 1072	182	176	6782	1.90553	1	0.819119	82.8223
																												GOTERM_BP_FAT	GO:0051674~localization of cell	9	3.86266	0.0979974	6273, 5048, 7852, 7763, 3553, 8879, 8613, 5879, 1072	182	176	6782	1.90553	1	0.819119	82.8223
																												SP_PIR_KEYWORDS	lipoprotein	14	6.00858	0.0996967	1191, 136, 7037, 2778, 2791, 2771, 388, 387, 419, 55970, 3553, 5879, 998, 65108	230	336	8790	1.59239	1	0.688782	76.7515

## Sheet: Adipo vs Osteo BMSC dd2
DEG more expressed in Adipogenic vs Osteogenic differentiation in BMSC														DEG more expressed in Osteogenic vs Adipogenic differentiation in BMSC														DEG between Osteogenic vs Adipogenic differentiation in BMSC
Category	Term	Count	%	PValue	Genes	List Total	Pop Hits	Pop Total	Fold Enrichment	Bonferroni	Benjamini	FDR		Category	Term	Count	%	PValue	Genes	List Total	Pop Hits	Pop Total	Fold Enrichment	Bonferroni	Benjamini	FDR		Category	Term	Count	%	PValue	Genes	List Total	Pop Hits	Pop Total	Fold Enrichment	Bonferroni	Benjamini	FDR
GOTERM_BP_FAT	GO:0030336~negative regulation of cell migration	3	8.10811	0.00780696	7168, 7049, 3488	25	38	6782	21.4168	0.996229	0.996229	11.1717		GOTERM_MF_FAT	GO:0048407~platelet-derived growth factor binding	4	4.87805	0.000132425	1280, 12833, 1277, 1278	63	11	6445	37.2006	0.0297437	0.0297437	0.169406		GOTERM_MF_FAT	GO:0048407~platelet-derived growth factor binding	4	3.36134	0.000362555	1280, 12833, 1277, 1278	88	11	6445	26.6322	0.0932673	0.0932673	0.475644
UCSC_TFBS	FAC1	22	59.4595	0.00862803	116228, 84181, 30061, 26959, 3398, 3488, 9887, 6500, 5150, 1728, 7168, 23463, 55274, 64375, 23608, 137695, 83544, 51762, 7049, 10144, 151126, 4076	32	3870	8618	1.53098	0.782405	0.782405	10.0878		UCSC_TFBS	RP58	55	67.0732	0.000217061	50855, 6122, 1939, 2051, 801, 113655, 1295, 5371, 10695, 5910, 27131, 113246, 2673, 1154, 56474, 1280, 9610, 4843, 2670, 7407, 83862, 10575, 64223, 25875, 377, 1277, 9961, 553115, 9159, 402, 5216, 10267, 7145, 10975, 667, 2771, 3659, 26994, 10113, 653888, 23524, 23522, 4174, 3736, 10987, 25764, 27301, 146059, 25917, 2237, 146760, 25911, 9516, 51248, 9416	79	4219	8618	1.42211	0.0376952	0.0376952	0.266288		UCSC_TFBS	RP58	72	60.5042	0.000658711	50855, 6122, 1939, 2051, 1295, 113655, 801, 5371, 10695, 5910, 7168, 113246, 27131, 23463, 2673, 1154, 56474, 677, 1280, 9610, 84181, 4843, 2670, 3398, 3488, 7407, 83862, 10575, 64223, 25875, 377, 1277, 23608, 9961, 553115, 51762, 9159, 402, 10144, 151126, 5216, 10267, 79822, 5354, 9887, 7145, 10975, 667, 2771, 64375, 7049, 3659, 26994, 10113, 653888, 23524, 23522, 4174, 3736, 27301, 25764, 10987…	111	4219	8618	1.32497	0.110086	0.110086	0.806089
GOTERM_BP_FAT	GO:0040013~negative regulation of locomotion	3	8.10811	0.00904766	7168, 7049, 3488	25	41	6782	19.8498	0.998453	0.960664	12.8359		UCSC_TFBS	OLF1	50	60.9756	0.000420136	57348, 50855, 2051, 801, 113655, 1295, 5371, 10695, 113246, 1154, 1280, 5118, 9610, 4843, 2670, 7407, 83862, 64223, 377, 1277, 553115, 9961, 9159, 1278, 402, 5216, 65108, 10267, 7145, 667, 2771, 26994, 84261, 10113, 653888, 23524, 56975, 23522, 84720, 4174, 2778, 25764, 146059, 25917, 2237, 146760, 25911, 421, 9416, 11261	79	3744	8618	1.45685	0.0716809	0.0365068	0.514828		SP_PIR_KEYWORDS	myristylation	5	4.20168	0.000666009	2771, 377, 3553, 2778, 402	116	31	8790	12.2219	0.139781	0.139781	0.848126
GOTERM_BP_FAT	GO:0051271~negative regulation of cell motion	3	8.10811	0.00992068	7168, 7049, 3488	25	43	6782	18.9265	0.999174	0.906169	13.9894		UP_SEQ_FEATURE	propeptide:N-terminal propeptide	3	3.65854	0.000825099	1280, 1277, 1278	82	5	8783	64.2659	0.261963	0.261963	1.13091		SP_PIR_KEYWORDS	lipoprotein	13	10.9244	0.00143266	3736, 5354, 2778, 2771, 150, 146760, 377, 51762, 9159, 3553, 402, 11261, 65108	116	336	8790	2.9318	0.27676	0.149565	1.8162
UCSC_TFBS	STAT5B	16	43.2432	0.0179164	84181, 79822, 26959, 9887, 6500, 5150, 10289, 7168, 55274, 55813, 64375, 7049, 10144, 4076, 151126, 5819	32	2508	8618	1.7181	0.958492	0.796266	19.8965		PIR_SUPERFAMILY	PIRSF002255:collagen alpha 1(I) chain	3	3.65854	0.000832348	1280, 1277, 1278	37	5	3857	62.5459	0.031147	0.031147	0.74971		PIR_SUPERFAMILY	PIRSF002255:collagen alpha 1(I) chain	3	2.52101	0.001481	1280, 1277, 1278	49	5	3857	47.2286	0.0769144	0.0769144	1.44145
GOTERM_BP_FAT	GO:0051090~regulation of transcription factor activity	3	8.10811	0.0205544	3398, 7049, 3553	25	63	6782	12.9181	1	0.975197	26.9419		INTERPRO	IPR008160:Collagen triple helix repeat	5	6.09756	0.00126716	1280, 12833, 1295, 1277, 1278	78	50	8067	10.3423	0.227918	0.227918	1.58177		UCSC_TFBS	STAT5B	48	40.3361	0.0014982	801, 1295, 113655, 79822, 5371, 9887, 667, 6500, 2771, 7168, 113246, 27131, 55274, 55813, 64375, 1154, 7049, 4076, 64745, 1280, 9610, 23704, 84181, 146802, 2670, 26959, 7407, 25764, 5150, 10289, 146059, 25917, 2237, 146760, 377, 25875, 1277, 553115, 421, 9159, 9516, 1278, 51248, 79039, 10144, 151126, 5819, 11261	111	2508	8618	1.48593	0.233086	0.124264	1.82475
GOTERM_BP_FAT	GO:0032268~regulation of cellular protein metabolic process	5	13.5135	0.0257368	10289, 677, 3553, 3488, 6500	25	325	6782	4.17354	1	0.975594	32.5716		SP_PIR_KEYWORDS	hydroxylation	5	6.09756	0.00129484	1280, 12833, 1295, 1277, 1278	82	52	8790	10.3072	0.212117	0.212117	1.58905		UP_SEQ_FEATURE	propeptide:N-terminal propeptide	3	2.52101	0.00165635	1280, 1277, 1278	116	5	8783	45.4293	0.544982	0.544982	2.3421
GOTERM_BP_FAT	GO:0042127~regulation of cell proliferation	6	16.2162	0.0260363	150, 23463, 3398, 7049, 3553, 3488	25	490	6782	3.3218	1	0.956307	32.8841		SP_PIR_KEYWORDS	triple helix	4	4.87805	0.00149807	1280, 12833, 1277, 1278	82	25	8790	17.1512	0.241075	0.128837	1.83634		UCSC_TFBS	OLF1	64	53.7815	0.00229941	57348, 50855, 2051, 1295, 801, 113655, 5371, 10695, 7168, 113246, 23463, 55274, 1154, 677, 1280, 9610, 5118, 84181, 4843, 2670, 7407, 83862, 64223, 377, 1277, 9961, 553115, 9159, 1278, 402, 10144, 5509, 5216, 65108, 10267, 5354, 7145, 667, 2771, 64375, 7049, 26994, 84261, 10113, 653888, 23524, 56975, 23522, 84720, 4174, 26959, 2778, 25764, 146059, 25917, 2237, 146760, 25911, 83544, 421, 23660, 58…	111	3744	8618	1.32717	0.334665	0.127002	2.788
GOTERM_BP_FAT	GO:0051101~regulation of DNA binding	3	8.10811	0.0298854	3398, 7049, 3553	25	77	6782	10.5694	1	0.954321	36.7834		SP_PIR_KEYWORDS	collagen	5	6.09756	0.00170846	1280, 12833, 1295, 1277, 1278	82	56	8790	9.57099	0.269938	0.099563	2.09173		UCSC_TFBS	FAC1	65	54.6218	0.00333016	50855, 6122, 1295, 113655, 801, 5910, 1728, 7168, 113246, 23463, 55274, 4076, 56474, 64745, 1280, 5118, 84181, 4843, 2670, 3398, 3488, 7407, 10437, 377, 1277, 23608, 553115, 51762, 1278, 10144, 56925, 151126, 5216, 9887, 7145, 54739, 6500, 6790, 667, 2771, 1842, 64375, 7049, 3659, 84261, 56975, 116228, 84720, 23522, 4174, 30061, 26959, 2778, 25764, 10987, 5150, 146059, 137695, 7094, 83544, 421, 9…	111	3870	8618	1.30402	0.445906	0.137229	4.01443
GOTERM_BP_FAT	GO:0014706~striated muscle tissue development	3	8.10811	0.0328108	7168, 7049, 3488	25	81	6782	10.0474	1	0.948653	39.6042		SP_PIR_KEYWORDS	hydroxyproline	4	4.87805	0.00209179	1280, 12833, 1277, 1278	82	28	8790	15.3136	0.319749	0.0918296	2.55551		GOTERM_MF_FAT	GO:0019838~growth factor binding	6	5.04202	0.00389086	1280, 12833, 1277, 7049, 3488, 1278	88	78	6445	5.63374	0.650964	0.409207	4.99659
GOTERM_BP_FAT	GO:0002711~positive regulation of T cell mediated immunity	2	5.40541	0.0348523	3553, 5819	25	10	6782	54.256	1	0.939578	41.5027		UCSC_TFBS	GATA2	40	48.7805	0.00214188	57348, 50855, 6122, 801, 10695, 2746, 5910, 667, 2771, 2872, 113246, 1154, 84261, 653888, 56474, 23524, 1280, 23522, 84720, 4174, 9610, 4843, 3736, 2670, 7407, 2778, 146059, 64223, 146760, 377, 25875, 7094, 9961, 25911, 421, 9159, 51248, 9416, 5216, 65108	79	2910	8618	1.4995	0.31581	0.118832	2.5993		SP_PIR_KEYWORDS	triple helix	4	3.36134	0.00406781	1280, 12833, 1277, 1278	116	25	8790	12.1241	0.601959	0.264398	5.07764
GOTERM_BP_FAT	GO:0060537~muscle tissue development	3	8.10811	0.0358451	7168, 7049, 3488	25	85	6782	9.57459	1	0.925655	42.4056		UCSC_TFBS	E2F	57	69.5122	0.00215788	50855, 151636, 1295, 113655, 801, 5371, 2746, 113246, 2673, 1154, 56474, 64745, 1280, 9610, 5118, 23704, 2670, 83862, 10437, 64223, 25875, 377, 9961, 553115, 9159, 1278, 402, 56925, 5216, 65108, 54739, 6790, 667, 2771, 2872, 1842, 84261, 10113, 653888, 23524, 56975, 23522, 84720, 4174, 3736, 2778, 10987, 25764, 27301, 146059, 25917, 146760, 7094, 51248, 79039, 9416, 11261	79	4779	8618	1.30112	0.317749	0.091163	2.61848		INTERPRO	IPR008160:Collagen triple helix repeat	5	4.20168	0.00436006	1280, 12833, 1295, 1277, 1278	109	50	8067	7.40092	0.69666	0.69666	5.59259
GOTERM_BP_FAT	GO:0002709~regulation of T cell mediated immunity	2	5.40541	0.0382728	3553, 5819	25	11	6782	49.3236	1	0.920017	44.559		GOTERM_BP_FAT	GO:0048706~embryonic skeletal system development	4	4.87805	0.00217911	1280, 2673, 1277, 2778	67	27	6782	14.9961	0.810296	0.810296	3.27243		SP_PIR_KEYWORDS	hydroxylation	5	4.20168	0.00464245	1280, 12833, 1295, 1277, 1278	116	52	8790	7.28614	0.650634	0.231188	5.77546
UCSC_TFBS	FOXO1	18	48.6486	0.0382971	116228, 84181, 30061, 26959, 3398, 9887, 6500, 5150, 1728, 7168, 23463, 64375, 137695, 7049, 10144, 151126, 4076, 5509	32	3245	8618	1.49388	0.998964	0.898826	38.0714		SP_PIR_KEYWORDS	extracellular matrix	7	8.53659	0.00228789	1280, 12833, 1842, 1295, 1277, 1278, 667	82	147	8790	5.10453	0.343908	0.080836	2.79197		GOTERM_BP_FAT	GO:0001958~endochondral ossification	3	2.52101	0.0047309	1280, 1277, 2778	92	8	6782	27.644	0.996424	0.996424	7.37106
GOTERM_BP_FAT	GO:0044093~positive regulation of molecular function	5	13.5135	0.0386187	150, 7168, 7049, 3553, 6500	25	369	6782	3.67588	1	0.903363	44.8597		UP_SEQ_FEATURE	lipid moiety-binding region:N-myristoyl glycine	5	6.09756	0.00235121	2771, 377, 402, 65108, 11261	82	61	8783	8.77949	0.579481	0.351525	3.19145		GOTERM_BP_FAT	GO:0048706~embryonic skeletal system development	4	3.36134	0.00541492	1280, 2673, 1277, 2778	92	27	6782	10.9211	0.99842	0.960252	8.39363
UCSC_TFBS	NFAT	18	48.6486	0.0389864	677, 116228, 84181, 79822, 30061, 3398, 9887, 6500, 5150, 10289, 23463, 137695, 51762, 7049, 3553, 10144, 151126, 4076	32	3251	8618	1.49112	0.999087	0.82618	38.614		UCSC_TFBS	AHR	39	47.561	0.00239662	57348, 50855, 2051, 801, 113655, 7145, 5910, 10975, 667, 2771, 2872, 113246, 1154, 26994, 84261, 10113, 23524, 84720, 4174, 9610, 5118, 3736, 2670, 7407, 2778, 64223, 25917, 146760, 377, 7094, 1277, 9961, 553115, 25911, 421, 9159, 1278, 9416, 65108	79	2824	8618	1.50654	0.346041	0.0814345	2.90427		SP_PIR_KEYWORDS	hydroxyproline	4	3.36134	0.00563153	1280, 12833, 1277, 1278	116	28	8790	10.8251	0.720939	0.225289	6.9655
GOTERM_BP_FAT	GO:0006417~regulation of translation	3	8.10811	0.0405933	10289, 677, 3488	25	91	6782	8.9433	1	0.896651	46.5469		UP_TISSUE	Lung	26	31.7073	0.00240422	132158, 6122, 10267, 801, 1295, 10695, 10975, 667, 2771, 113246, 10113, 56474, 653888, 64745, 84720, 23522, 23704, 9610, 25764, 27301, 10437, 2237, 377, 25875, 5216, 9416	82	1519	8635	1.80245	0.210138	0.210138	2.62646		SP_PIR_KEYWORDS	collagen	5	4.20168	0.00605195	1280, 12833, 1295, 1277, 1278	116	56	8790	6.7657	0.746375	0.204393	7.46713
GOTERM_BP_FAT	GO:0044092~negative regulation of molecular function	4	10.8108	0.0422111	150, 1728, 3398, 3553	25	222	6782	4.88793	1	0.888459	47.8932		GOTERM_BP_FAT	GO:0001958~endochondral ossification	3	3.65854	0.00251502	1280, 1277, 2778	67	8	6782	37.959	0.853226	0.616889	3.76789		GOTERM_CC_FAT	GO:0005581~collagen	4	3.36134	0.0060557	1280, 1295, 1277, 1278	87	28	6387	10.4877	0.682732	0.682732	7.26526
UCSC_TFBS	NKX3A	19	51.3514	0.0423363	677, 84181, 26959, 3488, 5354, 9887, 6500, 5150, 1728, 55274, 55813, 64375, 83544, 51762, 7049, 10144, 151126, 23660, 5509	32	3545	8618	1.44342	0.999506	0.781878	41.1887		SP_PIR_KEYWORDS	myristylation	4	4.87805	0.00281375	2771, 377, 2778, 402	82	31	8790	13.8316	0.404563	0.0827818	3.42347		UCSC_TFBS	NF1	53	44.5378	0.00655562	57348, 50855, 6122, 1939, 801, 113655, 1295, 2746, 5910, 1728, 23463, 113246, 4076, 64745, 677, 5118, 9610, 84181, 2670, 3398, 3488, 83862, 377, 9961, 553115, 151126, 79822, 9887, 7145, 6790, 667, 2771, 2872, 7049, 26994, 84261, 10113, 23524, 56975, 23522, 84720, 4174, 26959, 10987, 25764, 5150, 146059, 146760, 7094, 25911, 421, 79039, 9416	111	3051	8618	1.34871	0.687817	0.207714	7.76101
GOTERM_MF_FAT	GO:0015026~coreceptor activity	2	5.40541	0.0438185	7049, 5819	25	12	6445	42.9667	0.992765	0.992765	39.7246		SP_PIR_KEYWORDS	myristate	5	6.09756	0.0029583	2771, 377, 402, 65108, 11261	82	65	8790	8.24578	0.420236	0.0749211	3.59641		UCSC_TFBS	GATA2	51	42.8571	0.00688646	57348, 50855, 6122, 801, 10695, 2746, 5910, 7168, 23463, 113246, 1154, 56474, 1280, 677, 9610, 4843, 2670, 7407, 3488, 64223, 25875, 377, 23608, 9961, 9159, 151126, 5216, 65108, 6500, 667, 2771, 2872, 64375, 7049, 84261, 653888, 23524, 23522, 84720, 4174, 3736, 2778, 5150, 146059, 146760, 7094, 25911, 421, 51248, 9416, 5819	111	2910	8618	1.36069	0.705689	0.184418	8.13759
GOTERM_BP_FAT	GO:0055010~ventricular cardiac muscle morphogenesis	2	5.40541	0.045079	7168, 7049	25	13	6782	41.7354	1	0.888025	50.2023		GOTERM_CC_FAT	GO:0005581~collagen	4	4.87805	0.00299661	1280, 1295, 1277, 1278	68	28	6387	13.4181	0.373855	0.373855	3.54381		UP_SEQ_FEATURE	domain:Fibrillar collagen NC1	3	2.52101	0.00714083	1280, 1277, 1278	116	10	8783	22.7147	0.966762	0.817687	9.73815
GOTERM_BP_FAT	GO:0051098~regulation of binding	3	8.10811	0.0464182	3398, 7049, 3553	25	98	6782	8.30449	1	0.879378	51.2475		UP_SEQ_FEATURE	domain:Fibrillar collagen NC1	3	3.65854	0.00360329	1280, 1277, 1278	82	10	8783	32.1329	0.735101	0.357766	4.85217		UCSC_TFBS	YY1	88	73.9496	0.00723128	57348, 50855, 151636, 1939, 2051, 1295, 113655, 801, 5371, 1728, 7168, 113246, 23463, 27131, 2673, 55813, 1154, 4076, 56474, 64745, 677, 1280, 9610, 5118, 84181, 4843, 2670, 3398, 7407, 83862, 10575, 10437, 64223, 25875, 377, 1277, 9961, 553115, 9159, 1278, 402, 56925, 10144, 151126, 5216, 65108, 79822, 5354, 7145, 9887, 10975, 667, 6500, 6790, 2872, 2771, 1842, 64375, 3659, 7049, 10113, 84261, 2…	111	5874	8618	1.16314	0.723235	0.167658	8.5286
UCSC_TFBS	CDC5	18	48.6486	0.0531291	677, 116228, 84181, 26959, 3488, 5354, 9887, 6500, 5150, 1728, 55274, 137695, 83544, 51762, 7049, 10144, 151126, 4076	32	3359	8618	1.44318	0.999933	0.798382	48.825		UCSC_TFBS	PPARA	54	65.8537	0.00360638	57348, 50855, 151636, 2051, 113655, 1295, 5371, 5910, 27131, 113246, 56474, 64745, 1280, 5118, 23704, 9610, 4843, 2670, 7407, 83862, 64223, 25875, 377, 1277, 9961, 9159, 1278, 5216, 65108, 7145, 10975, 667, 2771, 3659, 84261, 10113, 653888, 23524, 23522, 84720, 146802, 3736, 25764, 27301, 146059, 25917, 2237, 146760, 7094, 25911, 421, 51248, 9416, 11261	79	4511	8618	1.30587	0.472435	0.101097	4.34066		INTERPRO	IPR000885:Fibrillar collagen, C-terminal	3	2.52101	0.00745044	1280, 1277, 1278	109	10	8067	22.2028	0.870177	0.639691	9.37997
GOTERM_BP_FAT	GO:0040007~growth	3	8.10811	0.0543328	23463, 7049, 3488	25	107	6782	7.60598	1	0.903647	57.018		INTERPRO	IPR000885:Fibrillar collagen, C-terminal	3	3.65854	0.00385116	1280, 1277, 1278	78	10	8067	31.0269	0.544862	0.325361	4.7362		GOTERM_BP_FAT	GO:0007242~intracellular signaling cascade	19	15.9664	0.00785781	4843, 3488, 2778, 5371, 6790, 5150, 2771, 2872, 150, 2237, 377, 1154, 51762, 7049, 3553, 1278, 402, 79039, 11261	92	734	6782	1.90822	0.999915	0.956018	11.9598
GOTERM_BP_FAT	GO:0060415~muscle tissue morphogenesis	2	5.40541	0.0552017	7168, 7049	25	16	6782	33.91	1	0.894191	57.6111		UCSC_TFBS	NFY	50	60.9756	0.00391045	57348, 50855, 151636, 801, 113655, 1295, 10695, 2746, 5910, 113246, 2673, 1154, 56474, 64745, 1280, 5118, 23704, 9610, 2670, 10575, 10437, 64223, 377, 1277, 553115, 9961, 1278, 5216, 7145, 54739, 10975, 6790, 667, 2771, 2872, 3659, 84261, 23522, 4174, 3736, 27301, 146059, 25917, 2237, 146760, 7094, 25911, 51248, 9416, 11261	79	4071	8618	1.33983	0.500179	0.0943227	4.69861		UCSC_TFBS	NFY	66	55.4622	0.00797129	57348, 50855, 151636, 1295, 113655, 801, 10695, 2746, 5910, 1728, 113246, 2673, 1154, 56474, 64745, 1280, 9610, 5118, 23704, 84181, 2670, 3398, 10575, 10437, 64223, 377, 1277, 9961, 553115, 51762, 1278, 10144, 151126, 5216, 5509, 79822, 5354, 9887, 7145, 54739, 10975, 6790, 667, 2872, 2771, 64375, 7049, 3659, 84261, 116228, 23522, 4174, 3736, 27301, 5150, 146059, 25917, 2237, 146760, 7094, 25911,…	111	4071	8618	1.25871	0.757456	0.16228	9.36257
GOTERM_BP_FAT	GO:0055008~cardiac muscle tissue morphogenesis	2	5.40541	0.0552017	7168, 7049	25	16	6782	33.91	1	0.894191	57.6111		UCSC_TFBS	ATF6	48	58.5366	0.00394119	6122, 151636, 1939, 2051, 801, 1295, 5371, 7145, 10695, 54739, 10975, 6790, 667, 2771, 2872, 113246, 2673, 3659, 84261, 10113, 23524, 1280, 56975, 23522, 84720, 5118, 146802, 4843, 2670, 83862, 25764, 10575, 10437, 146059, 148066, 7094, 1277, 9961, 25911, 421, 9159, 1278, 402, 51248, 79039, 9416, 5216, 65108	79	3851	8618	1.35971	0.502903	0.0836631	4.73474		UP_SEQ_FEATURE	lipid moiety-binding region:N-myristoyl glycine	5	4.20168	0.00820346	2771, 377, 402, 65108, 11261	116	61	8783	6.20619	0.980014	0.728621	11.1095
UCSC_TFBS	E4BP4	18	48.6486	0.0553685	677, 116228, 84181, 30061, 26959, 5354, 5150, 1728, 55274, 55813, 83544, 51762, 7049, 3553, 10144, 151126, 4076, 5509	32	3374	8618	1.43676	0.999956	0.761204	50.2905		UCSC_TFBS	YY1	65	79.2683	0.00427163	57348, 50855, 151636, 1939, 2051, 1295, 113655, 801, 5371, 113246, 27131, 2673, 1154, 56474, 64745, 1280, 9610, 5118, 4843, 2670, 7407, 83862, 10575, 10437, 64223, 25875, 377, 1277, 9961, 553115, 9159, 1278, 402, 56925, 5216, 65108, 7145, 10975, 6790, 667, 2872, 2771, 1842, 3659, 84261, 10113, 23524, 84720, 23522, 4174, 3736, 2778, 27301, 10987, 25764, 146059, 25917, 2237, 146760, 7094, 25911, 42…	79	5874	8618	1.20714	0.531256	0.0807423	5.1222		GOTERM_BP_FAT	GO:0060350~endochondral bone morphogenesis	3	2.52101	0.00905268	1280, 1277, 2778	92	11	6782	20.1047	0.99998	0.932854	13.6563
GOTERM_BP_FAT	GO:0008284~positive regulation of cell proliferation	4	10.8108	0.0560635	150, 23463, 3398, 3553	25	249	6782	4.35791	1	0.884916	58.1917		UCSC_TFBS	AP4	61	74.3902	0.0042932	57348, 50855, 6122, 1939, 1295, 113655, 801, 5371, 10695, 113246, 2673, 1154, 1280, 9610, 5118, 4843, 2670, 7407, 83862, 64223, 25875, 377, 1277, 9961, 553115, 9159, 1278, 402, 5216, 65108, 10267, 7145, 54739, 10975, 667, 2771, 2872, 3659, 26994, 84261, 10113, 653888, 23524, 56975, 84720, 23522, 4174, 3736, 2778, 27301, 146059, 148066, 25917, 2237, 146760, 7094, 25911, 421, 79039, 9416, 11261	79	5372	8618	1.23872	0.53305	0.0733258	5.14744		GOTERM_CC_FAT	GO:0005583~fibrillar collagen	3	2.52101	0.00910877	1280, 1277, 1278	87	11	6387	20.0219	0.822617	0.578832	10.7411
GOTERM_BP_FAT	GO:0002824~positive regulation of adaptive immune response based on somatic recombination of immune receptors built from immunoglobulin superfamily domains	2	5.40541	0.058553	3553, 5819	25	17	6782	31.9153	1	0.883283	59.8277		SMART	SM00038:COLFI	3	3.65854	0.00435975	1280, 1277, 1278	45	10	4306	28.7067	0.192728	0.192728	4.10272		SMART	SM00038:COLFI	3	2.52101	0.00961924	1280, 1277, 1278	67	10	4306	19.2806	0.520303	0.520303	9.67115
UCSC_TFBS	MEIS1BHOXA9	20	54.0541	0.0593572	677, 84181, 30061, 26959, 3398, 3488, 5354, 9887, 7168, 23463, 55813, 64375, 23608, 137695, 51762, 7049, 10144, 151126, 23660, 5819	32	3941	8618	1.36672	0.999979	0.739778	52.8058		GOTERM_BP_FAT	GO:0060350~endochondral bone morphogenesis	3	3.65854	0.00484799	1280, 1277, 2778	67	11	6782	27.6065	0.975354	0.708986	7.14404		SP_PIR_KEYWORDS	myristate	5	4.20168	0.0102001	2771, 377, 402, 65108, 11261	116	65	8790	5.82891	0.901438	0.281802	12.2846
GOTERM_BP_FAT	GO:0001701~in utero embryonic development	3	8.10811	0.0598592	7168, 23463, 7049	25	113	6782	7.20212	1	0.876658	60.662		SP_PIR_KEYWORDS	blocked amino end	5	6.09756	0.00495504	2771, 377, 2778, 402, 5216	82	75	8790	7.14634	0.59908	0.107964	5.95623		GOTERM_BP_FAT	GO:0043009~chordate embryonic development	8	6.72269	0.0108604	1280, 7168, 23463, 2673, 1277, 7049, 2778, 5216	92	182	6782	3.24032	0.999998	0.92532	16.1647
GOTERM_BP_FAT	GO:0030334~regulation of cell migration	3	8.10811	0.0617437	7168, 7049, 3488	25	115	6782	7.07687	1	0.872877	61.8371		UCSC_TFBS	MAX	23	28.0488	0.00507942	23522, 23704, 5118, 6122, 801, 113655, 2670, 2778, 83862, 5371, 10695, 54739, 25764, 6790, 2237, 27131, 377, 1277, 25911, 9159, 9516, 421, 65108	79	1396	8618	1.79731	0.593978	0.0786734	6.06329		GOTERM_MF_FAT	GO:0015026~coreceptor activity	3	2.52101	0.0108891	10267, 7049, 5819	88	12	6445	18.3097	0.947983	0.626707	13.4075
GOTERM_BP_FAT	GO:0002705~positive regulation of leukocyte mediated immunity	2	5.40541	0.061893	3553, 5819	25	18	6782	30.1422	1	0.861634	61.9288		UCSC_TFBS	LUN1	50	60.9756	0.005162	57348, 50855, 6122, 2051, 801, 113655, 1295, 2746, 113246, 2673, 56474, 1280, 23704, 9610, 4843, 2670, 7407, 10575, 64223, 25875, 377, 1277, 553115, 9159, 1278, 56925, 5216, 65108, 7145, 2771, 2872, 26994, 84261, 10113, 653888, 23524, 56975, 84720, 3736, 146802, 10987, 25764, 146059, 2237, 146760, 7094, 25911, 421, 79039, 9416	79	4117	8618	1.32486	0.5999	0.0734958	6.15902		GOTERM_BP_FAT	GO:0009792~embryonic development ending in birth or egg hatching	8	6.72269	0.0111717	1280, 7168, 23463, 2673, 1277, 7049, 2778, 5216	92	183	6782	3.22262	0.999998	0.891872	16.5897
GOTERM_BP_FAT	GO:0002708~positive regulation of lymphocyte mediated immunity	2	5.40541	0.061893	3553, 5819	25	18	6782	30.1422	1	0.861634	61.9288		UCSC_TFBS	CMYB	45	54.878	0.00525859	57348, 50855, 6122, 2051, 801, 1295, 113655, 5371, 10975, 667, 2771, 2872, 1154, 84261, 10113, 56474, 23524, 23522, 84720, 4174, 5118, 146802, 3736, 2670, 7407, 83862, 2778, 27301, 25764, 25917, 2237, 146760, 377, 25875, 7094, 1277, 9961, 553115, 25911, 9159, 79039, 9416, 5216, 11261, 65108	79	3572	8618	1.3743	0.606717	0.0692705	6.27087		UP_SEQ_FEATURE	domain:VWFC	3	2.52101	0.0120644	1280, 1842, 1277	116	13	8783	17.4728	0.996866	0.763395	15.9307
GOTERM_BP_FAT	GO:0002821~positive regulation of adaptive immune response	2	5.40541	0.061893	3553, 5819	25	18	6782	30.1422	1	0.861634	61.9288		GOTERM_BP_FAT	GO:0051216~cartilage development	4	4.87805	0.00540149	1280, 2673, 1277, 2778	67	37	6782	10.9431	0.98387	0.643625	7.92863		UCSC_TFBS	E2F	74	62.1849	0.0125078	50855, 151636, 1295, 113655, 801, 5371, 2746, 150, 113246, 23463, 2673, 1154, 4076, 56474, 64745, 1280, 9610, 5118, 23704, 84181, 2670, 3398, 3488, 83862, 10437, 64223, 25875, 377, 9961, 553115, 9159, 1278, 402, 56925, 10144, 5216, 5509, 65108, 79822, 9887, 54739, 6790, 667, 2872, 2771, 1842, 64375, 10113, 84261, 653888, 23524, 56975, 84720, 23522, 4174, 3736, 30061, 26959, 2778, 27301, 25764, 10…	111	4779	8618	1.2022	0.892238	0.219279	14.3243
UCSC_TFBS	FREAC7	19	51.3514	0.0630733	677, 116228, 84181, 79822, 26959, 3398, 5354, 5150, 1728, 7168, 55274, 64375, 23608, 83544, 51762, 7049, 3553, 10144, 151126	32	3691	8618	1.38633	0.99999	0.720303	55.0435		GOTERM_BP_FAT	GO:0009064~glutamine family amino acid metabolic process	4	4.87805	0.00540149	4843, 2673, 2746, 56474	67	37	6782	10.9431	0.98387	0.643625	7.92863		SP_PIR_KEYWORDS	extracellular matrix	7	5.88235	0.0125117	1280, 12833, 1842, 1295, 1277, 1278, 667	116	147	8790	3.60837	0.941893	0.299306	14.8678
GOTERM_BP_FAT	GO:0042592~homeostatic process	5	13.5135	0.0643892	30061, 3398, 7049, 3553, 5354	25	436	6782	3.11101	1	0.861167	63.4315		UCSC_TFBS	NF1	40	48.7805	0.00550359	57348, 50855, 6122, 1939, 801, 1295, 113655, 7145, 2746, 5910, 667, 6790, 2771, 2872, 113246, 26994, 84261, 10113, 23524, 64745, 56975, 23522, 84720, 4174, 9610, 5118, 2670, 83862, 10987, 25764, 146059, 146760, 377, 7094, 9961, 553115, 25911, 421, 79039, 9416	79	3051	8618	1.4302	0.623496	0.0673948	6.55403		GOTERM_BP_FAT	GO:0010608~posttranscriptional regulation of gene expression	7	5.88235	0.0129565	10289, 10437, 677, 2872, 3488, 5371, 6790	92	145	6782	3.55877	1	0.890657	18.9876
UCSC_TFBS	FOXO4	21	56.7568	0.0679123	677, 116228, 84181, 30061, 3398, 5354, 9887, 6500, 5150, 1728, 7168, 55274, 64375, 23608, 137695, 83544, 51762, 7049, 10144, 151126, 4076	32	4272	8618	1.32387	0.999996	0.709972	57.8113		GOTERM_CC_FAT	GO:0005583~fibrillar collagen	3	3.65854	0.00560941	1280, 1277, 1278	68	11	6387	25.6163	0.584192	0.355168	6.53936		GOTERM_BP_FAT	GO:0009064~glutamine family amino acid metabolic process	4	3.36134	0.0130642	4843, 2673, 2746, 56474	92	37	6782	7.96945	1	0.858126	19.1302
GOTERM_CC_FAT	GO:0044459~plasma membrane part	7	18.9189	0.0679218	150, 7168, 30061, 7049, 51762, 4076, 5819	19	1076	6387	2.1869	0.995857	0.995857	52.4804		UCSC_TFBS	ZIC2	29	35.3659	0.00585922	50855, 2051, 2746, 10975, 2872, 84261, 653888, 23524, 84720, 4174, 9610, 5118, 3736, 4843, 83862, 2778, 2237, 146760, 377, 7094, 9961, 553115, 9159, 9516, 421, 51248, 9416, 5216, 65108	79	1966	8618	1.60914	0.646592	0.0669925	6.96364		GOTERM_BP_FAT	GO:0051216~cartilage development	4	3.36134	0.0130642	1280, 2673, 1277, 2778	92	37	6782	7.96945	1	0.858126	19.1302
UP_SEQ_FEATURE	zinc finger region:C3H1-type 1	2	5.40541	0.069093	677, 23608	34	19	8783	27.192	0.999952	0.999952	56.9883		UP_SEQ_FEATURE	domain:VWFC	3	3.65854	0.00613467	1280, 1842, 1277	82	13	8783	24.7176	0.896119	0.43228	8.12932		UP_TISSUE	Lung	31	26.0504	0.0140206	132158, 10267, 6122, 801, 1295, 10695, 10975, 667, 6500, 2771, 113246, 3553, 10113, 56474, 653888, 64745, 23522, 84720, 9610, 23704, 3398, 25764, 27301, 10437, 2237, 377, 25875, 51762, 5509, 9416, 5216	116	1519	8635	1.51918	0.818862	0.818862	14.9839
UP_SEQ_FEATURE	zinc finger region:C3H1-type 2	2	5.40541	0.069093	677, 23608	34	19	8783	27.192	0.999952	0.999952	56.9883		UCSC_TFBS	SP1	31	37.8049	0.00616631	57348, 50855, 2051, 113655, 7145, 5371, 5910, 6790, 2771, 2872, 113246, 3659, 84261, 23524, 23522, 5118, 3736, 83862, 25764, 10575, 146760, 377, 1277, 7094, 421, 402, 79039, 9416, 5216, 65108, 11261	79	2165	8618	1.56201	0.665399	0.0661374	7.31603		GOTERM_BP_FAT	GO:0060349~bone morphogenesis	3	2.52101	0.0145921	1280, 1277, 2778	92	14	6782	15.7966	1	0.856347	21.1283
UCSC_TFBS	LHX3	15	40.5405	0.06938	116228, 84181, 79822, 3398, 9887, 5150, 7168, 23463, 55813, 51762, 7049, 83544, 10144, 151126, 5819	32	2678	8618	1.50847	0.999997	0.683512	58.6193		UCSC_TFBS	HEN1	56	68.2927	0.00639279	57348, 50855, 151636, 1939, 2051, 801, 113655, 1295, 5371, 10695, 113246, 1154, 64745, 1280, 9610, 5118, 4843, 2670, 7407, 83862, 64223, 25875, 377, 1277, 9961, 553115, 9159, 1278, 402, 5216, 65108, 7145, 667, 2771, 3659, 26994, 84261, 10113, 653888, 23524, 56975, 23522, 84720, 4174, 3736, 2778, 25764, 27301, 146059, 25917, 2237, 146760, 7094, 25911, 421, 9416	79	4840	8618	1.26218	0.678628	0.0645933	7.57513		UCSC_TFBS	MZF1	65	54.6218	0.0152591	57348, 50855, 6122, 151636, 1939, 2051, 1295, 801, 5910, 113246, 23463, 2673, 4076, 677, 1280, 9610, 5118, 84181, 2670, 7407, 3488, 10437, 64223, 25875, 377, 23608, 1277, 9961, 553115, 9159, 10144, 151126, 5216, 65108, 5354, 9887, 7145, 54739, 6500, 667, 2771, 64375, 7049, 26994, 84261, 653888, 23524, 56975, 84720, 23522, 3736, 26959, 2778, 25764, 5150, 146059, 25917, 2237, 146760, 7094, 25911, 4…	111	4093	8618	1.23298	0.934235	0.238273	17.2106
GOTERM_BP_FAT	GO:0006928~cell motion	4	10.8108	0.0737238	150, 7168, 7049, 3553	25	279	6782	3.88932	1	0.88708	68.5743		UCSC_TFBS	AHRARNT	52	63.4146	0.00755462	57348, 50855, 2051, 113655, 801, 2746, 113246, 2673, 1154, 56474, 5118, 23704, 9610, 4843, 2670, 7407, 83862, 10437, 64223, 377, 1277, 9961, 553115, 9159, 5216, 65108, 7145, 10975, 667, 2771, 3659, 26994, 84261, 10113, 653888, 56975, 23522, 4174, 3736, 2778, 25764, 27301, 146059, 148066, 25917, 146760, 7094, 421, 51248, 79039, 9416, 11261	79	4408	8618	1.28689	0.738741	0.0718566	8.89385		SP_PIR_KEYWORDS	ubl conjugation	12	10.084	0.0156298	7168, 801, 23608, 1154, 3659, 2778, 5371, 402, 26994, 5216, 667, 6790	116	401	8790	2.26761	0.971568	0.326711	18.2412
GOTERM_BP_FAT	GO:0051270~regulation of cell motion	3	8.10811	0.0744786	7168, 7049, 3488	25	128	6782	6.35812	1	0.87991	68.9591		GOTERM_BP_FAT	GO:0060349~bone morphogenesis	3	3.65854	0.00787176	1280, 1277, 2778	67	14	6782	21.6908	0.997575	0.700129	11.3553		SP_PIR_KEYWORDS	blocked amino end	5	4.20168	0.0165837	2771, 377, 2778, 402, 5216	116	75	8790	5.05172	0.977162	0.314724	19.2483
GOTERM_BP_FAT	GO:0040012~regulation of locomotion	3	8.10811	0.0744786	7168, 7049, 3488	25	128	6782	6.35812	1	0.87991	68.9591		UP_SEQ_FEATURE	region of interest:Triple-helical region	3	3.65854	0.00927051	1280, 12833, 1277	82	16	8783	20.0831	0.967531	0.496158	12.0438		UP_SEQ_FEATURE	region of interest:Triple-helical region	3	2.52101	0.0180927	1280, 12833, 1277	116	16	8783	14.1967	0.999829	0.82352	22.9744
GOTERM_BP_FAT	GO:0007517~muscle organ development	3	8.10811	0.0848063	7168, 7049, 3488	25	138	6782	5.89739	1	0.903376	73.8018		UCSC_TFBS	MAZR	27	32.9268	0.00943927	57348, 6122, 113655, 2771, 113246, 1154, 23524, 64745, 1280, 84720, 23704, 5118, 9610, 27301, 64223, 146059, 25917, 377, 25875, 7094, 9961, 25911, 9159, 421, 402, 5216, 65108	79	1842	8618	1.59902	0.813381	0.0845614	10.9963		UCSC_TFBS	HEN1	74	62.1849	0.0182129	57348, 50855, 151636, 1939, 2051, 1295, 113655, 801, 5371, 10695, 113246, 23463, 1154, 4076, 64745, 677, 1280, 9610, 5118, 84181, 4843, 2670, 3398, 3488, 7407, 83862, 64223, 25875, 377, 23608, 1277, 9961, 553115, 9159, 1278, 402, 10144, 151126, 5216, 5509, 65108, 5354, 9887, 7145, 6500, 667, 2771, 64375, 7049, 3659, 26994, 10113, 84261, 653888, 23524, 56975, 84720, 23522, 4174, 3736, 30061, 2778,…	111	4840	8618	1.18705	0.961357	0.256037	20.2098
GOTERM_BP_FAT	GO:0051092~positive regulation of NF-kappaB transcription factor activity	2	5.40541	0.0849567	7049, 3553	25	25	6782	21.7024	1	0.895404	73.8667		UCSC_TFBS	AP2	30	36.5854	0.0103764	57348, 50855, 801, 1295, 7145, 10695, 2771, 113246, 10113, 23524, 56975, 1280, 23522, 84720, 5118, 83862, 2778, 25764, 25917, 146760, 377, 25875, 1277, 7094, 9961, 25911, 9159, 421, 9416, 65108	79	2144	8618	1.52643	0.842166	0.0881781	12.025		GOTERM_BP_FAT	GO:0046883~regulation of hormone secretion	4	3.36134	0.0183991	4843, 51762, 3553, 2746	92	42	6782	7.0207	1	0.889878	25.9068
GOTERM_BP_FAT	GO:0002699~positive regulation of immune effector process	2	5.40541	0.0882068	3553, 5819	25	26	6782	20.8677	1	0.896394	75.2351		UCSC_TFBS	P300	40	48.7805	0.0105129	57348, 50855, 10267, 151636, 2051, 1295, 113655, 7145, 10975, 667, 6790, 2771, 113246, 3659, 84261, 10113, 23524, 1280, 23522, 84720, 4174, 9610, 2670, 83862, 2778, 25764, 10437, 25917, 2237, 146760, 377, 7094, 1277, 9961, 553115, 25911, 9159, 9416, 65108, 11261	79	3158	8618	1.38174	0.845975	0.0852258	12.174		SP_PIR_KEYWORDS	palmitate	6	5.04202	0.0203711	2771, 150, 3736, 5354, 9159, 2778	116	120	8790	3.78879	0.990452	0.344827	23.1354
UCSC_TFBS	CART1	18	48.6486	0.0893997	677, 116228, 79822, 30061, 3398, 5354, 9887, 5150, 1728, 7168, 55274, 137695, 51762, 7049, 3553, 10144, 151126, 4076	32	3560	8618	1.36169	1	0.746794	68.3115		GOTERM_CC_FAT	GO:0044420~extracellular matrix part	5	6.09756	0.0109286	1280, 1295, 1277, 1278, 667	68	83	6387	5.65822	0.8199	0.435274	12.3759		GOTERM_BP_FAT	GO:0045785~positive regulation of cell adhesion	4	3.36134	0.0220995	7168, 1842, 1295, 3553	92	45	6782	6.55266	1	0.9105	30.2903
GOTERM_BP_FAT	GO:0007507~heart development	3	8.10811	0.0912058	7168, 3398, 7049	25	144	6782	5.65167	1	0.896665	76.4381		SP_PIR_KEYWORDS	ubl conjugation	10	12.1951	0.011155	801, 1154, 3659, 2778, 5371, 402, 26994, 5216, 667, 6790	82	401	8790	2.6732	0.873061	0.204941	12.9494		UCSC_TFBS	TCF11	65	54.6218	0.0244617	50855, 6122, 151636, 1939, 2051, 113655, 10695, 27131, 55274, 2673, 4076, 56474, 677, 1280, 9610, 84181, 4843, 2670, 3398, 3488, 7407, 83862, 10575, 10437, 64223, 377, 1277, 9961, 51762, 9159, 402, 151126, 5216, 5354, 9887, 7145, 6790, 6500, 667, 2771, 64375, 7049, 3553, 84261, 653888, 23524, 56975, 84720, 4174, 146802, 3736, 30061, 27301, 25764, 146059, 2237, 7094, 25911, 421, 9516, 79039, 23660…	111	4172	8618	1.20963	0.987519	0.306009	26.2284
GOTERM_BP_FAT	GO:0010608~posttranscriptional regulation of gene expression	3	8.10811	0.0922864	10289, 677, 3488	25	145	6782	5.61269	1	0.891812	76.8581		SP_PIR_KEYWORDS	lipoprotein	9	10.9756	0.0119172	2771, 146760, 377, 3736, 9159, 2778, 402, 65108, 11261	82	336	8790	2.8713	0.889853	0.197958	13.7753		SP_PIR_KEYWORDS	isopeptide bond	8	6.72269	0.0245856	7168, 801, 3659, 2778, 5371, 402, 5216, 667	116	219	8790	2.76807	0.996396	0.374257	27.2574
UP_TISSUE	Prostate	4	10.8108	0.0939572	116228, 55813, 137695, 151126	34	285	8635	3.5645	0.996729	0.996729	62.5322		GOTERM_BP_FAT	GO:0048705~skeletal system morphogenesis	4	4.87805	0.0124579	1280, 2673, 1277, 2778	67	50	6782	8.09791	0.999929	0.7965	17.4032		UCSC_TFBS	MEIS1BHOXA9	62	52.1008	0.0249543	6122, 151636, 1939, 1295, 801, 5371, 10695, 2746, 7168, 27131, 23463, 55813, 2673, 1154, 56474, 677, 23704, 84181, 2670, 3398, 3488, 10437, 64223, 377, 23608, 553115, 51762, 9159, 1278, 10144, 56925, 151126, 5216, 5354, 9887, 7145, 54739, 667, 2872, 2771, 64375, 7049, 26994, 84261, 23524, 84720, 23522, 3736, 30061, 26959, 2778, 146059, 25917, 2237, 146760, 137695, 7094, 25911, 421, 23660, 5819, 9…	111	3941	8618	1.22143	0.988586	0.291123	26.6847
GOTERM_BP_FAT	GO:0002706~regulation of lymphocyte mediated immunity	2	5.40541	0.0946739	3553, 5819	25	28	6782	19.3771	1	0.890626	77.7612		SP_PIR_KEYWORDS	trimer	3	3.65854	0.012957	1280, 1277, 1278	82	19	8790	16.9255	0.909251	0.195996	14.8903		SP_PIR_KEYWORDS	trimer	3	2.52101	0.025097	1280, 1277, 1278	116	19	8790	11.9646	0.996799	0.357167	27.7435
GOTERM_BP_FAT	GO:0000956~nuclear-transcribed mRNA catabolic process	2	5.40541	0.0946739	677, 9887	25	28	6782	19.3771	1	0.890626	77.7612		GOTERM_CC_FAT	GO:0005578~proteinaceous extracellular matrix	7	8.53659	0.013209	1280, 12833, 1842, 1295, 1277, 1278, 667	68	187	6387	3.51596	0.87436	0.404637	14.7742		GOTERM_CC_FAT	GO:0044420~extracellular matrix part	5	4.20168	0.0251751	1280, 1295, 1277, 1278, 667	87	83	6387	4.42252	0.991925	0.799379	27.1394
														UCSC_TFBS	ZIC1	19	23.1707	0.0135957	1280, 23522, 50855, 5118, 9610, 4843, 3736, 801, 1295, 2670, 7407, 7145, 2771, 146059, 113246, 25875, 9961, 9159, 402	79	1157	8618	1.79143	0.911341	0.104286	15.4765		UP_SEQ_FEATURE	site:Cleavage; by procollagen C-endopeptidase	2	1.68067	0.026017	1280, 1277	116	2	8783	75.7155	0.999996	0.875934	31.3999
														GOTERM_BP_FAT	GO:0048704~embryonic skeletal system morphogenesis	3	3.65854	0.0143368	1280, 2673, 2778	67	19	6782	15.9827	0.999983	0.792361	19.7678		UP_SEQ_FEATURE	site:Cleavage; by procollagen N-endopeptidase	2	1.68067	0.026017	1280, 1277	116	2	8783	75.7155	0.999996	0.875934	31.3999
														GOTERM_BP_FAT	GO:0030199~collagen fibril organization	3	3.65854	0.0143368	1280, 1277, 1278	67	19	6782	15.9827	0.999983	0.792361	19.7678		GOTERM_BP_FAT	GO:0030199~collagen fibril organization	3	2.52101	0.0262578	1280, 1277, 1278	92	19	6782	11.6396	1	0.928228	34.9254
														UCSC_TFBS	ZID	47	57.3171	0.0144398	50855, 2051, 801, 1295, 113655, 7145, 2746, 10975, 6790, 667, 2771, 113246, 1154, 26994, 84261, 10113, 56474, 23524, 1280, 23522, 84720, 4174, 23704, 4843, 2670, 7407, 83862, 10437, 64223, 25917, 2237, 146760, 377, 25875, 7094, 1277, 9961, 553115, 421, 9516, 9159, 1278, 402, 79039, 56925, 9416, 5216	79	3968	8618	1.29213	0.923807	0.105897	16.3607		GOTERM_BP_FAT	GO:0048704~embryonic skeletal system morphogenesis	3	2.52101	0.0262578	1280, 2673, 2778	92	19	6782	11.6396	1	0.928228	34.9254
														UCSC_TFBS	CP2	41	50	0.0147693	57348, 50855, 151636, 1939, 2051, 801, 1295, 113655, 7145, 10695, 2746, 667, 2771, 2872, 113246, 1154, 3659, 84261, 653888, 56474, 23524, 84720, 4174, 2670, 7407, 2778, 10987, 10575, 64223, 25917, 2237, 7094, 9961, 25911, 421, 9159, 402, 9416, 5216, 65108, 11261	79	3324	8618	1.34556	0.928185	0.103929	16.7034		GOTERM_CC_FAT	GO:0001726~ruffle	4	3.36134	0.0263825	50855, 7168, 7094, 2778	87	48	6387	6.11782	0.993611	0.717284	28.2521
														UCSC_TFBS	MIF1	42	51.2195	0.0149008	50855, 2051, 801, 113655, 7145, 10975, 667, 2771, 113246, 27131, 2673, 84261, 23524, 1280, 56975, 23522, 84720, 4174, 9610, 5118, 23704, 4843, 3736, 2670, 7407, 2778, 27301, 10987, 146059, 2237, 146760, 377, 25875, 553115, 25911, 421, 9159, 1278, 402, 9416, 5216, 65108	79	3432	8618	1.335	0.929862	0.100837	16.8399		GOTERM_MF_FAT	GO:0005200~structural constituent of cytoskeleton	4	3.36134	0.0265602	7168, 7094, 2670, 653888	88	48	6445	6.10322	0.999303	0.837496	29.8082
														SP_PIR_KEYWORDS	isopeptide bond	7	8.53659	0.0153706	801, 3659, 2778, 5371, 402, 5216, 667	82	219	8790	3.42633	0.942164	0.211413	17.4278		INTERPRO	IPR011025:G protein alpha subunit, helical insertion	2	1.68067	0.0265982	2771, 2778	109	2	8067	74.0092	0.999364	0.913982	29.8868
														UCSC_TFBS	MZF1	48	58.5366	0.0155801	57348, 50855, 6122, 151636, 1939, 2051, 801, 1295, 7145, 54739, 5910, 667, 2771, 113246, 2673, 26994, 84261, 653888, 23524, 1280, 56975, 23522, 84720, 9610, 5118, 3736, 2670, 7407, 2778, 25764, 10437, 146059, 64223, 25917, 2237, 146760, 377, 25875, 7094, 1277, 9961, 553115, 25911, 421, 9159, 5216, 9416, 65108	79	4093	8618	1.27932	0.937923	0.101384	17.5415		GOTERM_BP_FAT	GO:0043589~skin morphogenesis	2	1.68067	0.0266577	1277, 1278	92	2	6782	73.7174	1	0.915344	35.3555
														UCSC_TFBS	TAL1BETAITF2	50	60.9756	0.0156529	57348, 50855, 1939, 2051, 113655, 801, 1295, 5371, 5910, 113246, 56474, 1280, 9610, 4843, 7407, 64223, 25875, 377, 1277, 553115, 9961, 9159, 1278, 5216, 7145, 54739, 6790, 667, 2771, 1842, 3659, 26994, 84261, 653888, 56975, 23522, 84720, 4174, 2778, 10987, 25764, 148066, 2237, 146760, 7094, 25911, 421, 51248, 9416, 11261	79	4317	8618	1.26348	0.93873	0.0982562	17.6164		GOTERM_CC_FAT	GO:0005584~collagen type I	2	1.68067	0.0267505	1277, 1278	87	2	6387	73.4138	0.994052	0.641182	28.5881
														UCSC_TFBS	SEF1	49	59.7561	0.0157264	57348, 50855, 1939, 2051, 801, 1295, 5371, 113246, 2673, 1154, 1280, 5118, 2670, 7407, 83862, 10575, 64223, 25875, 377, 553115, 9961, 9159, 1278, 56925, 5216, 65108, 7145, 667, 2771, 3659, 84261, 23524, 23522, 84720, 4174, 3736, 146802, 2778, 25764, 27301, 146059, 25917, 2237, 146760, 7094, 421, 9516, 79039, 9416	79	4206	8618	1.27088	0.939535	0.0953466	17.6919		UP_SEQ_FEATURE	cross-link:Glycyl lysine isopeptide (Lys-Gly) (interchain with G-Cter in ubiquitin)	6	5.04202	0.0277205	7168, 801, 2778, 402, 5216, 667	116	130	8783	3.49456	0.999998	0.851563	33.0954
														INTERPRO	IPR001007:von Willebrand factor, type C	3	3.65854	0.0183606	1280, 1842, 1277	78	22	8067	14.1031	0.977186	0.716381	20.7865		UCSC_TFBS	AHR	47	39.4958	0.0282589	57348, 50855, 2051, 801, 113655, 7145, 5910, 10975, 667, 2771, 2872, 7168, 113246, 64375, 1154, 26994, 84261, 10113, 23524, 677, 84720, 4174, 9610, 5118, 84181, 3736, 2670, 26959, 3398, 3488, 7407, 2778, 64223, 25917, 146760, 377, 7094, 1277, 9961, 553115, 51762, 25911, 421, 9159, 1278, 9416, 65108	111	2824	8618	1.29216	0.993742	0.304009	29.679
														UP_SEQ_FEATURE	site:Cleavage; by procollagen N-endopeptidase	2	2.43902	0.0183607	1280, 1277	82	2	8783	107.11	0.998908	0.679089	22.5346		UCSC_TFBS	RREB1	53	44.5378	0.0286506	50855, 2051, 801, 113655, 10695, 5910, 7168, 113246, 55274, 1154, 4076, 677, 5118, 9610, 84181, 4843, 3398, 7407, 3488, 10575, 377, 1277, 9961, 9159, 5216, 65108, 5354, 9887, 7145, 6790, 6500, 667, 2771, 2872, 64375, 7049, 84261, 653888, 23524, 23522, 84720, 3736, 2778, 27301, 25917, 2237, 146760, 7094, 25911, 83544, 421, 9416, 5819	111	3275	8618	1.25646	0.994173	0.290372	30.0264
														UP_SEQ_FEATURE	site:Cleavage; by procollagen C-endopeptidase	2	2.43902	0.0183607	1280, 1277	82	2	8783	107.11	0.998908	0.679089	22.5346		GOTERM_BP_FAT	GO:0048705~skeletal system morphogenesis	4	3.36134	0.029104	1280, 2673, 1277, 2778	92	50	6782	5.89739	1	0.918434	37.9296
														SP_PIR_KEYWORDS	hydroxylysine	3	3.65854	0.0187205	1280, 1277, 1278	82	23	8790	13.982	0.969107	0.234693	20.8345		UCSC_TFBS	ZID	62	52.1008	0.0291077	50855, 2051, 1295, 113655, 801, 2746, 113246, 55274, 1154, 56474, 677, 1280, 23704, 84181, 4843, 2670, 7407, 3488, 83862, 10437, 64223, 25875, 377, 1277, 23608, 9961, 553115, 9159, 1278, 402, 10144, 56925, 151126, 5216, 5354, 9887, 7145, 10975, 6790, 667, 2771, 64375, 7049, 26994, 84261, 10113, 23524, 84720, 23522, 4174, 5150, 25917, 2237, 146760, 137695, 7094, 421, 9516, 79039, 23660, 5819, 9416	111	3968	8618	1.21312	0.994639	0.27876	30.4297
														INTERPRO	IPR011025:G protein alpha subunit, helical insertion	2	2.43902	0.0190002	2771, 2778	78	2	8067	103.423	0.980026	0.624063	21.433		UCSC_TFBS	SEF1	65	54.6218	0.0296586	57348, 50855, 1939, 2051, 1295, 801, 5371, 7168, 113246, 23463, 2673, 1154, 677, 1280, 5118, 84181, 2670, 3398, 7407, 83862, 10575, 64223, 25875, 377, 23608, 9961, 553115, 51762, 9159, 1278, 56925, 151126, 5216, 5509, 65108, 5354, 7145, 6500, 667, 2771, 64375, 7049, 3659, 84261, 23524, 84720, 23522, 4174, 146802, 3736, 30061, 2778, 27301, 25764, 5150, 146059, 25917, 2237, 146760, 7094, 83544, 421…	111	4206	8618	1.19985	0.995151	0.269094	30.9131
														GOTERM_BP_FAT	GO:0043589~skin morphogenesis	2	2.43902	0.01937	1277, 1278	67	2	6782	101.224	1	0.844809	25.7942		UCSC_TFBS	NFE2	48	40.3361	0.0301723	10267, 2051, 801, 1295, 79822, 7145, 9887, 10975, 6790, 667, 6500, 2771, 2872, 1728, 7168, 1842, 1154, 7049, 3659, 10113, 4076, 653888, 23524, 23522, 84720, 4174, 5118, 84181, 3736, 2670, 3488, 83862, 25764, 64223, 2237, 146760, 377, 7094, 23608, 9961, 553115, 421, 9159, 1278, 151126, 5819, 5216, 11261	111	2909	8618	1.28109	0.995585	0.260116	31.361
														UCSC_TFBS	NFKAPPAB50	26	31.7073	0.0194161	57348, 50855, 10267, 1939, 113655, 1295, 7145, 667, 2771, 113246, 56975, 1280, 84720, 23522, 5118, 7407, 64223, 25917, 146760, 25875, 25911, 553115, 9961, 9159, 9416, 5216	79	1853	8618	1.53066	0.968897	0.112787	21.4026		UCSC_TFBS	ZIC2	35	29.4118	0.0302805	50855, 2051, 2746, 10975, 2872, 23463, 64375, 84261, 653888, 23524, 677, 84720, 4174, 9610, 5118, 84181, 3736, 4843, 83862, 2778, 2237, 146760, 377, 7094, 23608, 9961, 553115, 9159, 9516, 421, 51248, 151126, 9416, 5216, 65108	111	1966	8618	1.38219	0.995671	0.249072	31.455
														GOTERM_CC_FAT	GO:0031012~extracellular matrix	7	8.53659	0.0195281	1280, 12833, 1842, 1295, 1277, 1278, 667	68	204	6387	3.22297	0.953881	0.459523	21.1089		UCSC_TFBS	NGFIC	42	35.2941	0.0323923	2051, 801, 1295, 5371, 9887, 10975, 2771, 27131, 23463, 2673, 64375, 1154, 7049, 84261, 10113, 4076, 23524, 677, 23522, 84720, 9610, 5118, 84181, 3736, 30061, 26959, 3398, 7407, 3488, 2778, 64223, 25917, 146760, 377, 9961, 553115, 25911, 9159, 402, 5819, 9416, 65108	111	2479	8618	1.3154	0.997057	0.252797	33.2662
														SP_PIR_KEYWORDS	heterotrimer	3	3.65854	0.0203017	2771, 12833, 2778	82	24	8790	13.3994	0.977039	0.236291	22.3972		GOTERM_BP_FAT	GO:0006417~regulation of translation	5	4.20168	0.0334876	10289, 677, 2872, 3488, 5371	92	91	6782	4.05041	1	0.932636	42.3031
														SMART	SM00214:VWC	3	3.65854	0.0207085	1280, 1842, 1277	45	22	4306	13.0485	0.641336	0.401115	18.1791		UCSC_TFBS	P53	80	67.2269	0.0335365	50855, 1939, 2051, 1295, 113655, 801, 5371, 1728, 113246, 23463, 55274, 1154, 4076, 56474, 677, 1280, 9610, 23704, 84181, 4843, 2670, 3398, 3488, 7407, 83862, 10575, 10437, 64223, 377, 23608, 1277, 9961, 553115, 51762, 9159, 1278, 402, 56925, 151126, 5216, 65108, 10267, 79822, 9887, 7145, 54739, 10975, 667, 6500, 2872, 2771, 64375, 3659, 7049, 3553, 10113, 84261, 653888, 23524, 56975, 116228, 847…	111	5438	8618	1.14218	0.997613	0.249874	34.229
														UCSC_TFBS	NRSF	51	62.1951	0.0207984	57348, 50855, 6122, 1939, 2051, 801, 113655, 1295, 5371, 113246, 1154, 64745, 1280, 23704, 9610, 4843, 2670, 7407, 83862, 10437, 64223, 25875, 377, 1277, 9961, 553115, 1278, 5216, 7145, 10975, 54739, 2771, 2872, 84261, 10113, 23524, 23522, 84720, 4174, 3736, 146059, 25917, 2237, 146760, 7094, 25911, 421, 9516, 79039, 9416, 11261	79	4486	8618	1.2402	0.97577	0.116624	22.7528		UCSC_TFBS	ZIC1	23	19.3277	0.0340049	1280, 23522, 50855, 116228, 9610, 5118, 84181, 3736, 4843, 801, 1295, 2670, 7407, 7145, 2771, 146059, 7168, 113246, 25875, 9961, 51762, 9159, 402	111	1157	8618	1.5434	0.997809	0.242964	34.6194
														GOTERM_CC_FAT	GO:0005584~collagen type I	2	2.43902	0.0208717	1277, 1278	68	2	6387	93.9265	0.962763	0.422131	22.3989		UCSC_TFBS	MAZR	33	27.7311	0.0340394	57348, 6122, 113655, 5354, 2771, 7168, 113246, 64375, 1154, 23524, 64745, 677, 1280, 84720, 23704, 5118, 9610, 84181, 27301, 146059, 64223, 25917, 377, 25875, 7094, 9961, 25911, 9159, 421, 402, 5819, 5216, 65108	111	1842	8618	1.39094	0.997823	0.233957	34.6481
														UCSC_TFBS	TCF11	48	58.5366	0.0231901	50855, 6122, 151636, 1939, 2051, 113655, 7145, 10695, 6790, 667, 2771, 27131, 2673, 84261, 653888, 56474, 23524, 1280, 56975, 84720, 4174, 9610, 146802, 4843, 3736, 2670, 7407, 83862, 27301, 25764, 10575, 10437, 146059, 64223, 2237, 377, 7094, 1277, 9961, 25911, 421, 9516, 9159, 402, 79039, 9416, 5216, 11261	79	4172	8618	1.25509	0.984283	0.125382	25.0386		INTERPRO	IPR001007:von Willebrand factor, type C	3	2.52101	0.0344632	1280, 1842, 1277	109	22	8067	10.0922	0.999931	0.9087	36.9921
														UCSC_TFBS	STAT3	45	54.878	0.0235779	50855, 801, 1295, 7145, 5371, 10695, 2746, 10975, 6790, 667, 2771, 2872, 113246, 27131, 26994, 653888, 23524, 1280, 23522, 84720, 4174, 9610, 5118, 4843, 7407, 2778, 27301, 146059, 25917, 2237, 146760, 377, 25875, 7094, 1277, 9961, 25911, 421, 9516, 9159, 56925, 9416, 5216, 11261, 65108	79	3845	8618	1.27672	0.985349	0.123639	25.4033		UCSC_TFBS	TAL1BETAITF2	66	55.4622	0.035396	57348, 50855, 1939, 2051, 1295, 113655, 801, 5371, 5910, 113246, 56474, 677, 1280, 9610, 84181, 4843, 3398, 3488, 7407, 64223, 25875, 377, 1277, 9961, 553115, 9159, 1278, 10144, 151126, 5216, 5509, 79822, 9887, 7145, 54739, 6500, 6790, 667, 2771, 1842, 3659, 7049, 26994, 84261, 653888, 56975, 84720, 116228, 23522, 4174, 2778, 25764, 10987, 5150, 10289, 148066, 2237, 146760, 7094, 25911, 83544, 42…	111	4317	8618	1.18699	0.998303	0.23339	35.7666
														UP_SEQ_FEATURE	calcium-binding region:2	4	4.87805	0.0246575	801, 553115, 667, 11261	82	68	8783	6.30057	0.999898	0.730862	29.1077		GOTERM_BP_FAT	GO:0010638~positive regulation of organelle organization	4	3.36134	0.0354572	64223, 7168, 3553, 5371	92	54	6782	5.46055	1	0.931471	44.1725
														SP_PIR_KEYWORDS	dwarfism	3	3.65854	0.0253642	1280, 1277, 1278	82	27	8790	11.9106	0.991149	0.27032	27.2117		GOTERM_BP_FAT	GO:0030155~regulation of cell adhesion	5	4.20168	0.0358595	7168, 1842, 1295, 1277, 3553	92	93	6782	3.9633	1	0.922073	44.5473
														SP_PIR_KEYWORDS	cytoskeleton	9	10.9756	0.0256459	9610, 801, 7094, 7145, 402, 5216, 653888, 667, 6790	82	387	8790	2.49291	0.991607	0.258274	27.4713		SP_PIR_KEYWORDS	hydroxylysine	3	2.52101	0.0358983	1280, 1277, 1278	116	23	8790	9.88381	0.999742	0.44576	37.3359
														UCSC_TFBS	NFE2	36	43.9024	0.0264023	10267, 2051, 801, 1295, 7145, 10975, 667, 6790, 2771, 2872, 1842, 1154, 3659, 10113, 653888, 23524, 23522, 84720, 4174, 5118, 3736, 2670, 83862, 25764, 64223, 2237, 146760, 377, 7094, 9961, 553115, 9159, 421, 1278, 5216, 11261	79	2909	8618	1.35001	0.991226	0.133693	28.0109		UP_TISSUE	Prostate	9	7.56303	0.0361423	2872, 116228, 6122, 55813, 137695, 553115, 421, 54739, 151126	116	285	8635	2.35073	0.98837	0.892159	34.5057
														GOTERM_BP_FAT	GO:0030198~extracellular matrix organization	4	4.87805	0.0271022	1280, 1842, 1277, 1278	67	67	6782	6.04322	1	0.902346	34.2338		GOTERM_BP_FAT	GO:0019932~second-messenger-mediated signaling	6	5.04202	0.0364897	2771, 2237, 4843, 2778, 5150, 6790	92	137	6782	3.2285	1	0.913996	45.1297
														SP_PIR_KEYWORDS	pyroglutamic acid	3	3.65854	0.0271544	1280, 1277, 1278	82	28	8790	11.4852	0.993689	0.257677	28.8474		GOTERM_CC_FAT	GO:0005576~extracellular region	19	15.9664	0.0368071	56975, 1280, 10267, 5118, 12833, 2051, 801, 1295, 3488, 2778, 667, 10437, 1842, 1277, 7094, 7049, 3553, 1278, 51248	87	864	6387	1.61442	0.999165	0.69312	37.2296
														SP_PIR_KEYWORDS	skin	2	2.43902	0.0273942	1277, 1278	82	3	8790	71.4634	0.993969	0.247185	29.0639		GOTERM_BP_FAT	GO:0050796~regulation of insulin secretion	3	2.52101	0.037532	4843, 3553, 2746	92	23	6782	9.61531	1	0.908545	46.0803
														UP_SEQ_FEATURE	region of interest:Nonhelical region (C-terminal)	2	2.43902	0.0274158	1280, 1277	82	3	8783	71.4065	0.999964	0.721611	31.8207		UCSC_TFBS	AHRARNT	67	56.3025	0.0377419	57348, 50855, 2051, 113655, 801, 2746, 113246, 23463, 2673, 1154, 56474, 677, 9610, 5118, 23704, 84181, 4843, 2670, 3398, 3488, 7407, 83862, 10437, 64223, 377, 23608, 1277, 9961, 553115, 9159, 151126, 5216, 5509, 65108, 5354, 7145, 10975, 667, 2771, 64375, 7049, 3659, 26994, 10113, 84261, 653888, 56975, 116228, 23522, 4174, 3736, 30061, 26959, 2778, 27301, 25764, 5150, 146059, 148066, 25917, 1467…	111	4408	8618	1.18009	0.998897	0.23844	37.6593
														UCSC_TFBS	STAT5B	32	39.0244	0.0277936	801, 113655, 1295, 5371, 667, 2771, 27131, 113246, 1154, 64745, 1280, 9610, 23704, 146802, 2670, 7407, 25764, 146059, 25917, 2237, 146760, 377, 25875, 1277, 553115, 9159, 9516, 421, 1278, 51248, 79039, 11261	79	2508	8618	1.39188	0.993188	0.136481	29.2643		UCSC_TFBS	CP2	53	44.5378	0.0378831	57348, 50855, 151636, 1939, 2051, 801, 113655, 1295, 10695, 2746, 23463, 113246, 1154, 56474, 677, 84181, 2670, 7407, 3488, 10575, 64223, 23608, 9961, 9159, 402, 10144, 5216, 65108, 9887, 7145, 6500, 667, 2771, 2872, 64375, 3659, 84261, 653888, 23524, 116228, 84720, 4174, 2778, 10987, 25917, 2237, 7094, 25911, 83544, 421, 9416, 5819, 11261	111	3324	8618	1.23794	0.998925	0.231188	37.7715
														UP_SEQ_FEATURE	calcium-binding region:1	4	4.87805	0.0285888	801, 553115, 667, 11261	82	72	8783	5.95054	0.999977	0.694559	32.945		SP_PIR_KEYWORDS	skin	2	1.68067	0.0387422	1277, 1278	116	3	8790	50.5172	0.999868	0.448616	39.6585
														INTERPRO	IPR018247:EF-HAND 1	5	6.09756	0.0289161	801, 553115, 5371, 667, 11261	78	122	8067	4.23865	0.997486	0.697952	30.8553		UP_SEQ_FEATURE	region of interest:Nonhelical region (C-terminal)	2	1.68067	0.0387727	1280, 1277	116	3	8783	50.477	1	0.904435	43.1837
														UCSC_TFBS	XBP1	47	57.3171	0.0295839	57348, 50855, 10267, 6122, 2051, 801, 1295, 113655, 7145, 5371, 54739, 10975, 5910, 667, 2771, 2872, 113246, 27131, 26994, 84261, 10113, 56474, 23524, 1280, 23522, 84720, 4174, 9610, 5118, 23704, 2670, 83862, 2778, 64223, 2237, 146760, 377, 7094, 9961, 25911, 421, 9159, 1278, 51248, 79039, 9416, 65108	79	4112	8618	1.24688	0.995085	0.140898	30.8478		SP_PIR_KEYWORDS	thiolester bond	3	2.52101	0.0388332	2771, 5354, 2778	116	24	8790	9.47198	0.99987	0.428479	39.7315
														GOTERM_CC_FAT	GO:0005576~extracellular region	16	19.5122	0.0314114	56975, 1280, 10267, 5118, 12833, 2051, 801, 1295, 2778, 667, 10437, 1842, 7094, 1277, 1278, 51248	68	864	6387	1.73938	0.993118	0.508973	31.8669		SP_PIR_KEYWORDS	heterotrimer	3	2.52101	0.0388332	2771, 12833, 2778	116	24	8790	9.47198	0.99987	0.428479	39.7315
														UP_SEQ_FEATURE	cross-link:Glycyl lysine isopeptide (Lys-Gly) (interchain with G-Cter in ubiquitin)	5	6.09756	0.0318024	801, 2778, 402, 5216, 667	82	130	8783	4.11961	0.999993	0.695578	35.9378		GOTERM_CC_FAT	GO:0005578~proteinaceous extracellular matrix	7	5.88235	0.0396213	1280, 12833, 1842, 1295, 1277, 1278, 667	87	187	6387	2.74811	0.99952	0.664303	39.4694
														INTERPRO	IPR018248:EF hand	4	4.87805	0.0334232	801, 553115, 667, 11261	78	74	8067	5.59044	0.999027	0.685199	34.7842		GOTERM_BP_FAT	GO:0048729~tissue morphogenesis	5	4.20168	0.0408894	7168, 1277, 7049, 1278, 5216	92	97	6782	3.79987	1	0.916247	49.0384
														UCSC_TFBS	RREB1	39	47.561	0.0340154	50855, 2051, 801, 113655, 7145, 10695, 5910, 667, 6790, 2771, 2872, 113246, 1154, 84261, 653888, 23524, 23522, 84720, 9610, 5118, 4843, 3736, 7407, 2778, 27301, 10575, 25917, 2237, 146760, 377, 7094, 1277, 9961, 25911, 421, 9159, 9416, 5216, 65108	79	3275	8618	1.29907	0.997814	0.156464	34.6282		UCSC_TFBS	CMYB	56	47.0588	0.0420932	57348, 50855, 6122, 2051, 801, 113655, 1295, 5371, 7168, 1154, 4076, 56474, 677, 5118, 2670, 7407, 3488, 83862, 25875, 377, 1277, 9961, 553115, 9159, 5216, 65108, 5354, 9887, 10975, 667, 2771, 2872, 64375, 7049, 3553, 84261, 10113, 23524, 23522, 84720, 4174, 146802, 3736, 2778, 25764, 27301, 25917, 2237, 146760, 7094, 25911, 83544, 79039, 5819, 9416, 11261	111	3572	8618	1.21719	0.999505	0.245666	41.0349
														GOTERM_BP_FAT	GO:0031647~regulation of protein stability	3	3.65854	0.0340604	10437, 5371, 6790	67	30	6782	10.1224	1	0.928684	41.0534		UCSC_TFBS	SP1	37	31.0924	0.0436699	57348, 50855, 2051, 113655, 7145, 5371, 5910, 6790, 2771, 2872, 113246, 23463, 64375, 3659, 84261, 23524, 23522, 5118, 84181, 3736, 3488, 83862, 25764, 10575, 146760, 377, 7094, 1277, 51762, 421, 402, 79039, 5819, 9416, 5216, 65108, 11261	111	2165	8618	1.32687	0.999631	0.245926	42.216
														GOTERM_BP_FAT	GO:0010810~regulation of cell-substrate adhesion	3	3.65854	0.0361847	1842, 1295, 1277	67	31	6782	9.79586	1	0.922159	42.9999		UCSC_TFBS	E47	73	61.3445	0.0438459	57348, 50855, 2051, 1295, 113655, 801, 5371, 2746, 5910, 1728, 150, 7168, 113246, 64745, 677, 1280, 9610, 5118, 23704, 84181, 4843, 2670, 3398, 3488, 7407, 83862, 10437, 64223, 25875, 377, 23608, 1277, 9961, 553115, 51762, 9159, 1278, 10144, 151126, 5216, 5509, 5354, 9887, 7145, 10975, 6500, 667, 2872, 2771, 64375, 7049, 3659, 10113, 84261, 23524, 56975, 84720, 23522, 3736, 26959, 2778, 27301, 51…	111	4916	8618	1.15291	0.999642	0.239406	42.3465
														UCSC_TFBS	MYOGNF1	45	54.878	0.036459	50855, 10267, 6122, 2051, 801, 113655, 7145, 2746, 10975, 667, 2771, 113246, 27131, 1154, 3659, 10113, 653888, 56474, 23524, 1280, 56975, 84720, 4174, 9610, 4843, 3736, 7407, 83862, 2778, 27301, 64223, 25917, 148066, 2237, 146760, 7094, 1277, 9961, 553115, 25911, 421, 9159, 79039, 9416, 5216	79	3937	8618	1.24689	0.998604	0.162782	36.6307		SMART	SM00214:VWC	3	2.52101	0.0438929	1280, 1842, 1277	67	22	4306	8.76391	0.967001	0.818345	37.6452
														GOTERM_MF_FAT	GO:0019838~growth factor binding	4	4.87805	0.0387394	1280, 12833, 1277, 1278	63	78	6445	5.24624	0.999878	0.988937	39.6992		UCSC_TFBS	MIF1	54	45.3782	0.0450787	50855, 2051, 801, 113655, 27131, 23463, 113246, 2673, 1280, 9610, 5118, 23704, 84181, 4843, 2670, 3398, 7407, 25875, 377, 23608, 553115, 9159, 1278, 402, 151126, 5216, 65108, 7145, 10975, 667, 2771, 7049, 3553, 84261, 23524, 56975, 23522, 116228, 84720, 4174, 3736, 26959, 2778, 10987, 27301, 146059, 2237, 146760, 137695, 25911, 83544, 421, 5819, 9416	111	3432	8618	1.2216	0.999715	0.238257	43.2529
														UP_SEQ_FEATURE	domain:EF-hand 4	3	3.65854	0.0389567	801, 553115, 11261	82	34	8783	9.45086	1	0.735349	42.1611		UCSC_TFBS	MAX	26	21.8487	0.0452964	6122, 801, 113655, 5371, 10695, 54739, 6790, 27131, 7049, 4076, 23522, 23704, 5118, 2670, 83862, 2778, 25764, 2237, 377, 1277, 25911, 9159, 9516, 421, 5509, 65108	111	1396	8618	1.44601	0.999727	0.232539	43.4116
														UP_TISSUE	Kidney	15	18.2927	0.0397584	50855, 68366, 23704, 146802, 4843, 2670, 5371, 6790, 2771, 146059, 25911, 9159, 9516, 79039, 10113	82	902	8635	1.75119	0.981237	0.863024	36.1472		GOTERM_BP_FAT	GO:0033043~regulation of organelle organization	6	5.04202	0.0459349	64223, 7168, 3553, 5371, 653888, 667	92	146	6782	3.02948	1	0.930064	53.1988
														SP_PIR_KEYWORDS	nucleotide binding	4	4.87805	0.0409268	2771, 377, 2778, 402	82	83	8790	5.16603	0.999542	0.332812	40.3461		GOTERM_BP_FAT	GO:0002697~regulation of immune effector process	4	3.36134	0.0462137	4843, 3553, 5371, 5819	92	60	6782	4.91449	1	0.922311	53.4191
														INTERPRO	IPR002048:Calcium-binding EF-hand	4	4.87805	0.0419747	801, 553115, 667, 11261	78	81	8067	5.10731	0.999841	0.713402	41.6792		GOTERM_BP_FAT	GO:0002699~positive regulation of immune effector process	3	2.52101	0.0469862	4843, 3553, 5819	92	26	6782	8.50585	1	0.916741	54.0245
														GOTERM_BP_FAT	GO:0019932~second-messenger-mediated signaling	5	6.09756	0.0438732	2771, 2237, 4843, 2778, 6790	67	137	6782	3.6943	1	0.942093	49.5542		UP_SEQ_FEATURE	lipid moiety-binding region:S-palmitoyl cysteine	5	4.20168	0.0472919	2771, 150, 3736, 5354, 2778	116	104	8783	3.64017	1	0.922456	49.9736
														UP_SEQ_FEATURE	short sequence motif:WW-binding	2	2.43902	0.0452792	9516, 26994	82	5	8783	42.8439	1	0.758523	47.1893		UCSC_TFBS	NFKAPPAB	47	39.4958	0.0481507	50855, 2051, 113655, 5354, 7145, 9887, 10695, 5910, 667, 2771, 113246, 23463, 64375, 1154, 7049, 3659, 3553, 84261, 4076, 653888, 23524, 677, 1280, 84720, 4174, 84181, 4843, 2670, 3398, 3488, 2778, 27301, 25764, 10987, 25917, 2237, 146760, 377, 553115, 83544, 421, 9159, 51248, 79039, 9416, 5216, 65108	111	2916	8618	1.25139	0.999839	0.238876	45.455
														UCSC_TFBS	NFKAPPAB	35	42.6829	0.0456187	50855, 2051, 113655, 7145, 10695, 5910, 667, 2771, 113246, 1154, 3659, 84261, 653888, 23524, 1280, 84720, 4174, 4843, 2670, 2778, 10987, 25764, 27301, 25917, 2237, 146760, 377, 553115, 9159, 421, 51248, 79039, 9416, 5216, 65108	79	2916	8618	1.30936	0.999742	0.195461	43.6458		SP_PIR_KEYWORDS	dwarfism	3	2.52101	0.0481558	1280, 1277, 1278	116	27	8790	8.41954	0.999986	0.481138	46.7922
														UCSC_TFBS	AP1	53	64.6341	0.0457672	57348, 50855, 151636, 1939, 2051, 801, 1295, 5371, 10695, 2746, 5910, 113246, 2673, 56474, 1280, 5118, 9610, 4843, 2670, 7407, 83862, 10575, 10437, 64223, 25875, 377, 1277, 9961, 1278, 5216, 7145, 54739, 667, 2771, 2872, 3659, 26994, 84261, 653888, 23524, 56975, 84720, 23522, 4174, 3736, 2778, 146760, 7094, 421, 9516, 79039, 9416, 11261	79	4884	8618	1.1838	0.999749	0.191533	43.7534		UCSC_TFBS	CEBPB	67	56.3025	0.0494434	57348, 50855, 1939, 2051, 1295, 801, 5371, 10695, 2746, 5910, 113246, 2673, 1154, 4076, 56474, 677, 1280, 23704, 84181, 4843, 2670, 3398, 7407, 3488, 10575, 10437, 25875, 23608, 9961, 1278, 10144, 151126, 5216, 5509, 5354, 9887, 54739, 6790, 6500, 667, 64375, 7049, 3553, 26994, 84261, 23524, 84720, 23522, 4174, 146802, 3736, 30061, 26959, 2778, 25764, 5150, 10289, 146059, 25917, 146760, 137695, 7…	111	4460	8618	1.16634	0.999873	0.238128	46.3579
														UCSC_TFBS	NFKB	46	56.0976	0.0475675	57348, 50855, 6122, 2051, 801, 1295, 7145, 5371, 667, 2771, 113246, 3659, 26994, 653888, 56474, 1280, 23522, 84720, 5118, 146802, 4843, 3736, 2670, 7407, 2778, 10987, 10437, 146059, 64223, 25917, 2237, 146760, 377, 7094, 1277, 9961, 553115, 25911, 421, 9159, 402, 51248, 79039, 9416, 5216, 65108	79	4107	8618	1.22183	0.999821	0.193988	45.043		SP_PIR_KEYWORDS	pyroglutamic acid	3	2.52101	0.0514269	1280, 1277, 1278	116	28	8790	8.11884	0.999993	0.48464	49.0832
														GOTERM_BP_FAT	GO:0060351~cartilage development involved in endochondral bone morphogenesis	2	2.43902	0.0477341	1280, 1277	67	5	6782	40.4896	1	0.943127	52.5733		UP_SEQ_FEATURE	region of interest:Catalytic	3	2.52101	0.0514999	23522, 9159, 5150	116	28	8783	8.11238	1	0.918853	53.0415
														GOTERM_BP_FAT	GO:0007242~intracellular signaling cascade	13	15.8537	0.0486501	4843, 5371, 2778, 6790, 2872, 2771, 2237, 377, 1154, 402, 1278, 79039, 11261	67	734	6782	1.79279	1	0.933764	53.2643		INTERPRO	IPR001950:Translation initiation factor SUI1	2	1.68067	0.0524952	10289, 1939	109	4	8067	37.0046	1	0.947356	50.8458
														SMART	SM00054:EFh	4	4.87805	0.0489099	801, 553115, 667, 11261	45	81	4306	4.72538	0.914324	0.559154	38.1713		UCSC_TFBS	P300	50	42.0168	0.0526691	57348, 50855, 151636, 2051, 113655, 1295, 113246, 55274, 1280, 677, 9610, 84181, 2670, 3488, 83862, 10437, 377, 1277, 553115, 9961, 9159, 5509, 65108, 10267, 5354, 7145, 10975, 6790, 667, 2771, 64375, 3659, 84261, 10113, 23524, 23522, 84720, 4174, 2778, 25764, 10289, 25917, 2237, 146760, 7094, 25911, 83544, 9416, 5819, 11261	111	3158	8618	1.22925	0.999931	0.24548	48.5515
														SP_PIR_KEYWORDS	P-loop	4	4.87805	0.0500151	2771, 377, 2778, 402	82	90	8790	4.76423	0.999921	0.376274	46.9704		GOTERM_BP_FAT	GO:0002791~regulation of peptide secretion	3	2.52101	0.05372	4843, 3553, 2746	92	28	6782	7.89829	1	0.934991	58.9982
														BIOCARTA	h_bArrestinPathway:???-arrestins in GPCR Desensitization	2	2.43902	0.0530493	3736, 2778	14	4	962	34.3571	0.834498	0.834498	37.8597		UCSC_TFBS	ATF6	59	49.5798	0.0539726	6122, 151636, 1939, 2051, 1295, 801, 5371, 10695, 1728, 113246, 23463, 2673, 677, 1280, 5118, 84181, 4843, 2670, 83862, 10575, 10437, 1277, 23608, 9961, 51762, 9159, 1278, 402, 151126, 5216, 65108, 9887, 7145, 54739, 10975, 6790, 667, 2771, 2872, 64375, 3659, 84261, 10113, 23524, 56975, 23522, 84720, 146802, 26959, 25764, 146059, 148066, 7094, 25911, 421, 51248, 79039, 5819, 9416	111	3851	8618	1.18949	0.999946	0.244662	49.4143
														UCSC_TFBS	MYB	42	51.2195	0.053719	50855, 2051, 801, 1295, 113655, 2746, 10975, 667, 2771, 1842, 2673, 3659, 84261, 653888, 56474, 64745, 1280, 56975, 23522, 84720, 9610, 5118, 3736, 7407, 83862, 2778, 10987, 64223, 148066, 25917, 2237, 146760, 377, 25875, 7094, 1277, 9961, 421, 9159, 9416, 5216, 65108	79	3698	8618	1.23897	0.999943	0.212089	49.2475		UCSC_TFBS	AP2GAMMA	18	15.1261	0.0539985	23524, 677, 3398, 9887, 7145, 25764, 64223, 25917, 377, 64375, 7094, 9961, 51762, 421, 26994, 79039, 5216, 11261	111	881	8618	1.58628	0.999946	0.238854	49.4313
														SP_PIR_KEYWORDS	glutamine amidotransferase	2	2.43902	0.0540469	2673, 56474	82	6	8790	35.7317	0.999964	0.38543	49.6866		GOTERM_MF_FAT	GO:0046332~SMAD binding	3	2.52101	0.0542812	7049, 1278, 5371	88	28	6445	7.847	1	0.950892	51.9918
														UP_SEQ_FEATURE	active site:For GATase activity	2	2.43902	0.054089	2673, 56474	82	6	8783	35.7033	1	0.792806	53.522		GOTERM_CC_FAT	GO:0031012~extracellular matrix	7	5.88235	0.0562582	1280, 12833, 1842, 1295, 1277, 1278, 667	87	204	6387	2.5191	0.999982	0.745372	51.2772
														SP_PIR_KEYWORDS	nucleotide-binding	15	18.2927	0.0548601	132158, 4174, 2051, 7407, 2778, 2746, 6790, 10575, 2872, 2771, 377, 402, 79039, 56474, 9416	82	961	8790	1.67318	0.999969	0.376182	50.2187		UCSC_TFBS	AP4	78	65.5462	0.0564959	57348, 50855, 6122, 1939, 1295, 113655, 801, 5371, 10695, 113246, 23463, 55813, 2673, 1154, 4076, 1280, 9610, 5118, 84181, 4843, 2670, 3398, 3488, 7407, 83862, 64223, 25875, 377, 1277, 9961, 553115, 9159, 1278, 402, 10144, 151126, 5216, 5509, 65108, 10267, 5354, 9887, 7145, 54739, 10975, 667, 6500, 2872, 2771, 64375, 3659, 7049, 26994, 10113, 84261, 653888, 23524, 56975, 84720, 23522, 4174, 3736,…	111	5372	8618	1.12731	0.999966	0.242854	51.0469
														COG_ONTOLOGY	DNA replication, recombination, and repair	3	3.65854	0.0565435	25917, 26994, 667	10	41	926	6.77561	0.372267	0.372267	27.2868		GOTERM_BP_FAT	GO:0006112~energy reserve metabolic process	3	2.52101	0.0572077	2673, 2778, 5509	92	29	6782	7.62594	1	0.939152	61.3714
														GOTERM_BP_FAT	GO:0032413~negative regulation of ion transmembrane transporter activity	2	2.43902	0.0570081	2771, 801	67	6	6782	33.7413	1	0.9493	59.1494		GOTERM_BP_FAT	GO:0044093~positive regulation of molecular function	10	8.40336	0.0583101	2771, 150, 7168, 801, 7049, 1154, 3553, 2778, 5371, 6500	92	369	6782	1.99776	1	0.935762	62.0942
														GOTERM_BP_FAT	GO:0034330~cell junction organization	3	3.65854	0.0574204	50855, 7094, 7145	67	40	6782	7.59179	1	0.940173	59.421		UCSC_TFBS	AP2	36	30.2521	0.0593496	57348, 50855, 801, 1295, 7145, 10695, 2771, 7168, 113246, 64375, 10113, 23524, 1280, 56975, 23522, 84720, 5118, 83862, 2778, 25764, 5150, 25917, 146760, 377, 25875, 7094, 1277, 137695, 9961, 25911, 83544, 421, 9159, 5509, 9416, 65108	111	2144	8618	1.30365	0.99998	0.247976	52.8348
														UCSC_TFBS	ARP1	44	53.6585	0.0575036	57348, 151636, 2051, 801, 1295, 7145, 2746, 54739, 6790, 667, 2771, 2872, 1842, 113246, 3659, 26994, 10113, 1280, 23522, 84720, 4174, 5118, 4843, 3736, 2670, 7407, 83862, 2778, 27301, 146059, 25917, 146760, 7094, 1277, 9961, 553115, 421, 9159, 1278, 56925, 9416, 5216, 65108, 11261	79	3932	8618	1.22073	0.999972	0.220875	51.6852		UP_SEQ_FEATURE	calcium-binding region:2	4	3.36134	0.0593793	801, 553115, 667, 11261	116	68	8783	4.45385	1	0.92888	58.3207
														UCSC_TFBS	IK1	34	41.4634	0.0579848	50855, 801, 1295, 113655, 7145, 5371, 2746, 667, 2771, 2872, 113246, 3659, 26994, 10113, 23522, 84720, 5118, 2670, 7407, 83862, 25764, 146059, 64223, 25917, 2237, 146760, 377, 7094, 1277, 553115, 25911, 421, 9416, 5216	79	2864	8618	1.29505	0.999974	0.217985	51.9873		GOTERM_BP_FAT	GO:0030198~extracellular matrix organization	4	3.36134	0.0605604	1280, 1842, 1277, 1278	92	67	6782	4.40104	1	0.935993	63.5306
														GOTERM_BP_FAT	GO:0043062~extracellular structure organization	4	4.87805	0.0615401	1280, 1842, 1277, 1278	67	93	6782	4.35372	1	0.94198	62.0434		GOTERM_BP_FAT	GO:0031647~regulation of protein stability	3	2.52101	0.0607724	10437, 5371, 6790	92	30	6782	7.37174	1	0.930063	63.6633
														UP_SEQ_FEATURE	domain:EF-hand 2	4	4.87805	0.0616176	801, 553115, 667, 11261	82	98	8783	4.37183	1	0.812075	58.3678		INTERPRO	IPR018957:Zinc finger, C3HC4 RING-type	5	4.20168	0.0613408	148066, 151636, 23608, 5371, 26994	109	111	8067	3.33375	1	0.943881	56.5579
														SP_PIR_KEYWORDS	bone	2	2.43902	0.0627698	1277, 1278	82	7	8790	30.6272	0.999993	0.404653	55.1312		UCSC_TFBS	LUN1	62	52.1008	0.0633724	57348, 50855, 6122, 2051, 1295, 113655, 801, 2746, 7168, 113246, 23463, 2673, 4076, 56474, 1280, 9610, 23704, 84181, 4843, 2670, 7407, 10575, 64223, 25875, 377, 1277, 553115, 51762, 9159, 1278, 56925, 151126, 5216, 65108, 5354, 7145, 6500, 2771, 2872, 64375, 7049, 26994, 84261, 10113, 653888, 23524, 56975, 116228, 84720, 146802, 3736, 10987, 25764, 10289, 146059, 2237, 146760, 7094, 25911, 421, 7…	111	4117	8618	1.16921	0.999991	0.257053	55.2535
														SP_PIR_KEYWORDS	cartilage	2	2.43902	0.0627698	1280, 1277	82	7	8790	30.6272	0.999993	0.404653	55.1312		UCSC_TFBS	PPARA	67	56.3025	0.0635729	57348, 50855, 151636, 2051, 1295, 113655, 5371, 5910, 113246, 27131, 23463, 56474, 64745, 1280, 9610, 5118, 23704, 84181, 4843, 2670, 3488, 7407, 83862, 64223, 25875, 377, 23608, 1277, 9961, 9159, 1278, 10144, 151126, 5216, 65108, 5354, 7145, 10975, 667, 2771, 64375, 7049, 3659, 84261, 10113, 653888, 23524, 84720, 23522, 146802, 3736, 26959, 27301, 25764, 5150, 146059, 25917, 2237, 146760, 7094, …	111	4511	8618	1.15315	0.999991	0.252223	55.371
														UP_SEQ_FEATURE	propeptide:C-terminal propeptide	2	2.43902	0.0628185	1277, 1278	82	7	8783	30.6028	1	0.796417	59.0959		UP_SEQ_FEATURE	short sequence motif:WW-binding	2	1.68067	0.0637894	9516, 26994	116	5	8783	30.2862	1	0.926401	61.0291
														UP_SEQ_FEATURE	domain:EF-hand 1	4	4.87805	0.0631357	801, 553115, 667, 11261	82	99	8783	4.32767	1	0.776867	59.2863		GOTERM_BP_FAT	GO:0010810~regulation of cell-substrate adhesion	3	2.52101	0.0644115	1842, 1295, 1277	92	31	6782	7.13394	1	0.934615	65.871
														UCSC_TFBS	NGFIC	30	36.5854	0.0662579	2051, 801, 1295, 5371, 10975, 2771, 27131, 2673, 1154, 84261, 10113, 23524, 23522, 84720, 9610, 5118, 3736, 7407, 2778, 64223, 25917, 146760, 377, 9961, 25911, 553115, 9159, 402, 9416, 65108	79	2479	8618	1.32015	0.999995	0.241019	56.9176		GOTERM_BP_FAT	GO:0060351~cartilage development involved in endochondral bone morphogenesis	2	1.68067	0.0653317	1280, 1277	92	5	6782	29.487	1	0.931129	66.409
														SP_PIR_KEYWORDS	GTP binding	3	3.65854	0.0668989	2771, 377, 2778	82	46	8790	6.99099	0.999997	0.411897	57.5148		SP_PIR_KEYWORDS	cytoskeleton	10	8.40336	0.0665348	7168, 9610, 801, 7094, 7145, 402, 5216, 653888, 667, 6790	116	387	8790	1.95803	1	0.559115	58.5314
														UCSC_TFBS	P53	57	69.5122	0.0673879	50855, 1939, 2051, 113655, 801, 1295, 5371, 113246, 1154, 56474, 1280, 9610, 23704, 4843, 2670, 7407, 83862, 10575, 10437, 64223, 377, 1277, 9961, 553115, 9159, 1278, 402, 56925, 5216, 65108, 10267, 7145, 54739, 10975, 667, 2771, 2872, 3659, 84261, 10113, 653888, 23524, 56975, 23522, 84720, 4174, 3736, 2778, 146059, 25917, 2237, 146760, 7094, 25911, 421, 9416, 11261	79	5438	8618	1.14344	0.999996	0.239982	57.5536		UP_SEQ_FEATURE	calcium-binding region:1	4	3.36134	0.0681043	801, 553115, 667, 11261	116	72	8783	4.20642	1	0.924015	63.5197
														UCSC_TFBS	FAC1	43	52.439	0.0697536	50855, 6122, 801, 1295, 113655, 7145, 54739, 5910, 667, 6790, 2771, 1842, 113246, 3659, 84261, 56474, 64745, 1280, 56975, 23522, 84720, 4174, 5118, 4843, 2670, 7407, 2778, 10987, 25764, 10437, 146059, 377, 7094, 1277, 553115, 421, 9516, 1278, 79039, 56925, 9416, 5216, 11261	79	3870	8618	1.2121	0.999997	0.24287	58.8574		GOTERM_BP_FAT	GO:0001501~skeletal system development	6	5.04202	0.0688515	1280, 2673, 1277, 3488, 1278, 2778	92	164	6782	2.69698	1	0.935028	68.3943
														UCSC_TFBS	CDPCR3HD	41	50	0.0704309	2051, 1295, 5371, 2746, 54739, 5910, 10975, 667, 2771, 113246, 2673, 1154, 3659, 26994, 84261, 10113, 653888, 56474, 23524, 1280, 23522, 84720, 3736, 7407, 83862, 27301, 10575, 146059, 25917, 2237, 146760, 7094, 9961, 553115, 25911, 9159, 402, 79039, 9416, 5216, 11261	79	3655	8618	1.2237	0.999998	0.240461	59.2238		UCSC_TFBS	BRACH	66	55.4622	0.0699363	50855, 1939, 2051, 1295, 113655, 801, 10695, 2746, 5910, 113246, 23463, 55813, 56474, 677, 1280, 9610, 5118, 23704, 84181, 4843, 2670, 3398, 7407, 64223, 1277, 9961, 1278, 402, 10144, 151126, 5216, 65108, 79822, 9887, 7145, 6500, 667, 2872, 64375, 7049, 26994, 84261, 10113, 23524, 23522, 116228, 84720, 4174, 146802, 3736, 30061, 26959, 10987, 25764, 5150, 2237, 146760, 7094, 25911, 83544, 421, 95…	111	4452	8618	1.15099	0.999997	0.268748	58.9565
														UCSC_TFBS	COUP	39	47.561	0.0747107	50855, 2051, 1295, 113655, 7145, 54739, 5910, 667, 2771, 1842, 27131, 1154, 3659, 26994, 56474, 23524, 1280, 23522, 84720, 9610, 5118, 23704, 2670, 83862, 25764, 64223, 146760, 25875, 7094, 1277, 9961, 553115, 25911, 421, 9159, 9416, 5216, 65108, 11261	79	3454	8618	1.23175	0.999999	0.248985	61.4708		GOTERM_BP_FAT	GO:0007166~cell surface receptor linked signal transduction	15	12.605	0.0701654	10267, 4843, 2051, 801, 26959, 5354, 5371, 2778, 667, 2872, 2771, 150, 7049, 1154, 1278	92	683	6782	1.61898	1	0.932847	69.1067
														GOTERM_BP_FAT	GO:0001501~skeletal system development	5	6.09756	0.0749406	1280, 2673, 1277, 1278, 2778	67	164	6782	3.08609	1	0.96303	69.5194		UP_SEQ_FEATURE	domain:EF-hand 4	3	2.52101	0.072692	801, 553115, 11261	116	34	8783	6.68078	1	0.922739	66.0048
														GOTERM_BP_FAT	GO:0048701~embryonic cranial skeleton morphogenesis	2	2.43902	0.0752899	2673, 2778	67	8	6782	25.306	1	0.956684	69.6945		BIOCARTA	h_bArrestinPathway:???-arrestins in GPCR Desensitization	2	1.68067	0.0728801	3736, 2778	19	4	962	25.3158	0.969221	0.969221	51.0926
														GOTERM_BP_FAT	GO:0010171~body morphogenesis	2	2.43902	0.0752899	1277, 2778	67	8	6782	25.306	1	0.956684	69.6945		GOTERM_BP_FAT	GO:0001568~blood vessel development	6	5.04202	0.0731937	677, 4843, 1277, 7049, 3553, 1278	92	167	6782	2.64853	1	0.935196	70.6918
														GOTERM_MF_FAT	GO:0005200~structural constituent of cytoskeleton	3	3.65854	0.0774751	7094, 2670, 653888	63	48	6445	6.39385	1	0.997821	64.3852		GOTERM_BP_FAT	GO:0001503~ossification	4	3.36134	0.0743179	1280, 1277, 3488, 2778	92	73	6782	4.03931	1	0.932681	71.2606
														UP_SEQ_FEATURE	glycosylation site:O-linked (Gal...)	2	2.43902	0.0800395	1280, 1277	82	9	8783	23.8022	1	0.835673	68.32		SP_PIR_KEYWORDS	glutamine amidotransferase	2	1.68067	0.0759961	2673, 56474	116	6	8790	25.2586	1	0.590632	63.5953
														UCSC_TFBS	ELK1	47	57.3171	0.081044	50855, 2051, 801, 1295, 113655, 7145, 5371, 10695, 2746, 10975, 667, 2771, 2872, 113246, 1154, 3659, 84261, 10113, 653888, 56474, 64745, 1280, 84720, 9610, 5118, 2670, 7407, 2778, 83862, 10437, 146059, 64223, 25917, 2237, 146760, 377, 7094, 1277, 9961, 553115, 25911, 421, 9159, 51248, 5216, 9416, 65108	79	4349	8618	1.17893	1	0.263095	64.5878		UP_SEQ_FEATURE	active site:For GATase activity	2	1.68067	0.0760547	2673, 56474	116	6	8783	25.2385	1	0.918317	67.7254
														INTERPRO	IPR000209:Peptidase S8 and S53, subtilisin, kexin, sedolisin	2	2.43902	0.0827371	9159, 7145	78	9	8067	22.9829	1	0.889441	66.2422		INTERPRO	IPR018248:EF hand	4	3.36134	0.0764975	801, 553115, 667, 11261	109	74	8067	4.0005	1	0.955117	64.9413
														GOTERM_MF_FAT	GO:0017076~purine nucleotide binding	16	19.5122	0.0827592	132158, 4174, 4843, 2051, 7407, 2778, 2746, 6790, 10575, 2771, 2872, 377, 402, 79039, 56474, 9416	63	1077	6445	1.5198	1	0.99273	66.9104		GOTERM_BP_FAT	GO:0001944~vasculature development	6	5.04202	0.0776836	677, 4843, 1277, 7049, 3553, 1278	92	170	6782	2.60179	1	0.935743	72.9022
														UCSC_TFBS	E47	52	63.4146	0.0828145	57348, 50855, 2051, 801, 113655, 1295, 5371, 2746, 5910, 113246, 64745, 1280, 5118, 23704, 9610, 4843, 2670, 7407, 83862, 10437, 64223, 25875, 377, 1277, 9961, 553115, 9159, 1278, 5216, 7145, 10975, 667, 2771, 2872, 3659, 84261, 10113, 23524, 56975, 23522, 84720, 3736, 2778, 27301, 146059, 25917, 2237, 146760, 7094, 25911, 9416, 11261	79	4916	8618	1.15391	1	0.263626	65.4168		GOTERM_BP_FAT	GO:0032413~negative regulation of ion transmembrane transporter activity	2	1.68067	0.0778822	2771, 801	92	6	6782	24.5725	1	0.931143	72.9962
														UCSC_TFBS	TAL1BETAE47	28	34.1463	0.0833292	50855, 2051, 801, 113655, 1295, 7145, 667, 2771, 113246, 1154, 1280, 23522, 4174, 83862, 25764, 10575, 10437, 25917, 2237, 377, 7094, 9961, 25911, 9159, 421, 402, 56925, 9416	79	2325	8618	1.31376	1	0.260636	65.6544		GOTERM_MF_FAT	GO:0005381~iron ion transmembrane transporter activity	2	1.68067	0.0783378	57348, 30061	88	6	6445	24.4129	1	0.974548	65.7875
														GOTERM_BP_FAT	GO:0048562~embryonic organ morphogenesis	3	3.65854	0.0848244	1280, 2673, 2778	67	50	6782	6.07343	1	0.965856	74.1256		INTERPRO	IPR018247:EF-HAND 1	5	4.20168	0.0806755	801, 553115, 5371, 667, 11261	109	122	8067	3.03316	1	0.943327	66.9738
														UP_SEQ_FEATURE	domain:EF-hand 3	3	3.65854	0.0856332	801, 553115, 11261	82	53	8783	6.06282	1	0.839628	70.8734		UCSC_TFBS	MYOGNF1	59	49.5798	0.0815498	50855, 6122, 2051, 113655, 801, 2746, 1728, 7168, 113246, 27131, 23463, 1154, 56474, 677, 1280, 9610, 84181, 4843, 7407, 3488, 83862, 64223, 1277, 9961, 553115, 9159, 10144, 151126, 5216, 10267, 79822, 9887, 7145, 10975, 6500, 667, 2771, 7049, 3659, 10113, 653888, 23524, 56975, 116228, 84720, 4174, 3736, 30061, 2778, 27301, 148066, 25917, 2237, 146760, 7094, 25911, 421, 79039, 9416	111	3937	8618	1.16351	1	0.301276	64.8265
														UCSC_TFBS	AP2REP	41	50	0.0867107	57348, 50855, 10267, 2051, 801, 1295, 113655, 7145, 5910, 667, 6790, 2771, 113246, 1154, 3659, 84261, 56474, 23524, 1280, 84720, 9610, 4843, 2670, 7407, 25764, 10437, 146059, 64223, 25917, 146760, 1277, 7094, 9961, 553115, 25911, 421, 79039, 9416, 5216, 65108, 11261	79	3708	8618	1.20621	1	0.265627	67.1787		UCSC_TFBS	AP1	71	59.6639	0.0820159	57348, 50855, 151636, 1939, 2051, 1295, 801, 5371, 2746, 10695, 5910, 1728, 7168, 113246, 23463, 2673, 56474, 677, 1280, 9610, 5118, 84181, 4843, 2670, 3398, 3488, 7407, 83862, 10575, 10437, 64223, 25875, 377, 23608, 1277, 9961, 51762, 1278, 151126, 5216, 5354, 9887, 7145, 54739, 667, 2872, 2771, 7049, 3659, 26994, 84261, 653888, 23524, 56975, 116228, 84720, 23522, 4174, 3736, 30061, 26959, 2778,…	111	4884	8618	1.12867	1	0.296897	65.0451
														SP_PIR_KEYWORDS	Ehlers-Danlos syndrome	2	2.43902	0.0884648	1277, 1278	82	10	8790	21.439	1	0.494254	68.1806		GOTERM_BP_FAT	GO:0051101~regulation of DNA binding	4	3.36134	0.0841945	801, 3398, 7049, 3553	92	77	6782	3.82947	1	0.940629	75.8311
														KEGG_PATHWAY	hsa04020:Calcium signaling pathway	4	4.87805	0.088588	4843, 801, 2778, 11261	35	90	2873	3.64825	0.998178	0.998178	61.4915		GOTERM_BP_FAT	GO:0060348~bone development	4	3.36134	0.0841945	1280, 1277, 3488, 2778	92	77	6782	3.82947	1	0.940629	75.8311
														INTERPRO	IPR018957:Zinc finger, C3HC4 RING-type	4	4.87805	0.0894004	148066, 151636, 5371, 26994	78	111	8067	3.72696	1	0.880301	69.1994		UCSC_TFBS	NFKB	61	51.2605	0.0869813	57348, 50855, 6122, 2051, 1295, 801, 5371, 1728, 113246, 4076, 56474, 677, 1280, 5118, 84181, 4843, 2670, 7407, 3488, 10437, 64223, 377, 1277, 9961, 553115, 51762, 9159, 402, 151126, 5216, 65108, 5354, 9887, 7145, 667, 2771, 64375, 7049, 3659, 3553, 26994, 653888, 84720, 23522, 146802, 3736, 2778, 10987, 5150, 146059, 25917, 2237, 146760, 7094, 25911, 421, 51248, 79039, 23660, 5819, 9416	111	4107	8618	1.15316	1	0.306542	67.2979
														PIR_SUPERFAMILY	PIRSF002400:GTP-binding regulatory protein Gs alpha chain	2	2.43902	0.0896127	2771, 2778	37	10	3857	20.8486	0.971778	0.832005	57.1932		SP_PIR_KEYWORDS	cartilage	2	1.68067	0.0880931	1280, 1277	116	7	8790	21.6502	1	0.629327	69.2399
														GOTERM_CC_FAT	GO:0001726~ruffle	3	3.65854	0.0898861	50855, 7094, 2778	68	48	6387	5.8704	1	0.840645	67.7728		SP_PIR_KEYWORDS	bone	2	1.68067	0.0880931	1277, 1278	116	7	8790	21.6502	1	0.629327	69.2399
														SP_PIR_KEYWORDS	gtp-binding	5	6.09756	0.0909151	2771, 377, 2778, 402, 2746	82	185	8790	2.89717	1	0.490614	69.222		UP_SEQ_FEATURE	propeptide:C-terminal propeptide	2	1.68067	0.0881606	1277, 1278	116	7	8783	21.633	1	0.935423	73.2717
														UP_SEQ_FEATURE	short sequence motif:Cell attachment site	3	3.65854	0.0912184	12833, 1842, 1277	82	55	8783	5.84235	1	0.843171	73.2314		UCSC_TFBS	NFKAPPAB50	31	26.0504	0.0884753	57348, 50855, 10267, 1939, 113655, 1295, 7145, 9887, 667, 2771, 23463, 113246, 64375, 56975, 1280, 23522, 84720, 5118, 7407, 3488, 5150, 64223, 25917, 146760, 25875, 9961, 25911, 553115, 9159, 9416, 5216	111	1853	8618	1.29888	1	0.305366	67.9491
														INTERPRO	IPR001019:Guanine nucleotide binding protein (G-protein), alpha subunit	2	2.43902	0.0915022	2771, 2778	78	10	8067	20.6846	1	0.858809	70.0815		UP_TISSUE	Kidney	18	15.1261	0.0885777	50855, 68366, 116228, 23704, 146802, 4843, 2670, 5354, 5371, 6790, 10289, 2771, 146059, 25911, 9159, 9516, 10113, 79039	116	902	8635	1.48549	0.999987	0.976267	65.5718
														UP_TISSUE	Lymph	8	9.7561	0.0918823	64223, 4174, 151636, 27131, 1939, 801, 421, 84261	82	413	8635	2.0398	0.999921	0.957082	65.5513		KEGG_PATHWAY	hsa04114:Oocyte meiosis	4	3.36134	0.0913694	801, 6500, 11261, 6790	44	72	2873	3.62753	0.999613	0.999613	64.071
														UCSC_TFBS	MYCMAX	54	65.8537	0.092091	50855, 2051, 801, 113655, 1295, 10695, 2746, 27131, 113246, 1154, 56474, 1280, 5118, 23704, 9610, 2670, 83862, 10437, 64223, 25875, 377, 1277, 9961, 9159, 1278, 56925, 5216, 65108, 10267, 7145, 6790, 667, 2771, 1842, 26994, 84261, 10113, 653888, 23522, 84720, 4174, 3736, 2778, 25764, 27301, 2237, 146760, 7094, 25911, 421, 9516, 51248, 79039, 9416	79	5172	8618	1.13898	1	0.275769	69.4763		GOTERM_BP_FAT	GO:0030336~negative regulation of cell migration	3	2.52101	0.091755	7168, 7049, 3488	92	38	6782	5.81979	1	0.950649	78.8589
														UP_TISSUE	Muscle	10	12.1951	0.0930483	1280, 6122, 801, 7407, 2778, 51248, 5910, 10987, 65108, 6790	82	581	8635	1.81248	0.99993	0.908628	66.0372		GOTERM_BP_FAT	GO:0019935~cyclic-nucleotide-mediated signaling	4	3.36134	0.0919526	2771, 4843, 2778, 5150	92	80	6782	3.68587	1	0.947043	78.9331
														GOTERM_BP_FAT	GO:0048384~retinoic acid receptor signaling pathway	2	2.43902	0.0932226	4843, 5371	67	10	6782	20.2448	1	0.9713	77.5195		INTERPRO	IPR002048:Calcium-binding EF-hand	4	3.36134	0.0942997	801, 553115, 667, 11261	109	81	8067	3.65477	1	0.950432	72.8696
														UCSC_TFBS	PAX5	51	62.1951	0.0948178	50855, 2051, 801, 113655, 5371, 2746, 5910, 113246, 1154, 1280, 5118, 9610, 2670, 7407, 83862, 10575, 10437, 64223, 25875, 377, 1277, 9961, 553115, 9159, 1278, 402, 5216, 65108, 10975, 6790, 667, 2771, 2872, 26994, 84261, 10113, 653888, 23524, 56975, 23522, 84720, 2778, 27301, 146059, 25917, 146760, 7094, 25911, 421, 79039, 9416	79	4839	8618	1.14972	1	0.278577	70.5834		SP_PIR_KEYWORDS	nucleotide binding	4	3.36134	0.0946785	2771, 377, 2778, 402	116	83	8790	3.65185	1	0.640046	71.9621
														INTERPRO	IPR018249:EF-HAND 2	4	4.87805	0.0950184	801, 553115, 667, 11261	78	114	8067	3.62888	1	0.843013	71.5054		SP_PIR_KEYWORDS	gtp-binding	6	5.04202	0.0949614	2771, 377, 51762, 2778, 402, 2746	116	185	8790	2.4576	1	0.624848	72.0739
														UP_SEQ_FEATURE	domain:SH2	3	3.65854	0.0969081	9610, 1154, 7145	82	57	8783	5.63736	1	0.846726	75.4505		UCSC_TFBS	GRE	59	49.5798	0.0949672	50855, 2051, 113655, 1295, 5371, 10695, 2746, 27131, 23463, 55274, 2673, 677, 1280, 9610, 5118, 84181, 4843, 7407, 3488, 83862, 10437, 64223, 25875, 377, 1277, 9961, 553115, 51762, 9159, 1278, 10144, 151126, 5216, 65108, 10267, 79822, 5354, 9887, 7145, 6500, 667, 2872, 64375, 7049, 3659, 3553, 10113, 56975, 116228, 84720, 23522, 2778, 25764, 5150, 146059, 146760, 7094, 421, 5819	111	3971	8618	1.15355	1	0.318836	70.643
														UCSC_TFBS	AP2GAMMA	13	15.8537	0.0973235	23524, 7145, 25764, 64223, 25917, 377, 7094, 9961, 421, 26994, 79039, 5216, 11261	79	881	8618	1.60971	1	0.280726	71.5681
														UCSC_TFBS	AREB6	68	82.9268	0.0979038	57348, 50855, 151636, 1939, 2051, 1295, 113655, 801, 5371, 10695, 5910, 113246, 2673, 1154, 56474, 64745, 1280, 9610, 5118, 23704, 4843, 2670, 7407, 83862, 10575, 64223, 25875, 377, 1277, 9961, 553115, 9159, 1278, 402, 5216, 65108, 10267, 7145, 54739, 6790, 667, 2872, 2771, 26994, 84261, 10113, 653888, 23524, 84720, 23522, 4174, 3736, 27301, 25764, 10987, 146059, 148066, 25917, 2237, 146760, 7094…	79	6848	8618	1.08324	1	0.27795	71.7918
														SP_PIR_KEYWORDS	palmitate	4	4.87805	0.0986527	2771, 3736, 9159, 2778	82	120	8790	3.57317	1	0.507282	72.3085

## Sheet: Adipo vs Osteo BMSC dd7
DEG more expressed in Adipogenic vs Osteogenic differentiation in BMSC														DEG more expressed in Osteogenic vs Adipogenic differentiation in BMSC														DEG between Osteogenic vs Adipogenic differentiation in BMSC
Category	Term	Count	%	PValue	Genes	List Total	Pop Hits	Pop Total	Fold Enrichment	Bonferroni	Benjamini	FDR		Category	Term	Count	%	PValue	Genes	List Total	Pop Hits	Pop Total	Fold Enrichment	Bonferroni	Benjamini	FDR		Category	Term	Count	%	PValue	Genes	List Total	Pop Hits	Pop Total	Fold Enrichment	Bonferroni	Benjamini	FDR
GOTERM_BP_FAT	GO:0006414~translational elongation	15	10.4167	1.64062e-10	6146, 6137, 6135, 6160, 6133, 6125, 1937, 6218, 1915, 6152, 6230, 6167, 6209, 6187, 6224	116	88	6782	9.96571	2.25257e-07	2.25257e-07	2.69677e-07		UCSC_TFBS	AP4	186	71.5385	7.43954e-05	9647, 2006, 4040, 805, 10897, 5164, 1192, 6017, 7753, 10892, 801, 1295, 26468, 4599, 3339, 2099, 10898, 79901, 1580, 55379, 11018, 51421, 3880, 8425, 1827, 4218, 57161, 65244, 6545, 2014, 5176, 8543, 23645, 55194, 81848, 3691, 5364, 54899, 113791, 29, 8498, 11338, 399687, 83606, 5550, 92609, 6553, 84937, 7078, 4793, 168544, 79595, 55920, 113829, 5256, 2319, 5048, 9887, 921, 25980, 2791, 2771, 227…	252	5372	8618	1.18409	0.0130087	0.0130087	0.0912541		SP_PIR_KEYWORDS	ribosome	13	3.23383	4.35821e-05	6146, 6137, 6135, 6160, 6133, 6125, 6218, 6152, 6230, 6209, 6167, 6187, 6224	397	68	8790	4.23285	0.0186517	0.0186517	0.0614515
SP_PIR_KEYWORDS	ribosome	13	9.02778	5.63404e-10	6146, 6137, 6135, 6160, 6133, 6125, 6218, 6152, 6230, 6209, 6167, 6187, 6224	141	68	8790	11.918	1.54373e-07	1.54373e-07	7.42463e-07		UCSC_TFBS	USF	170	65.3846	0.000197881	9647, 2006, 805, 10897, 5164, 1192, 7753, 801, 1295, 26468, 4599, 3339, 2335, 10898, 1580, 55379, 51421, 2952, 8425, 1827, 64218, 64121, 57161, 280636, 2014, 5176, 8543, 1382, 55361, 81848, 3691, 5364, 54899, 113791, 29, 8498, 11338, 399687, 10627, 84336, 10096, 5550, 10169, 92609, 6553, 84937, 4793, 168544, 10814, 79595, 113829, 5256, 5048, 9887, 921, 25980, 2771, 1842, 2273, 81558, 4947, 54936,…	252	4855	8618	1.19747	0.0342309	0.0172645	0.242554		GOTERM_BP_FAT	GO:0006414~translational elongation	15	3.73134	4.47488e-05	6146, 6137, 6135, 6160, 6133, 6125, 1937, 6218, 1915, 6152, 6230, 6167, 6209, 6187, 6224	315	88	6782	3.66991	0.0921349	0.0921349	0.0776004
GOTERM_CC_FAT	GO:0022626~cytosolic ribosome	13	9.02778	1.55807e-09	6146, 6137, 6135, 6160, 6125, 6218, 6152, 6230, 6209, 6167, 6187, 6224, 2512	107	72	6387	10.7776	3.25636e-07	3.25636e-07	1.96695e-06		SP_PIR_KEYWORDS	GTP binding	8	3.07692	0.000339575	6734, 4218, 2771, 378, 2791, 2778, 5879, 998	258	46	8790	5.92518	0.104203	0.104203	0.458123		KEGG_PATHWAY	hsa03010:Ribosome	13	3.23383	0.000141212	6146, 6137, 6135, 6160, 6133, 6125, 6218, 6152, 6230, 6209, 6167, 6187, 6224	132	77	2873	3.67464	0.0188844	0.0188844	0.165428
SP_PIR_KEYWORDS	protein biosynthesis	17	11.8056	2.16374e-09	6146, 6137, 6135, 6160, 6133, 6125, 1937, 6218, 1915, 6152, 6230, 8667, 6167, 6209, 6187, 6224, 1974	141	153	8790	6.92671	5.92864e-07	2.96432e-07	2.85141e-06		UP_SEQ_FEATURE	nucleotide phosphate-binding region:GTP	15	5.76923	0.0003525	6734, 64121, 4218, 53917, 5899, 26052, 4599, 2778, 378, 2771, 23157, 388, 84790, 5879, 998	258	166	8783	3.07614	0.285623	0.285623	0.552164		GOTERM_CC_FAT	GO:0022626~cytosolic ribosome	13	3.23383	0.000144446	6146, 6137, 6135, 6160, 6125, 6218, 6152, 6230, 6209, 6167, 6187, 6224, 2512	309	72	6387	3.73207	0.0524563	0.0524563	0.19924
KEGG_PATHWAY	hsa03010:Ribosome	13	9.02778	3.49538e-08	6146, 6137, 6135, 6160, 6133, 6125, 6218, 6152, 6230, 6209, 6167, 6187, 6224	62	77	2873	7.82342	3.18079e-06	3.18079e-06	3.81063e-05		SP_PIR_KEYWORDS	cytoskeleton	25	9.61538	0.000394377	55920, 23637, 5108, 805, 801, 5048, 7145, 79959, 23157, 3796, 6640, 9590, 64780, 9610, 26052, 3691, 7461, 90410, 54961, 7430, 9181, 399687, 10096, 51474, 2166, 10435	258	387	8790	2.20089	0.119974	0.0619028	0.531874		SP_PIR_KEYWORDS	GTP binding	10	2.48756	0.000174277	6734, 4218, 2771, 378, 2791, 2781, 1915, 2778, 5879, 998	397	46	8790	4.81327	0.0725295	0.0369473	0.245524
GOTERM_CC_FAT	GO:0005829~cytosol	37	25.6944	4.29125e-07	6146, 6160, 10043, 6125, 6633, 1937, 6634, 5577, 1915, 847, 6167, 8613, 6209, 6187, 2273, 1974, 7390, 7086, 5130, 2170, 6137, 6135, 223, 6133, 3398, 229, 6218, 475, 6152, 6230, 8667, 6224, 9662, 4791, 10146, 2512, 79370	107	937	6387	2.35709	8.96831e-05	4.48425e-05	0.000541737		GOTERM_MF_FAT	GO:0003924~GTPase activity	13	5	0.000458776	6734, 64121, 5899, 26052, 4599, 2778, 2791, 378, 2771, 388, 84790, 5879, 998	190	132	6445	3.34071	0.178317	0.178317	0.644265		UP_TISSUE	Bone marrow	35	8.70647	0.00105729	9801, 9647, 3087, 23512, 1937, 5439, 1106, 5914, 2335, 1915, 9887, 89978, 23157, 2273, 81558, 2274, 1974, 84790, 5111, 9993, 23522, 6133, 55101, 2778, 653566, 4171, 9686, 9704, 378, 7307, 118429, 10476, 7534, 894, 10450	390	434	8635	1.78557	0.196658	0.196658	1.32452
GOTERM_BP_FAT	GO:0006412~translation	18	12.5	6.4124e-07	6146, 6137, 6135, 6160, 6133, 6125, 1937, 6218, 1915, 6152, 6230, 8667, 6167, 6209, 6187, 6224, 1974, 2959	116	245	6782	4.29543	0.000880035	0.000440114	0.00105403		GOTERM_CC_FAT	GO:0005856~cytoskeleton	40	15.3846	0.000719559	55920, 23637, 5108, 805, 801, 5048, 7145, 79959, 23157, 2274, 57787, 3880, 84790, 3796, 6640, 4131, 9590, 29895, 1265, 64780, 9610, 26052, 2670, 7461, 90410, 9371, 1739, 54961, 7430, 9181, 10627, 399687, 10096, 4627, 57127, 7534, 9516, 10456, 2166, 51474, 10435	203	736	6387	1.70995	0.19306	0.19306	0.956311		GOTERM_CC_FAT	GO:0005829~cytosol	66	16.4179	0.00112894	805, 6160, 1192, 6125, 10892, 1937, 5577, 801, 4599, 847, 6167, 6209, 79959, 1974, 7390, 5130, 57161, 58157, 6218, 3398, 475, 6152, 57590, 836, 29, 6224, 5550, 4791, 10146, 4793, 5879, 2512, 10814, 23637, 6146, 5108, 10043, 6633, 6634, 5048, 1915, 8613, 6187, 2771, 2273, 51343, 7086, 2170, 4131, 6137, 53917, 223, 6135, 6133, 1017, 229, 27158, 6230, 8667, 79109, 1739, 7430, 9181, 4627, 9662, 998, …	309	937	6387	1.45594	0.343829	0.189956	1.54742
GOTERM_CC_FAT	GO:0033279~ribosomal subunit	12	8.33333	1.05837e-06	6146, 6135, 6160, 6224, 6125, 6218, 6230, 6152, 6167, 6209, 2512, 6187	107	105	6387	6.8219	0.000221174	7.37302e-05	0.0013361		UCSC_TFBS	YY1	195	75	0.000777371	805, 10897, 10342, 1192, 7753, 10892, 801, 2335, 10898, 1580, 55379, 8425, 1827, 65244, 4218, 280636, 2014, 8404, 23645, 55361, 81848, 5364, 54899, 29, 11338, 10627, 10096, 92609, 7078, 168544, 55920, 23637, 113829, 5256, 2319, 9887, 1842, 84790, 64598, 55739, 55101, 123355, 4627, 7059, 51283, 421, 50855, 5914, 55884, 10585, 80315, 2673, 56006, 6397, 4150, 9590, 4154, 439921, 10233, 9610, 78997, …	252	5874	8618	1.13529	0.127917	0.0445984	0.949763		SP_PIR_KEYWORDS	protein biosynthesis	17	4.22886	0.0014158	6146, 6137, 6135, 6160, 6133, 6125, 1937, 6218, 1915, 6152, 6230, 8667, 6167, 6209, 6187, 6224, 1974	397	153	8790	2.46012	0.457768	0.184554	1.97846
GOTERM_CC_FAT	GO:0005840~ribosome	14	9.72222	2.816e-06	6146, 6137, 6135, 6160, 6133, 6125, 6218, 6152, 6230, 6167, 6209, 6187, 6224, 2512	107	165	6387	5.06474	0.000588372	0.000147125	0.00355493		KEGG_PATHWAY	hsa04810:Regulation of actin cytoskeleton	11	4.23077	0.000939087	54961, 7430, 8822, 5154, 10627, 4627, 2335, 3691, 5879, 29895, 998	70	131	2873	3.44635	0.0879622	0.0879622	1.03347		UCSC_TFBS	ER	216	53.7313	0.00151583	10897, 1192, 7753, 10892, 2335, 10898, 6209, 1580, 55379, 3481, 1728, 8322, 1974, 8425, 1827, 2014, 7482, 5364, 29, 11338, 10476, 10096, 92609, 4791, 4793, 168544, 23788, 113829, 515, 9993, 4237, 23522, 64598, 229, 22909, 123355, 9181, 118429, 4627, 374882, 7059, 421, 64282, 50855, 5914, 10585, 80315, 7390, 6397, 5130, 4150, 3105, 4155, 220074, 10233, 78997, 5118, 9610, 7832, 5606, 342527, 10865,…	387	4154	8618	1.15793	0.234318	0.234318	1.84431
SP_PIR_KEYWORDS	ribosomal protein	13	9.02778	2.85794e-06	6146, 6137, 6135, 6160, 6133, 6125, 6218, 6152, 6230, 6209, 6167, 6187, 6224	141	144	8790	5.62796	0.000782771	0.000260992	0.00376618		SP_PIR_KEYWORDS	gtp-binding	15	5.76923	0.00103319	6734, 64121, 4218, 53917, 5899, 26052, 4599, 2778, 378, 2771, 23157, 388, 84790, 5879, 998	258	185	8790	2.76241	0.284608	0.105635	1.38784		KEGG_PATHWAY	hsa04810:Regulation of actin cytoskeleton	15	3.73134	0.00210769	5154, 2335, 3691, 3985, 54961, 7430, 8822, 3481, 10627, 2246, 4627, 5879, 29895, 88, 998	132	131	2873	2.49219	0.247864	0.132742	2.44326
GOTERM_CC_FAT	GO:0044445~cytosolic part	12	8.33333	3.12313e-06	6146, 6135, 6160, 6224, 6125, 6218, 6230, 6152, 6167, 6209, 2512, 6187	107	117	6387	6.12221	0.000652522	0.000130538	0.00394265		UCSC_TFBS	ATF	102	39.2308	0.0011719	805, 10897, 4040, 1192, 7753, 801, 26468, 3339, 2335, 55379, 51421, 3880, 8425, 1827, 280636, 8543, 1382, 55361, 29, 11338, 84336, 10096, 5550, 6553, 92609, 10169, 4793, 79595, 10814, 5256, 2319, 5048, 2771, 81558, 2273, 23326, 56975, 4237, 64598, 26052, 55101, 2778, 123355, 4171, 57048, 9181, 81544, 4627, 7534, 7059, 894, 998, 7917, 50855, 5914, 55884, 84246, 54855, 388, 643664, 2673, 56006, 639…	252	2681	8618	1.3011	0.186473	0.0502855	1.42861		SP_PIR_KEYWORDS	acetylated amino end	10	2.48756	0.00293702	805, 801, 5577, 7534, 795, 2170, 1622, 6209, 2512, 3945, 4155	397	67	8790	3.30464	0.719354	0.272154	4.06366
SP_PIR_KEYWORDS	acetylation	55	38.1944	4.74054e-06	6160, 4697, 54617, 6125, 5577, 1937, 5439, 59345, 6167, 9551, 2288, 6209, 1728, 2246, 1974, 5130, 8971, 1622, 4155, 6218, 653566, 6152, 7307, 6224, 10476, 9014, 10146, 2512, 7385, 26017, 1434, 10043, 6633, 1915, 6187, 64419, 7086, 2170, 3945, 515, 6137, 23522, 30827, 6135, 223, 51586, 6133, 6430, 26135, 229, 6230, 795, 51747, 10933, 374882	141	1922	8790	1.78394	0.00129807	0.000324675	0.00624698		SP_PIR_KEYWORDS	extracellular matrix	13	5	0.00122109	4237, 2006, 8404, 1295, 3339, 2335, 129080, 1842, 10631, 7373, 8425, 7078, 50859	258	147	8790	3.01297	0.326908	0.0942287	1.63832		GOTERM_MF_FAT	GO:0003924~GTPase activity	15	3.73134	0.00307146	6734, 64121, 5899, 26052, 4599, 1915, 2778, 2791, 378, 2771, 2781, 388, 84790, 5879, 998	300	132	6445	2.44129	0.83865	0.83865	4.43466
SP_PIR_KEYWORDS	ribonucleoprotein	15	10.4167	8.12055e-06	6146, 6137, 6135, 6160, 6133, 6633, 6125, 6634, 6218, 6152, 6230, 6167, 6209, 6187, 6224	141	216	8790	4.3292	0.00222257	0.000444909	0.0107009		GOTERM_CC_FAT	GO:0044430~cytoskeletal part	29	11.1538	0.00125838	55920, 23637, 5108, 805, 801, 5048, 79959, 23157, 57787, 3880, 84790, 3796, 4131, 29895, 64780, 26052, 2670, 7461, 1739, 90410, 9371, 7430, 9181, 10627, 399687, 10096, 4627, 7534, 9516, 51474	203	485	6387	1.8813	0.312871	0.171068	1.66687		UP_SEQ_FEATURE	nucleotide phosphate-binding region:GTP	17	4.22886	0.00329829	6734, 64121, 4218, 53917, 5899, 26052, 4599, 1915, 2778, 378, 2771, 2781, 23157, 388, 84790, 5879, 998	397	166	8783	2.26565	0.987443	0.987443	5.26333
GOTERM_MF_FAT	GO:0003735~structural constituent of ribosome	12	8.33333	1.06828e-05	6137, 6146, 6135, 6160, 6133, 6224, 6125, 6218, 6152, 6167, 6209, 6187	111	129	6445	5.40122	0.00344462	0.00344462	0.0144352		UCSC_TFBS	HEN1	165	63.4615	0.00166492	9647, 2006, 805, 10897, 4040, 5164, 1192, 801, 1295, 26468, 4599, 3339, 2099, 10898, 55379, 11018, 51421, 8425, 64218, 64745, 65244, 58157, 6545, 280636, 2014, 5176, 8543, 23645, 55194, 81848, 3691, 5364, 113791, 29, 8498, 11338, 399687, 83606, 84336, 10169, 92609, 6553, 7078, 4793, 168544, 2166, 10814, 79595, 55920, 23637, 5256, 2319, 54532, 5048, 9887, 921, 2771, 2273, 81558, 2274, 54936, 1265,…	252	4840	8618	1.16585	0.25418	0.0569671	2.02401		UCSC_TFBS	NGFIC	136	33.8308	0.00392432	9647, 3087, 805, 10897, 5164, 1192, 7753, 54617, 801, 1295, 3339, 59345, 2099, 6209, 2288, 79901, 55379, 3481, 3880, 8425, 25820, 79583, 9044, 57162, 64121, 65244, 6545, 2014, 8543, 55194, 55361, 56999, 7482, 29, 11338, 399687, 30, 6553, 92609, 4791, 7078, 23788, 79595, 113829, 93377, 5048, 1915, 9887, 25980, 2771, 4947, 64419, 84790, 694, 23522, 57142, 84720, 5154, 26052, 64598, 26135, 59338, 30…	387	2479	8618	1.22168	0.499446	0.292502	4.71055
SP_PIR_KEYWORDS	acetylated amino end	8	5.55556	8.7677e-05	5577, 795, 2170, 1622, 6209, 2512, 3945, 4155	141	67	8790	7.44363	0.0237383	0.00399609	0.115481		UCSC_TFBS	ELK1	151	58.0769	0.0016723	9647, 805, 10897, 5164, 1192, 6017, 7753, 10892, 801, 1295, 3339, 2099, 10898, 79901, 1580, 51421, 3880, 8425, 64745, 64121, 4218, 58157, 5176, 8543, 81848, 3691, 5364, 8498, 29, 11338, 399687, 10627, 84336, 5550, 6553, 84937, 168544, 4793, 2166, 55920, 113829, 23637, 5256, 5048, 9887, 25980, 2771, 2273, 81558, 4947, 54936, 57142, 84720, 26052, 64598, 112950, 59338, 260425, 2639, 22909, 2778, 123…	252	4349	8618	1.18739	0.255149	0.0479095	2.03289		SP_PIR_KEYWORDS	ribosomal protein	15	3.73134	0.00534227	64745, 9801, 6146, 6137, 6135, 6160, 6133, 6125, 6218, 6152, 6230, 6167, 6209, 6187, 6224	397	144	8790	2.30636	0.90114	0.370488	7.27671
GOTERM_CC_FAT	GO:0022625~cytosolic large ribosomal subunit	6	4.16667	0.000138027	6146, 6135, 6160, 6125, 6152, 6167	107	31	6387	11.5532	0.0284374	0.00479672	0.174109		UCSC_TFBS	ER	145	55.7692	0.00194032	10897, 5164, 1192, 7753, 10892, 26468, 4599, 3339, 2335, 2099, 10898, 1580, 55379, 3880, 8425, 1827, 64218, 57161, 58157, 6545, 2014, 5176, 1382, 3691, 5364, 113791, 29, 11338, 399687, 84336, 10096, 5550, 10169, 92609, 6553, 84937, 168544, 4793, 23788, 2166, 79595, 10814, 113829, 5048, 25980, 2771, 2274, 4947, 54936, 3796, 63874, 1265, 56975, 4237, 84720, 26052, 51111, 64598, 260425, 2639, 22909,…	252	4154	8618	1.19373	0.28953	0.0476595	2.35516		SP_PIR_KEYWORDS	extracellular matrix	15	3.73134	0.00640089	2006, 4237, 8404, 1295, 3339, 2335, 129080, 56999, 7482, 1842, 10631, 7373, 7078, 8425, 50859	397	147	8790	2.25929	0.937593	0.370195	8.65892
GOTERM_CC_FAT	GO:0022627~cytosolic small ribosomal subunit	6	4.16667	0.000371834	6224, 6218, 6230, 6209, 2512, 6187	107	38	6387	9.42499	0.0747837	0.0110425	0.4684		UCSC_TFBS	ARNT	139	53.4615	0.00210101	9647, 805, 10897, 4040, 5164, 1192, 7753, 801, 26468, 3339, 2335, 10898, 1580, 55379, 11018, 51421, 2952, 8425, 64218, 64121, 57161, 6545, 280636, 2014, 5176, 8543, 23645, 1382, 3691, 5364, 113791, 29, 11338, 399687, 10169, 92609, 6553, 84937, 168544, 4793, 79595, 55920, 2319, 9887, 25980, 2771, 2273, 81558, 84790, 3796, 1265, 56975, 57142, 84720, 5154, 5899, 26052, 112950, 59338, 260425, 81539, …	252	3955	8618	1.20192	0.309381	0.0452166	2.54789		GOTERM_BP_FAT	GO:0051302~regulation of cell division	6	1.49254	0.00717398	3481, 805, 5154, 2246, 801, 3553, 847	315	27	6782	4.78448	1	0.99958	11.7415
GOTERM_CC_FAT	GO:0030529~ribonucleoprotein complex	17	11.8056	0.00047471	6146, 6137, 6135, 6160, 6133, 6125, 6633, 6634, 6218, 6152, 6230, 6167, 6209, 6187, 7307, 6224, 2512	107	380	6387	2.67041	0.0944728	0.0123281	0.597636		UCSC_TFBS	HMX1	136	52.3077	0.00210615	9647, 2006, 805, 4040, 5164, 1192, 7753, 801, 1295, 3339, 2335, 2099, 1580, 55379, 51421, 3880, 8425, 57161, 65244, 5176, 8543, 55194, 55361, 3691, 5364, 54899, 29, 11338, 399687, 10096, 6553, 92609, 84937, 7078, 168544, 23788, 2166, 55920, 2319, 5048, 2791, 2771, 81558, 2273, 2274, 54936, 23326, 3796, 56975, 57142, 84720, 57541, 5154, 26052, 51111, 112950, 64598, 59338, 55101, 22909, 123355, 570…	252	3853	8618	1.20711	0.310007	0.040392	2.55405		GOTERM_BP_FAT	GO:0043627~response to estrogen stimulus	10	2.48756	0.00807022	5154, 3880, 5914, 894, 2690, 3553, 2099, 7078, 4131, 1827	315	76	6782	2.83292	1	0.997074	13.1135
GOTERM_MF_FAT	GO:0003723~RNA binding	19	13.1944	0.000952121	6146, 6137, 6135, 6160, 6133, 6125, 26135, 6430, 6152, 6230, 6167, 6187, 51747, 7307, 54920, 6224, 1974, 10146, 3267	111	472	6445	2.33728	0.264851	0.142591	1.27901		GOTERM_BP_FAT	GO:0031346~positive regulation of cell projection organization	6	2.30769	0.0021841	10096, 5364, 4131, 5879, 998, 10435	200	32	6782	6.35812	0.965363	0.965363	3.57834		GOTERM_CC_FAT	GO:0005578~proteinaceous extracellular matrix	18	4.47761	0.00850311	2006, 4237, 30008, 1295, 8404, 3339, 2335, 56999, 129080, 7482, 7980, 1842, 2246, 10631, 7373, 7078, 8425, 50859	309	187	6387	1.98962	0.958631	0.654147	11.1212
UP_TISSUE	Cervix carcinoma	12	8.33333	0.00169386	10589, 6146, 6135, 51586, 6125, 6633, 26135, 10146, 1915, 653566, 8971, 57409	137	246	8635	3.07459	0.201862	0.201862	1.96275		UCSC_TFBS	AHRARNT	152	58.4615	0.00222811	9647, 2006, 805, 10897, 4040, 5164, 1192, 801, 26468, 3339, 2335, 2099, 10898, 1580, 55379, 3880, 8425, 1827, 64218, 64121, 6545, 5176, 23645, 81848, 3691, 5364, 113791, 29, 11338, 399687, 84336, 10169, 92609, 6553, 84937, 7078, 168544, 4793, 23788, 79595, 113829, 23637, 5256, 2319, 54532, 5048, 2771, 2273, 81558, 2274, 4947, 54936, 3796, 1265, 56975, 4237, 57541, 5154, 5899, 59338, 81539, 2639, …	252	4408	8618	1.17926	0.324691	0.0384979	2.7001		GOTERM_MF_FAT	GO:0005198~structural molecule activity	29	7.21393	0.0086042	9801, 6146, 2006, 6160, 6125, 2335, 6167, 6209, 6187, 3880, 84790, 7373, 4131, 29895, 4155, 6137, 6135, 30008, 64598, 6133, 2670, 6218, 6152, 7980, 6224, 7059, 51283, 4359, 88	300	377	6445	1.65256	0.99405	0.922864	11.9638
GOTERM_CC_FAT	GO:0015934~large ribosomal subunit	6	4.16667	0.00174581	6146, 6135, 6160, 6125, 6152, 6167	107	53	6387	6.75754	0.305938	0.0397649	2.18173		GOTERM_CC_FAT	GO:0005578~proteinaceous extracellular matrix	15	5.76923	0.00229364	2006, 4237, 30008, 8404, 1295, 3339, 2335, 129080, 7980, 1842, 10631, 7373, 8425, 7078, 50859	203	187	6387	2.52377	0.495551	0.203953	3.01888		SP_PIR_KEYWORDS	heart	5	1.24378	0.00917642	2273, 1339, 2274, 2170, 88	397	19	8790	5.82659	0.981361	0.43387	12.1925
GOTERM_CC_FAT	GO:0015935~small ribosomal subunit	6	4.16667	0.00189892	6224, 6218, 6230, 6209, 2512, 6187	107	54	6387	6.6324	0.327835	0.0389465	2.37097		GOTERM_BP_FAT	GO:0021795~cerebral cortex cell migration	4	1.53846	0.00256398	26468, 5048, 5879, 7080	200	10	6782	13.564	0.980716	0.861132	4.18828		SP_PIR_KEYWORDS	cardiac muscle	5	1.24378	0.00917642	2273, 1339, 2274, 2170, 88	397	19	8790	5.82659	0.981361	0.43387	12.1925
UP_TISSUE	Thymus	10	6.94444	0.0030324	57162, 12753, 10476, 12503, 6430, 3398, 7086, 4791, 2288, 9551	137	190	8635	3.31733	0.332303	0.182873	3.48879		GOTERM_BP_FAT	GO:0030030~cell projection organization	15	5.76923	0.00295953	4218, 5108, 1947, 5154, 1949, 26052, 5048, 3691, 90410, 4627, 51474, 5879, 4131, 998, 7080	200	207	6782	2.45725	0.989522	0.78118	4.81955		SP_PIR_KEYWORDS	gtp-binding	17	4.22886	0.00923346	6734, 64121, 4218, 53917, 5899, 26052, 4599, 1915, 2778, 378, 2771, 2781, 23157, 388, 84790, 5879, 998	397	185	8790	2.03458	0.981819	0.394029	12.2638
GOTERM_MF_FAT	GO:0019843~rRNA binding	4	2.77778	0.00446351	6135, 6133, 6125, 6167	111	20	6445	11.6126	0.76424	0.382235	5.86615		GOTERM_MF_FAT	GO:0005525~GTP binding	15	5.76923	0.00322156	6734, 64121, 4218, 53917, 5899, 26052, 4599, 2778, 378, 2771, 23157, 388, 84790, 5879, 998	190	209	6445	2.43453	0.748686	0.498688	4.44326		GOTERM_BP_FAT	GO:0021795~cerebral cortex cell migration	4	0.995025	0.00925188	26468, 5048, 5879, 7080	315	10	6782	8.61206	1	0.993391	14.8917
SP_PIR_KEYWORDS	diamond-blackfan anemia	3	2.08333	0.00501924	6135, 6125, 6218	141	7	8790	26.7173	0.748103	0.178778	6.41602		UCSC_TFBS	SEF1	145	55.7692	0.00353517	9647, 805, 10897, 4040, 5164, 7753, 10892, 801, 1295, 3339, 2335, 2099, 10898, 55379, 51421, 8425, 1827, 64218, 4218, 57161, 6545, 5176, 8404, 8543, 55194, 81848, 3691, 5364, 54899, 29, 11338, 399687, 10169, 6553, 92609, 84937, 7078, 168544, 4793, 2166, 79595, 23637, 5256, 2319, 5048, 921, 25980, 2791, 2771, 2273, 81558, 2274, 4947, 54936, 84790, 1265, 4237, 57142, 84720, 57541, 5154, 26052, 6459…	252	4206	8618	1.17898	0.463824	0.0550875	4.25271		UCSC_TFBS	ARNT	201	50	0.0098333	3087, 805, 10897, 1192, 7753, 23512, 801, 2335, 10898, 10993, 6209, 1580, 55379, 3481, 2952, 8425, 2014, 280636, 23645, 6218, 5364, 29, 11338, 92609, 4793, 168544, 55920, 389610, 2319, 9887, 54476, 84790, 23522, 223, 5899, 51586, 59338, 22909, 4627, 374882, 7059, 51283, 421, 50855, 5914, 10589, 2246, 10585, 80315, 6397, 4150, 9590, 3105, 4154, 439921, 220074, 10233, 342527, 10865, 3398, 57590, 88…	387	3955	8618	1.13174	0.824344	0.439957	11.42
SP_PIR_KEYWORDS	mitogen	4	2.77778	0.00626483	3481, 2246, 3553, 847	141	24	8790	10.3901	0.821285	0.193656	7.94819		GOTERM_MF_FAT	GO:0019001~guanyl nucleotide binding	15	5.76923	0.00362611	6734, 64121, 4218, 53917, 5899, 26052, 4599, 2778, 378, 2771, 23157, 388, 84790, 5879, 998	190	212	6445	2.40007	0.788768	0.404447	4.98808		GOTERM_CC_FAT	GO:0044445~cytosolic part	13	3.23383	0.0103842	6146, 6135, 6160, 58157, 6125, 6218, 6152, 6230, 6209, 6167, 6187, 6224, 2512	309	117	6387	2.29666	0.979627	0.6222	13.4212
GOTERM_BP_FAT	GO:0051781~positive regulation of cell division	4	2.77778	0.00656869	3481, 2246, 3553, 847	116	23	6782	10.1679	0.999882	0.951012	10.2668		GOTERM_MF_FAT	GO:0032561~guanyl ribonucleotide binding	15	5.76923	0.00362611	6734, 64121, 4218, 53917, 5899, 26052, 4599, 2778, 378, 2771, 23157, 388, 84790, 5879, 998	190	212	6445	2.40007	0.788768	0.404447	4.98808		UCSC_TFBS	YY1	285	70.8955	0.0104419	10897, 3087, 805, 10342, 1192, 7753, 10892, 801, 2335, 59345, 10898, 10993, 6209, 1580, 3481, 1728, 55379, 1974, 2959, 8425, 1827, 65244, 4218, 2014, 280636, 8404, 23645, 6218, 55361, 81848, 7482, 54899, 5364, 29, 11338, 10627, 30, 10096, 92609, 4791, 7078, 168544, 55920, 23637, 113829, 1434, 5256, 2319, 389610, 9887, 1842, 419, 54476, 84790, 515, 9993, 23522, 223, 51586, 64598, 55739, 30061, 229…	387	5874	8618	1.08045	0.842358	0.369888	12.0858
GOTERM_BP_FAT	GO:0022613~ribonucleoprotein complex biogenesis	8	5.55556	0.00665121	6135, 6125, 6633, 6634, 6430, 6218, 6152, 6209	116	131	6782	3.57041	0.999895	0.8988	10.3892		UCSC_TFBS	MYCMAX	172	66.1538	0.00430491	9647, 2006, 805, 10897, 4040, 5164, 1192, 6017, 10892, 801, 1295, 26468, 3339, 2335, 10898, 1580, 55379, 11018, 51421, 2952, 8425, 64218, 57161, 65244, 58157, 280636, 2014, 8404, 8543, 1382, 55361, 81848, 3691, 5364, 113791, 29, 11338, 399687, 84336, 10096, 5550, 10169, 92609, 6553, 84937, 7078, 4793, 168544, 10814, 79595, 55920, 23637, 113829, 2319, 5048, 9887, 921, 25980, 2771, 1842, 2273, 8155…	252	5172	8618	1.1373	0.532006	0.0613147	5.15637		SP_PIR_KEYWORDS	acetylation	107	26.6169	0.010452	805, 6160, 1192, 10342, 4697, 6017, 54617, 5439, 801, 4599, 59345, 6209, 2288, 9551, 6167, 55379, 1728, 1974, 3880, 1622, 57161, 280636, 6218, 6152, 8498, 11338, 10627, 10096, 10476, 6224, 5550, 10169, 10146, 23788, 79595, 10814, 55920, 1434, 100047837, 5048, 1915, 6187, 25980, 64419, 23326, 84790, 2170, 3945, 515, 1265, 57142, 23522, 223, 51586, 26052, 26135, 229, 795, 4171, 10933, 136319, 7430,…	397	1922	8790	1.23262	0.989316	0.396094	13.7735
UP_TISSUE	B-cell lymphoma	7	4.86111	0.00704328	7307, 1434, 51449, 1937, 26135, 1915, 3945	137	108	8635	4.08523	0.6094	0.269011	7.93238		GOTERM_BP_FAT	GO:0031344~regulation of cell projection organization	7	2.69231	0.00430944	57142, 10096, 5364, 4131, 5879, 998, 10435	200	53	6782	4.47868	0.998696	0.809968	6.94456		GOTERM_BP_FAT	GO:0031344~regulation of cell projection organization	8	1.99005	0.0105203	57142, 10096, 5364, 4131, 5879, 998, 4155, 10435	315	53	6782	3.24984	1	0.98963	16.7622
GOTERM_BP_FAT	GO:0034622~cellular macromolecular complex assembly	10	6.94444	0.00757409	23522, 1434, 6633, 6634, 6430, 229, 6152, 8971, 2288, 6209	116	204	6782	2.86596	0.999971	0.876036	11.7479		UCSC_TFBS	AP2	82	31.5385	0.00447988	50855, 2006, 805, 1295, 801, 3339, 2099, 129080, 51421, 388, 10585, 80315, 56006, 4150, 8425, 29895, 29894, 64121, 65244, 1947, 30008, 5118, 1949, 6545, 8543, 23645, 3691, 81848, 7508, 146923, 29, 11338, 399687, 2664, 10169, 84937, 4793, 168544, 50859, 79595, 65108, 113829, 23637, 5108, 5048, 7145, 51063, 79411, 2791, 2771, 81558, 51343, 2273, 57787, 4947, 54936, 84790, 6640, 4131, 1265, 7080, 25…	252	2144	8618	1.30796	0.54626	0.0589763	5.36069		GOTERM_BP_FAT	GO:0016477~cell migration	16	3.9801	0.0113921	694, 1947, 4040, 7857, 26468, 9846, 2335, 7763, 5048, 7145, 5364, 8613, 4627, 3553, 5879, 7080	315	169	6782	2.03836	1	0.983832	18.0255
BIOCARTA	h_btg2Pathway:BTG family proteins and cell cycle regulation	3	2.08333	0.00810652	694, 7832, 2246	21	7	962	19.6327	0.283747	0.283747	7.21692		GOTERM_BP_FAT	GO:0000902~cell morphogenesis	14	5.38462	0.00448113	4218, 5108, 1947, 1949, 2335, 5048, 1739, 7430, 9181, 4627, 5879, 4131, 998, 7080	200	194	6782	2.44711	0.999	0.748797	7.21161		UCSC_TFBS	ATF	142	35.3234	0.011535	805, 10897, 4040, 1192, 7753, 801, 26468, 3339, 1106, 2335, 59345, 55379, 3481, 51421, 1974, 3880, 8425, 1827, 9044, 280636, 8543, 1382, 55361, 6152, 7482, 29, 11338, 84336, 54920, 10096, 5550, 10169, 92609, 6553, 4791, 4793, 79595, 10814, 5256, 2319, 5048, 6187, 2771, 2273, 81558, 64419, 23326, 56975, 4237, 694, 23522, 51586, 26052, 64598, 55101, 2778, 8667, 123355, 4171, 10933, 57048, 9181, 278…	387	2681	8618	1.17947	0.870227	0.335283	13.2701
GOTERM_BP_FAT	GO:0006575~cellular amino acid derivative metabolic process	7	4.86111	0.00822636	220074, 51449, 223, 2690, 5130, 2170, 114112	116	104	6782	3.93518	0.999988	0.848966	12.6966		GOTERM_BP_FAT	GO:0022029~telencephalon cell migration	4	1.53846	0.00450105	26468, 5048, 5879, 7080	200	12	6782	11.3033	0.99903	0.685375	7.24255		INTERPRO	IPR002471:Peptidase S9, serine active site	3	0.746269	0.0117747	1803, 5550, 2191	370	4	8067	16.352	0.999915	0.999915	16.6018
UP_TISSUE	Bone marrow	15	10.4167	0.008274	9993, 23522, 3087, 23512, 6133, 1937, 5439, 1106, 1915, 653566, 7307, 118429, 2273, 1974, 10476	137	434	8635	2.17843	0.668796	0.24138	9.25788		GOTERM_BP_FAT	GO:0021885~forebrain cell migration	4	1.53846	0.00450105	26468, 5048, 5879, 7080	200	12	6782	11.3033	0.99903	0.685375	7.24255		GOTERM_CC_FAT	GO:0033279~ribosomal subunit	12	2.98507	0.0119283	6146, 6135, 6160, 6224, 6125, 6218, 6230, 6152, 6167, 6209, 2512, 6187	309	105	6387	2.36227	0.988621	0.591473	15.2677
SP_PIR_KEYWORDS	cf(0)	3	2.08333	0.00842642	10476, 9551, 515	141	9	8790	20.7801	0.901591	0.227115	10.5522		GOTERM_BP_FAT	GO:0007015~actin filament organization	7	2.69231	0.00473232	7430, 9181, 2006, 51474, 5879, 10435, 1739	200	54	6782	4.39574	0.999321	0.647331	7.60103		SP_PIR_KEYWORDS	LIM domain	7	1.74129	0.0119474	3985, 64780, 2273, 2274, 8543, 26468, 51474	397	43	8790	3.60436	0.994441	0.405025	15.5933
GOTERM_BP_FAT	GO:0051302~regulation of cell division	4	2.77778	0.0103294	3481, 2246, 3553, 847	116	27	6782	8.66156	0.999999	0.869526	15.6903		UCSC_TFBS	AP2GAMMA	40	15.3846	0.0049671	2006, 26468, 3339, 5914, 7145, 129080, 9887, 57533, 51421, 51343, 10585, 57787, 3880, 4947, 84790, 3796, 4150, 8425, 4131, 6433, 1947, 30008, 8543, 10865, 5364, 79109, 113791, 7461, 1739, 378, 3060, 84336, 81544, 4627, 79962, 7534, 10169, 421, 79039, 7917	252	881	8618	1.55271	0.583716	0.0606801	5.9275		GOTERM_BP_FAT	GO:0030035~microspike assembly	4	0.995025	0.0122907	26052, 3691, 998, 88	315	11	6782	7.82915	1	0.977986	19.3085
GOTERM_MF_FAT	GO:0005198~structural molecule activity	14	9.72222	0.0115075	6146, 6137, 6135, 6160, 6133, 6125, 6218, 6152, 6167, 6209, 6187, 6224, 88, 4155	111	377	6445	2.15619	0.97621	0.607264	14.479		INTERPRO	IPR002471:Peptidase S9, serine active site	3	1.15385	0.00500052	1803, 5550, 2191	239	4	8067	25.3149	0.928773	0.928773	7.01424		GOTERM_BP_FAT	GO:0007267~cell-cell signaling	23	5.72139	0.0123816	220074, 1947, 223, 5154, 1949, 6310, 5048, 650, 1906, 3972, 3481, 1728, 8822, 11018, 3060, 2246, 356, 7534, 3553, 4359, 8425, 7080, 4155	315	285	6782	1.73752	1	0.9654	19.4372
GOTERM_BP_FAT	GO:0042273~ribosomal large subunit biogenesis	3	2.08333	0.011736	6135, 6125, 6152	116	10	6782	17.5397	1	0.868153	17.6385		GOTERM_CC_FAT	GO:0031012~extracellular matrix	15	5.76923	0.00505946	2006, 4237, 30008, 8404, 1295, 3339, 2335, 129080, 7980, 1842, 10631, 7373, 8425, 7078, 50859	203	204	6387	2.31346	0.779431	0.314692	6.54705		GOTERM_CC_FAT	GO:0005840~ribosome	16	3.9801	0.013047	64745, 9801, 6146, 6137, 6135, 6160, 6133, 6125, 6218, 6152, 6230, 6167, 6209, 6187, 6224, 2512	309	165	6387	2.00435	0.992543	0.557993	16.5827
SP_PIR_KEYWORDS	rrna-binding	3	2.08333	0.0126081	6135, 6125, 6167	141	11	8790	17.0019	0.969087	0.293659	15.3976		UCSC_TFBS	HSF1	89	34.2308	0.00537703	4040, 10892, 26511, 1295, 4599, 3339, 2335, 2099, 129080, 79901, 84246, 11018, 5016, 51421, 80315, 2673, 6397, 8425, 3105, 2191, 4154, 6734, 30008, 58157, 5606, 10865, 2670, 6310, 3691, 54899, 9686, 11338, 399687, 10096, 10169, 92609, 553115, 7078, 84937, 4359, 4793, 51474, 5879, 50859, 10814, 55920, 5108, 5256, 2319, 54532, 89978, 79411, 2771, 1842, 81558, 23157, 51343, 2273, 10631, 7372, 4947, …	252	2381	8618	1.27831	0.612838	0.0613013	6.40198		SMART	SM00132:LIM	7	1.74129	0.0137115	3985, 64780, 2273, 2274, 8543, 26468, 51474	197	44	4306	3.47739	0.905663	0.905663	15.5155
GOTERM_CC_FAT	GO:0045263~proton-transporting ATP synthase complex, coupling factor F(o)	3	2.08333	0.0136105	10476, 9551, 515	107	11	6387	16.2795	0.942967	0.229238	15.8864		UCSC_TFBS	MIF1	121	46.5385	0.00555855	2006, 805, 10897, 1192, 10342, 6017, 7753, 10892, 801, 26468, 3339, 2335, 2099, 1580, 11018, 3880, 8425, 64218, 4218, 57161, 65244, 58157, 280636, 5176, 8543, 1382, 55361, 81848, 5364, 113791, 29, 11338, 399687, 6553, 84937, 7078, 168544, 4793, 23788, 79595, 10814, 55920, 23637, 5048, 921, 25980, 2771, 81558, 2273, 4947, 54936, 56975, 4237, 84720, 57541, 64598, 260425, 2639, 2778, 9371, 57048, 13…	252	3432	8618	1.20571	0.625077	0.0594727	6.61137		GOTERM_BP_FAT	GO:0033674~positive regulation of kinase activity	14	3.48259	0.0140714	5606, 10892, 136, 5577, 2690, 1906, 2771, 3481, 3060, 1154, 894, 3553, 5879, 998	315	142	6782	2.12269	1	0.966664	21.7953
GOTERM_BP_FAT	GO:0022618~ribonucleoprotein complex assembly	5	3.47222	0.0137714	6633, 6634, 6430, 6152, 6209	116	55	6782	5.31505	1	0.879427	20.3829		GOTERM_CC_FAT	GO:0042995~cell projection	23	8.84615	0.0055968	4218, 50855, 5108, 57142, 5154, 1192, 26052, 5048, 81539, 2778, 2099, 81848, 79901, 90410, 136319, 7430, 10096, 4627, 57787, 4131, 5879, 998, 2191	203	390	6387	1.85551	0.812229	0.284309	7.21857		GOTERM_BP_FAT	GO:0030031~cell projection assembly	8	1.99005	0.0140728	4218, 5108, 5154, 26052, 3691, 5879, 998, 88	315	56	6782	3.07574	1	0.953174	21.7972
GOTERM_BP_FAT	GO:0034621~cellular macromolecular complex subunit organization	10	6.94444	0.0154047	23522, 1434, 6633, 6634, 6430, 229, 6152, 8971, 2288, 6209	116	229	6782	2.55308	1	0.881344	22.5228		GOTERM_BP_FAT	GO:0030031~cell projection assembly	7	2.69231	0.00566863	4218, 5108, 5154, 26052, 3691, 5879, 998	200	56	6782	4.23875	0.99984	0.664755	9.03907		INTERPRO	IPR001781:Zinc finger, LIM-type	7	1.74129	0.0142576	3985, 64780, 2273, 2274, 8543, 26468, 51474	370	44	8067	3.46861	0.999988	0.996585	19.7563
GOTERM_BP_FAT	GO:0051353~positive regulation of oxidoreductase activity	3	2.08333	0.0196797	3481, 3553, 1906	116	13	6782	13.492	1	0.91633	27.8708		GOTERM_BP_FAT	GO:0060491~regulation of cell projection assembly	4	1.53846	0.00572607	10096, 5879, 998, 10435	200	13	6782	10.4338	0.999854	0.625189	9.1266		GOTERM_BP_FAT	GO:0031346~positive regulation of cell projection organization	6	1.49254	0.0148224	10096, 5364, 4131, 5879, 998, 10435	315	32	6782	4.0369	1	0.946729	22.8223
UCSC_TFBS	CDPCR3HD	71	49.3056	0.0198177	55709, 6160, 4697, 6558, 54617, 1937, 5577, 1106, 11010, 847, 10993, 6167, 9551, 8322, 1974, 1154, 5130, 25820, 9044, 222389, 220074, 57162, 84649, 56999, 653566, 7482, 7307, 30, 84501, 9014, 84858, 4791, 151126, 9846, 1915, 8613, 360, 3985, 127002, 2273, 64419, 55628, 7086, 3553, 128434, 9993, 694, 23522, 30827, 223, 4013, 51586, 6133, 729085, 26135, 6430, 30061, 7763, 2690, 6230, 650, 51747, 10…	137	3655	8618	1.22196	0.970487	0.970487	21.7788		GOTERM_BP_FAT	GO:0043062~extracellular structure organization	9	3.46154	0.00575672	2006, 1842, 26052, 10585, 10631, 3339, 7373, 6640, 4131	200	93	6782	3.28161	0.999861	0.588498	9.17327		UCSC_TFBS	AP2GAMMA	54	13.4328	0.0150337	2006, 6160, 3339, 26468, 5914, 129080, 10993, 57533, 3481, 51421, 10585, 3880, 4150, 8425, 79583, 1947, 30008, 10865, 8543, 3398, 5364, 113791, 378, 30, 84336, 84501, 10169, 4791, 2512, 6633, 9887, 7145, 3985, 127002, 51343, 4947, 57787, 84790, 3796, 4131, 9993, 6433, 7763, 79109, 7461, 1739, 3060, 81544, 4627, 79962, 7534, 421, 79039, 7917	387	881	8618	1.36494	0.930471	0.35875	16.9629
UP_SEQ_FEATURE	site:Not acetylated	3	2.08333	0.0202506	6133, 10146, 6152	141	14	8783	13.348	0.999965	0.999965	25.5239		GOTERM_BP_FAT	GO:0032989~cellular component morphogenesis	15	5.76923	0.0059791	4218, 5108, 1947, 1949, 2335, 5048, 1739, 7430, 9181, 4627, 3880, 5879, 4131, 998, 7080	200	224	6782	2.27076	0.999901	0.56764	9.51125		GOTERM_CC_FAT	GO:0022625~cytosolic large ribosomal subunit	6	1.49254	0.0152667	6146, 6135, 6160, 6125, 6152, 6167	309	31	6387	4.00063	0.99678	0.559467	19.1359
KEGG_PATHWAY	hsa03320:PPAR signaling pathway	5	3.47222	0.0204493	6319, 30, 6258, 2170, 1622	62	50	2873	4.63387	0.847437	0.609407	20.1682		UCSC_TFBS	NFKAPPAB50	72	27.6923	0.00604029	9647, 50855, 10897, 5164, 1295, 26468, 3339, 5914, 2335, 129080, 57533, 84246, 11018, 5016, 51421, 2952, 4150, 8425, 55681, 64218, 2191, 29894, 65244, 57161, 5118, 78997, 1949, 2014, 8543, 6310, 54899, 5364, 9686, 378, 11338, 84336, 5550, 92609, 553115, 84937, 10814, 55920, 2319, 9887, 7145, 79411, 2771, 23157, 57787, 54936, 7373, 5111, 4131, 7080, 25953, 56975, 84720, 57541, 51111, 26052, 64598,…	252	1853	8618	1.32881	0.655725	0.0607978	7.16502		GOTERM_BP_FAT	GO:0021885~forebrain cell migration	4	0.995025	0.0158343	26468, 5048, 5879, 7080	315	12	6782	7.17672	1	0.943469	24.1859
GOTERM_MF_FAT	GO:0048037~cofactor binding	8	5.55556	0.0272374	1728, 54920, 7390, 10993, 847, 1622, 114112, 3945	111	172	6445	2.70061	0.999866	0.832026	31.1457		GOTERM_BP_FAT	GO:0051493~regulation of cytoskeleton organization	9	3.46154	0.00653827	79959, 9181, 2006, 5154, 10096, 51474, 4131, 5879, 10435	200	95	6782	3.21253	0.999958	0.568609	10.3559		GOTERM_BP_FAT	GO:0022029~telencephalon cell migration	4	0.995025	0.0158343	26468, 5048, 5879, 7080	315	12	6782	7.17672	1	0.943469	24.1859
GOTERM_BP_FAT	GO:0045860~positive regulation of protein kinase activity	7	4.86111	0.0276297	3481, 136, 5577, 1154, 2690, 3553, 1906	116	136	6782	3.00925	1	0.959473	36.9067		SP_PIR_KEYWORDS	neurogenesis	8	3.07692	0.00660573	1947, 1949, 81544, 100047837, 26468, 5048, 3796, 64218	258	76	8790	3.58629	0.883207	0.349147	8.57069		GOTERM_BP_FAT	GO:0048870~cell motility	16	3.9801	0.016084	694, 1947, 4040, 7857, 26468, 9846, 2335, 7763, 5048, 7145, 5364, 8613, 4627, 3553, 5879, 7080	315	176	6782	1.95729	1	0.9324	24.519
GOTERM_BP_FAT	GO:0032147~activation of protein kinase activity	5	3.47222	0.0278357	3481, 5577, 1154, 2690, 1906	116	68	6782	4.29894	1	0.949287	37.1261		GOTERM_BP_FAT	GO:0043627~response to estrogen stimulus	8	3.07692	0.00665352	5154, 3880, 5914, 894, 2099, 7078, 4131, 1827	200	76	6782	3.56947	0.999965	0.546061	10.529		GOTERM_BP_FAT	GO:0051674~localization of cell	16	3.9801	0.016084	694, 1947, 4040, 7857, 26468, 9846, 2335, 7763, 5048, 7145, 5364, 8613, 4627, 3553, 5879, 7080	315	176	6782	1.95729	1	0.9324	24.519
BIOCARTA	h_smPathway:Spliceosomal Assembly	3	2.08333	0.0279344	7307, 6633, 6634	21	13	962	10.5714	0.687018	0.440552	22.9511		UCSC_TFBS	HOXA3	117	45	0.00688421	2006, 805, 10897, 4040, 5164, 6017, 10892, 801, 1295, 3339, 2335, 2099, 1580, 51421, 8425, 64218, 57161, 5176, 8543, 23645, 1382, 55194, 55361, 3691, 81848, 113791, 29, 399687, 5550, 6553, 84937, 7078, 55920, 5256, 2319, 54532, 5048, 9887, 921, 1842, 81558, 2273, 4947, 54936, 3796, 56975, 4237, 84720, 57541, 26052, 64598, 59338, 260425, 81539, 123355, 4171, 57048, 7430, 256126, 81544, 79962, 4627…	252	3318	8618	1.20591	0.70353	0.0653144	8.12764		GOTERM_MF_FAT	GO:0003735~structural constituent of ribosome	13	3.23383	0.0161709	9801, 6146, 6137, 6135, 6160, 6133, 6125, 6218, 6152, 6209, 6167, 6187, 6224	300	129	6445	2.16499	0.999937	0.960148	21.3685
GOTERM_CC_FAT	GO:0005753~mitochondrial proton-transporting ATP synthase complex	3	2.08333	0.0281396	10476, 9551, 515	107	16	6387	11.1922	0.997434	0.391723	30.2558		GOTERM_BP_FAT	GO:0030036~actin cytoskeleton organization	12	4.61538	0.00721335	7430, 9181, 2006, 4627, 3880, 5048, 51474, 5879, 998, 1265, 10435, 1739	200	160	6782	2.54325	0.999985	0.548559	11.3657		GOTERM_MF_FAT	GO:0005525~GTP binding	18	4.47761	0.0167483	6734, 64121, 4218, 53917, 5899, 26052, 4599, 1915, 2778, 2288, 2771, 378, 2781, 23157, 388, 84790, 5879, 998	300	209	6445	1.85024	0.999955	0.918239	22.0462
GOTERM_MF_FAT	GO:0008135~translation factor activity, nucleic acid binding	5	3.47222	0.0283836	1974, 1937, 2959, 1915, 8667	111	68	6445	4.26934	0.999909	0.787771	32.234		GOTERM_MF_FAT	GO:0005518~collagen binding	5	1.92308	0.00741083	5154, 1842, 1803, 7373, 2335	190	27	6445	6.28168	0.958566	0.54883	9.94709		UP_TISSUE	Pancreas	38	9.45274	0.0183949	9647, 10342, 2319, 8635, 1915, 6209, 921, 3481, 51421, 3880, 267, 29894, 6137, 57142, 53917, 5096, 64598, 84649, 6218, 1113, 3691, 653566, 2778, 6230, 79877, 1906, 30, 55890, 10476, 374882, 92609, 10169, 9516, 7078, 4793, 5879, 79370, 10435	390	578	8635	1.45564	0.978575	0.853628	20.8653
SP_PIR_KEYWORDS	liver	4	2.77778	0.0288864	223, 229, 2690, 10993	141	42	8790	5.93718	0.999675	0.518153	32.0417		UCSC_TFBS	NFKB	140	53.8462	0.0077378	9647, 2006, 805, 5164, 1192, 6017, 801, 1295, 26468, 3339, 2335, 2099, 55379, 8425, 1827, 64218, 64121, 57161, 65244, 6545, 280636, 2014, 5176, 8543, 55361, 81848, 3691, 113791, 29, 11338, 399687, 92609, 6553, 84937, 168544, 4793, 2166, 23788, 10814, 79595, 55920, 113829, 23637, 5256, 54532, 9887, 921, 2771, 2273, 81558, 2274, 54936, 63874, 57142, 84720, 5154, 26052, 64598, 55739, 260425, 81539, …	252	4107	8618	1.16576	0.745168	0.0694275	9.09196		GOTERM_BP_FAT	GO:0006412~translation	20	4.97512	0.0185492	64745, 9801, 6146, 6137, 6135, 6160, 6133, 6125, 1937, 6218, 1915, 6152, 6230, 8667, 6167, 6209, 6187, 6224, 1974, 2959	315	245	6782	1.75756	1	0.944355	27.7334
UP_TISSUE	Lung	34	23.6111	0.029299	26017, 6125, 6633, 1937, 6634, 93377, 1915, 10993, 6167, 79726, 2288, 360, 6187, 3985, 51449, 2273, 1974, 5460, 3553, 8971, 4155, 6137, 23522, 12753, 6133, 26135, 3398, 7763, 6218, 653566, 8667, 10933, 7307, 7385	137	1519	8635	1.41079	0.980841	0.546609	29.3694		SP_PIR_KEYWORDS	LIM domain	6	2.30769	0.0079841	64780, 2273, 2274, 8543, 26468, 51474	258	43	8790	4.75392	0.925521	0.351356	10.271		GOTERM_MF_FAT	GO:0019001~guanyl nucleotide binding	18	4.47761	0.0186889	6734, 64121, 4218, 53917, 5899, 26052, 4599, 1915, 2778, 2288, 2771, 378, 2781, 23157, 388, 84790, 5879, 998	300	212	6445	1.82406	0.999986	0.893273	24.2844
SP_PIR_KEYWORDS	blocked amino end	5	3.47222	0.0313988	2781, 223, 6230, 847, 6187	141	75	8790	4.15603	0.99984	0.517337	34.3225		INTERPRO	IPR001375:Peptidase S9, prolyl oligopeptidase active site region	3	1.15385	0.00817239	1803, 5550, 2191	239	5	8067	20.2519	0.98676	0.884937	11.223		GOTERM_MF_FAT	GO:0032561~guanyl ribonucleotide binding	18	4.47761	0.0186889	6734, 64121, 4218, 53917, 5899, 26052, 4599, 1915, 2778, 2288, 2771, 378, 2781, 23157, 388, 84790, 5879, 998	300	212	6445	1.82406	0.999986	0.893273	24.2844
GOTERM_CC_FAT	GO:0045259~proton-transporting ATP synthase complex	3	2.08333	0.0315514	10476, 9551, 515	107	17	6387	10.5338	0.99877	0.402753	33.2845		UCSC_TFBS	SPZ1	98	37.6923	0.00822827	9647, 2006, 805, 10897, 4040, 1192, 5164, 7753, 10892, 801, 3339, 26468, 2099, 1580, 51421, 8425, 64121, 65244, 57161, 58157, 5176, 1382, 55361, 3691, 81848, 5364, 113791, 29, 11338, 399687, 6553, 84937, 4793, 79595, 113829, 2319, 5048, 2771, 81558, 4947, 3796, 1265, 84720, 57541, 64598, 26052, 81539, 22909, 2778, 4171, 9371, 57048, 79962, 894, 421, 998, 7917, 50855, 5914, 129080, 55884, 84246, 8…	252	2708	8618	1.23761	0.766405	0.070128	9.64184		GOTERM_CC_FAT	GO:0031012~extracellular matrix	18	4.47761	0.0190177	2006, 4237, 30008, 1295, 8404, 3339, 2335, 56999, 129080, 7482, 7980, 1842, 2246, 10631, 7373, 7078, 8425, 50859	309	204	6387	1.82381	0.999224	0.59149	23.2863
GOTERM_BP_FAT	GO:0045787~positive regulation of cell cycle	4	2.77778	0.0317444	3481, 3398, 3553, 1906	116	41	6782	5.70395	1	0.957731	41.1549		UCSC_TFBS	STAT3	132	50.7692	0.00867512	9647, 2006, 805, 10897, 4040, 1192, 10342, 801, 1295, 4599, 3339, 11018, 2952, 3880, 8425, 64218, 57161, 65244, 6545, 8543, 55194, 55361, 81848, 3691, 5364, 54899, 29, 399687, 10096, 5550, 6553, 92609, 84937, 79595, 10814, 23637, 54532, 5048, 9887, 2771, 2273, 81558, 2274, 23326, 3796, 1265, 4237, 84720, 26052, 51111, 81539, 55101, 2639, 22909, 2778, 123355, 57048, 7430, 256126, 9181, 79962, 7059…	252	3845	8618	1.17404	0.784217	0.0704205	10.1402		INTERPRO	IPR001375:Peptidase S9, prolyl oligopeptidase active site region	3	0.746269	0.0190337	1803, 5550, 2191	370	5	8067	13.0816	1	0.993698	25.513
GOTERM_BP_FAT	GO:0045765~regulation of angiogenesis	4	2.77778	0.0317444	694, 3087, 136, 3553	116	41	6782	5.70395	1	0.957731	41.1549		UP_TISSUE	Primary B-Cells	4	1.53846	0.00880491	805, 23157, 801, 4599, 4150	255	15	8635	9.03007	0.779599	0.779599	10.2373		SP_PIR_KEYWORDS	blocked amino end	9	2.23881	0.0190975	3972, 2771, 378, 2781, 223, 2778, 6230, 847, 6187	397	75	8790	2.65693	0.999759	0.531053	23.8116
UCSC_TFBS	NKX3A	68	47.2222	0.0325254	3087, 6160, 4697, 6558, 54617, 5577, 1106, 59345, 847, 6167, 9551, 1728, 8322, 1974, 5130, 1622, 79583, 25820, 9044, 222389, 57162, 220074, 6218, 6258, 56999, 653566, 7482, 1906, 6224, 9014, 84858, 151126, 1434, 136, 9846, 8613, 3985, 3512, 127002, 2273, 54476, 419, 55628, 7086, 3945, 515, 128434, 9993, 30827, 123036, 23522, 7857, 4013, 729085, 26135, 6430, 7763, 229, 2690, 650, 8667, 51747, 1184…	137	3545	8618	1.20664	0.997031	0.945514	33.3531		INTERPRO	IPR001781:Zinc finger, LIM-type	6	2.30769	0.00911094	64780, 2273, 2274, 8543, 26468, 51474	239	44	8067	4.6027	0.991961	0.799677	12.434		GOTERM_BP_FAT	GO:0051347~positive regulation of transferase activity	14	3.48259	0.0192864	5606, 10892, 136, 5577, 2690, 1906, 2771, 3481, 3060, 1154, 894, 3553, 5879, 998	315	148	6782	2.03664	1	0.939455	28.6692
GOTERM_BP_FAT	GO:0051785~positive regulation of nuclear division	3	2.08333	0.0328378	3481, 3553, 1906	116	17	6782	10.3174	1	0.952934	42.2377		UCSC_TFBS	CETS1P54	81	31.1538	0.0101126	10897, 805, 64773, 10892, 1295, 801, 5914, 79901, 55379, 54855, 6397, 4150, 8425, 64745, 6734, 4218, 1947, 10233, 9610, 5118, 30008, 58157, 1949, 5176, 3691, 5364, 29, 54961, 378, 11338, 399687, 84336, 55890, 10096, 2664, 5550, 6553, 7078, 84937, 168544, 51474, 5879, 50859, 79595, 2319, 54532, 5048, 89978, 7145, 4731, 79411, 134121, 81558, 23157, 2273, 57458, 7373, 25953, 84720, 53917, 5154, 2605…	252	2178	8618	1.27184	0.832851	0.0780943	11.7261		GOTERM_BP_FAT	GO:0051781~positive regulation of cell division	5	1.24378	0.0198743	3481, 5154, 2246, 3553, 847	315	23	6782	4.68047	1	0.933467	29.4075
GOTERM_BP_FAT	GO:0045840~positive regulation of mitosis	3	2.08333	0.0328378	3481, 3553, 1906	116	17	6782	10.3174	1	0.952934	42.2377		UCSC_TFBS	ZIC1	48	18.4615	0.0102199	9647, 50855, 10897, 805, 10342, 5164, 1192, 1295, 801, 3339, 26468, 5914, 129080, 439921, 65244, 10233, 30008, 5118, 9610, 1949, 58157, 6310, 2670, 81848, 29, 378, 11338, 399687, 7078, 51474, 23637, 7145, 51063, 2771, 23157, 51343, 57787, 3796, 63874, 59271, 64598, 26052, 2639, 7461, 1739, 146059, 23760, 894, 124512	252	1157	8618	1.41878	0.83601	0.0755965	11.8434		GOTERM_BP_FAT	GO:0060491~regulation of cell projection assembly	4	0.995025	0.0198912	10096, 5879, 998, 10435	315	13	6782	6.62466	1	0.922139	29.4285
GOTERM_BP_FAT	GO:0033674~positive regulation of kinase activity	7	4.86111	0.0331811	3481, 136, 5577, 1154, 2690, 3553, 1906	116	142	6782	2.8821	1	0.944738	42.5738		UCSC_TFBS	AREB6	215	82.6923	0.0108325	2006, 805, 10897, 10342, 1192, 7753, 10892, 801, 2335, 10898, 1580, 55379, 2952, 8425, 1827, 65244, 4218, 2014, 280636, 8404, 23645, 55361, 81848, 5364, 29, 11338, 10627, 10096, 92609, 7078, 4793, 168544, 23788, 55920, 23637, 113829, 5256, 2319, 9887, 921, 84790, 4237, 64598, 59338, 55101, 123355, 9181, 4627, 7059, 421, 50855, 8635, 5914, 55884, 10959, 80315, 2673, 56006, 6397, 4150, 9590, 3105, …	252	6848	8618	1.07369	0.852941	0.0767652	12.5107		UCSC_TFBS	HSF1	126	31.3433	0.0199058	4040, 6160, 10892, 1295, 4599, 1106, 3339, 2335, 2099, 11010, 6209, 79901, 11018, 5016, 51421, 8425, 9044, 58157, 6218, 56999, 3691, 54899, 11338, 399687, 10096, 10169, 92609, 10146, 84937, 7078, 4793, 151126, 10814, 55920, 1434, 5256, 389610, 2319, 54532, 1915, 3512, 2771, 1842, 81558, 2273, 4947, 123036, 57142, 57541, 4013, 51586, 26052, 51111, 59338, 55101, 2639, 2778, 795, 123355, 57048, 2561…	387	2381	8618	1.17844	0.97095	0.396818	21.865
GOTERM_CC_FAT	GO:0000785~chromatin	6	4.16667	0.0332194	10933, 23522, 23512, 1106, 3398, 8971	107	108	6387	3.3162	0.999142	0.396097	34.7206		GOTERM_BP_FAT	GO:0007163~establishment or maintenance of cell polarity	5	1.92308	0.010842	7430, 4627, 5048, 998, 1739	200	30	6782	5.65167	1	0.672979	16.6128		KEGG_PATHWAY	hsa05200:Pathways in cancer	17	4.22886	0.0210407	5154, 10342, 5899, 1017, 5914, 6258, 2335, 650, 7482, 836, 8822, 8322, 2246, 356, 4791, 5879, 998	132	204	2873	1.81376	0.943346	0.615931	22.0659
UP_TISSUE	Colon	18	12.5	0.0336768	5222, 30827, 694, 6558, 6125, 6430, 5439, 26135, 1915, 6152, 6167, 6187, 1728, 54920, 1154, 9014, 83642, 79370	137	670	8635	1.69332	0.989498	0.532035	33.0055		KEGG_PATHWAY	hsa05130:Pathogenic Escherichia coli infection	5	1.92308	0.0110777	7430, 9181, 7534, 84790, 998	70	37	2873	5.54633	0.664347	0.420644	11.5888		SP_PIR_KEYWORDS	mitogen	5	1.24378	0.0210794	3481, 5154, 2246, 3553, 847	397	24	8790	4.61272	0.999899	0.535582	25.9542
SP_PIR_KEYWORDS	helicase	5	3.47222	0.0341287	1974, 54617, 1106, 10146, 9044	141	77	8790	4.04808	0.999926	0.519	36.7204		SP_PIR_KEYWORDS	cytoplasmic vesicle	11	4.23077	0.0114131	5016, 3060, 55890, 26511, 57127, 10456, 2778, 84937, 55681, 79109, 10959	258	148	8790	2.53221	0.975745	0.412161	14.3748		GOTERM_BP_FAT	GO:0006575~cellular amino acid derivative metabolic process	11	2.73632	0.0216786	136319, 220074, 51449, 223, 2952, 4947, 5048, 2690, 5130, 2170, 114112	315	104	6782	2.27723	1	0.927924	31.6282
GOTERM_BP_FAT	GO:0006091~generation of precursor metabolites and energy	9	6.25	0.0343899	30, 4697, 10476, 229, 847, 114112, 3945, 7385, 515	116	222	6782	2.37022	1	0.940773	43.7427		KEGG_PATHWAY	hsa04360:Axon guidance	7	2.69231	0.0114381	2771, 1947, 1949, 5364, 5879, 998, 64218	70	80	2873	3.59125	0.676122	0.313258	11.9443		UP_TISSUE	Lung	85	21.1443	0.0219531	805, 10342, 5164, 6125, 1295, 1937, 801, 2335, 10993, 6167, 2288, 1580, 1974, 2952, 6397, 71690, 8971, 1827, 3105, 4155, 64745, 6734, 57161, 12753, 9610, 2014, 8543, 8404, 3398, 6218, 3691, 653566, 2804, 9704, 9686, 7307, 10437, 84336, 2664, 10169, 84937, 50859, 7385, 10435, 26017, 5108, 132158, 6633, 6634, 93377, 1915, 10975, 79726, 6187, 360, 25980, 3985, 2791, 2771, 51449, 2273, 5460, 3553, 51…	390	1519	8635	1.23896	0.989897	0.783818	24.4058
GOTERM_BP_FAT	GO:0065003~macromolecular complex assembly	14	9.72222	0.0346595	23522, 1434, 6633, 6430, 6634, 5439, 229, 6152, 847, 2288, 6209, 2959, 8971, 88	116	440	6782	1.86027	1	0.932163	44.0003		SMART	SM00132:LIM	6	2.30769	0.0114418	64780, 2273, 2274, 8543, 26468, 51474	136	44	4306	4.31751	0.783579	0.783579	12.5897		BIOCARTA	h_smPathway:Spliceosomal Assembly	4	0.995025	0.0221472	7307, 11338, 6633, 6634	48	13	962	6.16667	0.955535	0.955535	23.1965
GOTERM_CC_FAT	GO:0033177~proton-transporting two-sector ATPase complex, proton-transporting domain	3	2.08333	0.0351173	10476, 9551, 515	107	18	6387	9.9486	0.999431	0.392316	36.3202		UCSC_TFBS	NGFIC	90	34.6154	0.0115756	9647, 805, 10897, 1192, 5164, 7753, 1295, 801, 3339, 5914, 2099, 79901, 55379, 54855, 388, 643664, 2673, 3880, 56006, 6397, 4150, 8425, 9590, 29895, 4154, 64121, 65244, 1947, 9610, 5118, 30008, 1949, 2014, 6545, 8543, 6310, 55194, 55361, 29, 11338, 399687, 1339, 55890, 55616, 6553, 92609, 553115, 7078, 4359, 51474, 23788, 79595, 65108, 113829, 5048, 89978, 9887, 10975, 51063, 25980, 2771, 23157, …	252	2479	8618	1.24157	0.871161	0.0786982	13.3138		UCSC_TFBS	BRACH	220	54.7264	0.0231471	3087, 805, 10897, 10342, 1192, 7753, 801, 2335, 59345, 10898, 6209, 79901, 1580, 55379, 3481, 8322, 1974, 8425, 1827, 65244, 4218, 23645, 81848, 5364, 29, 11338, 30, 10096, 4791, 7078, 4793, 168544, 23637, 1434, 5256, 2319, 9887, 84790, 515, 9993, 4237, 23522, 5899, 51586, 64598, 30061, 55101, 22909, 9181, 118429, 4627, 7059, 421, 64282, 50855, 847, 55884, 2246, 7390, 56006, 6397, 4150, 9590, 415…	387	4452	8618	1.10043	0.983784	0.402632	24.9775
GOTERM_CC_FAT	GO:0031981~nuclear lumen	24	16.6667	0.0354434	26017, 30827, 23522, 12753, 6135, 51586, 23512, 6133, 6125, 6633, 5439, 6634, 6230, 6209, 2288, 6187, 51747, 10933, 7307, 2246, 9014, 4791, 2959, 88	107	947	6387	1.51278	0.99947	0.375862	36.5913		SP_PIR_KEYWORDS	cell projection	9	3.46154	0.0116272	7430, 50855, 81544, 1803, 10096, 2778, 81848, 2191, 90410	258	105	8790	2.92027	0.977388	0.377282	14.6251		UP_TISSUE	B-cell lymphoma	11	2.73632	0.0233993	7307, 1434, 51449, 1192, 1937, 26135, 7534, 92609, 1915, 23788, 3945	390	108	8635	2.2551	0.992563	0.706333	25.8028
SP_PIR_KEYWORDS	cardiac muscle	3	2.08333	0.0360824	2273, 2170, 88	141	19	8790	9.84323	0.999958	0.512877	38.3866		GOTERM_MF_FAT	GO:0030742~GTP-dependent protein binding	3	1.15385	0.0118717	50855, 5879, 998	190	6	6445	16.9605	0.993973	0.640231	15.4829		SP_PIR_KEYWORDS	ADP-ribosylation	5	1.24378	0.024227	2771, 2781, 388, 2778, 5879	397	25	8790	4.42821	0.999975	0.557358	29.2424
SP_PIR_KEYWORDS	heart	3	2.08333	0.0360824	2273, 2170, 88	141	19	8790	9.84323	0.999958	0.512877	38.3866		GOTERM_BP_FAT	GO:0021799~cerebral cortex radially oriented cell migration	3	1.15385	0.0118877	26468, 5048, 5879	200	6	6782	16.955	1	0.683222	18.0699		UCSC_TFBS	HAND1E47	188	46.7662	0.0246352	9647, 2006, 4040, 10897, 805, 6160, 5164, 1192, 10342, 6017, 54617, 5439, 801, 1295, 26468, 3339, 1106, 2335, 59345, 2099, 8322, 51421, 2952, 2959, 8425, 1622, 9044, 64745, 57161, 65244, 6545, 8543, 1382, 23645, 55194, 56999, 7482, 5364, 113791, 1906, 29, 8498, 11338, 399687, 84336, 54920, 6553, 10146, 4791, 84937, 7078, 168544, 151126, 10814, 79595, 23637, 113829, 1434, 5256, 2319, 389610, 5048,…	387	3745	8618	1.1179	0.9876	0.386017	26.368
GOTERM_BP_FAT	GO:0045429~positive regulation of nitric oxide biosynthetic process	3	2.08333	0.0365402	3481, 3553, 1906	116	18	6782	9.74425	1	0.932116	45.7669		UCSC_TFBS	CMYB	123	47.3077	0.0119196	2006, 805, 10897, 4040, 1192, 10342, 801, 1295, 26468, 4599, 3339, 2335, 2099, 10898, 51421, 3880, 8425, 57161, 65244, 58157, 5176, 8404, 8543, 81848, 5364, 11338, 399687, 84336, 10169, 6553, 92609, 84937, 7078, 23788, 10814, 55920, 23637, 5256, 2319, 5048, 9887, 921, 2771, 81558, 4947, 54936, 1265, 57142, 84720, 5154, 26052, 112950, 64598, 59338, 260425, 2778, 4171, 57048, 7430, 9181, 81544, 799…	252	3572	8618	1.1776	0.878816	0.0779639	13.6832		SP_PIR_KEYWORDS	cytoskeleton	27	6.71642	0.0265745	55920, 23637, 5108, 805, 801, 5048, 7145, 79959, 23157, 3796, 6640, 9590, 64780, 9610, 26052, 3691, 7461, 90410, 54961, 7430, 9181, 399687, 84501, 10096, 9662, 51474, 2166, 10435	397	387	8790	1.54472	0.999991	0.564433	31.6058
GOTERM_BP_FAT	GO:0001932~regulation of protein amino acid phosphorylation	6	4.16667	0.0385484	3481, 5577, 2690, 3553, 650, 1906	116	110	6782	3.18903	1	0.932707	47.5954		GOTERM_BP_FAT	GO:0032273~positive regulation of protein polymerization	4	1.53846	0.0124893	10096, 4131, 5879, 10435	200	17	6782	7.97882	1	0.679228	18.8971		GOTERM_BP_FAT	GO:0051216~cartilage development	6	1.49254	0.0266088	2673, 3339, 2690, 2778, 650, 1906	315	37	6782	3.49138	1	0.953392	37.3655
UCSC_TFBS	HLF	61	42.3611	0.0386508	3087, 6160, 6558, 1937, 5577, 1106, 59345, 11010, 9551, 2246, 1974, 5130, 25820, 9044, 4155, 57162, 222389, 123, 6258, 56999, 653566, 6152, 7482, 1906, 10476, 9014, 4791, 10146, 151126, 7385, 6146, 136, 9846, 1915, 8613, 360, 3512, 3985, 8816, 127002, 51449, 54476, 55628, 3553, 515, 23522, 694, 123036, 26135, 30061, 2690, 8667, 123355, 51747, 10933, 118429, 374882, 57409, 64282, 88, 3267	137	3142	8618	1.22126	0.999029	0.900986	38.3503		GOTERM_BP_FAT	GO:0022604~regulation of cell morphogenesis	8	3.07692	0.0128065	7430, 57142, 10096, 4627, 2335, 5364, 4131, 10435	200	86	6782	3.15442	1	0.667565	19.3303		KEGG_PATHWAY	hsa04666:Fc gamma R-mediated phagocytosis	8	1.99005	0.0267587	3985, 26052, 55616, 9846, 8613, 5879, 998, 65108	132	65	2873	2.67879	0.97431	0.599647	27.2386
GOTERM_BP_FAT	GO:0051347~positive regulation of transferase activity	7	4.86111	0.0394137	3481, 136, 5577, 1154, 2690, 3553, 1906	116	148	6782	2.76526	1	0.927854	48.3654		GOTERM_BP_FAT	GO:0030029~actin filament-based process	12	4.61538	0.0131097	7430, 9181, 2006, 4627, 3880, 5048, 51474, 5879, 998, 1265, 10435, 1739	200	174	6782	2.33862	1	0.656377	19.7422		GOTERM_BP_FAT	GO:0033273~response to vitamin	7	1.74129	0.0268484	5154, 5914, 3553, 7078, 650, 4131, 360	315	50	6782	3.01422	1	0.947095	37.6324
INTERPRO	IPR000330:SNF2-related	3	2.08333	0.0455595	54617, 1106, 9044	133	21	8067	8.66488	1	1	47.1376		GOTERM_CC_FAT	GO:0045202~synapse	12	4.61538	0.0139253	1947, 3060, 26052, 10096, 4627, 8404, 7534, 55361, 6640, 84937, 4131, 1739	203	163	6387	2.3163	0.984685	0.501666	17.0723		UP_TISSUE	Primary B-Cells	4	0.995025	0.0275649	805, 23157, 801, 4599, 4150	390	15	8635	5.90427	0.99693	0.685638	29.6946
INTERPRO	IPR001990:Chromogranin/secretogranin	2	1.38889	0.0482959	7857, 1113	133	3	8067	40.4361	1	0.999823	49.1723		UCSC_TFBS	SRF	187	71.9231	0.0144252	9647, 4040, 10897, 805, 5164, 1192, 10342, 7753, 10892, 801, 1295, 26468, 3339, 2335, 2099, 79901, 1580, 5016, 51421, 3880, 8425, 1827, 64745, 64121, 57161, 4218, 65244, 58157, 6545, 2014, 8404, 8543, 1382, 55194, 55361, 5364, 54899, 113791, 29, 11338, 399687, 10627, 84336, 10096, 5550, 10169, 92609, 6553, 84937, 7078, 4793, 168544, 23788, 10814, 79595, 55920, 23637, 113829, 5256, 2319, 54532, 50…	252	5829	8618	1.09712	0.922488	0.0903685	16.3312		GOTERM_BP_FAT	GO:0043062~extracellular structure organization	10	2.48756	0.0275915	2006, 1842, 26052, 10585, 10631, 3339, 7373, 4791, 6640, 4131	315	93	6782	2.31507	1	0.943746	38.4535
GOTERM_BP_FAT	GO:0045428~regulation of nitric oxide biosynthetic process	3	2.08333	0.0485368	3481, 3553, 1906	116	21	6782	8.35222	1	0.955181	55.8615		SP_PIR_KEYWORDS	prenylated cysteine	4	1.53846	0.0145625	4218, 2791, 5879, 998	258	18	8790	7.57106	0.991374	0.410279	17.99		GOTERM_CC_FAT	GO:0044450~microtubule organizing center part	6	1.49254	0.027873	79959, 5108, 9662, 57787, 229, 90410	309	36	6387	3.44498	0.999974	0.690125	32.3135
GOTERM_BP_FAT	GO:0000041~transition metal ion transport	4	2.77778	0.049817	30061, 475, 2288, 2512	116	49	6782	4.7727	1	0.952664	56.8276		SP_PIR_KEYWORDS	motor protein	7	2.69231	0.0151849	399687, 10627, 26052, 4627, 3796, 29895, 9371	258	69	8790	3.45635	0.992971	0.390895	18.6875		GOTERM_BP_FAT	GO:0021799~cerebral cortex radially oriented cell migration	3	0.746269	0.0283207	26468, 5048, 5879	315	6	6782	10.7651	1	0.940436	39.2492
GOTERM_BP_FAT	GO:0042257~ribosomal subunit assembly	2	1.38889	0.0500195	6152, 6209	116	3	6782	38.977	1	0.9469	56.9786		UCSC_TFBS	MYOGNF1	133	51.1538	0.015348	2006, 805, 10897, 4040, 5164, 1192, 801, 26468, 4599, 3339, 2335, 10898, 55379, 11018, 51421, 8425, 64218, 57161, 58157, 2014, 6545, 5176, 23645, 1382, 55361, 3691, 81848, 5364, 54899, 29, 11338, 399687, 10096, 6553, 92609, 23788, 2166, 79595, 10814, 113829, 23637, 2319, 5048, 9887, 921, 25980, 2771, 81558, 4947, 54936, 84790, 1265, 56975, 4237, 84720, 57541, 26052, 112950, 55101, 2778, 123355, 4…	252	3937	8618	1.15529	0.93427	0.0926448	17.2875		GOTERM_MF_FAT	GO:0030742~GTP-dependent protein binding	3	0.746269	0.0284248	50855, 5879, 998	300	6	6445	10.7417	1	0.942157	34.6368
SP_PIR_KEYWORDS	rna-binding	11	7.63889	0.0500854	7307, 6146, 6135, 54920, 1974, 6125, 26135, 6634, 6430, 10146, 6167	141	347	8790	1.97621	0.999999	0.608825	49.193		KEGG_PATHWAY	hsa04510:Focal adhesion	9	3.46154	0.0161702	5154, 10627, 7059, 894, 2335, 3691, 5879, 29895, 998	70	138	2873	2.67671	0.797625	0.329284	16.4945		INTERPRO	IPR010987:Glutathione S-transferase, C-terminal-like	4	0.995025	0.0286697	78997, 1192, 2952, 1937	370	15	8067	5.81405	1	0.996825	35.972
GOTERM_BP_FAT	GO:0043933~macromolecular complex subunit organization	14	9.72222	0.0503594	23522, 1434, 6633, 6430, 6634, 5439, 229, 6152, 847, 2288, 6209, 2959, 8971, 88	116	465	6782	1.76025	1	0.941446	57.2309		GOTERM_BP_FAT	GO:0043299~leukocyte degranulation	3	1.15385	0.0163235	7534, 55361, 10814	200	7	6782	14.5329	1	0.71794	23.9886		UP_TISSUE	Cervix carcinoma	19	4.72637	0.0289239	6146, 50855, 6135, 51586, 10342, 112950, 6125, 6633, 26135, 1915, 653566, 4171, 10589, 9181, 10146, 8971, 4793, 51474, 57409	390	246	8635	1.71008	0.997702	0.636723	30.923
GOTERM_MF_FAT	GO:0004386~helicase activity	5	3.47222	0.0509689	1974, 54617, 1106, 10146, 9044	111	82	6445	3.54043	1	0.910535	50.6849		SP_PIR_KEYWORDS	cell shape	4	1.53846	0.0169262	7430, 4627, 2335, 10435	258	19	8790	7.17258	0.996038	0.395178	20.6099		GOTERM_MF_FAT	GO:0003723~RNA binding	32	7.9602	0.0292741	6146, 6160, 6125, 8635, 10898, 6167, 6187, 80315, 1974, 4150, 4154, 29894, 6137, 6433, 6135, 6133, 26135, 6430, 6310, 6152, 6230, 51747, 9704, 7307, 11338, 54920, 6224, 92609, 10146, 79039, 10450, 3267	300	472	6445	1.4565	1	0.919295	35.4742
GOTERM_BP_FAT	GO:0051341~regulation of oxidoreductase activity	3	2.08333	0.0528122	3481, 3553, 1906	116	22	6782	7.97257	1	0.94303	59.011		UCSC_TFBS	MAZR	69	26.5385	0.0170414	2006, 10897, 4040, 1192, 26468, 3339, 4599, 5914, 129080, 11018, 55379, 51421, 643664, 80315, 4150, 8425, 64218, 1827, 2191, 4154, 64745, 6734, 1947, 9610, 5118, 30008, 58157, 1949, 342527, 8543, 1382, 6310, 23645, 378, 8822, 11338, 399687, 55890, 92609, 84937, 10814, 65108, 10435, 2771, 57787, 54936, 7373, 4131, 25953, 84720, 6433, 59271, 64598, 112950, 27158, 79877, 57048, 3972, 146059, 9181, 3…	252	1842	8618	1.28105	0.951449	0.0990586	19.0162		GOTERM_BP_FAT	GO:0032355~response to estradiol stimulus	6	1.49254	0.0295195	5154, 5914, 894, 2690, 3553, 4131	315	38	6782	3.3995	1	0.940036	40.5364
GOTERM_BP_FAT	GO:0042254~ribosome biogenesis	5	3.47222	0.0538124	6135, 6125, 6218, 6152, 6209	116	84	6782	3.48009	1	0.939966	59.7167		UCSC_TFBS	E2F	157	60.3846	0.0173304	2006, 805, 10897, 4040, 5164, 1192, 6017, 7753, 801, 1295, 26468, 3339, 2335, 2099, 10898, 1580, 51421, 3880, 8425, 64745, 64121, 65244, 6545, 280636, 5176, 8543, 1382, 55194, 81848, 3691, 5364, 8498, 29, 11338, 399687, 10627, 84336, 10169, 92609, 6553, 84937, 4793, 168544, 10814, 79595, 113829, 23637, 2319, 54532, 9887, 921, 2771, 1842, 81558, 54936, 84790, 63874, 1265, 56975, 57142, 84720, 5754…	252	4779	8618	1.12349	0.953898	0.0974788	19.3079		GOTERM_BP_FAT	GO:0030030~cell projection organization	17	4.22886	0.03008	4218, 5108, 1947, 5154, 1949, 26052, 5048, 6152, 3691, 90410, 4627, 51474, 5879, 4131, 88, 998, 7080	315	207	6782	1.76818	1	0.935992	41.1293
SMART	SM00526:H15	2	1.38889	0.0563813	23522, 8971	63	4	4306	34.1746	0.981763	0.981763	45.0543		UCSC_TFBS	RREB1	113	43.4615	0.0173418	2006, 805, 4040, 1192, 5164, 7753, 10892, 801, 26468, 3339, 2335, 11018, 3880, 8425, 64218, 64121, 280636, 8404, 8543, 1382, 3691, 5364, 29, 11338, 399687, 84336, 6553, 92609, 84937, 7078, 168544, 4793, 79595, 10814, 55920, 5256, 2319, 5048, 9887, 921, 2771, 81558, 4947, 3796, 63874, 1265, 4237, 57142, 84720, 5154, 64598, 81539, 2778, 57048, 7430, 9181, 81544, 79962, 4627, 7059, 421, 7917, 50855,…	252	3275	8618	1.17998	0.953992	0.0945474	19.3194		GOTERM_BP_FAT	GO:0032989~cellular component morphogenesis	18	4.47761	0.0301864	4218, 5108, 1947, 1949, 2335, 5048, 6152, 650, 1739, 7430, 9181, 4627, 3880, 5879, 4131, 998, 3267, 7080	315	224	6782	1.7301	1	0.929227	41.2413
SMART	SM00490:HELICc	4	2.77778	0.0567352	1974, 54617, 1106, 9044	63	61	4306	4.48192	0.982229	0.866691	45.2665		GOTERM_BP_FAT	GO:0008624~induction of apoptosis by extracellular signals	7	2.69231	0.0174355	9181, 356, 7078, 5879, 921, 836, 29	200	71	6782	3.34324	1	0.724234	25.4079		GOTERM_BP_FAT	GO:0051493~regulation of cytoskeleton organization	10	2.48756	0.0311283	79959, 9181, 2006, 5154, 10096, 51474, 4131, 5879, 1906, 10435	315	95	6782	2.26633	1	0.927716	42.2235
SMART	SM00487:DEXDc	4	2.77778	0.0590272	1974, 54617, 1106, 9044	63	62	4306	4.40963	0.984975	0.753241	46.6235		UCSC_TFBS	HOX13	128	49.2308	0.0175152	10897, 4040, 1192, 5164, 26468, 4599, 3339, 2335, 2099, 55379, 11018, 51421, 8425, 64218, 64745, 64121, 65244, 57161, 8543, 23645, 1382, 3691, 5364, 29, 11338, 399687, 10627, 5550, 10169, 6553, 92609, 168544, 4793, 23788, 79595, 10814, 23637, 5256, 5048, 9887, 921, 25980, 2771, 81558, 2274, 4947, 3796, 63874, 1265, 56975, 4237, 84720, 26052, 112950, 2639, 2778, 123355, 4171, 136319, 7430, 256126,…	252	3781	8618	1.15774	0.955399	0.0926139	19.494		KEGG_PATHWAY	hsa05010:Alzheimer's disease	11	2.73632	0.0311556	805, 1339, 4697, 10476, 801, 3553, 10975, 7385, 515, 4731, 836, 4711	132	113	2873	2.11873	0.986059	0.57454	31.0005
GOTERM_BP_FAT	GO:0006576~biogenic amine metabolic process	4	2.77778	0.0603731	220074, 223, 5130, 2170	116	53	6782	4.41249	1	0.95281	64.0702		SP_PIR_KEYWORDS	prenylation	8	3.07692	0.0188885	4218, 2791, 53917, 5899, 388, 5256, 5879, 998	258	93	8790	2.93073	0.997926	0.402421	22.7259		GOTERM_BP_FAT	GO:0009612~response to mechanical stimulus	6	1.49254	0.0326236	7832, 6558, 7078, 650, 4131, 1827	315	39	6782	3.31233	1	0.929589	43.7509
GOTERM_BP_FAT	GO:0006631~fatty acid metabolic process	6	4.16667	0.060701	6319, 30, 5577, 2690, 2170, 1906	116	125	6782	2.80634	1	0.948429	64.2758		UCSC_TFBS	NF1	106	40.7692	0.0189016	2006, 805, 4040, 10342, 1295, 801, 2335, 2099, 11018, 3880, 8425, 64745, 65244, 58157, 2014, 8404, 1382, 55194, 3691, 5364, 113791, 29, 399687, 6553, 92609, 10169, 7078, 168544, 23788, 10814, 113829, 5256, 2319, 5048, 9887, 25980, 2771, 81558, 2273, 2274, 54936, 84790, 56975, 84720, 4237, 5154, 57541, 112950, 26052, 59338, 260425, 2639, 22909, 9371, 256126, 9181, 81544, 4627, 7059, 894, 421, 7903…	252	3051	8618	1.18815	0.965213	0.0967659	20.877		UCSC_TFBS	AP2	113	28.1095	0.032669	2006, 805, 3087, 54617, 801, 1295, 3339, 2099, 6209, 3481, 8322, 51421, 8425, 79583, 64121, 65244, 6545, 8543, 23645, 3691, 81848, 29, 11338, 399687, 6224, 10169, 84937, 168544, 4793, 79595, 113829, 23637, 5048, 2791, 2771, 81558, 2273, 4947, 54936, 84790, 1265, 9993, 56975, 23522, 57142, 84720, 64598, 26135, 260425, 55101, 22909, 2778, 10933, 57048, 79962, 421, 7917, 55709, 50855, 1937, 5577, 12…	387	2144	8618	1.17368	0.997108	0.442657	33.4744
[truncated: 165 more rows]

## Sheet: Adipo vs Osteo BMSC dd21
DEG more expressed in Adipogenic vs Osteogenic differentiation in BMSC														DEG more expressed in Osteogenic vs Adipogenic differentiation in BMSC														DEG between Osteogenic vs Adipogenic differentiation in BMSC
[truncated: 130 more rows]
