# Supplementary material for: Transcriptomics Comparison between Porcine Adipose and Bone Marrow Mesenchymal Stem Cells during In Vitro Osteogenic and Adipogenic Differentiation
Source: PLoS One. 2012 Mar 7;7(3):e32481. doi: 10.1371/journal.pone.0032481 (PMC3296722; doi:10.1371/journal.pone.0032481)
Supplement: File S8 — DAVID functional analysis results for genes differentially expressed between ASC and BMSC during adipogenic and osteogenic differentiation. The excel file contains 6 sheets: “Sheet 1 Adipo BMSC vs ASC dd2” functional analysis results for both DEG more expressed in BMSC and more expressed in ASC during adipogenesis at dd2; “Sheet 2 Adipo BMSC vs ASC dd7” functional analysis results for both DEG more expressed in BMSC and more expressed in ASC during adipogenesis at dd7; “Sheet 3 Adipo BMSC vs ASC dd21” functional analysis results for both DEG more expressed in BMSC and more expressed in ASC during adipogenesis at dd21; “Sheet 4 Osteo BMSC vs ASC dd2” functional analysis results for both DEG more expressed in BMSC and more expressed in ASC during osteogenesis at dd2; “Sheet 5 Osteo BMSC vs ASC dd7” functional analysis results for both DEG more expressed in BMSC and more expressed in ASC during osteogenesis at dd7; “Sheet 6 Osteo BMSC vs ASC dd21” functional analysis results for both DEG more expressed in BMSC and more expressed in ASC during osteogenesis at dd21. (XLSX) [file pone.0032481.s013.xlsx]

## Sheet: Sheet 1 Adipo BMSC vs ASC dd2
DEG more expressed in BMSC vs. ASC during adipogenic differentiation														DEG more expressed in ASC vs. BMSC during adipogenic differentiation														DEG combined
Category	Term	Count	%	PValue	Genes	List Total	Pop Hits	Pop Total	Fold Enrichment	Bonferroni	Benjamini	FDR		Category	Term	Count	%	PValue	Genes	List Total	Pop Hits	Pop Total	Fold Enrichment	Bonferroni	Benjamini	FDR		Category	Term	Count	%	PValue	Genes	List Total	Pop Hits	Pop Total	Fold Enrichment	Bonferroni	Benjamini	FDR
UP_TISSUE	Liver	21	28.7671	5.3431e-05	23705, 1281, 216, 6625, 2335, 217, 9060, 54749, 2078, 5037, 6387, 5830, 5824, 81562, 146223, 7168, 5573, 7373, 10146, 102, 2184	71	2032	18201	2.64931	0.00532899	0.00532899	0.0592889		GOTERM_CC_FAT	GO:0044421~extracellular region part	17	17.5258	9.622e-05	10516, 5167, 1893, 1282, 1284, 649, 3371, 2920, 3552, 10512, 7412, 23452, 50487, 1277, 1634, 7076, 6050	75	960	12782	3.01797	0.0147093	0.00738192	0.115365		GOTERM_CC_FAT	GO:0044421~extracellular region part	26	15.2941	1.07162e-05	5167, 649, 2335, 7474, 146223, 50487, 7373, 10715, 10516, 1281, 1282, 1893, 1284, 3371, 2920, 3488, 3552, 10512, 5037, 6387, 7412, 23452, 1277, 1634, 7076, 6050	131	960	12782	2.64259	0.0024724	0.0024724	0.0137473
GOTERM_CC_FAT	GO:0045202~synapse	8	10.9589	0.000774212	23705, 26052, 5573, 30061, 102, 9568, 5037, 1499	56	355	12782	5.14366	0.136173	0.136173	0.957163		GOTERM_CC_FAT	GO:0005912~adherens junction	7	7.21649	0.000270991	27289, 3678, 6385, 7791, 5797, 7145, 9414	75	155	12782	7.69669	0.0408793	0.0138164	0.324598		KEGG_PATHWAY	hsa04512:ECM-receptor interaction	8	4.70588	7.5735e-05	1281, 1282, 1284, 3678, 6385, 3371, 1277, 2335	65	84	5085	7.45055	0.00777066	0.00777066	0.0844961
SP_PIR_KEYWORDS	alternative splicing	41	56.1644	0.00216846	1434, 987, 9946, 79822, 2335, 8106, 2078, 7474, 1499, 359948, 81562, 5824, 6337, 7168, 146223, 51635, 220988, 23326, 7373, 10715, 6925, 23705, 50717, 1281, 152503, 26052, 6625, 11163, 26959, 9060, 79892, 54749, 5150, 54961, 5830, 6387, 5396, 8451, 64087, 78990, 56904	72	7488	19235	1.46278	0.335097	0.335097	2.65736		GOTERM_CC_FAT	GO:0005576~extracellular region	26	26.8041	9.51193e-05	4681, 5167, 2051, 649, 26577, 50487, 3556, 5806, 5329, 10516, 56975, 1282, 1893, 1284, 64129, 3371, 2920, 3552, 10512, 7412, 10437, 23452, 1277, 1634, 7076, 6050	75	2010	12782	2.20452	0.0145423	0.0145423	0.114046		GOTERM_CC_FAT	GO:0005576~extracellular region	39	22.9412	6.85722e-05	4681, 5167, 2051, 649, 2335, 84279, 7474, 26577, 146223, 50487, 1520, 3556, 7373, 5806, 10715, 5329, 7873, 10516, 56975, 1281, 1893, 1282, 1284, 3371, 64129, 2920, 3488, 3552, 10512, 54749, 5037, 10437, 7412, 6387, 23452, 1277, 1634, 7076, 6050	131	2010	12782	1.8932	0.0157159	0.00788908	0.0879377
GOTERM_CC_FAT	GO:0044456~synapse part	6	8.21918	0.00402889	23705, 26052, 30061, 102, 9568, 5037	56	246	12782	5.56707	0.533734	0.317163	4.88952		GOTERM_CC_FAT	GO:0070161~anchoring junction	7	7.21649	0.000472952	27289, 3678, 6385, 7791, 5797, 7145, 9414	75	172	12782	6.93597	0.0702615	0.0180481	0.565881		SP_PIR_KEYWORDS	hydroxyproline	5	2.94118	0.000282944	1281, 1282, 1284, 1277, 7373	167	37	19235	15.5648	0.0774839	0.0133518	0.37449
UP_SEQ_FEATURE	splice variant	40	54.7945	0.00468556	1434, 987, 79822, 2335, 8106, 2078, 7474, 1499, 359948, 81562, 5824, 6337, 7168, 146223, 51635, 220988, 23326, 7373, 10715, 6925, 23705, 50717, 1281, 152503, 26052, 6625, 11163, 26959, 9060, 79892, 54749, 5150, 54961, 5830, 6387, 5396, 8451, 64087, 78990, 56904	72	7458	19113	1.42375	0.771158	0.771158	6.12412		KEGG_PATHWAY	hsa04512:ECM-receptor interaction	6	6.18557	0.000275072	1282, 1284, 3678, 6385, 3371, 1277	37	84	5085	9.8166	0.0193432	0.0193432	0.285134		GOTERM_CC_FAT	GO:0005912~adherens junction	9	5.29412	0.000181649	27289, 931, 3678, 6385, 7791, 5797, 7145, 9414, 1499	131	155	12782	5.6655	0.0410965	0.0138909	0.232793
GOTERM_CC_FAT	GO:0030135~coated vesicle	5	6.84932	0.0048048	23705, 81562, 9026, 30061, 5037	56	159	12782	7.17767	0.597595	0.26172	5.80553		SP_PIR_KEYWORDS	angiogenesis	5	5.15464	0.000305726	1893, 1282, 1284, 2034, 290	95	66	19235	15.3389	0.0616205	0.0313001	0.384972		SP_PIR_KEYWORDS	angiogenesis	6	3.52941	0.000263342	1893, 1282, 1284, 2034, 2335, 290	167	66	19235	10.4709	0.0723143	0.0149003	0.348587
GOTERM_BP_FAT	GO:0043062~extracellular structure organization	5	6.84932	0.00519991	23705, 1281, 26052, 7373, 1499	59	163	13528	7.03338	0.988529	0.988529	7.75762		SP_PIR_KEYWORDS	Secreted	21	21.6495	0.000159602	4681, 10516, 56975, 1893, 1282, 1284, 2051, 64129, 3371, 2920, 3552, 10512, 26577, 23452, 50487, 1277, 1634, 3556, 7076, 5806, 5329	95	1689	19235	2.51743	0.0326548	0.0326548	0.201142		SP_PIR_KEYWORDS	hydroxylation	6	3.52941	0.000370592	1281, 1282, 1284, 2034, 1277, 7373	167	71	19235	9.73349	0.10025	0.0149779	0.490233
INTERPRO	IPR016160:Aldehyde dehydrogenase, conserved site	3	4.10959	0.00579488	216, 2335, 217	69	28	16659	25.868	0.699717	0.699717	7.06356		GOTERM_CC_FAT	GO:0030054~cell junction	10	10.3093	0.00291638	51421, 27289, 3678, 6385, 7791, 5797, 7145, 9414, 83604, 6513	75	518	12782	3.29009	0.362231	0.0722223	3.44294		GOTERM_CC_FAT	GO:0005578~proteinaceous extracellular matrix	12	7.05882	0.000418986	10516, 1281, 1893, 1282, 1284, 3371, 1277, 1634, 7076, 7373, 2335, 7474	131	320	12782	3.65897	0.0922679	0.0160049	0.536199
GOTERM_BP_FAT	GO:0007160~cell-matrix adhesion	4	5.47945	0.00654291	1281, 2335, 54749, 1499	59	89	13528	10.3051	0.996396	0.939966	9.66767		GOTERM_CC_FAT	GO:0005578~proteinaceous extracellular matrix	8	8.24742	0.00247176	10516, 1893, 1282, 1284, 3371, 1277, 1634, 7076	75	320	12782	4.26067	0.316905	0.0733917	2.92516		SP_PIR_KEYWORDS	collagen	7	4.11765	0.000173989	26577, 1281, 1282, 1284, 1277, 7076, 7373	167	95	19235	8.48692	0.0483817	0.0163945	0.230437
GOTERM_BP_FAT	GO:0046907~intracellular transport	9	12.3288	0.00663752	5830, 81562, 5824, 1434, 152503, 7168, 400, 11163, 8106	59	657	13528	3.14093	0.996678	0.850796	9.80082		GOTERM_CC_FAT	GO:0031012~extracellular matrix	8	8.24742	0.00375086	10516, 1893, 1282, 1284, 3371, 1277, 1634, 7076	75	345	12782	3.95192	0.439383	0.0793487	4.40789		SP_PIR_KEYWORDS	extracellular matrix	10	5.88235	0.000252166	1281, 1893, 1282, 1284, 3371, 1277, 1634, 7373, 2335, 7474	167	241	19235	4.77924	0.0693541	0.0178086	0.333817
GOTERM_CC_FAT	GO:0045177~apical part of cell	5	6.84932	0.00727679	6337, 2760, 2335, 5037, 1499	56	179	12782	6.3757	0.748507	0.29184	8.6701		SP_PIR_KEYWORDS	collagen	5	5.15464	0.00121245	26577, 1282, 1284, 1277, 7076	95	95	19235	10.6565	0.223022	0.0806739	1.51872		SP_PIR_KEYWORDS	disease mutation	28	16.4706	0.000523445	5167, 2034, 2335, 8106, 9414, 1499, 6513, 6337, 7168, 6926, 6925, 10516, 56975, 1281, 1282, 1893, 3736, 51114, 30061, 27241, 5830, 5573, 2760, 1277, 64087, 9516, 4792, 2184	167	1591	19235	2.02705	0.138621	0.0184797	0.691785
UP_SEQ_FEATURE	mutagenesis site	16	21.9178	0.00733872	50717, 931, 2335, 8106, 84279, 5037, 1499, 5830, 81562, 5824, 8451, 9026, 23326, 10146, 78990, 2184	72	2045	19113	2.07694	0.901022	0.685392	9.43601		SP_PIR_KEYWORDS	glycoprotein	35	36.0825	0.00171187	26018, 5167, 2051, 649, 6513, 26577, 50487, 3678, 3556, 5797, 5806, 5329, 4074, 10516, 56975, 1282, 8870, 1893, 1284, 3736, 3371, 64129, 124583, 3552, 10512, 290, 10437, 7412, 57105, 23452, 6385, 1277, 1634, 7076, 4609	95	4318	19235	1.64117	0.29979	0.0852401	2.13809		GOTERM_CC_FAT	GO:0005581~collagen	5	2.94118	0.000418955	1281, 1282, 1284, 1277, 7373	131	35	12782	13.9389	0.0922614	0.0191736	0.53616
GOTERM_BP_FAT	GO:0031589~cell-substrate adhesion	4	5.47945	0.00852852	1281, 2335, 54749, 1499	59	98	13528	9.3587	0.999351	0.840398	12.424		GOTERM_CC_FAT	GO:0005911~cell-cell junction	6	6.18557	0.00484342	51421, 3678, 7791, 5797, 9414, 6513	75	190	12782	5.38189	0.526545	0.0892277	5.65792		SP_PIR_KEYWORDS	signal	46	27.0588	0.000613383	4681, 26018, 2051, 649, 2335, 84279, 7474, 26577, 81562, 50487, 1520, 51635, 3678, 3556, 7373, 5797, 9528, 102, 5806, 10715, 5329, 7873, 4074, 10516, 56975, 23705, 1281, 1893, 1282, 1284, 3371, 64129, 2920, 3488, 10512, 54749, 9568, 10437, 7412, 6387, 23452, 6385, 2760, 1277, 1634, 7076	167	3250	19235	1.63023	0.160432	0.0192422	0.810201
GOTERM_CC_FAT	GO:0009898~internal side of plasma membrane	6	8.21918	0.0113416	5824, 2760, 400, 51762, 29984, 5037	56	316	12782	4.33386	0.88419	0.350246	13.2068		SP_PIR_KEYWORDS	signal	28	28.866	0.0029266	4681, 26018, 2051, 649, 26577, 50487, 3678, 3556, 5797, 5806, 5329, 4074, 10516, 56975, 1282, 1893, 1284, 3371, 64129, 2920, 10512, 7412, 10437, 23452, 6385, 1277, 1634, 7076	95	3250	19235	1.74439	0.456445	0.0966129	3.62964		SP_PIR_KEYWORDS	hydroxylysine	5	2.94118	0.000140339	1281, 1282, 1284, 1277, 7373	167	31	19235	18.5774	0.0392101	0.0198011	0.185908
GOTERM_BP_FAT	GO:0001501~skeletal system development	6	8.21918	0.0116723	1281, 5396, 9060, 3488, 7474, 1499	59	319	13528	4.31263	0.999957	0.866332	16.6276		GOTERM_CC_FAT	GO:0016323~basolateral plasma membrane	6	6.18557	0.00638653	5167, 3678, 6385, 7791, 7145, 6513	75	203	12782	5.03724	0.627187	0.103835	7.39791		SP_PIR_KEYWORDS	triple helix	5	2.94118	0.000140339	1281, 1282, 1284, 1277, 7373	167	31	19235	18.5774	0.0392101	0.0198011	0.185908
SP_PIR_KEYWORDS	methylation	5	6.84932	0.0123022	220988, 51762, 29984, 10146, 8106	72	242	19235	5.51969	0.902427	0.687633	14.2367		SP_PIR_KEYWORDS	host-virus interaction	7	7.21649	0.00274963	7412, 3678, 7791, 10492, 290, 664, 4792	95	285	19235	4.97304	0.436005	0.108226	3.41365		GOTERM_CC_FAT	GO:0070161~anchoring junction	9	5.29412	0.000368442	27289, 931, 3678, 6385, 7791, 5797, 7145, 9414, 1499	131	172	12782	5.10554	0.0816033	0.0210566	0.471657
SP_PIR_KEYWORDS	disease mutation	13	17.8082	0.0130316	1281, 30061, 2335, 8106, 1499, 5830, 6337, 7168, 5573, 2760, 64087, 2184, 6925	72	1591	19235	2.1829	0.91508	0.560455	15.0192		SP_PIR_KEYWORDS	hydroxylation	4	4.12371	0.00508117	1282, 1284, 2034, 1277	95	71	19235	11.407	0.653398	0.140469	6.22383		UP_TISSUE	Liver	35	20.5882	0.000290887	5167, 216, 2335, 217, 7145, 9414, 2078, 5824, 81562, 146223, 7168, 3678, 3556, 7373, 102, 4074, 56975, 23705, 1281, 6625, 3371, 64129, 10492, 9060, 54749, 290, 5037, 5830, 6387, 7412, 5573, 1634, 10146, 11080, 2184	166	2032	18201	1.88856	0.0446485	0.0225791	0.349545
SP_PIR_KEYWORDS	acetylation	18	24.6575	0.013814	1434, 987, 26052, 216, 6625, 217, 8106, 359948, 23197, 7168, 51637, 5573, 220988, 374882, 23326, 51762, 10146, 2184	72	2635	19235	1.82495	0.926842	0.479926	15.8512		SP_PIR_KEYWORDS	extracellular matrix	6	6.18557	0.00658638	1893, 1282, 1284, 3371, 1277, 1634	95	241	19235	5.04084	0.747034	0.141632	7.99785		UP_TISSUE	Placenta	50	29.4118	0.000153845	22978, 5167, 649, 7791, 7168, 51421, 1052, 3678, 5329, 1281, 1282, 8870, 1284, 6505, 64129, 3488, 79892, 5037, 64223, 2760, 400, 29984, 6050, 10146, 4609, 80777, 26018, 1434, 26100, 7474, 1499, 6337, 5824, 3556, 64332, 10516, 6625, 30061, 2920, 11163, 10492, 25996, 4170, 5570, 54206, 57105, 25917, 6385, 374882, 2184	166	3273	18201	1.67499	0.0238662	0.0238662	0.185008
GOTERM_CC_FAT	GO:0044463~cell projection part	5	6.84932	0.0180189	5824, 7168, 26052, 5037, 1499	56	234	12782	4.87714	0.967827	0.436039	20.2118		SP_PIR_KEYWORDS	differentiation	8	8.24742	0.00733677	4616, 26528, 23089, 649, 2034, 290, 4170, 219938	95	460	19235	3.52128	0.783826	0.142014	8.87065		GOTERM_CC_FAT	GO:0031012~extracellular matrix	12	7.05882	0.000783554	10516, 1281, 1893, 1282, 1284, 3371, 1277, 1634, 7076, 7373, 2335, 7474	131	345	12782	3.39383	0.165625	0.0255357	1.0006
GOTERM_CC_FAT	GO:0030136~clathrin-coated vesicle	4	5.47945	0.0191153	23705, 9026, 30061, 5037	56	132	12782	6.91667	0.973951	0.406138	21.311		SP_PIR_KEYWORDS	disulfide bond	25	25.7732	0.00622169	4681, 26018, 5167, 649, 26577, 50487, 3678, 3556, 5797, 5806, 5329, 10516, 1282, 1284, 64129, 3371, 2920, 10512, 7412, 10437, 57105, 23452, 1277, 7076, 1634	95	2924	19235	1.73114	0.726964	0.149788	7.57089		SP_PIR_KEYWORDS	Secreted	31	18.2353	0.00011025	4681, 2051, 2335, 84279, 7474, 26577, 50487, 3556, 7373, 5806, 10715, 5329, 7873, 10516, 56975, 1281, 1282, 1893, 1284, 3371, 64129, 2920, 3488, 3552, 54749, 10512, 6387, 23452, 1277, 1634, 7076	167	1689	19235	2.11401	0.0309345	0.0309345	0.146076
GOTERM_CC_FAT	GO:0031410~cytoplasmic vesicle	8	10.9589	0.0195031	23705, 81562, 9026, 30061, 2335, 51762, 102, 5037	56	642	12782	2.84424	0.975827	0.372061	21.6965		SP_PIR_KEYWORDS	Apoptosis	7	7.21649	0.0109752	4616, 23089, 11188, 148022, 9516, 664, 4170	95	381	19235	3.71999	0.899284	0.161863	12.9955		GOTERM_CC_FAT	GO:0044420~extracellular matrix part	7	4.11765	0.0012271	1281, 1282, 1284, 3371, 1277, 7373, 2335	131	117	12782	5.83767	0.246958	0.0310235	1.56291
UP_TISSUE	Placenta	21	28.7671	0.0196246	1281, 1434, 6625, 30061, 6505, 11163, 3488, 79892, 7474, 5037, 1499, 5570, 6337, 5824, 7168, 374882, 2760, 400, 10146, 29984, 2184	71	3273	18201	1.64479	0.862202	0.628789	19.747		SP_PIR_KEYWORDS	phosphoprotein	48	49.4845	0.0101986	22978, 57655, 5756, 7538, 5167, 148022, 2034, 64397, 7791, 7145, 664, 79180, 9414, 26100, 6513, 10480, 51421, 11177, 50487, 3556, 5797, 57018, 6926, 219938, 4074, 26528, 64744, 3736, 9208, 3371, 55573, 10492, 290, 22984, 25996, 4170, 10437, 64223, 54206, 11188, 908, 6385, 64207, 6050, 11080, 4792, 4609, 80777	95	7263	19235	1.33812	0.881424	0.162793	12.1299		GOTERM_CC_FAT	GO:0016323~basolateral plasma membrane	9	5.29412	0.00109533	23705, 5167, 931, 3678, 6385, 7791, 7145, 1499, 6513	131	203	12782	4.32588	0.223656	0.0311495	1.39616
UP_TISSUE	Ovarian carcinoma	4	5.47945	0.0197429	54961, 220988, 10146, 27436	71	149	18201	6.88194	0.863856	0.485563	19.8544		SP_PIR_KEYWORDS	triple helix	3	3.09278	0.0100203	1282, 1284, 1277	95	31	19235	19.5942	0.876896	0.173396	11.9299		SP_PIR_KEYWORDS	trimer	4	2.35294	0.00141833	1281, 1282, 1277, 7373	167	26	19235	17.7199	0.332697	0.0396439	1.86423
GOTERM_BP_FAT	GO:0001889~liver development	3	4.10959	0.0216447	23705, 217, 1499	59	53	13528	12.9786	1	0.956086	28.7469		SP_PIR_KEYWORDS	hydroxylysine	3	3.09278	0.0100203	1282, 1284, 1277	95	31	19235	19.5942	0.876896	0.173396	11.9299		UP_SEQ_FEATURE	mutagenesis site	36	21.1765	6.41742e-05	148022, 2034, 2335, 7791, 8106, 84279, 10480, 1499, 81562, 5824, 50487, 27289, 1052, 9026, 23326, 50717, 23089, 3736, 931, 51114, 124583, 290, 25996, 5037, 4170, 5830, 64223, 11188, 8451, 64207, 7076, 10146, 9516, 78990, 4792, 2184	167	2045	19113	2.01475	0.0411642	0.0411642	0.0958748
GOTERM_CC_FAT	GO:0031982~vesicle	8	10.9589	0.024011	23705, 81562, 9026, 30061, 2335, 51762, 102, 5037	56	670	12782	2.72537	0.989882	0.399734	26.0515		SP_PIR_KEYWORDS	hydroxyproline	3	3.09278	0.0140823	1282, 1284, 1277	95	37	19235	16.4168	0.947657	0.189991	16.3813		GOTERM_BP_FAT	GO:0043062~extracellular structure organization	10	5.88235	3.07257e-05	10516, 23705, 1281, 26052, 1284, 3371, 1277, 1634, 7373, 1499	133	163	13528	6.24014	0.0413389	0.0413389	0.0504979
UP_TISSUE	Uterus	13	17.8082	0.0261592	2063, 9946, 30061, 26959, 27436, 54961, 6387, 81562, 7168, 5573, 2760, 23326, 64087	71	1685	18201	1.97779	0.929402	0.484536	25.4884		UP_TISSUE	Skin	19	19.5876	0.00385936	1282, 5167, 8870, 1893, 9391, 1284, 649, 124583, 7791, 7145, 26100, 10437, 64223, 84269, 11177, 1277, 3556, 9516, 5329	95	1772	18201	2.05429	0.356491	0.19781	4.30231		GOTERM_MF_FAT	GO:0005178~integrin binding	6	3.52941	0.000261717	10516, 7412, 1281, 11188, 3678, 102	127	59	12983	10.3961	0.0849108	0.043397	0.355658
GOTERM_CC_FAT	GO:0005615~extracellular space	8	10.9589	0.0267032	6387, 1281, 146223, 2335, 3488, 10715, 7474, 5037	56	685	12782	2.66569	0.993997	0.400435	28.545		GOTERM_CC_FAT	GO:0005741~mitochondrial outer membrane	4	4.12371	0.0152729	664, 80777, 4170, 219938	75	90	12782	7.57452	0.906535	0.211022	16.8586		GOTERM_CC_FAT	GO:0030054~cell junction	14	8.23529	0.00235636	23705, 931, 7791, 7145, 9568, 83604, 9414, 6513, 1499, 51421, 27289, 6385, 3678, 5797	131	518	12782	2.6371	0.420136	0.0530379	2.98127
GOTERM_BP_FAT	GO:0050808~synapse organization	3	4.10959	0.0281259	23705, 26052, 1499	59	61	13528	11.2765	1	0.969583	35.7173		GOTERM_CC_FAT	GO:0005581~collagen	3	3.09278	0.0173916	1282, 1284, 1277	75	35	12782	14.608	0.93292	0.217784	18.9793		SP_PIR_KEYWORDS	phosphoprotein	82	48.2353	0.00232538	22978, 55139, 5167, 7538, 987, 148022, 64397, 2335, 7791, 79180, 9414, 6513, 10480, 51421, 50487, 220988, 6926, 219938, 6925, 4074, 26528, 50717, 1281, 23705, 64744, 152503, 2063, 931, 9208, 79892, 22984, 5037, 54961, 10437, 64223, 11188, 8451, 51762, 10146, 6050, 11080, 4792, 4609, 80777, 57655, 5756, 2034, 79822, 8106, 7145, 664, 2078, 26100, 1499, 359948, 23197, 5824, 11177, 9026, 3556, 5797, …	167	7263	19235	1.30039	0.484956	0.0585354	3.03953
GOTERM_CC_FAT	GO:0016023~cytoplasmic membrane-bounded vesicle	7	9.58904	0.0300668	23705, 81562, 9026, 30061, 2335, 102, 5037	56	550	12782	2.905	0.99688	0.408165	31.5517		GOTERM_CC_FAT	GO:0019867~outer membrane	4	4.12371	0.0246606	664, 80777, 4170, 219938	75	108	12782	6.3121	0.978621	0.226134	25.8839		GOTERM_MF_FAT	GO:0005201~extracellular matrix structural constituent	7	4.11765	0.000184902	1281, 1282, 1284, 64129, 1277, 7373, 2335	127	86	12983	8.32091	0.060763	0.060763	0.251392
SP_PIR_KEYWORDS	cytoplasm	20	27.3973	0.0305108	1434, 152503, 26052, 216, 11163, 8106, 27436, 2078, 5037, 1499, 5150, 54961, 5830, 23197, 5824, 7168, 51637, 9026, 10146, 56904	72	3332	19235	1.60356	0.997048	0.6881	31.9168		GOTERM_CC_FAT	GO:0005924~cell-substrate adherens junction	4	4.12371	0.023494	3678, 6385, 7791, 7145	75	106	12782	6.43119	0.9743	0.230118	24.8135		GOTERM_CC_FAT	GO:0005911~cell-cell junction	8	4.70588	0.00326317	23705, 51421, 3678, 7791, 5797, 9414, 1499, 6513	131	190	12782	4.10832	0.530001	0.0663359	4.10656
GOTERM_CC_FAT	GO:0031253~cell projection membrane	3	4.10959	0.0318125	5824, 7168, 1499	56	65	12782	10.5346	0.99778	0.399017	33.0658		GOTERM_CC_FAT	GO:0030055~cell-substrate junction	4	4.12371	0.0270864	3678, 6385, 7791, 7145	75	112	12782	6.08667	0.985431	0.232259	28.0652		SP_PIR_KEYWORDS	glycoprotein	54	31.7647	0.00300002	5167, 2051, 649, 2335, 84279, 6513, 50487, 1520, 3678, 10715, 5329, 4074, 23705, 1281, 1282, 8870, 1893, 1284, 6505, 64129, 124583, 3488, 3552, 10437, 7412, 23452, 2760, 1277, 7076, 4609, 26018, 7474, 26577, 81562, 6337, 3556, 7373, 5797, 9528, 102, 5806, 7873, 10516, 56975, 3736, 30061, 3371, 54749, 290, 10512, 9568, 57105, 6385, 1634	167	4318	19235	1.44041	0.575265	0.0688711	3.90524
OMIM_DISEASE	Zellweger syndrome	2	2.73973	0.0322683	5830, 5824	21	6	3671	58.2698	0.763834	0.763834	26.4256		GOTERM_CC_FAT	GO:0031968~organelle outer membrane	4	4.12371	0.0223584	664, 80777, 4170, 219938	75	104	12782	6.55487	0.969262	0.23499	23.7578		SP_PIR_KEYWORDS	cytoplasm	44	25.8824	0.00341202	22978, 5756, 1434, 216, 7791, 8106, 7145, 2078, 10480, 1499, 23197, 5824, 7168, 51637, 27289, 9026, 84909, 26528, 152503, 64744, 23089, 26052, 9208, 55573, 11163, 10492, 27436, 290, 27241, 5037, 4170, 5150, 54961, 5830, 64223, 54206, 11188, 908, 51719, 10146, 6050, 11080, 4792, 56904	167	3332	19235	1.52098	0.622463	0.0721914	4.4304
UP_SEQ_FEATURE	nucleotide phosphate-binding region:NAD	3	4.10959	0.0324993	216, 51635, 217	72	76	19113	10.4786	0.999969	0.96851	35.8901		GOTERM_CC_FAT	GO:0005925~focal adhesion	4	4.12371	0.0212537	3678, 6385, 7791, 7145	75	102	12782	6.6834	0.963423	0.240956	22.7179		GOTERM_CC_FAT	GO:0031253~cell projection membrane	5	2.94118	0.00428474	5824, 7168, 3678, 27241, 1499	131	65	12782	7.50558	0.629129	0.0734619	5.35984
UP_SEQ_FEATURE	glycosylation site:O-linked (Gal...)	2	2.73973	0.032947	1281, 7373	72	9	19113	58.9907	0.999973	0.927915	36.2882		GOTERM_CC_FAT	GO:0044420~extracellular matrix part	4	4.12371	0.0302921	1282, 1284, 3371, 1277	75	117	12782	5.82655	0.991236	0.243197	30.8576		GOTERM_CC_FAT	GO:0005615~extracellular space	16	9.41176	0.00405825	1281, 5167, 649, 2335, 2920, 3488, 3552, 10512, 7474, 5037, 6387, 7412, 146223, 23452, 50487, 10715	131	685	12782	2.27907	0.609124	0.0752948	5.0833
GOTERM_BP_FAT	GO:0001775~cell activation	5	6.84932	0.0344169	6387, 1281, 931, 102, 1499	59	287	13528	3.99457	1	0.976526	41.8687		GOTERM_CC_FAT	GO:0005587~collagen type IV	2	2.06186	0.0342441	1282, 1284	75	6	12782	56.8089	0.995327	0.257781	34.1631		SP_PIR_KEYWORDS	disulfide bond	39	22.9412	0.00553519	4681, 26018, 5167, 649, 2335, 26577, 81562, 50487, 3678, 1520, 3556, 7373, 5797, 102, 5806, 10715, 5329, 7873, 10516, 23705, 1281, 1282, 1284, 931, 3371, 64129, 2920, 3488, 10512, 10437, 6387, 7412, 57105, 23452, 5573, 2760, 1277, 1634, 7076	167	2924	19235	1.53625	0.794418	0.106844	7.09493
GOTERM_CC_FAT	GO:0031988~membrane-bounded vesicle	7	9.58904	0.0344282	23705, 81562, 9026, 30061, 2335, 102, 5037	56	568	12782	2.81294	0.998669	0.399115	35.2771		SP_PIR_KEYWORDS	disease mutation	15	15.4639	0.0221859	10516, 56975, 5167, 1893, 1282, 3736, 2034, 51114, 9414, 27241, 6513, 1277, 9516, 4792, 6926	95	1591	19235	1.90893	0.990596	0.267365	24.649		GOTERM_CC_FAT	GO:0045177~apical part of cell	7	4.11765	0.00990726	7412, 6337, 3736, 2760, 2335, 5037, 1499	131	179	12782	3.81569	0.89974	0.1515	11.9915
GOTERM_MF_FAT	GO:0004029~aldehyde dehydrogenase (NAD) activity	2	2.73973	0.034597	216, 217	58	8	12983	55.9612	0.999821	0.999821	36.6157		GOTERM_CC_FAT	GO:0030935~sheet-forming collagen	2	2.06186	0.0398378	1282, 1284	75	7	12782	48.6933	0.99809	0.280719	38.5947		KEGG_PATHWAY	hsa04510:Focal adhesion	9	5.29412	0.00341796	1281, 1282, 1284, 3678, 3371, 1277, 2335, 7791, 1499	65	201	5085	3.50287	0.297179	0.161656	3.74926
GOTERM_BP_FAT	GO:0030334~regulation of cell migration	4	5.47945	0.0358315	6387, 7168, 3488, 102	59	169	13528	5.42694	1	0.969025	43.1738		SP_PIR_KEYWORDS	duplication	5	5.15464	0.0256127	1282, 3678, 1634, 7791, 6050	95	228	19235	4.44021	0.995469	0.286307	27.9132		SP_PIR_KEYWORDS	lysosome	6	3.52941	0.00952296	10437, 987, 2760, 1520, 9516, 4074	167	149	19235	4.63811	0.934588	0.166235	11.9147
SP_PIR_KEYWORDS	zellweger syndrome	2	2.73973	0.0363131	5830, 5824	72	10	19235	53.4306	0.999045	0.686195	36.8032		GOTERM_MF_FAT	GO:0005178~integrin binding	4	4.12371	0.00362313	10516, 7412, 11188, 3678	69	59	12983	12.7566	0.523105	0.309424	4.46162		SP_PIR_KEYWORDS	wd repeat	8	4.70588	0.010216	50717, 64223, 987, 9391, 64397, 27436, 10113, 26100	167	276	19235	3.33854	0.946418	0.167156	12.7284
GOTERM_BP_FAT	GO:0051259~protein oligomerization	4	5.47945	0.0385499	5830, 6505, 5037, 1499	59	174	13528	5.27099	1	0.965579	45.6054		UP_TISSUE	Placenta	29	29.8969	0.00349492	22978, 26018, 5167, 649, 7791, 26100, 51421, 1052, 3678, 3556, 64332, 5329, 10516, 1282, 8870, 1284, 64129, 2920, 10492, 25996, 4170, 64223, 54206, 57105, 25917, 6385, 6050, 4609, 80777	95	3273	18201	1.69755	0.329089	0.329089	3.90338		GOTERM_CC_FAT	GO:0044459~plasma membrane part	34	20	0.0118096	5167, 2051, 2335, 7791, 7145, 9414, 83604, 6513, 1499, 6337, 5824, 7168, 51421, 27289, 3678, 3556, 5797, 4074, 23705, 3736, 931, 30061, 6505, 290, 9568, 27241, 5037, 7412, 2760, 6385, 400, 51762, 29984, 9516	131	2203	12782	1.50589	0.935704	0.167191	14.1365
GOTERM_CC_FAT	GO:0000267~cell fraction	10	13.6986	0.0402286	23705, 6337, 9026, 6505, 51762, 10715, 7474, 5037, 1499, 5150	56	1083	12782	2.10757	0.999574	0.425533	39.943		GOTERM_CC_FAT	GO:0009986~cell surface	6	6.18557	0.050961	7412, 5167, 3678, 6385, 5329, 4074	75	348	12782	2.93839	0.999682	0.331522	46.6052		SP_PIR_KEYWORDS	cell adhesion	10	5.88235	0.0111838	10516, 7412, 23705, 3678, 3371, 7373, 2335, 7791, 5797, 1499	167	422	19235	2.72938	0.959455	0.171841	13.853
GOTERM_BP_FAT	GO:0002690~positive regulation of leukocyte chemotaxis	2	2.73973	0.04207	6387, 102	59	10	13528	45.8576	1	0.964866	48.6095		KEGG_PATHWAY	hsa04510:Focal adhesion	6	6.18557	0.012755	1282, 1284, 3678, 3371, 1277, 7791	37	201	5085	4.10246	0.59805	0.366005	12.4743		GOTERM_CC_FAT	GO:0005741~mitochondrial outer membrane	5	2.94118	0.0133223	664, 80777, 5037, 4170, 219938	131	90	12782	5.4207	0.954867	0.17604	15.8075
GOTERM_CC_FAT	GO:0008021~synaptic vesicle	3	4.10959	0.0423078	23705, 30061, 5037	56	76	12782	9.00987	0.999717	0.419975	41.5388		UP_TISSUE	Lung fibroblast	3	3.09278	0.0198722	5756, 6385, 124583	95	42	18201	13.685	0.898555	0.36723	20.4094		UP_TISSUE	Uterus	27	15.8824	0.00500421	26018, 7538, 9946, 7791, 79180, 10480, 81562, 7168, 11177, 23326, 10113, 132160, 4074, 2063, 30061, 9208, 26959, 10492, 27436, 22984, 27241, 54961, 6387, 64223, 5573, 2760, 64087	166	1685	18201	1.75692	0.54508	0.178734	5.85942
SP_PIR_KEYWORDS	peroxisome biogenesis	2	2.73973	0.0434182	5830, 5824	72	12	19235	44.5255	0.999762	0.696435	42.347		UP_TISSUE	Plasma	6	6.18557	0.0163346	7412, 1893, 3371, 7076, 5797, 290	95	286	18201	4.01936	0.847032	0.374611	17.0806		GOTERM_CC_FAT	GO:0009898~internal side of plasma membrane	9	5.29412	0.0153887	5824, 27289, 2760, 400, 51762, 29984, 9516, 9414, 5037	131	316	12782	2.77896	0.972192	0.190008	18.0418
GOTERM_BP_FAT	GO:0034097~response to cytokine stimulus	3	4.10959	0.0451001	1281, 102, 1499	59	79	13528	8.70714	1	0.962961	51.0705		SP_PIR_KEYWORDS	transmembrane protein	8	8.24742	0.0377568	7412, 5167, 3678, 6385, 5797, 290, 4074, 4170	95	642	19235	2.52304	0.999666	0.375568	38.4614		SP_PIR_KEYWORDS	duplication	7	4.11765	0.0143892	1282, 5573, 3678, 1634, 2335, 7791, 6050	167	228	19235	3.53622	0.983928	0.195396	17.4828
GOTERM_BP_FAT	GO:0002688~regulation of leukocyte chemotaxis	2	2.73973	0.04618	6387, 102	59	11	13528	41.6888	1	0.955704	51.9206		UP_SEQ_FEATURE	region of interest:Triple-helical region	3	3.09278	0.00566092	1282, 1284, 1277	95	23	19113	26.2421	0.906267	0.377158	7.65722		UP_SEQ_FEATURE	region of interest:Triple-helical region	4	2.35294	0.00100277	1281, 1282, 1284, 1277	167	23	19113	19.9042	0.48167	0.196716	1.48835
SP_PIR_KEYWORDS	peroxisome biogenesis disorder	2	2.73973	0.0469513	5830, 5824	72	13	19235	41.1004	0.999882	0.676998	44.934		UP_SEQ_FEATURE	mutagenesis site	20	20.6186	0.00461591	23089, 148022, 3736, 2034, 51114, 124583, 7791, 290, 25996, 10480, 4170, 64223, 11188, 27289, 50487, 1052, 64207, 7076, 9516, 4792	95	2045	19113	1.96762	0.854749	0.382652	6.28603		SP_PIR_KEYWORDS	alternative splicing	80	47.0588	0.0138775	987, 84935, 2051, 649, 2335, 9414, 7168, 51421, 220988, 51635, 10715, 5329, 6926, 6925, 26528, 50717, 1281, 23705, 1893, 64744, 152503, 1282, 64129, 9208, 124583, 9060, 79892, 54961, 5830, 7412, 64223, 11188, 8451, 1277, 78990, 4609, 57655, 4681, 26018, 5756, 1434, 79822, 9946, 8106, 7474, 2078, 26100, 1499, 359948, 6337, 5824, 81562, 146223, 11177, 23326, 3556, 64332, 7373, 84909, 132160, 57018,…	167	7488	19235	1.23055	0.981366	0.198496	16.913
GOTERM_BP_FAT	GO:0042060~wound healing	4	5.47945	0.048557	1281, 7168, 2335, 9060	59	191	13528	4.80185	1	0.952498	53.7433		GOTERM_BP_FAT	GO:0012501~programmed cell death	11	11.3402	0.00156226	4616, 23089, 11188, 8870, 148022, 9516, 3552, 664, 4792, 4609, 4170	74	611	13528	3.29119	0.777079	0.393659	2.42745		UP_SEQ_FEATURE	signal peptide	46	27.0588	0.000704224	4681, 26018, 2051, 649, 2335, 84279, 7474, 26577, 81562, 50487, 1520, 51635, 3678, 3556, 7373, 5797, 9528, 102, 5806, 10715, 5329, 7873, 4074, 10516, 56975, 23705, 1281, 1893, 1282, 1284, 3371, 64129, 2920, 3488, 10512, 54749, 9568, 10437, 7412, 6387, 23452, 6385, 2760, 1277, 1634, 7076	167	3250	19113	1.61989	0.369618	0.206034	1.04741
GOTERM_BP_FAT	GO:0040012~regulation of locomotion	4	5.47945	0.049182	6387, 7168, 3488, 102	59	192	13528	4.77684	1	0.943943	54.2116		KEGG_PATHWAY	hsa05222:Small cell lung cancer	4	4.12371	0.0209788	1282, 1284, 4792, 4609	37	84	5085	6.5444	0.778059	0.394549	19.7529		UP_TISSUE	Plasma	9	5.29412	0.00462581	7412, 23705, 1893, 3371, 7076, 2335, 5797, 3488, 290	166	286	18201	3.45035	0.517096	0.215451	5.42761
GOTERM_BP_FAT	GO:0051270~regulation of cell motion	4	5.47945	0.0498108	6387, 7168, 3488, 102	59	193	13528	4.75209	1	0.935218	54.6785		GOTERM_BP_FAT	GO:0009611~response to wounding	10	10.3093	0.00211656	10516, 148022, 3678, 3371, 2920, 3556, 64332, 3552, 5806, 5329	74	530	13528	3.44926	0.869196	0.398611	3.27539		GOTERM_CC_FAT	GO:0031968~organelle outer membrane	5	2.94118	0.0215237	664, 80777, 5037, 4170, 219938	131	104	12782	4.69099	0.993437	0.222221	24.3572
GOTERM_CC_FAT	GO:0044421~extracellular region part	9	12.3288	0.0516541	6387, 1281, 146223, 7373, 2335, 3488, 10715, 7474, 5037	56	960	12782	2.13984	0.999956	0.465534	48.2419		GOTERM_MF_FAT	GO:0005201~extracellular matrix structural constituent	4	4.12371	0.0103184	1282, 1284, 64129, 1277	69	86	12983	8.7516	0.879473	0.410789	12.2276		GOTERM_CC_FAT	GO:0000267~cell fraction	19	11.1765	0.0258338	10516, 23705, 64397, 6505, 2920, 10492, 290, 7474, 5037, 1499, 5150, 6513, 6337, 11188, 9026, 3678, 51762, 10715, 80777	131	1083	12782	1.7118	0.997633	0.222692	28.5224
GOTERM_BP_FAT	GO:0030326~embryonic limb morphogenesis	3	4.10959	0.0535925	5396, 7474, 1499	59	87	13528	7.90649	1	0.937762	57.3932		UP_TISSUE	Monocyte	3	3.09278	0.0275327	64332, 9516, 4792	95	50	18201	11.4954	0.958528	0.411664	27.2041		GOTERM_CC_FAT	GO:0005924~cell-substrate adherens junction	5	2.94118	0.0228991	931, 3678, 6385, 7791, 7145	131	106	12782	4.60248	0.995258	0.224944	25.7101
GOTERM_BP_FAT	GO:0035113~embryonic appendage morphogenesis	3	4.10959	0.0535925	5396, 7474, 1499	59	87	13528	7.90649	1	0.937762	57.3932		UP_TISSUE	Synovial cell	3	3.09278	0.0140565	1893, 84935, 27106	95	35	18201	16.422	0.800873	0.416049	14.8703		SP_PIR_KEYWORDS	differentiation	10	5.88235	0.0186121	4616, 23705, 26528, 23089, 649, 2034, 290, 7474, 4170, 219938	167	460	19235	2.50391	0.995273	0.225062	22.0492
GOTERM_MF_FAT	GO:0005201~extracellular matrix structural constituent	3	4.10959	0.0547454	1281, 7373, 2335	58	86	12983	7.80854	0.999999	0.998989	51.7647		SP_PIR_KEYWORDS	wd repeat	5	5.15464	0.0464258	64223, 9391, 64397, 10113, 26100	95	276	19235	3.668	0.999949	0.422662	45.1004		GOTERM_CC_FAT	GO:0000323~lytic vacuole	7	4.11765	0.0207562	10437, 987, 2760, 1520, 9516, 54749, 4074	131	211	12782	3.237	0.992134	0.22509	23.5926
INTERPRO	IPR000504:RNA recognition motif, RNP-1	4	5.47945	0.0551256	6625, 220988, 10146, 8106	69	211	16659	4.57696	0.999992	0.997174	51.0671		GOTERM_CC_FAT	GO:0044459~plasma membrane part	19	19.5876	0.0757291	5167, 3736, 2051, 7791, 7145, 290, 27241, 9414, 83604, 6513, 7412, 51421, 27289, 6385, 3678, 3556, 9516, 5797, 4074	75	2203	12782	1.46986	0.999995	0.423771	61.1198		GOTERM_CC_FAT	GO:0005764~lysosome	7	4.11765	0.0207562	10437, 987, 2760, 1520, 9516, 54749, 4074	131	211	12782	3.237	0.992134	0.22509	23.5926
INTERPRO	IPR012677:Nucleotide-binding, alpha-beta plait	4	5.47945	0.0563956	6625, 220988, 10146, 8106	69	213	16659	4.53399	0.999994	0.981782	51.8896		SP_PIR_KEYWORDS	cytoplasm	24	24.7423	0.0491698	22978, 26528, 5756, 23089, 64744, 55573, 9208, 10492, 7791, 7145, 290, 27241, 4170, 10480, 64223, 54206, 11188, 908, 27289, 51719, 84909, 6050, 11080, 4792	95	3332	19235	1.45839	0.999972	0.424182	47.0603		SP_PIR_KEYWORDS	Apoptosis	9	5.29412	0.0178054	4616, 23705, 23089, 11188, 148022, 9516, 664, 1499, 4170	167	381	19235	2.72078	0.994026	0.225868	21.1954
GOTERM_BP_FAT	GO:0006625~protein targeting to peroxisome	2	2.73973	0.0584066	5830, 5824	59	14	13528	32.7554	1	0.943035	60.6291		SP_PIR_KEYWORDS	cell adhesion	6	6.18557	0.055935	10516, 7412, 3678, 3371, 7791, 5797	95	422	19235	2.87877	0.999994	0.434543	51.6203		GOTERM_CC_FAT	GO:0030055~cell-substrate junction	5	2.94118	0.027342	931, 3678, 6385, 7791, 7145	131	112	12782	4.35592	0.998345	0.225981	29.9292
SP_PIR_KEYWORDS	hydrolase	11	15.0685	0.058667	54961, 26052, 1520, 23326, 11163, 10146, 78990, 102, 2184, 57406, 5150	72	1555	19235	1.88983	0.999988	0.71717	52.7681		GOTERM_CC_FAT	GO:0005604~basement membrane	3	3.09278	0.074942	1282, 1284, 3371	75	78	12782	6.55487	0.999994	0.435186	60.7208		GOTERM_CC_FAT	GO:0019867~outer membrane	5	2.94118	0.0243271	664, 80777, 5037, 4170, 219938	131	108	12782	4.51725	0.996617	0.227863	27.091
GOTERM_MF_FAT	GO:0008047~enzyme activator activity	5	6.84932	0.0591746	216, 79822, 2760, 400, 2335	58	335	12983	3.34097	1	0.993136	54.611		SP_PIR_KEYWORDS	inflammatory response	3	3.09278	0.0545894	148022, 2920, 3552	95	77	19235	7.88859	0.999992	0.442233	50.7432		GOTERM_CC_FAT	GO:0009986~cell surface	9	5.29412	0.0257165	7412, 6337, 5167, 3678, 6385, 102, 5329, 5037, 4074	131	348	12782	2.52343	0.997566	0.230229	28.4118
GOTERM_CC_FAT	GO:0043005~neuron projection	5	6.84932	0.0591912	23705, 26052, 9568, 5037, 1499	56	342	12782	3.33699	0.99999	0.492545	53.1246		GOTERM_MF_FAT	GO:0001871~pattern binding	5	5.15464	0.00861376	26577, 5167, 64129, 1634, 5806	69	154	12983	6.10907	0.828782	0.444714	10.3076		GOTERM_CC_FAT	GO:0005925~focal adhesion	5	2.94118	0.0202002	931, 3678, 6385, 7791, 7145	131	102	12782	4.78297	0.991031	0.230404	23.0341
SP_PIR_KEYWORDS	extracellular matrix	4	5.47945	0.0596743	1281, 7373, 2335, 7474	72	241	19235	4.43407	0.999991	0.685492	53.3913		GOTERM_MF_FAT	GO:0030247~polysaccharide binding	5	5.15464	0.00861376	26577, 5167, 64129, 1634, 5806	69	154	12983	6.10907	0.828782	0.444714	10.3076		SP_PIR_KEYWORDS	cytokine	6	3.52941	0.0205128	6387, 146223, 649, 2920, 3552, 10715	167	181	19235	3.81811	0.99728	0.235473	24.0273
GOTERM_CC_FAT	GO:0000323~lytic vacuole	4	5.47945	0.0622541	987, 2760, 1520, 54749	56	211	12782	4.32701	0.999995	0.490793	54.9848		UP_SEQ_FEATURE	disulfide bond	25	25.7732	0.00423539	4681, 26018, 5167, 649, 26577, 50487, 3678, 3556, 5797, 5806, 5329, 10516, 1282, 1284, 64129, 3371, 2920, 10512, 7412, 10437, 57105, 23452, 1277, 7076, 1634	95	2819	19113	1.78423	0.829651	0.445656	5.78204		GOTERM_CC_FAT	GO:0044463~cell projection part	7	4.11765	0.0322876	5824, 7168, 26052, 3678, 27241, 5037, 1499	131	234	12782	2.91884	0.99949	0.25293	34.3651
GOTERM_CC_FAT	GO:0005764~lysosome	4	5.47945	0.0622541	987, 2760, 1520, 54749	56	211	12782	4.32701	0.999995	0.490793	54.9848		UP_TISSUE	Cervix carcinoma	6	6.18557	0.0399442	5756, 11177, 9208, 7791, 10492, 79180	95	363	18201	3.16677	0.99041	0.485145	37.098		GOTERM_MF_FAT	GO:0032403~protein complex binding	8	4.70588	0.00298994	10516, 7412, 1281, 11188, 5167, 3678, 102, 4792	127	196	12983	4.17259	0.637636	0.287068	3.994
UP_TISSUE	Thymus	5	6.84932	0.0622791	6387, 50717, 2078, 6925, 5150	71	388	18201	3.30351	0.998388	0.723642	51.0182		GOTERM_BP_FAT	GO:0006915~apoptosis	11	11.3402	0.00139843	4616, 23089, 11188, 8870, 148022, 9516, 3552, 664, 4792, 4609, 4170	74	602	13528	3.3404	0.739052	0.489169	2.17551		UP_TISSUE	Skin fibroblast	3	1.76471	0.0197825	1281, 5167, 6925	166	24	18201	13.7056	0.956586	0.294292	21.3754
GOTERM_BP_FAT	GO:0043574~peroxisomal transport	2	2.73973	0.0624477	5830, 5824	59	15	13528	30.5718	1	0.945443	63.1664		UP_SEQ_FEATURE	propeptide:N-terminal propeptide (7S domain)	2	2.06186	0.00981231	1282, 1284	95	2	19113	201.189	0.983624	0.496073	12.9225		UP_TISSUE	Cervix carcinoma	9	5.29412	0.0178528	5756, 11177, 9208, 7791, 10146, 10492, 8106, 78990, 79180	166	363	18201	2.71846	0.940882	0.297793	19.4921
GOTERM_BP_FAT	GO:0002687~positive regulation of leukocyte migration	2	2.73973	0.0624477	6387, 102	59	15	13528	30.5718	1	0.945443	63.1664		SP_PIR_KEYWORDS	cell binding	2	2.06186	0.0708735	1282, 1284	95	15	19235	26.9965	1	0.500929	60.4376		UP_TISSUE	Ovarian carcinoma	6	3.52941	0.011587	54961, 26528, 220988, 9208, 10146, 27436	166	149	18201	4.41522	0.839551	0.306467	13.0879
GOTERM_MF_FAT	GO:0003924~GTPase activity	4	5.47945	0.0653609	26052, 400, 51762, 29984	58	211	12983	4.2435	1	0.98408	58.3276		GOTERM_BP_FAT	GO:0016265~death	11	11.3402	0.00530251	4616, 23089, 11188, 8870, 148022, 9516, 3552, 664, 4792, 4609, 4170	74	724	13528	2.77751	0.993927	0.517675	8.01677		UP_TISSUE	Muscle	15	8.82353	0.0143474	5718, 64129, 51114, 217, 79892, 84279, 79180, 10480, 81562, 23197, 25819, 51637, 7373, 84909, 4074	166	801	18201	2.05327	0.89657	0.314867	15.9647
GOTERM_BP_FAT	GO:0033043~regulation of organelle organization	4	5.47945	0.0660699	6387, 7168, 5037, 1499	59	217	13528	4.22651	1	0.946547	65.3099		GOTERM_MF_FAT	GO:0032403~protein complex binding	6	6.18557	0.00359814	10516, 7412, 11188, 5167, 3678, 4792	69	196	12983	5.75998	0.52066	0.52066	4.43149		GOTERM_CC_FAT	GO:0005604~basement membrane	4	2.35294	0.0450598	1282, 1284, 3371, 2335	131	78	12782	5.00372	0.999976	0.316398	44.6512
GOTERM_CC_FAT	GO:0005626~insoluble fraction	8	10.9589	0.066942	23705, 6337, 9026, 6505, 51762, 10715, 5037, 1499	56	839	12782	2.1764	0.999998	0.498039	57.7009		SP_PIR_KEYWORDS	chondroitin sulfate proteoglycan	2	2.06186	0.0799398	6385, 1634	95	17	19235	23.8204	1	0.529269	65.0407		BIOCARTA	h_il1rPathway:Signal transduction through IL1R	4	2.35294	0.00669255	3556, 3552, 4792, 5037	21	29	1437	9.43842	0.318022	0.318022	6.43941
GOTERM_BP_FAT	GO:0035107~appendage morphogenesis	3	4.10959	0.0672882	5396, 7474, 1499	59	99	13528	6.94813	1	0.941735	66.0042		UP_SEQ_FEATURE	glycosylation site:N-linked (GlcNAc...)	33	34.0206	0.00361934	26018, 5167, 2051, 649, 6513, 26577, 50487, 3678, 3556, 5797, 5806, 5329, 4074, 10516, 56975, 1282, 8870, 1893, 1284, 3736, 3371, 64129, 124583, 3552, 290, 10512, 7412, 10437, 57105, 23452, 1277, 1634, 7076	95	4129	19113	1.60796	0.779532	0.53046	4.96079		GOTERM_CC_FAT	GO:0005773~vacuole	7	4.11765	0.0437716	10437, 987, 2760, 1520, 9516, 54749, 4074	131	252	12782	2.71035	0.999968	0.318142	43.6856
GOTERM_BP_FAT	GO:0035108~limb morphogenesis	3	4.10959	0.0672882	5396, 7474, 1499	59	99	13528	6.94813	1	0.941735	66.0042		SP_PIR_KEYWORDS	developmental protein	8	8.24742	0.0867611	4616, 26528, 649, 2034, 290, 6926, 4170, 219938	95	779	19235	2.07932	1	0.544595	68.1731		UP_TISSUE	Skin	26	15.2941	0.0171889	5167, 649, 79822, 7791, 8106, 7145, 26100, 1499, 84269, 11177, 51635, 3556, 5329, 1282, 8870, 1893, 9391, 1284, 23500, 124583, 10437, 64223, 1277, 9516, 10146, 57406	166	1772	18201	1.60878	0.934265	0.322181	18.8347
INTERPRO	IPR015590:Aldehyde dehydrogenase	2	2.73973	0.0710142	216, 217	69	18	16659	26.8261	1	0.977896	60.4844		GOTERM_BP_FAT	GO:0008219~cell death	11	11.3402	0.00505298	4616, 23089, 11188, 8870, 148022, 9516, 3552, 664, 4792, 4609, 4170	74	719	13528	2.79683	0.992274	0.555376	7.65341		GOTERM_CC_FAT	GO:0005913~cell-cell adherens junction	3	1.76471	0.0491018	7791, 5797, 1499	131	35	12782	8.36336	0.999991	0.330383	47.5827
GOTERM_BP_FAT	GO:0048736~appendage development	3	4.10959	0.0720871	5396, 7474, 1499	59	103	13528	6.6783	1	0.945768	68.6147		GOTERM_BP_FAT	GO:0006916~anti-apoptosis	7	7.21649	0.00084501	8870, 3552, 664, 4792, 6926, 4609, 4170	74	206	13528	6.21202	0.555832	0.555832	1.31992		GOTERM_MF_FAT	GO:0048407~platelet-derived growth factor binding	3	1.76471	0.00485322	1281, 1282, 1277	127	11	12983	27.8805	0.807806	0.337882	6.40771
GOTERM_BP_FAT	GO:0060173~limb development	3	4.10959	0.0720871	5396, 7474, 1499	59	103	13528	6.6783	1	0.945768	68.6147		GOTERM_BP_FAT	GO:0045765~regulation of angiogenesis	4	4.12371	0.00474781	1284, 5797, 6050, 3552	74	63	13528	11.607	0.989629	0.598983	7.20723		UP_SEQ_FEATURE	glycosylation site:O-linked (Gal...)	3	1.76471	0.0025933	1281, 1277, 7373	167	9	19113	38.1497	0.817466	0.346364	3.80675
UP_SEQ_FEATURE	domain:RRM	3	4.10959	0.0723747	6625, 10146, 8106	72	119	19113	6.69223	1	0.991067	63.6112		BIOCARTA	h_il1rPathway:Signal transduction through IL1R	3	3.09278	0.0229054	3556, 3552, 4792	13	29	1437	11.435	0.63079	0.63079	19.3972		UP_TISSUE	Fetal cartilage	2	1.17647	0.026952	3371, 9060	166	3	18201	73.0964	0.986289	0.348809	28.0243
SMART	SM00360:RRM	4	5.47945	0.0733463	6625, 220988, 10146, 8106	43	211	9079	4.00265	0.984848	0.984848	52.7278		GOTERM_BP_FAT	GO:0060548~negative regulation of cell death	7	7.21649	0.0129897	8870, 3552, 664, 4792, 6926, 4609, 4170	74	360	13528	3.55465	0.999996	0.648653	18.5762		GOTERM_BP_FAT	GO:0009611~response to wounding	15	8.82353	0.00066436	10516, 1281, 148022, 3371, 2335, 2920, 9060, 3552, 5037, 7168, 3678, 3556, 64332, 5806, 5329	133	530	13528	2.87871	0.598736	0.366546	1.08656
SP_PIR_KEYWORDS	wnt signaling pathway	3	4.10959	0.0747326	26959, 7474, 1499	72	122	19235	6.56933	1	0.734859	61.8511		GOTERM_BP_FAT	GO:0043069~negative regulation of programmed cell death	7	7.21649	0.0128268	8870, 3552, 664, 4792, 6926, 4609, 4170	74	359	13528	3.56456	0.999996	0.67589	18.3648		GOTERM_CC_FAT	GO:0005587~collagen type IV	2	1.17647	0.0595039	1282, 1284	131	6	12782	32.5242	0.999999	0.376482	54.4814
INTERPRO	IPR016162:Aldehyde dehydrogenase, N-terminal	2	2.73973	0.0748103	216, 217	69	19	16659	25.4142	1	0.96001	62.4721		GOTERM_BP_FAT	GO:0043123~positive regulation of I-kappaB kinase/NF-kappaB cascade	4	4.12371	0.0154776	1893, 148022, 124583, 9516	74	97	13528	7.53859	1	0.683963	21.7429		SP_PIR_KEYWORDS	host-virus interaction	7	4.11765	0.0374738	7412, 3678, 7791, 10492, 290, 664, 4792	167	285	19235	2.82897	0.999981	0.377041	39.7335
GOTERM_CC_FAT	GO:0042995~cell projection	7	9.58904	0.0777134	23705, 5824, 7168, 26052, 9568, 5037, 1499	56	697	12782	2.29232	1	0.534432	63.3805		GOTERM_BP_FAT	GO:0043066~negative regulation of apoptosis	7	7.21649	0.0120342	8870, 3552, 664, 4792, 6926, 4609, 4170	74	354	13528	3.6149	0.999991	0.687231	17.3284		GOTERM_CC_FAT	GO:0031988~membrane-bounded vesicle	11	6.47059	0.0639672	23705, 81562, 649, 9026, 30061, 7076, 2335, 102, 290, 5037, 6513	131	568	12782	1.88961	1	0.388956	57.1762
GOTERM_BP_FAT	GO:0007155~cell adhesion	7	9.58904	0.0782182	6387, 23705, 1281, 7373, 2335, 54749, 1499	59	700	13528	2.29288	1	0.951915	71.6775		GOTERM_BP_FAT	GO:0006955~immune response	10	10.3093	0.0116175	57105, 5167, 148022, 64129, 2920, 3556, 3552, 664, 5806, 10512	74	690	13528	2.64943	0.999987	0.712479	16.7788		SP_PIR_KEYWORDS	acetylation	32	18.8235	0.0434818	5718, 5756, 1434, 987, 216, 217, 7791, 8106, 79180, 10480, 359948, 23197, 7168, 51637, 220988, 23326, 26528, 26052, 6625, 55573, 10492, 22984, 11188, 908, 5573, 51719, 374882, 51762, 10146, 2184, 4609, 80777	167	2635	19235	1.39877	0.999997	0.397575	44.5346
GOTERM_BP_FAT	GO:0022610~biological adhesion	7	9.58904	0.0786387	6387, 23705, 1281, 7373, 2335, 54749, 1499	59	701	13528	2.28961	1	0.946315	71.8769		GOTERM_BP_FAT	GO:0030198~extracellular matrix organization	4	4.12371	0.0186136	10516, 1284, 1277, 1634	74	104	13528	7.03119	1	0.724286	25.5704		GOTERM_CC_FAT	GO:0045202~synapse	8	4.70588	0.0703375	23705, 26052, 5573, 30061, 102, 9568, 5037, 1499	131	355	12782	2.19882	1	0.399826	60.7684
SP_PIR_KEYWORDS	thiol protease	3	4.10959	0.0789993	1520, 23326, 78990	72	126	19235	6.36078	1	0.724531	63.9772		GOTERM_BP_FAT	GO:0043122~regulation of I-kappaB kinase/NF-kappaB cascade	4	4.12371	0.0200578	1893, 148022, 124583, 9516	74	107	13528	6.83405	1	0.726581	27.2734		SP_PIR_KEYWORDS	skin	2	1.17647	0.0424165	1281, 1277	167	5	19235	46.0719	0.999996	0.402314	43.7099
GOTERM_CC_FAT	GO:0044459~plasma membrane part	15	20.5479	0.07979	23705, 931, 6505, 30061, 2335, 9568, 1499, 5037, 5824, 6337, 7168, 2760, 51762, 400, 29984	56	2203	12782	1.55413	1	0.526868	64.3913		UP_SEQ_FEATURE	signal peptide	28	28.866	0.00320704	4681, 26018, 2051, 649, 26577, 50487, 3678, 3556, 5797, 5806, 5329, 4074, 10516, 56975, 1282, 1893, 1284, 3371, 64129, 2920, 10512, 7412, 10437, 23452, 6385, 1277, 1634, 7076	95	3250	19113	1.73332	0.738019	0.738019	4.40744		GOTERM_CC_FAT	GO:0030935~sheet-forming collagen	2	1.17647	0.0690738	1282, 1284	131	7	12782	27.8779	1	0.403505	60.0787
SP_PIR_KEYWORDS	signal	18	24.6575	0.0807205	23705, 1281, 2335, 3488, 54749, 84279, 9568, 7474, 6387, 81562, 1520, 51635, 2760, 7373, 9528, 102, 10715, 7873	72	3250	19235	1.47962	1	0.703929	64.8036		UP_TISSUE	Uterus	14	14.433	0.0925833	26018, 7538, 9208, 7791, 10492, 79180, 22984, 27241, 10480, 64223, 11177, 132160, 10113, 4074	95	1685	18201	1.59184	0.999985	0.749535	66.8753		GOTERM_CC_FAT	GO:0005829~cytosol	20	11.7647	0.0801389	22978, 5718, 152503, 7538, 148022, 216, 9946, 64397, 290, 22984, 1499, 5830, 64223, 11188, 908, 27289, 5573, 10146, 4792, 2184	131	1330	12782	1.46726	1	0.406379	65.7562
SP_PIR_KEYWORDS	unfolded protein response	2	2.73973	0.0815825	23197, 7873	72	23	19235	23.2307	1	0.68108	65.2109		GOTERM_BP_FAT	GO:0043062~extracellular structure organization	5	5.15464	0.0116134	10516, 1284, 3371, 1277, 1634	74	163	13528	5.60769	0.999987	0.753839	16.7733		SP_PIR_KEYWORDS	hydrolase	21	12.3529	0.0469667	22978, 5167, 26052, 649, 124583, 11163, 290, 25996, 5150, 54961, 50487, 1520, 23326, 84909, 10146, 5797, 78990, 102, 132160, 2184, 57406	167	1555	19235	1.55548	0.999999	0.409809	47.1548
GOTERM_BP_FAT	GO:0046395~carboxylic acid catabolic process	3	4.10959	0.0820047	5830, 64087, 2184	59	111	13528	6.19698	1	0.946768	73.4269		KEGG_PATHWAY	hsa05200:Pathways in cancer	6	6.18557	0.0789267	1282, 1284, 2034, 4792, 4609, 6513	37	328	5085	2.51401	0.997083	0.767608	57.4006		UP_TISSUE	Lymph	12	7.05882	0.0364917	22978, 26018, 64223, 5573, 931, 55573, 11163, 6050, 217, 11080, 80777, 56904	166	655	18201	2.00876	0.99708	0.411734	36.0726
GOTERM_BP_FAT	GO:0016054~organic acid catabolic process	3	4.10959	0.0820047	5830, 64087, 2184	59	111	13528	6.19698	1	0.946768	73.4269		GOTERM_BP_FAT	GO:0042127~regulation of cell proliferation	10	10.3093	0.0251934	10437, 7412, 148022, 9391, 7076, 5797, 3552, 4792, 6926, 4609	74	787	13528	2.32288	1	0.783675	33.0384		GOTERM_CC_FAT	GO:0031983~vesicle lumen	3	1.76471	0.0795242	7076, 2335, 290	131	46	12782	6.36343	1	0.412403	65.4615
GOTERM_BP_FAT	GO:0002685~regulation of leukocyte migration	2	2.73973	0.0823993	6387, 102	59	20	13528	22.9288	1	0.94125	73.6032		GOTERM_MF_FAT	GO:0030246~carbohydrate binding	6	6.18557	0.0377462	26577, 5167, 64129, 1634, 5806, 4074	69	354	12983	3.18914	0.99961	0.791926	38.3584		UP_TISSUE	Synovial cell	3	1.76471	0.0399796	1893, 84935, 27106	166	35	18201	9.39811	0.998348	0.413633	38.803
SP_PIR_KEYWORDS	phosphoprotein	34	46.5753	0.082532	55139, 987, 79822, 2335, 8106, 2078, 1499, 359948, 23197, 5824, 9026, 220988, 7873, 6925, 23705, 50717, 1281, 152503, 26052, 2063, 6625, 931, 30061, 79892, 27436, 9568, 5037, 5150, 54961, 5396, 5573, 8451, 51762, 10146	72	7263	19235	1.25061	1	0.660266	65.6545		UP_SEQ_FEATURE	domain:Collagen IV NC1	2	2.06186	0.029152	1282, 1284	95	6	19113	67.0632	0.999996	0.828375	33.9764		GOTERM_CC_FAT	GO:0005626~insoluble fraction	14	8.23529	0.084656	23705, 6505, 64397, 10492, 6513, 1499, 5037, 6337, 11188, 9026, 3678, 51762, 10715, 80777	131	839	12782	1.62815	1	0.415919	67.852
SP_PIR_KEYWORDS	growth factor	3	4.10959	0.0844377	6387, 10715, 7873	72	131	19235	6.118	1	0.645323	66.5292		GOTERM_BP_FAT	GO:0006954~inflammatory response	6	6.18557	0.0309015	148022, 2920, 3556, 64332, 3552, 5806	74	325	13528	3.37497	1	0.830102	38.9426		SP_PIR_KEYWORDS	transmembrane protein	11	6.47059	0.0520209	7412, 5167, 931, 3678, 6385, 6505, 5797, 290, 10715, 4074, 4170	167	642	19235	1.97348	1	0.419444	50.7522
UP_SEQ_FEATURE	signal peptide	18	24.6575	0.0845999	23705, 1281, 2335, 3488, 54749, 84279, 9568, 7474, 6387, 81562, 1520, 51635, 2760, 7373, 9528, 102, 10715, 7873	72	3250	19113	1.47023	1	0.990206	69.5604		GOTERM_BP_FAT	GO:0008634~negative regulation of survival gene product expression	2	2.06186	0.0371756	664, 4609	74	7	13528	52.2317	1	0.852533	44.8683		GOTERM_CC_FAT	GO:0031982~vesicle	12	7.05882	0.079215	23705, 81562, 649, 9026, 30061, 7076, 2335, 51762, 102, 290, 5037, 6513	131	670	12782	1.74757	1	0.419978	65.3123
GOTERM_BP_FAT	GO:0045321~leukocyte activation	4	5.47945	0.0852677	6387, 931, 102, 1499	59	242	13528	3.78989	1	0.94092	74.8528		PIR_SUPERFAMILY	PIRSF002258:collagen alpha 1(IV) chain	2	2.06186	0.0372644	1282, 1284	41	7	7396	51.5401	0.855836	0.855836	30.7456		SP_PIR_KEYWORDS	collagen binding	2	1.17647	0.0506826	1634, 2335	167	6	19235	38.3932	1	0.422483	49.8224
GOTERM_BP_FAT	GO:0007242~intracellular signaling cascade	10	13.6986	0.0853923	5573, 400, 11163, 51762, 29984, 10146, 3488, 7474, 1499, 5150	59	1256	13528	1.82554	1	0.934911	74.9057		GOTERM_BP_FAT	GO:0010033~response to organic substance	9	9.27835	0.0398508	5167, 148022, 64397, 1277, 11080, 4792, 9414, 4609, 4170	74	721	13528	2.28197	1	0.858009	47.2273		GOTERM_CC_FAT	GO:0030135~coated vesicle	5	2.94118	0.0789826	23705, 81562, 9026, 30061, 5037	131	159	12782	3.06832	1	0.428217	65.1998
UP_SEQ_FEATURE	domain:Fibronectin type-III 7	2	2.73973	0.0854964	7373, 2335	72	24	19113	22.1215	1	0.981849	69.9591		GOTERM_MF_FAT	GO:0048407~platelet-derived growth factor binding	2	2.06186	0.0561495	1282, 1277	69	11	12983	34.2108	0.999992	0.859813	51.6476		SP_PIR_KEYWORDS	pyroglutamic acid	3	1.76471	0.0598481	1281, 1277, 2335	167	46	19235	7.51172	1	0.432984	55.8788
UP_SEQ_FEATURE	domain:Fibronectin type-III 8	2	2.73973	0.0854964	7373, 2335	72	24	19113	22.1215	1	0.981849	69.9591		UP_SEQ_FEATURE	repeat:WD 2	5	5.15464	0.0462954	64223, 9391, 64397, 10113, 26100	95	274	19113	3.67134	1	0.861465	48.5809		SP_PIR_KEYWORDS	methylation	6	3.52941	0.0589718	27289, 220988, 51762, 29984, 10146, 8106	167	242	19235	2.85569	1	0.438661	55.3304
GOTERM_BP_FAT	GO:0001569~patterning of blood vessels	2	2.73973	0.0863393	6387, 1499	59	21	13528	21.837	1	0.930637	75.3052		UP_SEQ_FEATURE	repeat:WD 1	5	5.15464	0.0462954	64223, 9391, 64397, 10113, 26100	95	274	19113	3.67134	1	0.861465	48.5809		SP_PIR_KEYWORDS	isopeptide bond	7	4.11765	0.0586972	7168, 1052, 8451, 2335, 10492, 4792, 4170	167	319	19235	2.52745	1	0.448147	55.1573
UP_TISSUE	Muscle	7	9.58904	0.0872519	81562, 23197, 51637, 7373, 217, 79892, 84279	71	801	18201	2.24028	0.999892	0.781636	63.6988		GOTERM_BP_FAT	GO:0048771~tissue remodeling	3	3.09278	0.036676	5167, 2034, 10512	74	56	13528	9.79344	1	0.86369	44.4169		GOTERM_CC_FAT	GO:0042995~cell projection	12	7.05882	0.0978196	7412, 23705, 5824, 7168, 26052, 3678, 5797, 664, 9568, 27241, 5037, 1499	131	697	12782	1.67987	1	0.4565	73.304
GOTERM_BP_FAT	GO:0010033~response to organic substance	7	9.58904	0.0873217	1281, 5573, 217, 102, 7873, 5037, 1499	59	721	13528	2.2261	1	0.926479	75.7133		GOTERM_BP_FAT	GO:0001568~blood vessel development	5	5.15464	0.0432937	2034, 1277, 290, 10512, 6926	74	245	13528	3.73083	1	0.867777	50.1244		UP_TISSUE	Lung fibroblast	3	1.76471	0.0555388	5756, 6385, 124583	166	42	18201	7.83176	0.999873	0.498466	49.7287
GOTERM_BP_FAT	GO:0001568~blood vessel development	4	5.47945	0.0877172	6387, 1281, 5396, 1499	59	245	13528	3.74348	1	0.920973	75.8758		UP_SEQ_FEATURE	short sequence motif:PDZ-binding	3	3.09278	0.0526856	51421, 2051, 3736	95	75	19113	8.04758	1	0.871497	53.2099		KEGG_PATHWAY	hsa05222:Small cell lung cancer	5	2.94118	0.0207826	1282, 1284, 2335, 4792, 4609	65	84	5085	4.65659	0.885039	0.513761	20.8956
SP_PIR_KEYWORDS	lipoprotein	6	8.21918	0.0883175	5824, 400, 51762, 29984, 7474, 5037	72	642	19235	2.49675	1	0.640319	68.247		UP_SEQ_FEATURE	region of interest:Metalloprotease	2	2.06186	0.0434111	649, 290	95	9	19113	44.7088	1	0.87208	46.3552		SP_PIR_KEYWORDS	zellweger syndrome	2	1.17647	0.0830441	5830, 5824	167	10	19235	23.0359	1	0.537975	68.319
UP_TISSUE	Skin fibroblast	2	2.73973	0.0883865	1281, 6925	71	24	18201	21.3627	0.999904	0.733395	64.1965		GOTERM_BP_FAT	GO:0001944~vasculature development	5	5.15464	0.046602	2034, 1277, 290, 10512, 6926	74	251	13528	3.64165	1	0.875376	52.7673		UP_SEQ_FEATURE	disulfide bond	38	22.3529	0.00589329	4681, 26018, 5167, 649, 2335, 26577, 81562, 50487, 3678, 1520, 3556, 5797, 102, 5806, 10715, 5329, 7873, 10516, 23705, 1281, 1282, 1284, 931, 3371, 64129, 2920, 3488, 10512, 10437, 6387, 7412, 57105, 23452, 5573, 2760, 1277, 1634, 7076	167	2819	19113	1.54277	0.979173	0.538976	8.45544
UP_SEQ_FEATURE	site:Not glycosylated	2	2.73973	0.0888978	2335, 84279	72	25	19113	21.2367	1	0.974117	71.4282		INTERPRO	IPR003599:Immunoglobulin subtype	5	5.15464	0.09425	26018, 7412, 3556, 5797, 10512	88	330	16659	2.86829	1	0.888733	72.2264		UP_TISSUE	Umbilical vein endothelial cell	3	1.76471	0.0677352	7412, 400, 2335	166	47	18201	6.99859	0.999983	0.544588	57.0088
UP_SEQ_FEATURE	site:Transition state stabilizer	2	2.73973	0.0888978	216, 217	72	25	19113	21.2367	1	0.974117	71.4282		UP_SEQ_FEATURE	repeat:WD 3	5	5.15464	0.0418229	64223, 9391, 64397, 10113, 26100	95	265	19113	3.79603	1	0.89214	45.0918		UP_TISSUE	Monocyte	3	1.76471	0.0754372	64332, 9516, 4792	166	50	18201	6.57867	0.999996	0.559985	61.094
GOTERM_CC_FAT	GO:0044420~extracellular matrix part	3	4.10959	0.0902171	1281, 7373, 2335	56	117	12782	5.85256	1	0.556148	69.0901		INTERPRO	IPR008160:Collagen triple helix repeat	3	3.09278	0.071391	1282, 1284, 1277	88	84	16659	6.76096	1	0.895551	61.6544		SP_PIR_KEYWORDS	Ehlers-Danlos syndrome	2	1.17647	0.0909617	1281, 1277	167	11	19235	20.9418	1	0.561165	71.7601
SP_PIR_KEYWORDS	trimer	2	2.73973	0.0917277	1281, 7373	72	26	19235	20.5502	1	0.633908	69.6896		INTERPRO	IPR006025:Peptidase M, neutral zinc metallopeptidases, zinc-binding site	3	3.09278	0.0897719	649, 84909, 290	88	96	16659	5.91584	1	0.899245	70.3959		UP_TISSUE	Epithelium	31	18.2353	0.084061	57655, 55139, 5756, 987, 64397, 2335, 7791, 7145, 79180, 9414, 2078, 10480, 1499, 11177, 57018, 6926, 219938, 2063, 6625, 30061, 9208, 79892, 27436, 290, 22984, 5037, 54961, 5573, 64207, 10146, 4609	166	2567	18201	1.32411	0.999999	0.577511	65.2438
UP_TISSUE	Erythrocyte	2	2.73973	0.0918971	216, 5037	71	25	18201	20.5082	0.999935	0.700299	65.6975		INTERPRO	IPR014782:Peptidase M1, membrane alanine aminopeptidase, N-terminal	2	2.06186	0.0658271	84909, 290	88	13	16659	29.1241	1	0.906851	58.5723		SP_PIR_KEYWORDS	peroxisome biogenesis	2	1.17647	0.0988113	5830, 5824	167	12	19235	19.1966	1	0.581929	74.8275
GOTERM_BP_FAT	GO:0001944~vasculature development	4	5.47945	0.0927054	6387, 1281, 5396, 1499	59	251	13528	3.65399	1	0.926134	77.8399		INTERPRO	IPR000717:Proteasome component region PCI	2	2.06186	0.085206	5718, 10480	88	17	16659	22.2714	1	0.910581	68.4155		GOTERM_BP_FAT	GO:0010033~response to organic substance	16	9.41176	0.00446762	1281, 5167, 148022, 64397, 217, 9414, 5037, 4170, 1499, 5573, 1277, 11080, 102, 4792, 7873, 4609	133	721	13528	2.25718	0.997871	0.584758	7.09639
GOTERM_BP_FAT	GO:0007031~peroxisome organization	2	2.73973	0.0941693	5830, 5824	59	23	13528	19.9381	1	0.923348	78.3873		GOTERM_BP_FAT	GO:0009967~positive regulation of signal transduction	5	5.15464	0.0750405	64223, 1893, 148022, 124583, 9516	74	295	13528	3.09849	1	0.910691	70.655		GOTERM_BP_FAT	GO:0001501~skeletal system development	10	5.88235	0.00404936	1281, 5396, 649, 1277, 9060, 3488, 6926, 7474, 4609, 1499	133	319	13528	3.18854	0.996209	0.605125	6.45266
GOTERM_CC_FAT	GO:0005773~vacuole	4	5.47945	0.0942219	987, 2760, 1520, 54749	56	252	12782	3.62302	1	0.556563	70.7379		GOTERM_BP_FAT	GO:0002224~toll-like receptor signaling pathway	2	2.06186	0.0729874	148022, 4792	74	14	13528	26.1158	1	0.911541	69.6143		UP_TISSUE	Cajal-Retzius cell	5	2.94118	0.0960717	908, 220988, 10492, 217, 5037	166	191	18201	2.87028	1	0.606555	70.3492
GOTERM_BP_FAT	GO:0014070~response to organic cyclic substance	3	4.10959	0.0949519	217, 5037, 1499	59	121	13528	5.68483	1	0.919114	78.6747		GOTERM_BP_FAT	GO:0048469~cell maturation	3	3.09278	0.0619328	27289, 2034, 7076	74	75	13528	7.31243	1	0.914142	63.3911		UP_SEQ_FEATURE	repeat:WD 3	8	4.70588	0.00858122	50717, 64223, 987, 9391, 64397, 27436, 10113, 26100	167	265	19113	3.45507	0.996465	0.609695	12.0861
UP_TISSUE	Adipocyte	2	2.73973	0.0953945	217, 56904	71	26	18201	19.7194	0.999956	0.671743	67.1356		GOTERM_BP_FAT	GO:0043330~response to exogenous dsRNA	2	2.06186	0.0578033	148022, 4792	74	11	13528	33.2383	1	0.916691	60.7743		UP_SEQ_FEATURE	repeat:WD 2	8	4.70588	0.0101508	50717, 64223, 987, 9391, 64397, 27436, 10113, 26100	167	274	19113	3.34158	0.998748	0.615063	14.1435
GOTERM_MF_FAT	GO:0016620~oxidoreductase activity, acting on the aldehyde or oxo group of donors, NAD or NADP as acceptor	2	2.73973	0.096326	216, 217	58	23	12983	19.4648	1	0.993008	73.0618		GOTERM_BP_FAT	GO:0031663~lipopolysaccharide-mediated signaling pathway	2	2.06186	0.0578033	148022, 4792	74	11	13528	33.2383	1	0.916691	60.7743		UP_SEQ_FEATURE	repeat:WD 1	8	4.70588	0.0101508	50717, 64223, 987, 9391, 64397, 27436, 10113, 26100	167	274	19113	3.34158	0.998748	0.615063	14.1435
UP_SEQ_FEATURE	nucleotide phosphate-binding region:GTP	4	5.47945	0.0969856	26052, 400, 51762, 29984	72	295	19113	3.59944	1	0.97154	74.6586		SMART	SM00201:SO	2	2.06186	0.0652239	5167, 64129	62	10	9079	29.2871	0.993202	0.917552	50.6366		GOTERM_BP_FAT	GO:0030198~extracellular matrix organization	6	3.52941	0.00348715	10516, 1281, 1284, 1277, 1634, 7373	133	104	13528	5.86813	0.991768	0.617085	5.58077
UP_TISSUE	Lung	15	20.5479	0.0995013	23705, 987, 152503, 6625, 2335, 5037, 359948, 5824, 23197, 6337, 8451, 51762, 9528, 78990, 57406	71	2529	18201	1.52048	0.999972	0.649385	68.7542		GOTERM_BP_FAT	GO:0008284~positive regulation of cell proliferation	6	6.18557	0.0726351	7412, 148022, 9391, 7076, 6926, 4609	74	414	13528	2.64943	1	0.917608	69.4323		GOTERM_BP_FAT	GO:0006915~apoptosis	14	8.23529	0.00593613	23705, 8870, 1434, 23089, 148022, 3552, 664, 4170, 1499, 4616, 11188, 9516, 4792, 4609	133	602	13528	2.36545	0.99972	0.64033	9.32375
GOTERM_BP_FAT	GO:0016192~vesicle-mediated transport	6	8.21918	0.0999413	81562, 152503, 26052, 9026, 400, 1499	59	576	13528	2.38842	1	0.924092	80.4246		GOTERM_BP_FAT	GO:0010740~positive regulation of protein kinase cascade	4	4.12371	0.0614274	1893, 148022, 124583, 9516	74	167	13528	4.3787	1	0.920802	63.0798		GOTERM_BP_FAT	GO:0012501~programmed cell death	14	8.23529	0.00669747	23705, 8870, 1434, 23089, 148022, 3552, 664, 4170, 1499, 4616, 11188, 9516, 4792, 4609	133	611	13528	2.33061	0.999902	0.641533	10.4587
														GOTERM_MF_FAT	GO:0015145~monosaccharide transmembrane transporter activity	2	2.06186	0.0950229	6513, 4074	69	19	12983	19.8063	1	0.92161	71.5072		UP_SEQ_FEATURE	domain:Fibronectin type-III 1	5	2.94118	0.0274855	2051, 3371, 7373, 2335, 5797	167	131	19113	4.36829	1	0.658302	34.0691
														GOTERM_BP_FAT	GO:0010941~regulation of cell death	9	9.27835	0.0715973	8870, 148022, 5740, 3552, 664, 4792, 6926, 4609, 4170	74	815	13528	2.01877	1	0.921689	68.8902		GOTERM_MF_FAT	GO:0019838~growth factor binding	5	2.94118	0.0190628	1281, 1282, 1277, 3556, 3488	127	105	12983	4.86802	0.998533	0.662923	23.0477
														INTERPRO	IPR001930:Peptidase M1, membrane alanine aminopeptidase	2	2.06186	0.0609193	84909, 290	88	12	16659	31.5511	1	0.92239	55.6656		UP_SEQ_FEATURE	domain:Fibronectin type-III 6	3	1.76471	0.0295698	3371, 7373, 2335	167	31	19113	11.0757	1	0.664537	36.1498
														GOTERM_BP_FAT	GO:0042981~regulation of apoptosis	9	9.27835	0.0672538	8870, 148022, 5740, 3552, 664, 4792, 6926, 4609, 4170	74	804	13528	2.04639	1	0.923515	66.5222		GOTERM_BP_FAT	GO:0001944~vasculature development	9	5.29412	0.00320687	6387, 1281, 5396, 2034, 1277, 290, 10512, 6926, 1499	133	251	13528	3.64713	0.987885	0.668235	5.14325
														GOTERM_BP_FAT	GO:0043067~regulation of programmed cell death	9	9.27835	0.0703958	8870, 148022, 5740, 3552, 664, 4792, 6926, 4609, 4170	74	812	13528	2.02623	1	0.925386	68.2514		UP_SEQ_FEATURE	domain:Fibronectin type-III 2	5	2.94118	0.026822	2051, 3371, 7373, 2335, 5797	167	130	19113	4.40189	1	0.671434	33.3935
														UP_SEQ_FEATURE	repeat:LRR 11	3	3.09278	0.0899191	26018, 1634, 6050	95	102	19113	5.91734	1	0.927151	73.3443		UP_SEQ_FEATURE	repeat:WD 6	6	3.52941	0.0261911	50717, 64223, 987, 9391, 64397, 27436	167	192	19113	3.57653	1	0.686176	32.7452
														UP_SEQ_FEATURE	repeat:LRR 12	3	3.09278	0.0739645	26018, 1634, 6050	95	91	19113	6.63262	1	0.930768	65.9826		GOTERM_MF_FAT	GO:0030247~polysaccharide binding	6	3.52941	0.0170754	26577, 5167, 64129, 1634, 2335, 5806	127	154	12983	3.98292	0.997087	0.688921	20.8982
														GOTERM_MF_FAT	GO:0015149~hexose transmembrane transporter activity	2	2.06186	0.0902514	6513, 4074	69	18	12983	20.9066	1	0.936489	69.5594		GOTERM_MF_FAT	GO:0001871~pattern binding	6	3.52941	0.0170754	26577, 5167, 64129, 1634, 2335, 5806	127	154	12983	3.98292	0.997087	0.688921	20.8982
														GOTERM_BP_FAT	GO:0002221~pattern recognition receptor signaling pathway	2	2.06186	0.0879301	148022, 4792	74	17	13528	21.5072	1	0.936782	76.4635		UP_SEQ_FEATURE	site:Not glycosylated	3	1.76471	0.0197334	2335, 84279, 6513	167	25	19113	13.7339	0.999998	0.694799	25.762
														UP_SEQ_FEATURE	domain:PCI	2	2.06186	0.0894614	5718, 10480	95	19	19113	21.1778	1	0.93867	73.1556		UP_SEQ_FEATURE	domain:Fibronectin type-III 3	4	2.35294	0.0356741	3371, 7373, 2335, 5797	167	83	19113	5.51562	1	0.69568	41.8965
														UP_SEQ_FEATURE	domain:EGF-like 1; calcium-binding	2	2.06186	0.0894614	10516, 649	95	19	19113	21.1778	1	0.93867	73.1556		UP_SEQ_FEATURE	splice variant	79	46.4706	0.0217318	987, 84935, 2051, 649, 2335, 9414, 7168, 51421, 220988, 51635, 10715, 5329, 6926, 6925, 26528, 50717, 1281, 23705, 1893, 64744, 152503, 1282, 64129, 9208, 124583, 9060, 79892, 54961, 7412, 5830, 64223, 11188, 8451, 78990, 4609, 57655, 4681, 26018, 5756, 1434, 79822, 8106, 7474, 2078, 26100, 1499, 359948, 81562, 6337, 5824, 146223, 11177, 23326, 3556, 64332, 7373, 84909, 57018, 132160, 23089, 2605…	167	7458	19113	1.21232	0.999999	0.698586	27.9921
														UP_SEQ_FEATURE	repeat:LRR 6	4	4.12371	0.0849575	26018, 11188, 1634, 6050	95	210	19113	3.83218	1	0.942036	71.2311		UP_SEQ_FEATURE	region of interest:Nonhelical region (C-terminal)	2	1.17647	0.0342934	1281, 1277	167	4	19113	57.2246	1	0.699698	40.6406
														INTERPRO	IPR019775:WD40 repeat, conserved site	5	5.15464	0.0570894	64223, 9391, 64397, 10113, 26100	88	277	16659	3.41709	0.999999	0.943225	53.2679		UP_SEQ_FEATURE	domain:Fibronectin type-III 7	3	1.76471	0.0182576	3371, 7373, 2335	167	24	19113	14.3061	0.999994	0.700885	24.0738
														GOTERM_BP_FAT	GO:0006309~DNA fragmentation involved in apoptosis	2	2.06186	0.0977597	664, 4609	74	19	13528	19.2432	1	0.949849	80.1492		UP_SEQ_FEATURE	domain:Fibronectin type-III 8	3	1.76471	0.0182576	3371, 7373, 2335	167	24	19113	14.3061	0.999994	0.700885	24.0738
														GOTERM_BP_FAT	GO:0002218~activation of innate immune response	2	2.06186	0.0977597	148022, 4792	74	19	13528	19.2432	1	0.949849	80.1492		GOTERM_BP_FAT	GO:0018149~peptide cross-linking	3	1.76471	0.0263561	1281, 1634, 2335	133	26	13528	11.7363	1	0.705743	35.5371
														GOTERM_BP_FAT	GO:0002758~innate immune response-activating signal transduction	2	2.06186	0.0977597	148022, 4792	74	19	13528	19.2432	1	0.949849	80.1492		UP_SEQ_FEATURE	region of interest:Cys-rich	2	1.17647	0.0258313	359948, 64207	167	3	19113	76.2994	1	0.706071	32.3728
														SMART	SM00111:C4	2	2.06186	0.0396524	1282, 1284	62	6	9079	48.8118	0.949915	0.949915	34.5237		GOTERM_BP_FAT	GO:0009967~positive regulation of signal transduction	8	4.70588	0.0255793	64223, 1893, 5396, 148022, 124583, 9516, 5037, 1499	133	295	13528	2.75835	1	0.707034	34.6864
														INTERPRO	IPR001212:Somatomedin B	2	2.06186	0.0510271	5167, 64129	88	10	16659	37.8614	0.999997	0.959028	49.2268		GOTERM_BP_FAT	GO:0030334~regulation of cell migration	6	3.52941	0.0249455	6387, 11188, 7168, 5797, 3488, 102	133	169	13528	3.61116	1	0.71051	33.9844
														INTERPRO	IPR001442:Type 4 procollagen, C-terminal repeat	2	2.06186	0.0309327	1282, 1284	88	6	16659	63.1023	0.999532	0.978364	33.4111		UP_SEQ_FEATURE	glycosylation site:N-linked (GlcNAc...)	48	28.2353	0.0244806	26018, 5167, 2051, 649, 2335, 84279, 7474, 6513, 26577, 6337, 50487, 1520, 3678, 3556, 7373, 5797, 9528, 102, 5806, 10715, 5329, 4074, 10516, 56975, 23705, 1893, 8870, 1282, 1284, 3736, 30061, 6505, 64129, 3371, 124583, 3552, 10512, 54749, 290, 9568, 10437, 7412, 57105, 23452, 2760, 1277, 1634, 7076	167	4129	19113	1.33048	1	0.713149	30.9577
														INTERPRO	IPR001680:WD40 repeat	5	5.15464	0.0505973	64223, 9391, 64397, 10113, 26100	88	266	16659	3.5584	0.999997	0.985346	48.9284		GOTERM_BP_FAT	GO:0040013~negative regulation of locomotion	4	2.35294	0.0216669	11188, 7168, 5797, 3488	133	61	13528	6.66979	1	0.714658	30.2392
														INTERPRO	IPR015943:WD40/YVTN repeat-like	6	6.18557	0.0204207	64223, 9391, 64397, 10113, 10512, 26100	88	300	16659	3.78614	0.993489	0.993489	23.4332		GOTERM_BP_FAT	GO:0050808~synapse organization	4	2.35294	0.0216669	23705, 26052, 3371, 1499	133	61	13528	6.66979	1	0.714658	30.2392
																												GOTERM_BP_FAT	GO:0045765~regulation of angiogenesis	4	2.35294	0.0235751	1284, 5797, 6050, 3552	133	63	13528	6.45805	1	0.716566	32.4426
																												GOTERM_BP_FAT	GO:0051271~negative regulation of cell motion	4	2.35294	0.0235751	11188, 7168, 5797, 3488	133	63	13528	6.45805	1	0.716566	32.4426
																												GOTERM_BP_FAT	GO:0016265~death	14	8.23529	0.0244872	23705, 8870, 1434, 23089, 148022, 3552, 664, 4170, 1499, 4616, 11188, 9516, 4792, 4609	133	724	13528	1.96685	1	0.71681	33.4725
																												GOTERM_BP_FAT	GO:0001568~blood vessel development	9	5.29412	0.00276591	6387, 1281, 5396, 2034, 1277, 290, 10512, 6926, 1499	133	245	13528	3.73644	0.977755	0.718759	4.45108
																												UP_SEQ_FEATURE	region of interest:Nonhelical region (N-terminal)	2	1.17647	0.0172954	1281, 1277	167	2	19113	114.449	0.999989	0.719093	22.9539
																												UP_SEQ_FEATURE	region of interest:Interaction with SCRIB	2	1.17647	0.0172954	9414, 1499	167	2	19113	114.449	0.999989	0.719093	22.9539
																												UP_SEQ_FEATURE	propeptide:N-terminal propeptide (7S domain)	2	1.17647	0.0172954	1282, 1284	167	2	19113	114.449	0.999989	0.719093	22.9539
																												GOTERM_BP_FAT	GO:0042127~regulation of cell proliferation	15	8.82353	0.0213443	148022, 9391, 3488, 3552, 1499, 7412, 10437, 5396, 8451, 7076, 5797, 102, 4792, 4609, 6926	133	787	13528	1.93865	1	0.724424	29.86
																												GOTERM_BP_FAT	GO:0008219~cell death	14	8.23529	0.0232981	23705, 8870, 1434, 23089, 148022, 3552, 664, 4170, 1499, 4616, 11188, 9516, 4792, 4609	133	719	13528	1.98053	1	0.72627	32.1268
																												GOTERM_BP_FAT	GO:0033043~regulation of organelle organization	7	4.11765	0.019613	6387, 64223, 7168, 3552, 4609, 5037, 1499	133	217	13528	3.28111	1	0.726376	27.7921
																												UP_SEQ_FEATURE	short sequence motif:Cell attachment site	4	2.35294	0.0413064	10516, 1277, 7373, 2335	167	88	19113	5.20223	1	0.731722	46.7673
																												GOTERM_BP_FAT	GO:0007044~cell-substrate junction assembly	3	1.76471	0.0209099	3678, 2335, 7145	133	23	13528	13.2671	1	0.732802	29.3465
																												GOTERM_BP_FAT	GO:0022610~biological adhesion	14	8.23529	0.0193728	10516, 23705, 1281, 649, 3371, 2335, 7791, 54749, 1499, 6387, 7412, 3678, 7373, 5797	133	701	13528	2.03138	1	0.739192	27.5007
																												KEGG_PATHWAY	hsa05200:Pathways in cancer	9	5.29412	0.051789	1282, 1284, 2034, 2335, 4792, 7474, 4609, 1499, 6513	65	328	5085	2.14658	0.99582	0.745725	44.7624
																												GOTERM_BP_FAT	GO:0046907~intracellular transport	14	8.23529	0.0118882	152503, 1434, 64129, 11163, 8106, 664, 5830, 81562, 5824, 7168, 400, 10113, 4792, 4074	133	657	13528	2.16743	1	0.74573	17.8482
																												UP_SEQ_FEATURE	domain:Fibronectin type-III 4	4	2.35294	0.0167383	3371, 7373, 2335, 5797	167	62	19113	7.38381	0.999984	0.748937	22.2986
																												GOTERM_BP_FAT	GO:0007160~cell-matrix adhesion	5	2.94118	0.0111681	10516, 1281, 2335, 54749, 1499	133	89	13528	5.71429	1	0.754104	16.8584
																												GOTERM_BP_FAT	GO:0007157~heterophilic cell adhesion	3	1.76471	0.0192129	7412, 23705, 3678	133	22	13528	13.8701	1	0.754121	27.3062
																												GOTERM_BP_FAT	GO:0030199~collagen fibril organization	3	1.76471	0.032308	1281, 1277, 7373	133	29	13528	10.5222	1	0.766743	41.7181
																												GOTERM_BP_FAT	GO:0007155~cell adhesion	14	8.23529	0.0191704	10516, 23705, 1281, 649, 3371, 2335, 7791, 54749, 1499, 6387, 7412, 3678, 7373, 5797	133	700	13528	2.03429	1	0.771804	27.2545
																												GOTERM_BP_FAT	GO:0045787~positive regulation of cell cycle	4	2.35294	0.0181155	23326, 3552, 6926, 5037	133	57	13528	7.13784	1	0.771812	25.9575
																												GOTERM_BP_FAT	GO:0030336~negative regulation of cell migration	4	2.35294	0.0181155	11188, 7168, 5797, 3488	133	57	13528	7.13784	1	0.771812	25.9575
																												KEGG_PATHWAY	hsa04210:Apoptosis	4	2.35294	0.0958255	5573, 3556, 3552, 4792	65	87	5085	3.59682	0.999969	0.772866	67.5117
																												GOTERM_BP_FAT	GO:0048771~tissue remodeling	4	2.35294	0.0172828	5167, 2034, 10512, 1499	133	56	13528	7.26531	1	0.77623	24.9185
																												GOTERM_BP_FAT	GO:0045638~negative regulation of myeloid cell differentiation	3	1.76471	0.0343985	7538, 4792, 1499	133	30	13528	10.1714	1	0.777535	43.7538
																												GOTERM_BP_FAT	GO:0006928~cell motion	10	5.88235	0.0429577	7412, 5830, 6387, 7168, 3678, 2335, 5797, 7145, 10512, 5329	133	475	13528	2.14135	1	0.778699	51.4123
																												GOTERM_BP_FAT	GO:0051216~cartilage development	4	2.35294	0.0356443	5396, 649, 1277, 7474	133	74	13528	5.49807	1	0.779354	44.935
																												GOTERM_BP_FAT	GO:0048469~cell maturation	4	2.35294	0.0368724	27289, 2034, 7076, 1499	133	75	13528	5.42476	1	0.780904	46.0765
																												GOTERM_BP_FAT	GO:0010647~positive regulation of cell communication	8	4.70588	0.0423265	64223, 1893, 5396, 148022, 124583, 9516, 5037, 1499	133	329	13528	2.4733	1	0.78209	50.8827
																												GOTERM_BP_FAT	GO:0042060~wound healing	7	4.11765	0.0110644	10516, 1281, 7168, 3678, 2335, 9060, 5329	133	191	13528	3.72775	1	0.783187	16.715
																												GOTERM_BP_FAT	GO:0035140~arm morphogenesis	2	1.17647	0.0384668	6926, 1499	133	4	13528	50.8571	1	0.785599	47.5253
																												GOTERM_BP_FAT	GO:0035117~embryonic arm morphogenesis	2	1.17647	0.0384668	6926, 1499	133	4	13528	50.8571	1	0.785599	47.5253
																												GOTERM_BP_FAT	GO:0006916~anti-apoptosis	7	4.11765	0.0155805	8870, 3552, 664, 4792, 6926, 4609, 4170	133	206	13528	3.45631	1	0.785866	22.7516
																												GOTERM_BP_FAT	GO:0051270~regulation of cell motion	6	3.52941	0.0407025	6387, 11188, 7168, 5797, 3488, 102	133	193	13528	3.1621	1	0.786286	49.4955
																												GOTERM_BP_FAT	GO:0034097~response to cytokine stimulus	4	2.35294	0.0419996	1281, 102, 1499, 4170	133	79	13528	5.15009	1	0.788055	50.6064
																												UP_SEQ_FEATURE	repeat:WD 5	6	3.52941	0.0530414	50717, 64223, 987, 9391, 64397, 27436	167	233	19113	2.94719	1	0.78819	55.7175
																												GOTERM_BP_FAT	GO:0040012~regulation of locomotion	6	3.52941	0.0399487	6387, 11188, 7168, 5797, 3488, 102	133	192	13528	3.17857	1	0.789022	48.8391
																												UP_SEQ_FEATURE	propeptide:N-terminal propeptide	2	1.17647	0.0509992	1281, 1277	167	6	19113	38.1497	1	0.789543	54.2684
																												UP_SEQ_FEATURE	domain:Collagen IV NC1	2	1.17647	0.0509992	1282, 1284	167	6	19113	38.1497	1	0.789543	54.2684
																												INTERPRO	IPR019775:WD40 repeat, conserved site	8	4.70588	0.0155986	50717, 64223, 987, 9391, 64397, 27436, 10113, 26100	157	277	16659	3.0645	0.9982	0.794027	19.7035
																												GOTERM_BP_FAT	GO:0006955~immune response	14	8.23529	0.0172342	23705, 5167, 148022, 931, 64129, 2920, 3552, 664, 10512, 6387, 57105, 1520, 3556, 5806	133	690	13528	2.06377	1	0.796566	24.8574
																												GOTERM_BP_FAT	GO:0032964~collagen biosynthetic process	2	1.17647	0.0478518	1281, 1277	133	5	13528	40.6857	1	0.798936	55.3394
																												INTERPRO	IPR008160:Collagen triple helix repeat	5	2.94118	0.00799494	1281, 1282, 1284, 1277, 7373	157	84	16659	6.31597	0.960319	0.800799	10.5994
																												GOTERM_BP_FAT	GO:0010638~positive regulation of organelle organization	4	2.35294	0.0474658	64223, 7168, 3552, 5037	133	83	13528	4.90189	1	0.804006	55.0409
																												UP_SEQ_FEATURE	domain:Fibronectin type-III 5	3	1.76471	0.0582119	3371, 7373, 2335	167	45	19113	7.62994	1	0.805402	59.1969
																												GOTERM_BP_FAT	GO:0031589~cell-substrate adhesion	5	2.94118	0.0154571	10516, 1281, 2335, 54749, 1499	133	98	13528	5.1895	1	0.807269	22.5923
																												GOTERM_MF_FAT	GO:0005518~collagen binding	3	1.76471	0.0475063	1634, 7373, 2335	127	36	12983	8.51903	1	0.807945	48.4446
																												GOTERM_MF_FAT	GO:0050839~cell adhesion molecule binding	3	1.76471	0.0340533	7412, 5797, 1499	127	30	12983	10.2228	0.999992	0.813232	37.6
																												KEGG_PATHWAY	hsa04360:Axon guidance	5	2.94118	0.0783612	6387, 27289, 2051, 29984, 10512	65	129	5085	3.0322	0.999776	0.813812	59.7784
																												KEGG_PATHWAY	hsa04640:Hematopoietic cell lineage	4	2.35294	0.0933252	931, 3678, 3552, 290	65	86	5085	3.63864	0.999959	0.813969	66.4948
																												GOTERM_BP_FAT	GO:0016477~cell migration	7	4.11765	0.0533862	7412, 5830, 6387, 3678, 2335, 7145, 10512	133	276	13528	2.57971	1	0.819722	59.4206
																												GOTERM_BP_FAT	GO:0016337~cell-cell adhesion	7	4.11765	0.0533862	7412, 23705, 649, 3678, 7373, 5797, 1499	133	276	13528	2.57971	1	0.819722	59.4206
																												INTERPRO	IPR001680:WD40 repeat	8	4.70588	0.0127364	50717, 64223, 987, 9391, 64397, 27436, 10113, 26100	157	266	16659	3.19123	0.994217	0.82051	16.3826
																												GOTERM_MF_FAT	GO:0008047~enzyme activator activity	8	4.70588	0.0446936	64744, 54206, 216, 79822, 2760, 400, 2335, 80777	127	335	12983	2.44127	1	0.821334	46.3333
																												GOTERM_BP_FAT	GO:0035113~embryonic appendage morphogenesis	4	2.35294	0.0532643	5396, 6926, 7474, 1499	133	87	13528	4.67652	1	0.826049	59.3346
																												GOTERM_BP_FAT	GO:0030326~embryonic limb morphogenesis	4	2.35294	0.0532643	5396, 6926, 7474, 1499	133	87	13528	4.67652	1	0.826049	59.3346
																												GOTERM_BP_FAT	GO:0048514~blood vessel morphogenesis	6	3.52941	0.0557561	6387, 5396, 2034, 290, 10512, 1499	133	211	13528	2.89235	1	0.826525	61.0588
																												UP_SEQ_FEATURE	repeat:WD 4	6	3.52941	0.0682447	50717, 64223, 987, 9391, 64397, 27436	167	251	19113	2.73584	1	0.831483	65.2326
																												GOTERM_MF_FAT	GO:0005125~cytokine activity	6	3.52941	0.0413729	6387, 146223, 649, 2920, 3552, 10715	127	195	12983	3.14549	0.999999	0.833119	43.7376
																												GOTERM_MF_FAT	GO:0030246~carbohydrate binding	8	4.70588	0.0569249	26577, 81562, 5167, 64129, 1634, 2335, 5806, 4074	127	354	12983	2.31025	1	0.835728	54.9673
																												UP_SEQ_FEATURE	propeptide:C-terminal propeptide	2	1.17647	0.0674177	1281, 1277	167	8	19113	28.6123	1	0.839378	64.7685
																												UP_SEQ_FEATURE	domain:Fibronectin type-III 14	2	1.17647	0.0674177	3371, 2335	167	8	19113	28.6123	1	0.839378	64.7685
																												UP_SEQ_FEATURE	domain:Fibronectin type-III 15	2	1.17647	0.0674177	3371, 2335	167	8	19113	28.6123	1	0.839378	64.7685
																												GOTERM_BP_FAT	GO:0034329~cell junction assembly	3	1.76471	0.0605255	3678, 2335, 7145	133	41	13528	7.44251	1	0.845088	64.1692
																												GOTERM_BP_FAT	GO:0001775~cell activation	7	4.11765	0.0621543	7412, 6387, 1281, 148022, 931, 102, 1499	133	287	13528	2.48084	1	0.84679	65.1769
																												UP_SEQ_FEATURE	region of interest:Metalloprotease	2	1.17647	0.0755207	649, 290	167	9	19113	25.4331	1	0.85117	69.0768
																												INTERPRO	IPR016160:Aldehyde dehydrogenase, conserved site	3	1.76471	0.0280874	216, 2335, 217	157	28	16659	11.3687	0.999989	0.85174	32.8109
																												GOTERM_BP_FAT	GO:0008634~negative regulation of survival gene product expression	2	1.17647	0.0663499	664, 4609	133	7	13528	29.0612	1	0.854139	67.6512
																												GOTERM_BP_FAT	GO:0007162~negative regulation of cell adhesion	3	1.76471	0.0658265	27289, 1277, 102	133	43	13528	7.09635	1	0.857607	67.3518
																												GOTERM_BP_FAT	GO:0043123~positive regulation of I-kappaB kinase/NF-kappaB cascade	4	2.35294	0.0691615	1893, 148022, 124583, 9516	133	97	13528	4.1944	1	0.86047	69.216
																												GOTERM_BP_FAT	GO:0010740~positive regulation of protein kinase cascade	5	2.94118	0.0807713	1893, 148022, 124583, 9516, 1499	133	167	13528	3.04534	1	0.864007	74.9551
																												GOTERM_BP_FAT	GO:0048870~cell motility	7	4.11765	0.0801654	7412, 5830, 6387, 3678, 2335, 7145, 10512	133	307	13528	2.31922	1	0.866582	74.6823
																												GOTERM_BP_FAT	GO:0051674~localization of cell	7	4.11765	0.0801654	7412, 5830, 6387, 3678, 2335, 7145, 10512	133	307	13528	2.31922	1	0.866582	74.6823
																												GOTERM_BP_FAT	GO:0035107~appendage morphogenesis	4	2.35294	0.072572	5396, 6926, 7474, 1499	133	99	13528	4.10967	1	0.868632	71.0186
																												GOTERM_BP_FAT	GO:0035108~limb morphogenesis	4	2.35294	0.072572	5396, 6926, 7474, 1499	133	99	13528	4.10967	1	0.868632	71.0186
																												GOTERM_BP_FAT	GO:0045089~positive regulation of innate immune response	3	1.76471	0.0740545	23705, 148022, 4792	133	46	13528	6.63354	1	0.869057	71.7709
																												GOTERM_BP_FAT	GO:0002684~positive regulation of immune system process	6	3.52941	0.083623	7412, 6387, 23705, 148022, 102, 4792	133	238	13528	2.56423	1	0.869149	76.2022
																												GOTERM_BP_FAT	GO:0060173~limb development	4	2.35294	0.0796144	5396, 6926, 7474, 1499	133	103	13528	3.95007	1	0.869391	74.4318
																												GOTERM_BP_FAT	GO:0048736~appendage development	4	2.35294	0.0796144	5396, 6926, 7474, 1499	133	103	13528	3.95007	1	0.869391	74.4318
																												UP_SEQ_FEATURE	domain:Fibronectin type-III 10	2	1.17647	0.0835538	3371, 2335	167	10	19113	22.8898	1	0.87011	72.8585
																												UP_SEQ_FEATURE	domain:Fibronectin type-III 13	2	1.17647	0.0835538	3371, 2335	167	10	19113	22.8898	1	0.87011	72.8585
																												UP_SEQ_FEATURE	domain:Fibronectin type-III 11	2	1.17647	0.0835538	3371, 2335	167	10	19113	22.8898	1	0.87011	72.8585
																												GOTERM_BP_FAT	GO:0021700~developmental maturation	4	2.35294	0.0760568	27289, 2034, 7076, 1499	133	101	13528	4.02829	1	0.871362	72.7577
																												GOTERM_BP_FAT	GO:0032269~negative regulation of cellular protein metabolic process	5	2.94118	0.0995353	5718, 5167, 7076, 3488, 5037	133	180	13528	2.8254	1	0.872284	82.1566
																												GOTERM_BP_FAT	GO:0048729~tissue morphogenesis	5	2.94118	0.0995353	7168, 5573, 1277, 6926, 1499	133	180	13528	2.8254	1	0.872284	82.1566
																												GOTERM_BP_FAT	GO:0007599~hemostasis	4	2.35294	0.0888183	10516, 1281, 9060, 5329	133	108	13528	3.7672	1	0.87271	78.3256
																												GOTERM_BP_FAT	GO:0007596~blood coagulation	4	2.35294	0.0778265	10516, 1281, 9060, 5329	133	102	13528	3.9888	1	0.872744	73.603
																												GOTERM_BP_FAT	GO:0050817~coagulation	4	2.35294	0.0778265	10516, 1281, 9060, 5329	133	102	13528	3.9888	1	0.872744	73.603
																												GOTERM_BP_FAT	GO:0006954~inflammatory response	7	4.11765	0.0986365	148022, 2920, 3556, 64332, 2335, 3552, 5806	133	325	13528	2.19077	1	0.873549	81.8615
																												GOTERM_BP_FAT	GO:0016044~membrane organization	8	4.70588	0.0794671	5830, 152503, 26052, 9026, 10113, 664, 5806, 4074	133	381	13528	2.13573	1	0.873632	74.3645
																												GOTERM_BP_FAT	GO:0045088~regulation of innate immune response	3	1.76471	0.0974421	23705, 148022, 4792	133	54	13528	5.65079	1	0.87401	81.4623
																												GOTERM_BP_FAT	GO:0045321~leukocyte activation	6	3.52941	0.0882822	7412, 6387, 148022, 931, 102, 1499	133	242	13528	2.52184	1	0.875298	78.115
																												GOTERM_BP_FAT	GO:0043122~regulation of I-kappaB kinase/NF-kappaB cascade	4	2.35294	0.0869428	1893, 148022, 124583, 9516	133	107	13528	3.8024	1	0.875433	77.5805
																												GOTERM_BP_FAT	GO:0010627~regulation of protein kinase cascade	6	3.52941	0.096756	1893, 148022, 124583, 9516, 5037, 1499	133	249	13528	2.45095	1	0.875928	81.2293
																												GOTERM_BP_FAT	GO:0030162~regulation of proteolysis	3	1.76471	0.094414	152503, 7076, 5329	133	53	13528	5.75741	1	0.877098	80.413
																												GOTERM_BP_FAT	GO:0001889~liver development	3	1.76471	0.094414	23705, 217, 1499	133	53	13528	5.75741	1	0.877098	80.413
																												UP_SEQ_FEATURE	metal ion-binding site:Zinc; catalytic	4	2.35294	0.0918843	649, 84909, 102, 290	167	123	19113	3.72192	1	0.878078	76.3212
																												GOTERM_BP_FAT	GO:0002690~positive regulation of leukocyte chemotaxis	2	1.17647	0.0934303	6387, 102	133	10	13528	20.3429	1	0.878253	80.0603
																												UP_SEQ_FEATURE	cross-link:Glycyl lysine isopeptide (Lys-Gly) (interchain with G-Cter in ubiquitin)	5	2.94118	0.0951213	7168, 8451, 10492, 4792, 4170	167	199	19113	2.87561	1	0.878997	77.5519
																												GOTERM_BP_FAT	GO:0048705~skeletal system morphogenesis	4	2.35294	0.0964888	5396, 649, 1277, 4609	133	112	13528	3.63265	1	0.879047	81.1378
																												GOTERM_BP_FAT	GO:0032268~regulation of cellular protein metabolic process	9	5.29412	0.0924767	5718, 64223, 152503, 5167, 5573, 7076, 3488, 4792, 5037	133	474	13528	1.93128	1	0.879525	79.7127
																												INTERPRO	IPR019781:WD40 repeat, subgroup	7	4.11765	0.0265158	50717, 64223, 987, 9391, 64397, 27436, 10113	157	242	16659	3.06925	0.99998	0.884749	31.2785
																												UP_SEQ_FEATURE	domain:Fibrillar collagen NC1	2	1.17647	0.0915174	1281, 1277	167	11	19113	20.8089	1	0.885573	76.1778
																												GOTERM_MF_FAT	GO:0004029~aldehyde dehydrogenase (NAD) activity	2	1.17647	0.0750729	216, 217	127	8	12983	25.5571	1	0.88971	65.4331
																												INTERPRO	IPR019782:WD40 repeat 2	6	3.52941	0.0615787	50717, 64223, 9391, 64397, 27436, 10113	157	226	16659	2.81703	1	0.901991	58.8164
																												INTERPRO	IPR001442:Type 4 procollagen, C-terminal repeat	2	1.17647	0.0548948	1282, 1284	157	6	16659	35.3694	1	0.919688	54.5277
																												INTERPRO	IPR006025:Peptidase M, neutral zinc metallopeptidases, zinc-binding site	4	2.35294	0.0613087	649, 84909, 102, 290	157	96	16659	4.42118	1	0.921401	58.6507
																												INTERPRO	IPR017986:WD40 repeat, region	6	3.52941	0.0733015	50717, 64223, 9391, 64397, 27436, 10113	157	238	16659	2.675	1	0.921938	65.4442
																												INTERPRO	IPR012677:Nucleotide-binding, alpha-beta plait	6	3.52941	0.0501818	26528, 6625, 220988, 10146, 10492, 8106	157	213	16659	2.98897	1	0.924762	51.2582
																												INTERPRO	IPR000885:Fibrillar collagen, C-terminal	2	1.17647	0.0983456	1281, 1277	157	11	16659	19.2924	1	0.937616	76.4255
																												INTERPRO	IPR008957:Fibronectin, type III-like fold	5	2.94118	0.0946567	2051, 3371, 7373, 2335, 5797	157	184	16659	2.88338	1	0.942466	75.043
																												INTERPRO	IPR000504:RNA recognition motif, RNP-1	6	3.52941	0.0485391	26528, 6625, 220988, 10146, 10492, 8106	157	211	16659	3.0173	1	0.942585	50.0682
																												INTERPRO	IPR001212:Somatomedin B	2	1.17647	0.0898172	5167, 64129	157	10	16659	21.2217	1	0.945533	73.115
																												INTERPRO	IPR015943:WD40/YVTN repeat-like	9	5.29412	0.00736329	50717, 64223, 987, 9391, 64397, 27436, 10113, 10512, 26100	157	300	16659	3.18325	0.948748	0.948748	9.80159
																												PIR_SUPERFAMILY	PIRSF002258:collagen alpha 1(IV) chain	2	1.17647	0.0662128	1282, 1284	73	7	7396	28.9472	0.998039	0.955713	52.6145
																												SMART	SM00360:RRM	6	3.52941	0.0944748	26528, 6625, 220988, 10146, 10492, 8106	105	211	9079	2.45877	0.999988	0.976974	67.6521
																												SMART	SM00320:WD40	8	4.70588	0.0327717	50717, 64223, 987, 9391, 64397, 27436, 10113, 26100	105	266	9079	2.6005	0.977597	0.977597	31.5417
																												SMART	SM00111:C4	2	1.17647	0.0668095	1282, 1284	105	6	9079	28.8222	0.999623	0.980577	54.4505
																												PIR_SUPERFAMILY	PIRSF002255:collagen alpha 1(I) chain	2	1.17647	0.0477491	1281, 1277	73	5	7396	40.526	0.988349	0.988349	41.339
																												OMIM_DISEASE	Zellweger syndrome	2	1.17647	0.0621149	5830, 5824	40	6	3671	30.5917	0.996459	0.996459	50.0729

## Sheet: Sheet 2 Adipo BMSC vs ASC dd7
DEG more expressed in ASC vs. BMSC during adipogenic differentiation														DEG combined
Category	Term	Count	%	PValue	Genes	List Total	Pop Hits	Pop Total	Fold Enrichment	Bonferroni	Benjamini	FDR		Category	Term	Count	%	PValue	Genes	List Total	Pop Hits	Pop Total	Fold Enrichment	Bonferroni	Benjamini	FDR
GOTERM_BP_FAT	GO:0006928~cell motion	6	23.0769	0.000403841	81669, 10097, 8874, 7094, 4692, 5879	20	475	13528	8.544	0.160797	0.160797	0.568457		GOTERM_BP_FAT	GO:0006928~cell motion	6	19.3548	0.000838324	81669, 10097, 8874, 7094, 4692, 5879	23	475	13528	7.42957	0.314361	0.314361	1.18278
SP_PIR_KEYWORDS	phosphoprotein	19	73.0769	0.000533979	26056, 57142, 22880, 8874, 23219, 79109, 10395, 25996, 81669, 51421, 3320, 404734, 139221, 6305, 7094, 2992, 6553, 11080, 5879	26	7263	19235	1.93534	0.0530229	0.0530229	0.593283		SP_PIR_KEYWORDS	phosphoprotein	21	67.7419	0.00124454	26056, 57142, 23649, 22880, 8874, 23219, 79109, 10395, 25996, 81669, 51421, 3320, 404734, 10788, 139221, 6305, 7094, 2992, 6553, 11080, 5879	31	7263	19235	1.79405	0.124753	0.124753	1.39006
UP_TISSUE	Pancreas	7	26.9231	0.00159763	81669, 57142, 81876, 51421, 10362, 5879, 25996	26	962	18201	5.09383	0.0841842	0.0841842	1.56036		UP_TISSUE	Brain	22	70.9677	0.00238037	26056, 57142, 22880, 8874, 23219, 10395, 25996, 8612, 2192, 81669, 81876, 4811, 51421, 3320, 404734, 10788, 6305, 7094, 2992, 6553, 5879, 56904	31	7789	18201	1.65834	0.12702	0.12702	2.3346
UP_TISSUE	Brain	19	73.0769	0.0029976	26056, 57142, 22880, 8874, 23219, 10395, 25996, 81669, 81876, 4811, 51421, 3320, 404734, 6305, 7094, 2992, 6553, 5879, 56904	26	7789	18201	1.70763	0.152205	0.0792419	2.90965		UP_TISSUE	Pancreas	7	22.5806	0.00427586	81669, 57142, 81876, 51421, 10362, 5879, 25996	31	962	18201	4.27225	0.216706	0.114961	4.15847
SP_PIR_KEYWORDS	stress response	3	11.5385	0.00330591	3320, 11080, 79109	26	66	19235	33.6276	0.286635	0.155391	3.62191		SP_PIR_KEYWORDS	stress response	3	9.67742	0.00474096	3320, 11080, 79109	31	66	19235	28.2038	0.398596	0.224498	5.20163
UP_TISSUE	Skeletal muscle	5	19.2308	0.00679226	57142, 10097, 2992, 25996, 56904	26	562	18201	6.2281	0.312607	0.117459	6.4838		SP_PIR_KEYWORDS	acetylation	11	35.4839	0.00503604	81669, 57142, 81876, 10097, 22880, 3320, 10788, 7094, 2992, 9014, 79109	31	2635	19235	2.59026	0.417379	0.16479	5.51709
GOTERM_BP_FAT	GO:0035023~regulation of Rho protein signal transduction	3	11.5385	0.0083598	8874, 5879, 10395	20	99	13528	20.497	0.973837	0.83825	11.1733		GOTERM_BP_FAT	GO:0051056~regulation of small GTPase mediated signal transduction	4	12.9032	0.00757057	10788, 8874, 5879, 10395	23	252	13528	9.33609	0.967278	0.819109	10.2204
GOTERM_CC_FAT	GO:0005925~focal adhesion	3	11.5385	0.0109103	8874, 7094, 10395	21	102	12782	17.902	0.631491	0.631491	11.2722		GOTERM_BP_FAT	GO:0035023~regulation of Rho protein signal transduction	3	9.67742	0.0111335	8874, 5879, 10395	23	99	13528	17.8235	0.993514	0.813511	14.6864
GOTERM_BP_FAT	GO:0008347~glial cell migration	2	7.69231	0.0111838	8874, 4692	20	8	13528	169.1	0.992411	0.803488	14.6775		GOTERM_BP_FAT	GO:0007264~small GTPase mediated signal transduction	4	12.9032	0.0127224	81876, 10788, 8874, 5879	23	305	13528	7.71376	0.996855	0.76318	16.6107
GOTERM_CC_FAT	GO:0005924~cell-substrate adherens junction	3	11.5385	0.0117432	8874, 7094, 10395	21	106	12782	17.2264	0.658688	0.415781	12.0834		GOTERM_BP_FAT	GO:0008347~glial cell migration	2	6.45161	0.0129396	8874, 4692	23	8	13528	147.043	0.997151	0.690303	16.8706
GOTERM_CC_FAT	GO:0030055~cell-substrate junction	3	11.5385	0.0130437	8874, 7094, 10395	21	112	12782	16.3036	0.697232	0.328514	13.3365		UP_TISSUE	Skeletal muscle	5	16.129	0.0130365	57142, 10097, 2992, 25996, 56904	31	562	18201	5.22357	0.526672	0.220671	12.1966
SP_PIR_KEYWORDS	acetylation	9	34.6154	0.0152401	81669, 57142, 81876, 10097, 22880, 3320, 7094, 2992, 79109	26	2635	19235	2.52686	0.791217	0.406758	15.7257		SP_PIR_KEYWORDS	alternative splicing	19	61.2903	0.0156455	57142, 8874, 10362, 79109, 10395, 25996, 8612, 2192, 81669, 4811, 51421, 3320, 404734, 10788, 6305, 2992, 9014, 5879, 56904	31	7488	19235	1.57441	0.814982	0.344152	16.2434
GOTERM_MF_FAT	GO:0043015~gamma-tubulin binding	2	7.69231	0.0160633	26056, 4692	22	10	12983	118.027	0.795458	0.795458	16.3941		UP_SEQ_FEATURE	splice variant	19	61.2903	0.0160639	57142, 8874, 10362, 79109, 10395, 25996, 8612, 2192, 81669, 4811, 51421, 3320, 404734, 10788, 6305, 2992, 9014, 5879, 56904	31	7458	19113	1.57072	0.911888	0.911888	17.5837
GOTERM_BP_FAT	GO:0051129~negative regulation of cellular component organization	3	11.5385	0.016645	57142, 5879, 10395	20	142	13528	14.2901	0.999314	0.838166	21.0928		GOTERM_CC_FAT	GO:0005925~focal adhesion	3	9.67742	0.0167874	8874, 7094, 10395	26	102	12782	14.4593	0.81912	0.81912	17.1603
GOTERM_CC_FAT	GO:0042995~cell projection	5	19.2308	0.021115	57142, 10097, 8874, 7094, 5879	21	697	12782	4.36633	0.856589	0.384617	20.7576		GOTERM_MF_FAT	GO:0008092~cytoskeletal protein binding	5	16.129	0.0170221	26056, 10097, 10788, 7094, 4692	27	504	12983	4.77036	0.843425	0.843425	17.5781
GOTERM_BP_FAT	GO:0030334~regulation of cell migration	3	11.5385	0.0230793	57142, 5879, 10395	20	169	13528	12.0071	0.99996	0.868238	28.0751		GOTERM_CC_FAT	GO:0005924~cell-substrate adherens junction	3	9.67742	0.0180506	8874, 7094, 10395	26	106	12782	13.9136	0.841146	0.601435	18.3362
GOTERM_BP_FAT	GO:0042981~regulation of apoptosis	5	19.2308	0.0234625	57142, 8874, 3552, 5879, 10395	20	804	13528	4.20647	0.999967	0.820458	28.4724		GOTERM_MF_FAT	GO:0043015~gamma-tubulin binding	2	6.45161	0.0198535	26056, 4692	27	10	12983	96.1704	0.885336	0.661379	20.2122
GOTERM_CC_FAT	GO:0005912~adherens junction	3	11.5385	0.0240609	8874, 7094, 10395	21	155	12782	11.7806	0.89099	0.358062	23.3191		GOTERM_CC_FAT	GO:0030055~cell-substrate junction	3	9.67742	0.020019	8874, 7094, 10395	26	112	12782	13.1683	0.870287	0.493793	20.1382
GOTERM_BP_FAT	GO:0043067~regulation of programmed cell death	5	19.2308	0.0242367	57142, 8874, 3552, 5879, 10395	20	812	13528	4.16502	0.999976	0.781547	29.2686		GOTERM_BP_FAT	GO:0051129~negative regulation of cellular component organization	3	9.67742	0.0220299	57142, 5879, 10395	23	142	13528	12.4262	0.999956	0.811887	27.0964
GOTERM_BP_FAT	GO:0010941~regulation of cell death	5	19.2308	0.0245311	57142, 8874, 3552, 5879, 10395	20	815	13528	4.14969	0.999979	0.740087	29.5692		BIOCARTA	h_ucalpainPathway:uCalpain and friends in Cell spread	2	6.45161	0.0269137	7094, 5879	4	13	1437	55.2692	0.698935	0.698935	22.5276
BIOCARTA	h_ucalpainPathway:uCalpain and friends in Cell spread	2	7.69231	0.0269137	7094, 5879	4	13	1437	55.2692	0.698935	0.698935	22.5276		GOTERM_BP_FAT	GO:0030334~regulation of cell migration	3	9.67742	0.0304273	57142, 5879, 10395	23	169	13528	10.441	0.999999	0.862814	35.4916
GOTERM_CC_FAT	GO:0070161~anchoring junction	3	11.5385	0.0291822	8874, 7094, 10395	21	172	12782	10.6163	0.932465	0.361851	27.5937		GOTERM_CC_FAT	GO:0005912~adherens junction	3	9.67742	0.0365272	8874, 7094, 10395	26	155	12782	9.51514	0.976677	0.609207	33.8861
GOTERM_BP_FAT	GO:0040012~regulation of locomotion	3	11.5385	0.029246	57142, 5879, 10395	20	192	13528	10.5687	0.999997	0.761012	34.2244		GOTERM_BP_FAT	GO:0007044~cell-substrate junction assembly	2	6.45161	0.0367717	7094, 10395	23	23	13528	51.1456	1	0.878446	41.2285
GOTERM_BP_FAT	GO:0051270~regulation of cell motion	3	11.5385	0.0295277	57142, 5879, 10395	20	193	13528	10.514	0.999998	0.727687	34.4933		GOTERM_BP_FAT	GO:0040012~regulation of locomotion	3	9.67742	0.0384307	57142, 5879, 10395	23	192	13528	9.19022	1	0.859061	42.6483
GOTERM_BP_FAT	GO:0007044~cell-substrate junction assembly	2	7.69231	0.0318347	7094, 10395	20	23	13528	58.8174	0.999999	0.720974	36.6571		GOTERM_BP_FAT	GO:0042981~regulation of apoptosis	5	16.129	0.0384856	57142, 8874, 3552, 5879, 10395	23	804	13528	3.6578	1	0.828994	42.6947
GOTERM_BP_FAT	GO:0046578~regulation of Ras protein signal transduction	3	11.5385	0.0344837	8874, 5879, 10395	20	210	13528	9.66286	1	0.718935	39.0598		GOTERM_BP_FAT	GO:0051270~regulation of cell motion	3	9.67742	0.0387953	57142, 5879, 10395	23	193	13528	9.1426	1	0.801841	42.9561
GOTERM_BP_FAT	GO:0033043~regulation of organelle organization	3	11.5385	0.0366136	3552, 5879, 10395	20	217	13528	9.35115	1	0.712136	40.9299		GOTERM_CC_FAT	GO:0005829~cytosol	7	22.5806	0.039405	8612, 3320, 8874, 7094, 2992, 79109, 5879	26	1330	12782	2.58745	0.982759	0.55607	36.0492
GOTERM_BP_FAT	GO:0030036~actin cytoskeleton organization	3	11.5385	0.0394259	7094, 5879, 10395	20	226	13528	8.97876	1	0.71262	43.3176		GOTERM_BP_FAT	GO:0043067~regulation of programmed cell death	5	16.129	0.0397009	57142, 8874, 3552, 5879, 10395	23	812	13528	3.62176	1	0.7811	43.7138
GOTERM_CC_FAT	GO:0016323~basolateral plasma membrane	3	11.5385	0.0395314	8874, 7094, 10395	21	203	12782	8.99507	0.974534	0.408055	35.5782		GOTERM_BP_FAT	GO:0010941~regulation of cell death	5	16.129	0.0401624	57142, 8874, 3552, 5879, 10395	23	815	13528	3.60843	1	0.758026	44.0964
INTERPRO	IPR003594:ATP-binding region, ATPase-like	2	7.69231	0.0423652	22880, 3320	25	30	16659	44.424	0.985625	0.985625	38.038		GOTERM_CC_FAT	GO:0070161~anchoring junction	3	9.67742	0.0441127	8874, 7094, 10395	26	172	12782	8.57469	0.989503	0.532072	39.4493
GOTERM_BP_FAT	GO:0030029~actin filament-based process	3	11.5385	0.0442921	7094, 5879, 10395	20	241	13528	8.41992	1	0.730387	47.2384		GOTERM_CC_FAT	GO:0042995~cell projection	5	16.129	0.0445239	57142, 10097, 8874, 7094, 5879	26	697	12782	3.52665	0.989949	0.481677	39.7382
UP_TISSUE	Testis	11	42.3077	0.0446101	26056, 81669, 57142, 10097, 22880, 4811, 139221, 8874, 6553, 79109, 4692	26	4211	18201	1.82864	0.918729	0.46607	36.1648		GOTERM_BP_FAT	GO:0046578~regulation of Ras protein signal transduction	3	9.67742	0.0451971	8874, 5879, 10395	23	210	13528	8.40248	1	0.773864	48.1156
GOTERM_CC_FAT	GO:0030054~cell junction	4	15.3846	0.0451783	51421, 8874, 7094, 10395	21	518	12782	4.70013	0.985109	0.408961	39.5892		GOTERM_BP_FAT	GO:0033043~regulation of organelle organization	3	9.67742	0.047941	3552, 5879, 10395	23	217	13528	8.13144	1	0.770957	50.1913
GOTERM_MF_FAT	GO:0008092~cytoskeletal protein binding	4	15.3846	0.0460096	26056, 10097, 7094, 4692	22	504	12983	4.68362	0.990107	0.900538	40.596		INTERPRO	IPR003594:ATP-binding region, ATPase-like	2	6.45161	0.0492552	22880, 3320	29	30	16659	38.2966	0.995936	0.995936	43.431
GOTERM_BP_FAT	GO:0051056~regulation of small GTPase mediated signal transduction	3	11.5385	0.0479978	8874, 5879, 10395	20	252	13528	8.05238	1	0.736637	50.0534		UP_TISSUE	Epithelium	9	29.0323	0.0513978	26056, 81669, 57142, 23649, 22880, 3320, 8874, 23219, 79109	31	2567	18201	2.0585	0.950592	0.528536	40.7275
UP_TISSUE	Amygdala	4	15.3846	0.0488614	81669, 139221, 6305, 8874	26	605	18201	4.62835	0.936407	0.423656	38.9044		GOTERM_BP_FAT	GO:0030036~actin cytoskeleton organization	3	9.67742	0.0515575	7094, 5879, 10395	23	226	13528	7.80762	1	0.77435	52.8093
GOTERM_CC_FAT	GO:0005829~cytosol	6	23.0769	0.0498121	3320, 8874, 7094, 2992, 79109, 5879	21	1330	12782	2.74586	0.990435	0.403474	42.7097		UP_SEQ_FEATURE	domain:EGF-like 5; calcium-binding	2	6.45161	0.0565162	2192, 4811	31	37	19113	33.3269	0.999838	0.987263	50.0786
GOTERM_BP_FAT	GO:0006915~apoptosis	4	15.3846	0.0499752	57142, 3552, 5879, 10395	20	602	13528	4.49435	1	0.729862	51.4979		UP_SEQ_FEATURE	domain:EGF-like 3; calcium-binding	2	6.45161	0.0565162	2192, 4811	31	37	19113	33.3269	0.999838	0.987263	50.0786
GOTERM_BP_FAT	GO:0012501~programmed cell death	4	15.3846	0.0518402	57142, 3552, 5879, 10395	20	611	13528	4.42815	1	0.722931	52.8245		GOTERM_BP_FAT	GO:0030029~actin filament-based process	3	9.67742	0.0577981	7094, 5879, 10395	23	241	13528	7.32167	1	0.793188	57.0284
UP_TISSUE	Epithelium	8	30.7692	0.0525101	26056, 81669, 57142, 22880, 3320, 8874, 23219, 79109	26	2567	18201	2.18165	0.948524	0.390088	41.171		GOTERM_CC_FAT	GO:0016323~basolateral plasma membrane	3	9.67742	0.0592949	8874, 7094, 10395	26	203	12782	7.26525	0.997916	0.537778	49.3244
SP_PIR_KEYWORDS	cytoplasm	9	34.6154	0.0544114	26056, 81876, 10097, 404734, 3320, 7094, 11080, 10395, 56904	26	3332	19235	1.99828	0.996676	0.759892	46.3827		UP_SEQ_FEATURE	domain:CH	2	6.45161	0.0639126	10788, 8874	31	42	19113	29.3594	0.99995	0.963202	54.5567
GOTERM_BP_FAT	GO:0032535~regulation of cellular component size	3	11.5385	0.0546589	57142, 4692, 5879	20	271	13528	7.48782	1	0.723056	54.7657		KEGG_PATHWAY	hsa04810:Regulation of actin cytoskeleton	3	9.67742	0.0640245	10788, 8874, 5879	11	215	5085	6.45032	0.929111	0.929111	45.4119
GOTERM_BP_FAT	GO:0034329~cell junction assembly	2	7.69231	0.0560765	7094, 10395	20	41	13528	32.9951	1	0.714156	55.7138		GOTERM_BP_FAT	GO:0034329~cell junction assembly	2	6.45161	0.0646456	7094, 10395	23	41	13528	28.6914	1	0.811893	61.2528
GOTERM_BP_FAT	GO:0016477~cell migration	3	11.5385	0.0564646	8874, 4692, 5879	20	276	13528	7.35217	1	0.699159	55.97		SMART	SM00387:HATPase_c	2	6.45161	0.0672169	22880, 3320	22	30	9079	27.5121	0.928933	0.928933	46.6791
SMART	SM00387:HATPase_c	2	7.69231	0.0578892	22880, 3320	19	30	9079	31.8561	0.860245	0.860245	40.5778		GOTERM_BP_FAT	GO:0032535~regulation of cellular component size	3	9.67742	0.071025	57142, 4692, 5879	23	271	13528	6.51115	1	0.825337	64.838
SP_PIR_KEYWORDS	alternative splicing	15	57.6923	0.0626117	57142, 8874, 10362, 79109, 25996, 10395, 81669, 4811, 51421, 404734, 3320, 6305, 2992, 5879, 56904	26	7488	19235	1.48199	0.998633	0.732602	51.341		GOTERM_BP_FAT	GO:0006915~apoptosis	4	12.9032	0.0720685	57142, 3552, 5879, 10395	23	602	13528	3.90813	1	0.814173	65.3942
UP_SEQ_FEATURE	splice variant	15	57.6923	0.0638054	57142, 8874, 10362, 79109, 25996, 10395, 81669, 4811, 51421, 404734, 3320, 6305, 2992, 5879, 56904	26	7458	19113	1.47851	0.999784	0.999784	53.4986		GOTERM_BP_FAT	GO:0016477~cell migration	3	9.67742	0.0733199	8874, 4692, 5879	23	276	13528	6.39319	1	0.804407	66.0504
GOTERM_BP_FAT	GO:0007264~small GTPase mediated signal transduction	3	11.5385	0.0673469	81876, 8874, 5879	20	305	13528	6.65311	1	0.747268	62.6197		GOTERM_BP_FAT	GO:0012501~programmed cell death	4	12.9032	0.0746523	57142, 3552, 5879, 10395	23	611	13528	3.85057	1	0.795458	66.7364
GOTERM_BP_FAT	GO:0051674~localization of cell	3	11.5385	0.0681222	8874, 4692, 5879	20	307	13528	6.60977	1	0.73587	63.0558		UP_TISSUE	Amygdala	4	12.9032	0.0764803	81669, 139221, 6305, 8874	31	605	18201	3.88184	0.989274	0.596274	54.554
GOTERM_BP_FAT	GO:0048870~cell motility	3	11.5385	0.0681222	8874, 4692, 5879	20	307	13528	6.60977	1	0.73587	63.0558		GOTERM_CC_FAT	GO:0030054~cell junction	4	12.9032	0.0786809	51421, 8874, 7094, 10395	26	518	12782	3.79626	0.999746	0.601341	59.7992
GOTERM_BP_FAT	GO:0006917~induction of apoptosis	3	11.5385	0.073235	8874, 5879, 10395	20	320	13528	6.34125	1	0.747244	65.8159		GOTERM_BP_FAT	GO:0048870~cell motility	3	9.67742	0.0880747	8874, 4692, 5879	23	307	13528	5.74763	1	0.835338	72.9639
GOTERM_BP_FAT	GO:0012502~induction of programmed cell death	3	11.5385	0.0736335	8874, 5879, 10395	20	321	13528	6.3215	1	0.734936	66.0228		GOTERM_BP_FAT	GO:0051674~localization of cell	3	9.67742	0.0880747	8874, 4692, 5879	23	307	13528	5.74763	1	0.835338	72.9639
GOTERM_BP_FAT	GO:0008219~cell death	4	15.3846	0.076849	57142, 3552, 5879, 10395	20	719	13528	3.763	1	0.736778	67.65		GOTERM_BP_FAT	GO:0034330~cell junction organization	2	6.45161	0.0887744	7094, 10395	23	57	13528	20.6377	1	0.825021	73.2568
GOTERM_BP_FAT	GO:0034330~cell junction organization	2	7.69231	0.077141	7094, 10395	20	57	13528	23.7333	1	0.724842	67.7941		GOTERM_BP_FAT	GO:0006917~induction of apoptosis	3	9.67742	0.0945138	8874, 5879, 10395	23	320	13528	5.51413	1	0.832555	75.5497
GOTERM_BP_FAT	GO:0016265~death	4	15.3846	0.0781204	57142, 3552, 5879, 10395	20	724	13528	3.73702	1	0.716567	68.2732		GOTERM_BP_FAT	GO:0012502~induction of programmed cell death	3	9.67742	0.0950148	8874, 5879, 10395	23	321	13528	5.49695	1	0.822351	75.741
GOTERM_BP_FAT	GO:0042592~homeostatic process	4	15.3846	0.0851517	81669, 6553, 3552, 5879	20	751	13528	3.60266	1	0.736021	71.5228
GOTERM_CC_FAT	GO:0009898~internal side of plasma membrane	3	11.5385	0.0864495	81876, 7094, 5879	21	316	12782	5.77848	0.999733	0.560796	62.6828
GOTERM_BP_FAT	GO:0042063~gliogenesis	2	7.69231	0.0875055	8874, 4692	20	65	13528	20.8123	1	0.734133	72.5396
GOTERM_BP_FAT	GO:0008285~negative regulation of cell proliferation	3	11.5385	0.0901456	3552, 4692, 10395	20	361	13528	5.62105	1	0.733556	73.6399
GOTERM_BP_FAT	GO:0006986~response to unfolded protein	2	7.69231	0.0952064	3320, 11080	20	71	13528	19.0535	1	0.742544	75.6354
UP_TISSUE	Embryonic kidney	2	7.69231	0.0968958	11080, 79109	26	74	18201	18.92	0.996322	0.551021	63.3018
GOTERM_MF_FAT	GO:0019904~protein domain specific binding	3	11.5385	0.0990726	3320, 7094, 10395	22	331	12983	5.34867	0.999964	0.966897	68.45

## Sheet: Sheet 3 Adipo BMSC vs ASC dd21
DEG more expressed in BMSC vs. ASC during adipogenic differentiation														DEG more expressed in ASC vs. BMSC during adipogenic differentiation														DEG combined
Category	Term	Count	%	PValue	Genes	List Total	Pop Hits	Pop Total	Fold Enrichment	Bonferroni	Benjamini	FDR		Category	Term	Count	%	PValue	Genes	List Total	Pop Hits	Pop Total	Fold Enrichment	Bonferroni	Benjamini	FDR		Category	Term	Count	%	PValue	Genes	List Total	Pop Hits	Pop Total	Fold Enrichment	Bonferroni	Benjamini	FDR
GOTERM_BP_FAT	GO:0001501~skeletal system development	4	36.3636	0.000711375	10117, 1281, 2274, 9060	9	164	6781	18.3767	0.12895	0.12895	0.883575		BBID	15.T-cell_polarization-chemokine_receptors	2	16.6667	0.0456432	10233, 7852	2	11	241	21.9091	0.311845	0.311845	22.5671		GOTERM_MF_FAT	GO:0005201~extracellular matrix structural constituent	3	13.0435	0.00489981	10117, 1281, 64129	17	86	12983	26.6409	0.41456	0.41456	5.38951
GOTERM_BP_FAT	GO:0010033~response to organic substance	4	36.3636	0.0175119	1281, 5728, 2274, 55970	9	507	6781	5.94433	0.967529	0.819803	19.7749		UP_TISSUE	Colon	4	33.3333	0.0479639	64129, 7852, 6817, 8702	12	670	8634	4.29552	0.771123	0.771123	34.2099		GOTERM_BP_FAT	GO:0001501~skeletal system development	4	17.3913	0.00691043	10117, 1281, 2274, 9060	18	319	13528	9.42389	0.893522	0.893522	8.94514
GOTERM_BP_FAT	GO:0009725~response to hormone stimulus	3	27.2727	0.0359489	5728, 2274, 55970	9	263	6781	8.59442	0.999177	0.906286	36.6561		KEGG_PATHWAY	hsa03320:PPAR signaling pathway	2	16.6667	0.0678519	6319, 2182	5	50	2873	22.984	0.598852	0.598852	37.1983		UP_TISSUE	Placenta	10	43.4783	0.00710692	1281, 6319, 5118, 23677, 2274, 56180, 64129, 6817, 2230, 2182	22	3273	18201	2.52771	0.289901	0.289901	6.58027
GOTERM_BP_FAT	GO:0009719~response to endogenous stimulus	3	27.2727	0.042485	5728, 2274, 55970	9	288	6781	7.84838	0.99978	0.878224	41.8086		UP_TISSUE	Placenta	6	50	0.0812915	6319, 56180, 64129, 6817, 2230, 2182	12	1962	8634	2.20031	0.921416	0.719672	51.4341		SP_PIR_KEYWORDS	lipid metabolism	3	13.0435	0.0127587	5728, 6817, 2182	23	151	19235	16.6153	0.750127	0.750127	13.462
GOTERM_MF_FAT	GO:0005201~extracellular matrix structural constituent	2	18.1818	0.0427091	10117, 1281	6	56	6445	38.3631	0.920467	0.920467	35.2262		UP_SEQ_FEATURE	transmembrane region	6	50	0.083608	6319, 56180, 7852, 8702, 2182, 360	12	2011	8782	2.18349	0.986133	0.986133	56.7051		KEGG_PATHWAY	hsa00920:Sulfur metabolism	2	8.69565	0.0187367	9060, 6817	9	12	5085	94.1667	0.422194	0.422194	14.7603
GOTERM_BP_FAT	GO:0007596~blood coagulation	2	18.1818	0.0608742	1281, 9060	9	53	6781	28.4319	0.999995	0.912566	54.3094		SP_PIR_KEYWORDS	transmembrane	6	50	0.0855023	6319, 56180, 7852, 8702, 2182, 360	12	2025	8789	2.17012	0.996721	0.996721	59.6677		SP_PIR_KEYWORDS	extracellular matrix	3	13.0435	0.0306283	10117, 55118, 1281	23	241	19235	10.4104	0.96525	0.813586	29.5499
GOTERM_BP_FAT	GO:0050817~coagulation	2	18.1818	0.0608742	1281, 9060	9	53	6781	28.4319	0.999995	0.912566	54.3094		SP_PIR_KEYWORDS	lipid metabolism	2	16.6667	0.0934543	6817, 2182	12	78	8789	18.7799	0.998125	0.956702	63.092		GOTERM_BP_FAT	GO:0001568~blood vessel development	3	13.0435	0.037152	1281, 5728, 7852	18	245	13528	9.20272	0.999995	0.997789	40.0474
GOTERM_BP_FAT	GO:0007599~hemostasis	2	18.1818	0.0675569	1281, 9060	9	59	6781	25.5405	0.999999	0.895819	58.2028		SP_PIR_KEYWORDS	polymorphism	10	83.3333	0.0985113	55118, 10233, 6319, 56180, 64129, 9168, 6817, 8702, 2182, 360	12	5130	8789	1.42771	0.998689	0.890566	65.131		GOTERM_BP_FAT	GO:0001944~vasculature development	3	13.0435	0.0388269	1281, 5728, 7852	18	251	13528	8.98274	0.999997	0.98593	41.4415
GOTERM_BP_FAT	GO:0001503~ossification	2	18.1818	0.0829882	10117, 2274	9	73	6781	20.6423	1	0.909375	66.0561																UP_TISSUE	Colon	5	21.7391	0.0402931	64129, 7852, 9060, 6817, 8702	22	1152	18201	3.59079	0.861116	0.627328	32.4635
GOTERM_BP_FAT	GO:0050878~regulation of body fluid levels	2	18.1818	0.0862656	1281, 9060	9	76	6781	19.8275	1	0.887828	67.5385																GOTERM_MF_FAT	GO:0005198~structural molecule activity	4	17.3913	0.0403586	10117, 1281, 56180, 64129	17	634	12983	4.81833	0.988783	0.894089	37.1647
GOTERM_BP_FAT	GO:0060348~bone development	2	18.1818	0.0873558	10117, 2274	9	77	6781	19.57	1	0.860596	68.0182																BBID	15.T-cell_polarization-chemokine_receptors	2	8.69565	0.047486	10233, 7852	2	17	358	21.0588	0.322404	0.322404	23.3822
																												GOTERM_BP_FAT	GO:0010033~response to organic substance	4	17.3913	0.0586772	1281, 5728, 2274, 55970	18	721	13528	4.16952	1	0.992425	55.831
																												GOTERM_CC_FAT	GO:0005578~proteinaceous extracellular matrix	3	13.0435	0.0595167	10117, 55118, 1281	17	320	12782	7.0489	0.991128	0.991128	47.6595
																												GOTERM_CC_FAT	GO:0031012~extracellular matrix	3	13.0435	0.0679585	10117, 55118, 1281	17	345	12782	6.53811	0.995569	0.933433	52.4091
																												SP_PIR_KEYWORDS	polymorphism	18	78.2609	0.0727187	55118, 5728, 1281, 10233, 23677, 56180, 64129, 9060, 6817, 360, 10117, 54855, 6319, 51635, 26353, 9168, 8702, 2182	23	11550	19235	1.30333	0.999712	0.933989	57.2633
																												GOTERM_BP_FAT	GO:0009725~response to hormone stimulus	3	13.0435	0.0763638	5728, 2274, 55970	18	367	13528	6.14351	1	0.994093	65.8179
																												GOTERM_BP_FAT	GO:0009719~response to endogenous stimulus	3	13.0435	0.0904844	5728, 2274, 55970	18	405	13528	5.56708	1	0.993938	72.2424

## Sheet: Sheet 4 Osteo BMSC vs ASC dd2
DEG more expressed in BMSC vs. ASC during osteogenic differentiation														DEG more expressed in ASC vs. BMSC during osteogenic differentiation														DEG combined
Category	Term	Count	%	PValue	Genes	List Total	Pop Hits	Pop Total	Fold Enrichment	Bonferroni	Benjamini	FDR		Category	Term	Count	%	PValue	Genes	List Total	Pop Hits	Pop Total	Fold Enrichment	Bonferroni	Benjamini	FDR		Category	Term	Count	%	PValue	Genes	List Total	Pop Hits	Pop Total	Fold Enrichment	Bonferroni	Benjamini	FDR
SP_PIR_KEYWORDS	Steroid biosynthesis	4	8.69565	9.04087e-05	1718, 6307, 51144, 3157	43	40	19235	44.7326	0.00998563	0.00998563	0.102269		COG_ONTOLOGY	Carbohydrate transport and metabolism	2	6.25	0.0660428	126321, 2632	5	33	1950	23.6364	0.239134	0.239134	22.9618		SP_PIR_KEYWORDS	Steroid biosynthesis	4	5.12821	0.000449831	1718, 6307, 51144, 3157	73	40	19235	26.3493	0.0719677	0.0719677	0.545211
SP_PIR_KEYWORDS	sterol biosynthesis	3	6.52174	0.00135255	1718, 6307, 3157	43	25	19235	53.6791	0.139494	0.0488451	1.52006		GOTERM_CC_FAT	GO:0043292~contractile fiber	3	9.375	0.016595	115557, 6711, 23345	22	121	12782	14.405	0.792582	0.269922	16.7709		SP_PIR_KEYWORDS	lyase	4	5.12821	0.00987158	1652, 5092, 4881, 2739	73	118	19235	8.93197	0.807339	0.209635	11.3561
SP_PIR_KEYWORDS	lipid synthesis	4	8.69565	0.00127464	1718, 6307, 51144, 3157	43	98	19235	18.2582	0.13201	0.0683402	1.43307		GOTERM_CC_FAT	GO:0044449~contractile fiber part	3	9.375	0.0145789	115557, 6711, 23345	22	113	12782	15.4248	0.748549	0.29187	14.8799		SP_PIR_KEYWORDS	lipid synthesis	4	5.12821	0.00593167	1718, 6307, 51144, 3157	73	98	19235	10.7548	0.627526	0.218779	6.9738
SP_PIR_KEYWORDS	endoplasmic reticulum	7	15.2174	0.0042697	1718, 2180, 6307, 81562, 11231, 51144, 94103	43	713	19235	4.3917	0.378084	0.111959	4.72703		GOTERM_CC_FAT	GO:0009898~internal side of plasma membrane	4	12.5	0.0143105	2791, 6711, 7094, 23345	22	316	12782	7.35443	0.742029	0.363414	14.6252		SP_PIR_KEYWORDS	cytoskeleton	8	10.2564	0.00961136	54961, 3983, 25809, 23157, 6711, 7094, 27241, 23345	73	636	19235	3.31438	0.798749	0.23448	11.0726
GOTERM_BP_FAT	GO:0006694~steroid biosynthetic process	4	8.69565	0.000947693	1718, 6307, 51144, 3157	32	85	13528	19.8941	0.252544	0.252544	1.26341		BIOCARTA	h_achPathway:Role of nicotinic acetylcholine receptors in the regulation of apoptosis	2	6.25	0.0289637	1146, 7533	4	14	1437	51.3214	0.427898	0.427898	19.77		UP_TISSUE	Eye	11	14.1026	0.00616455	6307, 1512, 54587, 25809, 79048, 56902, 27436, 10898, 23276, 23484, 2739	73	1009	18201	2.71815	0.426803	0.242903	6.50574
GOTERM_BP_FAT	GO:0016126~sterol biosynthetic process	3	6.52174	0.00288474	1718, 6307, 3157	32	35	13528	36.2357	0.588067	0.35818	3.79994		GOTERM_CC_FAT	GO:0030016~myofibril	3	9.375	0.0140929	115557, 6711, 23345	22	111	12782	15.7027	0.736619	0.486794	14.4182		SP_PIR_KEYWORDS	endoplasmic reticulum	9	11.5385	0.00507179	1718, 2180, 6307, 81562, 54920, 11231, 51144, 140606, 94103	73	713	19235	3.326	0.570038	0.245238	5.99132
SP_PIR_KEYWORDS	rna-binding	5	10.8696	0.0296509	79048, 6430, 56902, 26284, 10898	43	540	19235	4.1419	0.964599	0.487372	28.8683		GOTERM_CC_FAT	GO:0005829~cytosol	6	18.75	0.0599839	8611, 115557, 2632, 4925, 6711, 7094	22	1330	12782	2.62105	0.997017	0.564242	49.2662		SP_PIR_KEYWORDS	cytoplasm	22	28.2051	0.00890913	25953, 51228, 6711, 56940, 3157, 5092, 11163, 27436, 27241, 23345, 115557, 54961, 1652, 3983, 4925, 25809, 54920, 23157, 7094, 140606, 4793, 55681	73	3332	19235	1.73975	0.773621	0.257037	10.3035
SP_PIR_KEYWORDS	Cholesterol biosynthesis	2	4.34783	0.0407003	1718, 3157	43	19	19235	47.0869	0.99007	0.536388	37.5151		GOTERM_CC_FAT	GO:0044459~plasma membrane part	8	25	0.0559205	8611, 2791, 1146, 6711, 7094, 27241, 23345, 4881	22	2203	12782	2.10985	0.995525	0.594055	46.8079		SP_PIR_KEYWORDS	sterol biosynthesis	3	3.84615	0.00392063	1718, 6307, 3157	73	25	19235	31.6192	0.479051	0.278232	4.6611
UP_TISSUE	Eye	7	15.2174	0.0272065	6307, 25809, 79048, 56902, 27436, 10898, 23484	43	1009	18201	2.93652	0.792424	0.544395	23.9222		UP_SEQ_FEATURE	domain:CH 1	2	6.25	0.0401958	6711, 23345	30	27	19113	47.1926	0.999353	0.600665	39.6414		SP_PIR_KEYWORDS	phosphoprotein	37	47.4359	0.0226249	65983, 1146, 10898, 3983, 4925, 23157, 55681, 10019, 54780, 56474, 4881, 25953, 23216, 2632, 59271, 54587, 11231, 6711, 6430, 3371, 3157, 27436, 23218, 9568, 23345, 9686, 54961, 1718, 2180, 64426, 54920, 8803, 7094, 56902, 7533, 84937, 4793	73	7263	19235	1.34232	0.977604	0.378027	24.2754
SP_PIR_KEYWORDS	cytoplasm	13	28.2609	0.0485743	25953, 51228, 11163, 5092, 3157, 27436, 54961, 1652, 3983, 23157, 25809, 4793, 55681	43	3332	19235	1.74527	0.996022	0.545967	43.0798		UP_SEQ_FEATURE	domain:CH 2	2	6.25	0.0401958	6711, 23345	30	27	19113	47.1926	0.999353	0.600665	39.6414		UP_TISSUE	Brain	43	55.1282	0.0056088	65983, 51228, 26284, 57659, 23276, 81562, 25809, 79048, 140606, 94103, 9528, 55681, 25953, 126321, 23216, 59271, 54587, 11231, 6430, 6711, 6505, 3371, 3157, 11163, 27436, 23218, 9568, 27241, 23345, 2739, 8611, 115557, 1652, 8612, 1718, 64426, 8803, 219623, 51144, 7094, 7533, 26355, 4793	73	7789	18201	1.37645	0.397226	0.397226	5.93541
UP_TISSUE	Retina	4	8.69565	0.043734	6307, 3983, 11163, 7078	43	341	18201	4.96515	0.92184	0.572442	35.8063		UP_SEQ_FEATURE	signal peptide	10	31.25	0.0460967	4925, 1512, 54587, 1146, 10631, 3371, 25797, 140606, 4881, 8076	30	3250	19113	1.96031	0.999786	0.608831	44.0526		SP_PIR_KEYWORDS	ligase	5	6.41026	0.0274866	2180, 25809, 8803, 84937, 56474	73	305	19235	4.31956	0.990213	0.401945	28.7275
SP_PIR_KEYWORDS	coenzyme A	2	4.34783	0.0594105	2180, 3157	43	28	19235	31.9518	0.998885	0.572509	50.0004		UP_SEQ_FEATURE	repeat:Spectrin 3	2	6.25	0.0328717	6711, 23345	30	22	19113	57.9182	0.997479	0.631072	33.7224		GOTERM_CC_FAT	GO:0005783~endoplasmic reticulum	11	14.1026	0.00410888	1718, 2180, 6307, 81562, 4925, 1512, 54920, 11231, 51144, 140606, 94103	52	960	12782	2.81655	0.42641	0.42641	4.7124
UP_TISSUE	Cerebellum	5	10.8696	0.0668495	54961, 59271, 11163, 57659, 9568	43	667	18201	3.17301	0.980625	0.626912	49.632		UP_SEQ_FEATURE	repeat:Spectrin 1	2	6.25	0.0387352	6711, 23345	30	26	19113	49.0077	0.999151	0.635857	38.5013		PIR_SUPERFAMILY	PIRSF001182:papain	2	2.5641	0.0371165	1512, 1520	32	9	7396	51.3611	0.753266	0.503277	28.7957
UP_TISSUE	Liver	9	19.5652	0.0901366	1652, 64426, 2180, 81562, 3699, 11231, 51144, 3157, 5092	43	2032	18201	1.87476	0.995412	0.659334	60.793		UP_SEQ_FEATURE	repeat:Spectrin 2	2	6.25	0.0387352	6711, 23345	30	26	19113	49.0077	0.999151	0.635857	38.5013		UP_TISSUE	Human endometrium carcinoma cell line	2	2.5641	0.0651901	8803, 6430	73	17	18201	29.3328	0.997682	0.531578	51.9707
GOTERM_BP_FAT	GO:0008202~steroid metabolic process	4	8.69565	0.0108406	1718, 6307, 51144, 3157	32	202	13528	8.37129	0.964784	0.67222	13.5986		GOTERM_CC_FAT	GO:0030017~sarcomere	3	9.375	0.0111133	115557, 6711, 23345	22	98	12782	17.7857	0.650236	0.650236	11.5377		SP_PIR_KEYWORDS	rna-binding	6	7.69231	0.0516632	54920, 79048, 6430, 56902, 26284, 10898	73	540	19235	2.9277	0.99985	0.550898	47.5099
KEGG_PATHWAY	hsa00100:Steroid biosynthesis	2	4.34783	0.0394304	1718, 6307	13	17	5085	46.0181	0.688587	0.688587	28.7994		UP_SEQ_FEATURE	repeat:Spectrin 4	2	6.25	0.0314005	6711, 23345	30	21	19113	60.6762	0.99669	0.680872	32.4709		UP_TISSUE	Liver	15	19.2308	0.0266262	2632, 11231, 3371, 3157, 5092, 8076, 1652, 64426, 2180, 1512, 81562, 3699, 10631, 8803, 51144	73	2032	18201	1.84052	0.911861	0.554969	25.4414
UP_TISSUE	Brain	26	56.5217	0.0213333	51228, 57659, 26284, 81562, 25809, 79048, 94103, 9528, 55681, 25953, 59271, 11231, 6430, 6505, 3157, 11163, 27436, 23218, 9568, 1652, 64426, 1718, 8612, 51144, 26355, 4793	43	7789	18201	1.41292	0.707461	0.707461	19.2448		GOTERM_CC_FAT	GO:0005578~proteinaceous extracellular matrix	3	9.375	0.0960699	10631, 3371, 8076	22	320	12782	5.44687	0.999925	0.6948	66.978		SP_PIR_KEYWORDS	carbon-oxygen lyase	2	2.5641	0.0722947	5092, 4881	73	20	19235	26.3493	0.999996	0.564149	59.8203
GOTERM_CC_FAT	GO:0005783~endoplasmic reticulum	7	15.2174	0.018835	1718, 2180, 6307, 81562, 11231, 51144, 94103	30	960	12782	3.10674	0.822775	0.822775	18.7221		UP_SEQ_FEATURE	repeat:Spectrin 5	2	6.25	0.0210409	6711, 23345	30	14	19113	91.0143	0.977775	0.718842	23.0253		SP_PIR_KEYWORDS	Cholesterol biosynthesis	2	2.5641	0.0688056	1718, 3157	73	19	19235	27.7361	0.999993	0.570555	57.9451
GOTERM_BP_FAT	GO:0016125~sterol metabolic process	3	6.52174	0.0222957	1718, 6307, 3157	32	101	13528	12.5569	0.999014	0.822815	26.0935		UP_SEQ_FEATURE	domain:Actin-binding	2	6.25	0.029927	6711, 23345	30	20	19113	63.71	0.995655	0.743258	31.1959		SP_PIR_KEYWORDS	membrane	31	39.7436	0.0646393	1146, 23484, 2791, 4925, 81562, 94103, 9528, 55681, 4881, 25953, 126321, 59271, 54587, 11231, 6711, 6505, 9568, 27241, 23345, 8611, 115557, 8612, 2180, 6307, 1718, 219623, 51144, 7094, 26355, 84937, 124512	73	6256	19235	1.30567	0.999985	0.573984	55.601
GOTERM_BP_FAT	GO:0008610~lipid biosynthetic process	4	8.69565	0.0370252	1718, 6307, 51144, 3157	32	323	13528	5.23529	0.999991	0.901382	39.7058		INTERPRO	IPR001589:Actinin-type, actin-binding, conserved site	2	6.25	0.037976	6711, 23345	29	23	16659	49.952	0.986397	0.761286	35.4772		UP_TISSUE	Thalamus	4	5.12821	0.0649366	59271, 65983, 79048, 56940	73	233	18201	4.28032	0.997625	0.578207	51.8288
GOTERM_BP_FAT	GO:0006695~cholesterol biosynthetic process	2	4.34783	0.0579564	1718, 3157	32	26	13528	32.5192	1	0.95287	55.0953		INTERPRO	IPR018159:Spectrin/alpha-actinin	2	6.25	0.0508561	6711, 23345	29	31	16659	37.0612	0.996953	0.765056	44.6058		SP_PIR_KEYWORDS	cysteine proteinase	2	2.5641	0.0511652	1512, 1520	73	14	19235	37.6419	0.999836	0.581819	47.174
														INTERPRO	IPR011993:Pleckstrin homology-type	4	12.5	0.0139446	115557, 23216, 6711, 7094	29	303	16659	7.58348	0.789601	0.789601	14.6939		SP_PIR_KEYWORDS	extracellular matrix	4	5.12821	0.0617157	10631, 3371, 7078, 8076	73	241	19235	4.37333	0.999974	0.585721	53.885
														SMART	SM00150:SPEC	2	6.25	0.0597632	6711, 23345	19	31	9079	30.8285	0.798549	0.798549	39.6712		UP_TISSUE	Pancreas	8	10.2564	0.0853803	1652, 54587, 1520, 51144, 56940, 25797, 7078, 4793	73	962	18201	2.07342	0.999675	0.590357	62.1256
														GOTERM_MF_FAT	GO:0003779~actin binding	4	12.5	0.0149197	6711, 7094, 7533, 23345	22	326	12983	7.24094	0.822484	0.822484	15.7371		UP_TISSUE	Placenta	20	25.641	0.0487251	23216, 65983, 51228, 6505, 11163, 23218, 23345, 23276, 1652, 9686, 64426, 1718, 23157, 10631, 8803, 94103, 26355, 7078, 56474, 4881	73	3273	18201	1.52355	0.988843	0.59308	41.9239
														UP_SEQ_FEATURE	repeat:Spectrin 9	2	6.25	0.0195523	6711, 23345	30	13	19113	98.0154	0.970828	0.829201	21.5724		PIR_SUPERFAMILY	PIRSF017224:lipid phosphate phosphatase	2	2.5641	0.024895	8611, 8612	32	6	7396	77.0417	0.606539	0.606539	20.2574
														UP_SEQ_FEATURE	repeat:Spectrin 6	2	6.25	0.0195523	6711, 23345	30	13	19113	98.0154	0.970828	0.829201	21.5724		SP_PIR_KEYWORDS	alternative splicing	35	44.8718	0.093492	25797, 56940, 26284, 10898, 23276, 4925, 3983, 81562, 3699, 23157, 25809, 10631, 94103, 54780, 25953, 126321, 59271, 54587, 6430, 6711, 3371, 11163, 23218, 27241, 23345, 8611, 115557, 9686, 54961, 8612, 2180, 8803, 219623, 84937, 4793	73	7488	19235	1.23161	1	0.616517	69.6588
														UP_SEQ_FEATURE	repeat:Spectrin 7	2	6.25	0.0195523	6711, 23345	30	13	19113	98.0154	0.970828	0.829201	21.5724		SP_PIR_KEYWORDS	coenzyme A	2	2.5641	0.099747	2180, 3157	73	28	19235	18.8209	1	0.620563	72.1071
														UP_SEQ_FEATURE	repeat:Spectrin 8	2	6.25	0.0195523	6711, 23345	30	13	19113	98.0154	0.970828	0.829201	21.5724		SP_PIR_KEYWORDS	signal	18	23.0769	0.0897595	59271, 54587, 1146, 25797, 3371, 9568, 8076, 1718, 4925, 1512, 81562, 3699, 10631, 1520, 140606, 7078, 9528, 4881	73	3250	19235	1.45935	1	0.623084	68.1055
														UP_TISSUE	Osteosarcoma	2	6.25	0.0633543	10631, 27241	30	41	18201	29.5951	0.978965	0.854965	47.9817		UP_TISSUE	Platelet	6	7.69231	0.0637055	1652, 3983, 23157, 6711, 7094, 7533	73	543	18201	2.75501	0.997326	0.627448	51.1344
														INTERPRO	IPR002017:Spectrin repeat	2	6.25	0.0347298	6711, 23345	29	21	16659	54.7094	0.980229	0.85939	32.9698		UP_TISSUE	Retina	5	6.41026	0.0461316	6307, 3983, 11163, 7078, 4881	73	341	18201	3.65585	0.985745	0.654466	40.1781
														SP_PIR_KEYWORDS	glycoprotein	11	34.375	0.0953046	8611, 1512, 54587, 1146, 10631, 219623, 6711, 3371, 25797, 4881, 8076	30	4318	19235	1.63336	0.999975	0.880367	67.4978		BIOCARTA	h_achPathway:Role of nicotinic acetylcholine receptors in the regulation of apoptosis	2	2.5641	0.0571468	1146, 7533	7	14	1437	29.3265	0.741647	0.741647	37.2759
														SP_PIR_KEYWORDS	phosphoprotein	16	50	0.0882757	23216, 2632, 54587, 65983, 1146, 6711, 3371, 23345, 4925, 54920, 8803, 7094, 7533, 56474, 54780, 4881	30	7263	19235	1.41246	0.999944	0.913626	64.5491		GOTERM_CC_FAT	GO:0043292~contractile fiber	3	3.84615	0.0839774	115557, 6711, 23345	52	121	12782	6.09441	0.999993	0.772403	64.2399
														SP_PIR_KEYWORDS	cytoskeleton	4	12.5	0.0696303	6711, 7094, 27241, 23345	30	636	19235	4.03249	0.999524	0.921928	55.5078		SMART	SM00014:acidPPc	2	2.5641	0.0672241	8611, 8612	36	18	9079	28.0216	0.949832	0.776018	47.6703
														GOTERM_MF_FAT	GO:0008092~cytoskeletal protein binding	4	12.5	0.0460096	6711, 7094, 7533, 23345	22	504	12983	4.68362	0.995558	0.933353	41.5224		GOTERM_BP_FAT	GO:0016126~sterol biosynthetic process	3	3.84615	0.00824977	1718, 6307, 3157	54	35	13528	21.473	0.99057	0.788732	11.4216
														SP_PIR_KEYWORDS	extracellular matrix	3	9.375	0.0508564	10631, 3371, 8076	30	241	19235	7.98133	0.996045	0.937109	44.3275		GOTERM_CC_FAT	GO:0044420~extracellular matrix part	3	3.84615	0.0792762	3371, 7078, 8076	52	117	12782	6.30276	0.999986	0.796666	62.028
														UP_TISSUE	Human retina	2	6.25	0.0467479	23276, 23345	30	30	18201	40.4467	0.940672	0.940672	38.0027		GOTERM_CC_FAT	GO:0005829~cytosol	10	12.8205	0.078077	8611, 115557, 2180, 8612, 2632, 4925, 6711, 7094, 3157, 4793	52	1330	12782	1.84818	0.999983	0.839443	61.4442
														UP_SEQ_FEATURE	repeat:Spectrin 12	2	6.25	0.0180615	6711, 23345	30	12	19113	106.183	0.96171	0.96171	20.0922		GOTERM_CC_FAT	GO:0044449~contractile fiber part	3	3.84615	0.0746627	115557, 6711, 23345	52	113	12782	6.52587	0.999972	0.876944	59.7365
														UP_SEQ_FEATURE	repeat:Spectrin 16	2	6.25	0.0180615	6711, 23345	30	12	19113	106.183	0.96171	0.96171	20.0922		GOTERM_BP_FAT	GO:0008202~steroid metabolic process	5	6.41026	0.00798602	1718, 6307, 51144, 7533, 3157	54	202	13528	6.20095	0.989047	0.895345	11.0761
														UP_SEQ_FEATURE	repeat:Spectrin 11	2	6.25	0.0180615	6711, 23345	30	12	19113	106.183	0.96171	0.96171	20.0922		SMART	SM00645:Pept_C1	2	2.5641	0.0526757	1512, 1520	36	14	9079	36.0278	0.902402	0.902402	39.5638
														UP_SEQ_FEATURE	repeat:Spectrin 13	2	6.25	0.0180615	6711, 23345	30	12	19113	106.183	0.96171	0.96171	20.0922		GOTERM_BP_FAT	GO:0006694~steroid biosynthetic process	4	5.12821	0.00447215	1718, 6307, 51144, 3157	54	85	13528	11.7891	0.919819	0.919819	6.35149
														UP_SEQ_FEATURE	repeat:Spectrin 15	2	6.25	0.0180615	6711, 23345	30	12	19113	106.183	0.96171	0.96171	20.0922		GOTERM_CC_FAT	GO:0030016~myofibril	3	3.84615	0.0723901	115557, 6711, 23345	52	111	12782	6.64345	0.999961	0.920826	58.5617
														UP_SEQ_FEATURE	repeat:Spectrin 10	2	6.25	0.0180615	6711, 23345	30	12	19113	106.183	0.96171	0.96171	20.0922		GOTERM_CC_FAT	GO:0030017~sarcomere	3	3.84615	0.0582112	115557, 6711, 23345	52	98	12782	7.52473	0.999695	0.932716	50.4962
														UP_SEQ_FEATURE	repeat:Spectrin 17	2	6.25	0.0180615	6711, 23345	30	12	19113	106.183	0.96171	0.96171	20.0922		KEGG_PATHWAY	hsa00100:Steroid biosynthesis	2	2.5641	0.0742852	1718, 6307	24	17	5085	24.9265	0.954387	0.954387	50.6486
														UP_SEQ_FEATURE	repeat:Spectrin 14	2	6.25	0.0180615	6711, 23345	30	12	19113	106.183	0.96171	0.96171	20.0922		UP_SEQ_FEATURE	domain:CH 1	2	2.5641	0.0969456	6711, 23345	73	27	19113	19.3942	1	0.9589	74.6267
														SP_PIR_KEYWORDS	signal	10	31.25	0.0444856	4925, 1512, 54587, 1146, 10631, 3371, 25797, 140606, 4881, 8076	30	3250	19235	1.97282	0.991962	0.991962	39.9875		UP_SEQ_FEATURE	domain:CH 2	2	2.5641	0.0969456	6711, 23345	73	27	19113	19.3942	1	0.9589	74.6267
														GOTERM_BP_FAT	GO:0044271~nitrogen compound biosynthetic process	3	9.375	0.0895777	8803, 56474, 4881	22	325	13528	5.67608	1	1	72.0294		GOTERM_MF_FAT	GO:0003779~actin binding	5	6.41026	0.0489587	3983, 6711, 7094, 7533, 23345	56	326	12983	3.55582	0.999941	0.961075	46.5294
														GOTERM_BP_FAT	GO:0030518~steroid hormone receptor signaling pathway	2	6.25	0.0863393	8611, 7533	22	58	13528	21.2038	1	1	70.6481		GOTERM_MF_FAT	GO:0042392~sphingosine-1-phosphate phosphatase activity	2	2.5641	0.0168398	8611, 8612	56	4	12983	115.92	0.962922	0.962922	19.0877
																												GOTERM_CC_FAT	GO:0031012~extracellular matrix	5	6.41026	0.0483208	10631, 3371, 51144, 7078, 8076	52	345	12782	3.56243	0.998752	0.964672	44.0462
																												UP_SEQ_FEATURE	splice variant	35	44.8718	0.0962184	25797, 56940, 26284, 10898, 23276, 4925, 3983, 81562, 3699, 23157, 25809, 10631, 94103, 54780, 25953, 126321, 59271, 54587, 6430, 6711, 3371, 11163, 23218, 27241, 23345, 8611, 115557, 9686, 54961, 8612, 2180, 8803, 219623, 84937, 4793	73	7458	19113	1.22872	1	0.970353	74.3505
																												GOTERM_MF_FAT	GO:0008195~phosphatidate phosphatase activity	2	2.5641	0.0374984	8611, 8612	56	9	12983	51.5198	0.999398	0.975456	37.9142
																												UP_SEQ_FEATURE	signal peptide	18	23.0769	0.0939785	59271, 54587, 1146, 25797, 3371, 9568, 8076, 1718, 4925, 1512, 81562, 3699, 10631, 1520, 140606, 7078, 9528, 4881	73	3250	19113	1.45009	1	0.97896	73.4822
																												INTERPRO	IPR001589:Actinin-type, actin-binding, conserved site	2	2.5641	0.0923643	6711, 23345	71	23	16659	20.4029	1	0.980065	70.3786
																												UP_SEQ_FEATURE	repeat:Spectrin 3	2	2.5641	0.0797204	6711, 23345	73	22	19113	23.802	1	0.986884	67.2854
																												UP_SEQ_FEATURE	repeat:Spectrin 2	2	2.5641	0.0935262	6711, 23345	73	26	19113	20.1401	1	0.987607	73.3036
																												UP_SEQ_FEATURE	repeat:Spectrin 1	2	2.5641	0.0935262	6711, 23345	73	26	19113	20.1401	1	0.987607	73.3036
																												INTERPRO	IPR002017:Spectrin repeat	2	2.5641	0.0846783	6711, 23345	71	21	16659	22.3461	1	0.988532	67.0707
																												GOTERM_MF_FAT	GO:0016791~phosphatase activity	4	5.12821	0.0884776	8611, 54961, 8612, 56940	56	249	12983	3.72433	1	0.988813	68.505
																												UP_SEQ_FEATURE	repeat:Spectrin 4	2	2.5641	0.0762367	6711, 23345	73	21	19113	24.9354	1	0.993016	65.58
																												INTERPRO	IPR000326:Phosphatidic acid phosphatase type 2/haloperoxidase	2	2.5641	0.0730289	8611, 8612	71	18	16659	26.0704	1	0.99394	61.4045
																												UP_SEQ_FEATURE	repeat:Spectrin 5	2	2.5641	0.051484	6711, 23345	73	14	19113	37.4031	1	0.995973	50.8794
																												UP_SEQ_FEATURE	domain:Actin-binding	2	2.5641	0.07274	6711, 23345	73	20	19113	26.1822	1	0.997287	63.7858
																												INTERPRO	IPR000668:Peptidase C1A, papain C-terminal	2	2.5641	0.0572688	1512, 1520	71	14	16659	33.5191	0.999993	0.997411	52.3069
																												INTERPRO	IPR013128:Peptidase C1A, papain	2	2.5641	0.0572688	1512, 1520	71	14	16659	33.5191	0.999993	0.997411	52.3069
																												GOTERM_BP_FAT	GO:0019438~aromatic compound biosynthetic process	2	2.5641	0.0682618	8803, 5092	54	18	13528	27.8354	1	0.998686	64.4822
																												INTERPRO	IPR013201:Proteinase inhibitor I29, cathepsin propeptide	2	2.5641	0.0331321	1512, 1520	71	8	16659	58.6585	0.998893	0.998893	34.4921
																												GOTERM_BP_FAT	GO:0016125~sterol metabolic process	3	3.84615	0.059476	1718, 6307, 3157	54	101	13528	7.44114	1	0.998997	59.2507
																												UP_SEQ_FEATURE	repeat:Spectrin 8	2	2.5641	0.0478949	6711, 23345	73	13	19113	40.2803	1	0.999538	48.3198
																												UP_SEQ_FEATURE	repeat:Spectrin 9	2	2.5641	0.0478949	6711, 23345	73	13	19113	40.2803	1	0.999538	48.3198
																												UP_SEQ_FEATURE	repeat:Spectrin 6	2	2.5641	0.0478949	6711, 23345	73	13	19113	40.2803	1	0.999538	48.3198
																												UP_SEQ_FEATURE	repeat:Spectrin 7	2	2.5641	0.0478949	6711, 23345	73	13	19113	40.2803	1	0.999538	48.3198
																												GOTERM_BP_FAT	GO:0007242~intracellular signaling cascade	10	12.8205	0.053462	8611, 1718, 2791, 56940, 79363, 7533, 11163, 4793, 10019, 4881	54	1256	13528	1.99457	1	0.999562	55.265
																												GOTERM_BP_FAT	GO:0006695~cholesterol biosynthetic process	2	2.5641	0.0971126	1718, 3157	54	26	13528	19.2707	1	0.99973	77.5895
																												UP_SEQ_FEATURE	repeat:Spectrin 15	2	2.5641	0.0442924	6711, 23345	73	12	19113	43.637	0.999999	0.999999	45.627
																												UP_SEQ_FEATURE	repeat:Spectrin 10	2	2.5641	0.0442924	6711, 23345	73	12	19113	43.637	0.999999	0.999999	45.627
																												UP_SEQ_FEATURE	repeat:Spectrin 14	2	2.5641	0.0442924	6711, 23345	73	12	19113	43.637	0.999999	0.999999	45.627
																												UP_SEQ_FEATURE	repeat:Spectrin 11	2	2.5641	0.0442924	6711, 23345	73	12	19113	43.637	0.999999	0.999999	45.627
																												UP_SEQ_FEATURE	repeat:Spectrin 12	2	2.5641	0.0442924	6711, 23345	73	12	19113	43.637	0.999999	0.999999	45.627
																												UP_SEQ_FEATURE	repeat:Spectrin 17	2	2.5641	0.0442924	6711, 23345	73	12	19113	43.637	0.999999	0.999999	45.627
																												UP_SEQ_FEATURE	repeat:Spectrin 13	2	2.5641	0.0442924	6711, 23345	73	12	19113	43.637	0.999999	0.999999	45.627
																												UP_SEQ_FEATURE	repeat:Spectrin 16	2	2.5641	0.0442924	6711, 23345	73	12	19113	43.637	0.999999	0.999999	45.627

## Sheet: Sheet 5 Osteo BMSC vs ASC dd7
DEG more expressed in BMSC vs. ASC during osteogenic differentiation														DEG more expressed in ASC vs. BMSC during osteogenic differentiation														DEG combined
Category	Term	Count	%	PValue	Genes	List Total	Pop Hits	Pop Total	Fold Enrichment	Bonferroni	Benjamini	FDR		Category	Term	Count	%	PValue	Genes	List Total	Pop Hits	Pop Total	Fold Enrichment	Bonferroni	Benjamini	FDR		Category	Term	Count	%	PValue	Genes	List Total	Pop Hits	Pop Total	Fold Enrichment	Bonferroni	Benjamini	FDR
SP_PIR_KEYWORDS	Secreted	8	53.3333	7.83936e-05	10371, 3699, 6696, 1363, 3556, 2335, 85569, 7078	15	1689	19235	6.07381	0.00671944	0.00671944	0.0845018		GOTERM_MF_FAT	GO:0005201~extracellular matrix structural constituent	3	33.3333	0.000428125	2006, 7980, 8076	6	86	12983	75.4826	0.00725325	0.00725325	0.309571		SP_PIR_KEYWORDS	Secreted	11	45.8333	1.04295e-05	10371, 2006, 7980, 3699, 6696, 1363, 3556, 2335, 85569, 7078, 8076	24	1689	19235	5.21968	0.00107366	0.00107366	0.0116398
GOTERM_CC_FAT	GO:0005576~extracellular region	9	60	0.000225368	10371, 146223, 3699, 6696, 1363, 3556, 2335, 85569, 7078	14	2010	12782	4.08806	0.0127652	0.0127652	0.223165		GOTERM_CC_FAT	GO:0005578~proteinaceous extracellular matrix	3	33.3333	0.00876799	2006, 7980, 8076	7	320	12782	17.1187	0.146594	0.146594	6.28537		GOTERM_CC_FAT	GO:0005576~extracellular region	12	50	5.96222e-05	10371, 2006, 7980, 146223, 3699, 6696, 1363, 3556, 2335, 85569, 7078, 8076	21	2010	12782	3.63383	0.00368986	0.00368986	0.0601515
SP_PIR_KEYWORDS	signal	9	60	0.000752004	10371, 3699, 6696, 1363, 3556, 2335, 85569, 55819, 7078	15	3250	19235	3.55108	0.0626482	0.0318307	0.807932		GOTERM_CC_FAT	GO:0031012~extracellular matrix	3	33.3333	0.0101402	2006, 7980, 8076	7	345	12782	15.8783	0.167611	0.0876465	7.23747		SP_PIR_KEYWORDS	extracellular matrix	5	20.8333	0.000176474	2006, 6696, 2335, 7078, 8076	24	241	19235	16.6278	0.0180142	0.00904803	0.196788
UP_SEQ_FEATURE	signal peptide	9	60	0.000786022	10371, 3699, 6696, 1363, 3556, 2335, 85569, 55819, 7078	15	3250	19113	3.52855	0.0821397	0.0821397	0.882999		GOTERM_MF_FAT	GO:0005198~structural molecule activity	3	33.3333	0.0215758	2006, 7980, 8076	6	634	12983	10.239	0.309821	0.16923	14.609		GOTERM_MF_FAT	GO:0005201~extracellular matrix structural constituent	4	16.6667	0.000251858	2006, 7980, 2335, 8076	20	86	12983	30.193	0.0152478	0.0152478	0.253002
GOTERM_BP_FAT	GO:0009611~response to wounding	5	33.3333	0.00125557	6696, 3556, 2335, 7078, 6283	14	530	13528	9.1159	0.284084	0.284084	1.63455		UP_TISSUE	Placenta	5	55.5556	0.0395752	2006, 7980, 55689, 65983, 90161	9	3273	18201	3.08942	0.554069	0.554069	26.4589		SP_PIR_KEYWORDS	signal	12	50	0.000579794	10371, 2006, 7980, 3699, 6696, 1363, 3556, 2335, 85569, 55819, 7078, 8076	24	3250	19235	2.95923	0.0579869	0.0197151	0.645211
SP_PIR_KEYWORDS	extracellular matrix	3	20	0.0128824	6696, 2335, 7078	15	241	19235	15.9627	0.672112	0.310435	13.0483		GOTERM_CC_FAT	GO:0044421~extracellular region part	3	33.3333	0.0690015	2006, 7980, 8076	7	960	12782	5.70625	0.72389	0.348831	40.9642		GOTERM_CC_FAT	GO:0031012~extracellular matrix	5	20.8333	0.00179402	2006, 7980, 2335, 7078, 8076	21	345	12782	8.82126	0.105356	0.0364296	1.79575
GOTERM_BP_FAT	GO:0006954~inflammatory response	4	26.6667	0.00328518	6696, 3556, 2335, 6283	14	325	13528	11.8927	0.583262	0.354447	4.22466		SP_PIR_KEYWORDS	extracellular matrix	2	22.2222	0.0959636	2006, 8076	9	241	19235	17.7363	0.976074	0.976074	59.5809		GOTERM_CC_FAT	GO:0005578~proteinaceous extracellular matrix	5	20.8333	0.00135992	2006, 7980, 2335, 7078, 8076	21	320	12782	9.51042	0.0809111	0.0413088	1.36391
GOTERM_BP_FAT	GO:0048640~negative regulation of developmental growth	2	13.3333	0.0105239	10371, 6696	14	11	13528	175.688	0.940047	0.43041	12.9581																GOTERM_CC_FAT	GO:0044421~extracellular region part	7	29.1667	0.00274053	2006, 7980, 146223, 6696, 2335, 7078, 8076	21	960	12782	4.43819	0.156459	0.0416446	2.73141
GOTERM_BP_FAT	GO:0022604~regulation of cell morphogenesis	3	20	0.00676889	10371, 6696, 2335	14	131	13528	22.1287	0.835796	0.452403	8.52404																UP_SEQ_FEATURE	signal peptide	12	50	0.000613347	10371, 2006, 7980, 3699, 6696, 1363, 3556, 2335, 85569, 55819, 7078, 8076	24	3250	19113	2.94046	0.0783596	0.0783596	0.714826
GOTERM_BP_FAT	GO:0016265~death	4	26.6667	0.0291903	10371, 4929, 55819, 30011	14	724	13528	5.3386	0.999622	0.454564	32.2001																GOTERM_BP_FAT	GO:0009611~response to wounding	6	25	0.000507642	7980, 6696, 3556, 2335, 7078, 6283	19	530	13528	8.06038	0.143474	0.143474	0.677937
GOTERM_BP_FAT	GO:0016477~cell migration	3	20	0.0278928	4929, 8874, 2335	14	276	13528	10.5031	0.999461	0.465849	31.0017																GOTERM_CC_FAT	GO:0044420~extracellular matrix part	3	12.5	0.0141735	2335, 7078, 8076	21	117	12782	15.6068	0.587305	0.162228	13.416
GOTERM_BP_FAT	GO:0006928~cell motion	4	26.6667	0.00945878	10371, 4929, 8874, 2335	14	475	13528	8.13714	0.920182	0.468474	11.721																UP_SEQ_FEATURE	short sequence motif:Cell attachment site	3	12.5	0.00497942	6696, 2335, 8076	24	88	19113	27.1491	0.485169	0.282483	5.66979
GOTERM_BP_FAT	GO:0010721~negative regulation of cell development	2	13.3333	0.0451768	10371, 6696	14	48	13528	40.2619	0.999995	0.476494	45.47																GOTERM_MF_FAT	GO:0030414~peptidase inhibitor activity	3	12.5	0.0206902	7980, 3699, 7078	20	153	12983	12.7284	0.720665	0.346305	18.9628
GOTERM_BP_FAT	GO:0048870~cell motility	3	20	0.0339501	4929, 8874, 2335	14	307	13528	9.44253	0.999898	0.48121	36.4334																GOTERM_MF_FAT	GO:0004866~endopeptidase inhibitor activity	3	12.5	0.0187056	7980, 3699, 7078	20	145	12983	13.4307	0.683947	0.437814	17.2959
GOTERM_BP_FAT	GO:0051674~localization of cell	3	20	0.0339501	4929, 8874, 2335	14	307	13528	9.44253	0.999898	0.48121	36.4334																GOTERM_MF_FAT	GO:0050840~extracellular matrix binding	2	8.33333	0.0388087	2006, 6696	20	27	12983	48.0852	0.910587	0.453173	32.8385
GOTERM_BP_FAT	GO:0014075~response to amine stimulus	2	13.3333	0.0368524	4929, 7078	14	39	13528	49.5531	0.999954	0.48617	38.8934																UP_TISSUE	Liver	8	33.3333	0.0104351	146223, 3699, 55689, 6696, 3556, 2335, 55819, 8076	24	2032	18201	2.98573	0.467087	0.467087	9.97895
GOTERM_BP_FAT	GO:0000902~cell morphogenesis	3	20	0.0444813	10371, 4929, 2335	14	356	13528	8.14286	0.999994	0.48952	44.9466																GOTERM_MF_FAT	GO:0005198~structural molecule activity	4	16.6667	0.06273	2006, 7980, 2335, 8076	20	634	12983	4.09558	0.98078	0.482443	47.8749
GOTERM_BP_FAT	GO:0007626~locomotory behavior	3	20	0.027519	10371, 146223, 4929	14	274	13528	10.5798	0.999402	0.490735	30.6529																GOTERM_MF_FAT	GO:0004857~enzyme inhibitor activity	3	12.5	0.0584096	7980, 3699, 7078	20	270	12983	7.21278	0.974556	0.520137	45.4074
GOTERM_BP_FAT	GO:0009719~response to endogenous stimulus	3	20	0.0560874	6696, 4929, 7078	14	405	13528	7.15767	1	0.502375	53.101																SP_PIR_KEYWORDS	heparin binding	2	8.33333	0.0306485	7980, 2335	24	26	19235	61.6506	0.959489	0.551365	29.3493
GOTERM_BP_FAT	GO:0010243~response to organic nitrogen	2	13.3333	0.0589034	4929, 7078	14	63	13528	30.6757	1	0.504466	54.9036																GOTERM_BP_FAT	GO:0009719~response to endogenous stimulus	4	16.6667	0.0155568	2791, 6696, 4929, 7078	19	405	13528	7.0321	0.991622	0.615735	18.9454
GOTERM_BP_FAT	GO:0032989~cellular component morphogenesis	3	20	0.0541236	10371, 4929, 2335	14	397	13528	7.30191	1	0.5058	51.8048																GOTERM_BP_FAT	GO:0010721~negative regulation of cell development	2	8.33333	0.0620151	10371, 6696	19	48	13528	29.6667	1	0.623308	57.5853
GOTERM_BP_FAT	GO:0033273~response to vitamin	2	13.3333	0.0616268	6696, 7078	14	66	13528	29.2814	1	0.505883	56.5858																GOTERM_BP_FAT	GO:0016265~death	4	16.6667	0.0684015	10371, 4929, 55819, 30011	19	724	13528	3.9337	1	0.625545	61.295
GOTERM_BP_FAT	GO:0048638~regulation of developmental growth	2	13.3333	0.0442552	10371, 6696	14	47	13528	41.1185	0.999994	0.507497	44.7755																GOTERM_BP_FAT	GO:0009725~response to hormone stimulus	3	12.5	0.0844169	2791, 6696, 7078	19	367	13528	5.82016	1	0.630745	69.3185
GOTERM_BP_FAT	GO:0050771~negative regulation of axonogenesis	2	13.3333	0.0237701	10371, 6696	14	25	13528	77.3029	0.998337	0.508858	27.063																GOTERM_BP_FAT	GO:0016477~cell migration	3	12.5	0.0511936	4929, 8874, 2335	19	276	13528	7.73913	1	0.632761	50.5398
GOTERM_BP_FAT	GO:0031345~negative regulation of cell projection organization	2	13.3333	0.0265872	10371, 6696	14	28	13528	69.0204	0.999229	0.511683	29.7761																GOTERM_BP_FAT	GO:0050770~regulation of axonogenesis	2	8.33333	0.0732309	10371, 6696	19	57	13528	24.9825	1	0.635234	63.8983
GOTERM_BP_FAT	GO:0010975~regulation of neuron projection development	2	13.3333	0.0652466	10371, 6696	14	70	13528	27.6082	1	0.512228	58.732																GOTERM_BP_FAT	GO:0010975~regulation of neuron projection development	2	8.33333	0.0892081	10371, 6696	19	70	13528	20.3429	1	0.638625	71.401
GOTERM_BP_FAT	GO:0050768~negative regulation of neurogenesis	2	13.3333	0.0424094	10371, 6696	14	45	13528	42.946	0.99999	0.513464	43.36																GOTERM_BP_FAT	GO:0010033~response to organic substance	4	16.6667	0.0677219	2791, 6696, 4929, 7078	19	721	13528	3.95007	1	0.638853	60.915
GOTERM_BP_FAT	GO:0006952~defense response	4	26.6667	0.0190073	6696, 3556, 2335, 6283	14	615	13528	6.28479	0.993931	0.51772	22.2547																GOTERM_BP_FAT	GO:0051674~localization of cell	3	12.5	0.061853	4929, 8874, 2335	19	307	13528	6.95765	1	0.641181	57.487
GOTERM_BP_FAT	GO:0050770~regulation of axonogenesis	2	13.3333	0.0534348	10371, 6696	14	57	13528	33.9048	1	0.518272	51.3424																GOTERM_BP_FAT	GO:0048870~cell motility	3	12.5	0.061853	4929, 8874, 2335	19	307	13528	6.95765	1	0.641181	57.487
GOTERM_BP_FAT	GO:0007610~behavior	3	20	0.0726914	10371, 146223, 4929	14	469	13528	6.18093	1	0.524557	62.8414																UP_TISSUE	Blood	4	16.6667	0.0499604	3699, 4929, 201266, 6283	24	665	18201	4.56165	0.953815	0.641215	40.1678
GOTERM_BP_FAT	GO:0000904~cell morphogenesis involved in differentiation	3	20	0.0221694	10371, 4929, 2335	14	244	13528	11.8806	0.997429	0.525468	25.4786																GOTERM_BP_FAT	GO:0010243~response to organic nitrogen	2	8.33333	0.0806376	4929, 7078	19	63	13528	22.6032	1	0.64146	67.5778
GOTERM_BP_FAT	GO:0010769~regulation of cell morphogenesis involved in differentiation	2	13.3333	0.0715503	10371, 6696	14	77	13528	25.0983	1	0.53211	62.2372																GOTERM_BP_FAT	GO:0033273~response to vitamin	2	8.33333	0.08432	6696, 7078	19	66	13528	21.5758	1	0.644185	69.275
UP_TISSUE	Liver	6	40	0.0145452	146223, 3699, 6696, 3556, 2335, 55819	15	2032	18201	3.58287	0.533225	0.533225	13.2686																GOTERM_BP_FAT	GO:0010769~regulation of cell morphogenesis involved in differentiation	2	8.33333	0.0977031	10371, 6696	19	77	13528	18.4935	1	0.648397	74.7751
GOTERM_BP_FAT	GO:0007218~neuropeptide signaling pathway	2	13.3333	0.0858117	1363, 85569	14	93	13528	20.7803	1	0.548647	69.1768																GOTERM_BP_FAT	GO:0014075~response to amine stimulus	2	8.33333	0.0506712	4929, 7078	19	39	13528	36.5128	1	0.652619	50.1738
GOTERM_BP_FAT	GO:0030308~negative regulation of cell growth	2	13.3333	0.0849263	10371, 6696	14	92	13528	21.0062	1	0.556944	68.7829																GOTERM_BP_FAT	GO:0000902~cell morphogenesis	3	12.5	0.0801055	10371, 4929, 2335	19	356	13528	6	1	0.653925	67.3255
GOTERM_BP_FAT	GO:0031344~regulation of cell projection organization	2	13.3333	0.0822655	10371, 6696	14	89	13528	21.7143	1	0.557603	67.5709																GOTERM_BP_FAT	GO:0048638~regulation of developmental growth	2	8.33333	0.060761	10371, 6696	19	47	13528	30.2979	1	0.654294	56.8193
GOTERM_BP_FAT	GO:0009991~response to extracellular stimulus	3	20	0.0182498	6696, 4929, 7078	14	220	13528	13.1766	0.992548	0.558046	21.4635																GOTERM_BP_FAT	GO:0032989~cellular component morphogenesis	3	12.5	0.096535	10371, 4929, 2335	19	397	13528	5.38035	1	0.656198	74.334
GOTERM_BP_FAT	GO:0045792~negative regulation of cell size	2	13.3333	0.0911074	10371, 6696	14	99	13528	19.5209	1	0.559434	71.4385																GOTERM_BP_FAT	GO:0050768~negative regulation of neurogenesis	2	8.33333	0.0582481	10371, 6696	19	45	13528	31.6444	1	0.659286	55.2456
KEGG_PATHWAY	hsa04512:ECM-receptor interaction	2	13.3333	0.0951557	6696, 2335	7	84	5085	17.2959	0.667101	0.667101	46.3613																UP_TISSUE	Subthalamic nucleus	2	8.33333	0.0708213	6696, 55819	24	58	18201	26.1509	0.987811	0.667732	52.1037
UP_TISSUE	Subthalamic nucleus	2	13.3333	0.0437158	6696, 55819	15	58	18201	41.8414	0.902159	0.687204	35.2276																GOTERM_BP_FAT	GO:0048640~negative regulation of developmental growth	2	8.33333	0.0145447	10371, 6696	19	11	13528	129.455	0.988538	0.672797	17.8219
SP_PIR_KEYWORDS	glycoprotein	7	46.6667	0.0720009	10371, 3699, 6696, 1363, 3556, 2335, 55819	15	4318	19235	2.07882	0.998382	0.723422	55.3259																GOTERM_BP_FAT	GO:0007626~locomotory behavior	3	12.5	0.0505316	10371, 146223, 4929	19	274	13528	7.79562	1	0.676855	50.0756
UP_TISSUE	Kidney	4	26.6667	0.0957488	146223, 6696, 2335, 7078	15	1456	18201	3.33352	0.994666	0.729755	62.3886																SP_PIR_KEYWORDS	glycoprotein	10	41.6667	0.0536453	10371, 7980, 3699, 6696, 1363, 3556, 2335, 55819, 90161, 8076	24	4318	19235	1.85609	0.996584	0.678848	45.9575
SP_PIR_KEYWORDS	zinc	5	33.3333	0.0658626	1363, 4929, 55819, 7078, 6283	15	2189	19235	2.92904	0.997147	0.768883	52.0344																GOTERM_BP_FAT	GO:0031345~negative regulation of cell projection organization	2	8.33333	0.0366304	10371, 6696	19	28	13528	50.8571	0.999989	0.679606	39.3433
GOTERM_CC_FAT	GO:0005925~focal adhesion	2	13.3333	0.0989593	8874, 30011	14	102	12782	17.902	0.997367	0.773479	64.4027																GOTERM_BP_FAT	GO:0042060~wound healing	3	12.5	0.0261556	7980, 2335, 7078	19	191	13528	11.1832	0.999691	0.684881	29.887
GOTERM_CC_FAT	GO:0005604~basement membrane	2	13.3333	0.0765243	2335, 7078	14	78	12782	23.4103	0.989303	0.779665	54.5755																GOTERM_BP_FAT	GO:0000904~cell morphogenesis involved in differentiation	3	12.5	0.0410014	10371, 4929, 2335	19	244	13528	8.7541	0.999997	0.686771	42.9283
UP_TISSUE	Blood	3	20	0.0907728	3699, 4929, 6283	15	665	18201	5.47398	0.992905	0.807844	60.3288																GOTERM_BP_FAT	GO:0009991~response to extracellular stimulus	3	12.5	0.0339471	6696, 4929, 7078	19	220	13528	9.70909	0.999973	0.68976	37.0405
UP_SEQ_FEATURE	glycosylation site:O-linked (GalNAc...)	2	13.3333	0.0653419	6696, 2335	15	92	19113	27.7	0.999367	0.841405	53.3355																GOTERM_BP_FAT	GO:0032535~regulation of cellular component size	3	12.5	0.0495447	10371, 2006, 6696	19	271	13528	7.88192	1	0.696441	49.3759
GOTERM_CC_FAT	GO:0044421~extracellular region part	4	26.6667	0.0685142	146223, 6696, 2335, 7078	14	960	12782	3.80417	0.9825	0.867711	50.5156																GOTERM_BP_FAT	GO:0006952~defense response	4	16.6667	0.0458623	6696, 3556, 2335, 6283	19	615	13528	4.63089	0.999999	0.696764	46.6843
UP_SEQ_FEATURE	short sequence motif:Cell attachment site	2	13.3333	0.0625854	6696, 2335	15	88	19113	28.9591	0.999128	0.90446	51.7595																UP_TISSUE	Amygdala	4	16.6667	0.03949	65983, 8874, 2335, 90161	24	605	18201	5.01405	0.910852	0.701423	33.221
UP_SEQ_FEATURE	glycosylation site:N-linked (GlcNAc...)	7	46.6667	0.0612105	10371, 3699, 6696, 1363, 3556, 2335, 55819	15	4129	19113	2.16018	0.998977	0.968013	50.9554																GOTERM_BP_FAT	GO:0006928~cell motion	4	16.6667	0.0237041	10371, 4929, 8874, 2335	19	475	13528	5.99579	0.999336	0.704613	27.4853
																												GOTERM_BP_FAT	GO:0050771~negative regulation of axonogenesis	2	8.33333	0.0327672	10371, 6696	19	25	13528	56.96	0.999961	0.719218	36.0025
																												GOTERM_BP_FAT	GO:0006954~inflammatory response	4	16.6667	0.0085767	6696, 3556, 2335, 6283	19	325	13528	8.76308	0.927718	0.731146	10.8986
																												GOTERM_BP_FAT	GO:0022604~regulation of cell morphogenesis	3	12.5	0.0128647	10371, 6696, 2335	19	131	13528	16.3053	0.98073	0.7319	15.9251
																												SP_PIR_KEYWORDS	Serine protease inhibitor	2	8.33333	0.0914573	7980, 3699	24	80	19235	20.0365	0.999949	0.807279	65.7163
																												UP_SEQ_FEATURE	glycosylation site:N-linked (GlcNAc...)	10	41.6667	0.0430699	10371, 7980, 3699, 6696, 1363, 3556, 2335, 55819, 90161, 8076	24	4129	19113	1.92874	0.997135	0.857978	40.2364

## Sheet: Sheet 6 Osteo BMSC vs ASC dd21
DEG more expressed in BMSC vs. ASC during osteogenic differentiation														DEG more expressed in ASC vs. BMSC during osteogenic differentiation														DEG combined
Category	Term	Count	%	PValue	Genes	List Total	Pop Hits	Pop Total	Fold Enrichment	Bonferroni	Benjamini	FDR		Category	Term	Count	%	PValue	Genes	List Total	Pop Hits	Pop Total	Fold Enrichment	Bonferroni	Benjamini	FDR		Category	Term	Count	%	PValue	Genes	List Total	Pop Hits	Pop Total	Fold Enrichment	Bonferroni	Benjamini	FDR
UP_TISSUE	Fetal brain cortex	5	14.7059	0.000424411	6173, 220988, 2670, 1152, 5037	32	210	18201	13.5424	0.0239062	0.0239062	0.41989		SP_PIR_KEYWORDS	phosphoprotein	37	60.6557	8.76932e-05	55689, 1146, 2934, 64397, 7124, 3476, 23152, 7145, 2099, 6423, 81669, 11329, 84886, 6414, 51421, 50487, 51776, 139221, 63893, 11345, 5797, 2170, 81887, 54780, 23216, 91624, 2308, 5195, 5150, 10906, 3351, 79095, 27327, 7533, 4300, 7204, 9644	58	7263	19235	1.68947	0.0137606	0.0137606	0.10561		SP_PIR_KEYWORDS	phosphoprotein	54	56.8421	3.73679e-05	55139, 151636, 55689, 1146, 64397, 7124, 3476, 2099, 6423, 2288, 10449, 81669, 11329, 6414, 51421, 50487, 51776, 139221, 63893, 220988, 1152, 81887, 29895, 23216, 1281, 91624, 2670, 5037, 10906, 3351, 79095, 27327, 7204, 9644, 5757, 2934, 23152, 7145, 84886, 11345, 5797, 2170, 54780, 6173, 7529, 2308, 5195, 27436, 9568, 5150, 7533, 4300, 51248, 55636	91	7263	19235	1.57155	0.00818739	0.00818739	0.0475567
UP_TISSUE	Liver	11	32.3529	0.0014296	10449, 1593, 6387, 1281, 223, 146223, 3699, 5757, 9060, 730, 5037	32	2032	18201	3.07903	0.0783095	0.0399528	1.40806		GOTERM_BP_FAT	GO:0009725~response to hormone stimulus	6	9.83607	0.00343704	3351, 2308, 64397, 7124, 2099, 2170	39	367	13528	5.67093	0.923081	0.923081	5.10079		GOTERM_BP_FAT	GO:0007610~behavior	9	9.47368	0.00158293	3356, 3351, 6387, 81669, 6414, 146223, 3156, 55636, 5037	65	469	13528	3.99383	0.786261	0.786261	2.46371
UP_TISSUE	Colon carcinoma	4	11.7647	0.00338014	1281, 7529, 223, 1152	32	178	18201	12.7816	0.175513	0.0623058	3.30044		GOTERM_BP_FAT	GO:0051952~regulation of amine transport	3	4.91803	0.00384003	3356, 3351, 7124	39	33	13528	31.5338	0.943093	0.761447	5.68268		GOTERM_CC_FAT	GO:0044421~extracellular region part	14	14.7368	0.0019073	10516, 1281, 1282, 2934, 7124, 7474, 8076, 5037, 6387, 146223, 6414, 356, 50487, 1634	71	960	12782	2.62541	0.266022	0.266022	2.28365
UP_TISSUE	Eye	7	20.5882	0.00638335	6173, 55139, 78997, 1152, 27436, 55636, 5037	32	1009	18201	3.94596	0.305815	0.0872145	6.15033		GOTERM_BP_FAT	GO:0019932~second-messenger-mediated signaling	5	8.19672	0.00412266	3356, 3351, 2934, 7124, 5150	39	235	13528	7.38025	0.953936	0.64153	6.08877		SP_PIR_KEYWORDS	Secreted	18	18.9474	0.0019536	10516, 1281, 1282, 2934, 7124, 6423, 7474, 8076, 6387, 6414, 3699, 6038, 50487, 356, 6483, 1634, 51248, 730	91	1689	19235	2.25265	0.349629	0.193544	2.45852
GOTERM_CC_FAT	GO:0005615~extracellular space	6	17.6471	0.011207	6387, 1281, 146223, 356, 7474, 5037	27	685	12782	4.14663	0.676004	0.676004	11.7584		GOTERM_BP_FAT	GO:0009719~response to endogenous stimulus	6	9.83607	0.00522013	3351, 2308, 64397, 7124, 2099, 2170	39	405	13528	5.13884	0.979741	0.62273	7.65023		UP_TISSUE	Fetal brain cortex	6	6.31579	0.00369389	6173, 220988, 2670, 1152, 2170, 5037	90	210	18201	5.7781	0.314409	0.314409	4.03904
GOTERM_BP_FAT	GO:0003006~reproductive developmental process	4	11.7647	0.0120555	6387, 2288, 55636, 5037	26	262	13528	7.94363	0.996965	0.996965	15.9329		GOTERM_BP_FAT	GO:0050804~regulation of synaptic transmission	4	6.55738	0.00648405	3356, 3351, 7124, 7533	39	136	13528	10.2021	0.992143	0.62064	9.41847		GOTERM_BP_FAT	GO:0050804~regulation of synaptic transmission	5	5.26316	0.0038953	3356, 3351, 7124, 7533, 5037	65	136	13528	7.65158	0.977661	0.850539	5.96073
GOTERM_CC_FAT	GO:0005576~extracellular region	10	29.4118	0.0142248	6387, 1281, 146223, 3699, 356, 1520, 51248, 730, 7474, 5037	27	2010	12782	2.35526	0.761334	0.511466	14.702		GOTERM_BP_FAT	GO:0043405~regulation of MAP kinase activity	4	6.55738	0.00716235	3356, 51776, 3156, 7124	39	141	13528	9.84033	0.995276	0.59038	10.3543		UP_TISSUE	Liver	20	21.0526	0.00391499	1281, 223, 91624, 55689, 5757, 9060, 7145, 5037, 8076, 10449, 1593, 6387, 81669, 146223, 6414, 3699, 6483, 1634, 2170, 730	90	2032	18201	1.99049	0.329756	0.181316	4.27603
GOTERM_BP_FAT	GO:0001501~skeletal system development	4	11.7647	0.0203504	1281, 9060, 7474, 55636	26	319	13528	6.52423	0.999946	0.992656	25.4876		UP_TISSUE	Heart	7	11.4754	0.00800258	6450, 6414, 91624, 51776, 84935, 7145, 2170	58	561	18201	3.91564	0.46993	0.46993	8.16769		GOTERM_CC_FAT	GO:0005576~extracellular region	21	22.1053	0.00453374	10516, 1281, 1282, 2934, 7124, 6423, 7474, 5037, 8076, 6387, 146223, 6414, 3699, 6038, 50487, 356, 1520, 6483, 1634, 51248, 730	71	2010	12782	1.88089	0.521039	0.30793	5.35009
GOTERM_BP_FAT	GO:0007267~cell-cell signaling	5	14.7059	0.0230882	223, 356, 9568, 7474, 5037	26	600	13528	4.3359	0.999986	0.975811	28.4125		GOTERM_BP_FAT	GO:0051969~regulation of transmission of nerve impulse	4	6.55738	0.00803016	3356, 3351, 7124, 7533	39	147	13528	9.43869	0.997538	0.576028	11.5385		GOTERM_BP_FAT	GO:0051969~regulation of transmission of nerve impulse	5	5.26316	0.0051328	3356, 3351, 7124, 7533, 5037	65	147	13528	7.07902	0.993344	0.811892	7.78364
UP_TISSUE	Blood	5	14.7059	0.0254067	3699, 5757, 356, 2670, 55636	32	665	18201	4.27655	0.769359	0.254261	22.5154		GOTERM_BP_FAT	GO:0031644~regulation of neurological system process	4	6.55738	0.00895763	3356, 3351, 7124, 7533	39	153	13528	9.06854	0.998773	0.567398	12.7879		BIOCARTA	h_achPathway:Role of nicotinic acetylcholine receptors in the regulation of apoptosis	3	3.15789	0.00550484	1146, 356, 7533	13	14	1437	23.6868	0.265909	0.265909	5.30482
UP_TISSUE	Cerebellum	5	14.7059	0.0256538	5757, 1152, 51248, 9568, 55636	32	667	18201	4.26373	0.77267	0.218775	22.7099		GOTERM_BP_FAT	GO:0006928~cell motion	6	9.83607	0.0100849	81669, 6273, 3156, 7124, 5797, 7145	39	475	13528	4.38154	0.999475	0.567875	14.2842		SP_PIR_KEYWORDS	membrane protein	4	4.21053	0.00564495	3156, 7124, 730, 5037	91	77	19235	10.9804	0.712176	0.339749	6.95252
UP_TISSUE	Ovarian carcinoma	3	8.82353	0.026506	6173, 220988, 27436	32	149	18201	11.452	0.78373	0.196475	23.3774		UP_SEQ_FEATURE	domain:YEATS	2	3.27869	0.0118767	55689, 4300	58	4	19113	164.767	0.936705	0.936705	14.2112		GOTERM_BP_FAT	GO:0031644~regulation of neurological system process	5	5.26316	0.00590779	3356, 3351, 7124, 7533, 5037	65	153	13528	6.80141	0.996884	0.763738	8.90833
UP_TISSUE	Thymus	4	11.7647	0.0277953	6387, 5757, 2288, 54739	32	388	18201	5.86372	0.799466	0.181962	24.3774		INTERPRO	IPR005033:YEATS	2	3.27869	0.0119527	55689, 4300	51	4	16659	163.324	0.841147	0.841147	13.4187		GOTERM_BP_FAT	GO:0010033~response to organic substance	10	10.5263	0.00654922	3351, 1281, 2308, 356, 2934, 64397, 7124, 2099, 2170, 5037	65	721	13528	2.88659	0.998338	0.721958	9.82947
GOTERM_BP_FAT	GO:0006955~immune response	5	14.7059	0.0361505	6387, 356, 1520, 730, 29895	26	690	13528	3.77035	1	0.987723	40.955		SP_PIR_KEYWORDS	neurotransmitter receptor	3	4.91803	0.0124051	3356, 3351, 1146	58	57	19235	17.4546	0.86086	0.626985	13.9639		GOTERM_BP_FAT	GO:0009725~response to hormone stimulus	7	7.36842	0.00763686	3351, 2308, 64397, 7124, 2099, 2170, 5037	65	367	13528	3.96965	0.999428	0.711908	11.3715
SP_PIR_KEYWORDS	cytokine	3	8.82353	0.0363134	6387, 146223, 356	33	181	19235	9.66097	0.992137	0.992137	35.0365		GOTERM_BP_FAT	GO:0010033~response to organic substance	7	11.4754	0.0144039	3351, 2308, 2934, 64397, 7124, 2099, 2170	39	721	13528	3.36769	0.99998	0.660709	19.7982		GOTERM_BP_FAT	GO:0051952~regulation of amine transport	3	3.15789	0.0105857	3356, 3351, 7124	65	33	13528	18.9203	0.999968	0.772539	15.4289
SP_PIR_KEYWORDS	cytoplasm	11	32.3529	0.0390747	6173, 7529, 223, 151636, 2670, 51754, 1152, 27436, 2288, 54739, 5037	33	3332	19235	1.92427	0.994601	0.92652	37.1743		GOTERM_BP_FAT	GO:0051967~negative regulation of synaptic transmission, glutamatergic	2	3.27869	0.0195023	3356, 3351	39	7	13528	99.1062	1	0.736549	25.8803		GOTERM_CC_FAT	GO:0005615~extracellular space	10	10.5263	0.0120533	6387, 1281, 6414, 146223, 50487, 356, 2934, 7124, 7474, 5037	71	685	12782	2.62815	0.859773	0.48047	13.6479
GOTERM_BP_FAT	GO:0008633~activation of pro-apoptotic gene products	2	5.88235	0.0399075	7529, 356	26	22	13528	47.3007	1	0.979624	44.1642		UP_TISSUE	Placenta	18	29.5082	0.0198485	10516, 23216, 1282, 4200, 55689, 2308, 7124, 3476, 5195, 145407, 3351, 81669, 11329, 6038, 51421, 51776, 84925, 81887	58	3273	18201	1.72581	0.794807	0.547018	19.1524		GOTERM_BP_FAT	GO:0009719~response to endogenous stimulus	7	7.36842	0.0120553	3351, 2308, 64397, 7124, 2099, 2170, 5037	65	405	13528	3.59719	0.999993	0.771599	17.3854
GOTERM_CC_FAT	GO:0044421~extracellular region part	6	17.6471	0.0414805	6387, 1281, 146223, 356, 7474, 5037	27	960	12782	2.9588	0.985542	0.756389	37.5141		UP_SEQ_FEATURE	active site:Proton donor	4	6.55738	0.0201744	4200, 6038, 3156, 5150	58	194	19113	6.79453	0.990977	0.905009	23.0081		UP_TISSUE	Placenta	26	27.3684	0.012347	55689, 7124, 3476, 54739, 2288, 7474, 81669, 11329, 51421, 51776, 84925, 81887, 29895, 10516, 1281, 23216, 1282, 4200, 2308, 5195, 145407, 5037, 3351, 6038, 730, 55636	90	3273	18201	1.6065	0.718389	0.344535	12.9259
UP_TISSUE	Cajal-Retzius cell	3	8.82353	0.0417453	220988, 1152, 5037	32	191	18201	8.93374	0.912014	0.236669	34.4707		SP_PIR_KEYWORDS	disulfide bond	16	26.2295	0.0206971	10516, 1282, 1146, 2934, 7124, 6423, 8076, 3356, 3351, 81669, 6038, 50487, 6483, 1634, 5797, 7204	58	2924	19235	1.81471	0.963281	0.667624	22.2751		BIOCARTA	h_aktPathway:AKT Signaling Pathway	3	3.15789	0.0134634	2308, 356, 7533	13	22	1437	15.0734	0.5319	0.315821	12.5275
UP_TISSUE	Primary B-Cells	2	5.88235	0.0433824	5757, 220988	32	26	18201	43.7524	0.920184	0.22338	35.572		GOTERM_BP_FAT	GO:0007242~intracellular signaling cascade	9	14.7541	0.0212661	3356, 3351, 11329, 51776, 2934, 7124, 7533, 2099, 5150	39	1256	13528	2.48555	1	0.736713	27.8821		GOTERM_BP_FAT	GO:0060544~regulation of necroptosis	2	2.10526	0.0141268	356, 7124	65	3	13528	138.749	0.999999	0.785562	20.0714
GOTERM_MF_FAT	GO:0005125~cytokine activity	3	8.82353	0.0461845	6387, 146223, 356	24	195	12983	8.32244	0.993022	0.993022	41.119		SP_PIR_KEYWORDS	polymorphism	43	70.4918	0.0223865	55689, 1146, 84935, 2934, 64397, 7124, 3476, 23152, 7145, 2099, 6423, 8076, 3356, 11329, 84886, 6414, 51421, 50487, 51776, 139221, 63893, 3156, 11345, 5797, 2170, 81887, 54780, 6450, 23216, 1282, 91624, 4200, 5195, 5150, 145407, 199964, 3351, 6038, 6383, 27327, 1634, 7204, 9644	58	11550	19235	1.23467	0.972048	0.591112	23.8754		GOTERM_BP_FAT	GO:0060553~induction of necroptosis	2	2.10526	0.0141268	356, 7124	65	3	13528	138.749	0.999999	0.785562	20.0714
GOTERM_MF_FAT	GO:0051219~phosphoprotein binding	2	5.88235	0.0467921	7529, 2288	24	27	12983	40.071	0.993473	0.919211	41.5377		GOTERM_MF_FAT	GO:0008092~cytoskeletal protein binding	6	9.83607	0.0246998	91624, 6383, 2934, 11345, 7533, 7145	44	504	12983	3.51272	0.985399	0.985399	26.2739		GOTERM_BP_FAT	GO:0060555~induction of necroptosis by extracellular signals	2	2.10526	0.0141268	356, 7124	65	3	13528	138.749	0.999999	0.785562	20.0714
SP_PIR_KEYWORDS	brain	2	5.88235	0.0471719	223, 5037	33	29	19235	40.1985	0.998218	0.878763	43.0779		GOTERM_MF_FAT	GO:0047485~protein N-terminus binding	3	4.91803	0.0248947	1634, 5195, 2099	44	74	12983	11.9622	0.985884	0.88119	26.4533		GOTERM_BP_FAT	GO:0060545~positive regulation of necroptosis	2	2.10526	0.0141268	356, 7124	65	3	13528	138.749	0.999999	0.785562	20.0714
GOTERM_BP_FAT	GO:0007610~behavior	4	11.7647	0.0541321	6387, 146223, 55636, 5037	26	469	13528	4.43759	1	0.988129	54.9026		SP_PIR_KEYWORDS	Secreted	11	18.0328	0.0254039	10516, 6414, 1282, 6038, 50487, 2934, 6483, 7124, 1634, 6423, 8076	58	1689	19235	2.15987	0.982849	0.556534	26.6586		UP_SEQ_FEATURE	domain:YEATS	2	2.10526	0.0187042	55689, 4300	91	4	19113	105.016	0.998676	0.998676	22.7672
SP_PIR_KEYWORDS	Secreted	7	20.5882	0.0569721	6387, 1281, 3699, 356, 51248, 730, 7474	33	1689	19235	2.41572	0.99954	0.853554	49.5431		INTERPRO	IPR002231:5-Hydroxytryptamine receptor	2	3.27869	0.0266967	3356, 3351	51	9	16659	72.5882	0.984079	0.873821	27.6925		GOTERM_BP_FAT	GO:0010940~positive regulation of necrotic cell death	2	2.10526	0.0187919	356, 7124	65	4	13528	104.062	1	0.842408	25.8237
SP_PIR_KEYWORDS	methylation	3	8.82353	0.0610857	6173, 220988, 29895	33	242	19235	7.22577	0.999741	0.808222	52.0509		GOTERM_CC_FAT	GO:0030054~cell junction	6	9.83607	0.0290471	91624, 51421, 1146, 5797, 7145, 83604	44	518	12782	3.36486	0.969141	0.969141	28.6341		GOTERM_MF_FAT	GO:0043176~amine binding	4	4.21053	0.0191524	3356, 3351, 7529, 1146	68	110	12983	6.94278	0.988296	0.988296	21.9581
SP_PIR_KEYWORDS	acetylation	9	26.4706	0.0623482	6173, 10449, 1593, 7529, 223, 5757, 220988, 55588, 2288	33	2635	19235	1.99086	0.999783	0.75477	52.7974		GOTERM_MF_FAT	GO:0051378~serotonin binding	2	3.27869	0.0294253	3356, 3351	44	9	12983	65.5707	0.993575	0.814092	30.5115		GOTERM_BP_FAT	GO:0033043~regulation of organelle organization	5	5.26316	0.0193452	6387, 91624, 2934, 7124, 5037	65	217	13528	4.79546	1	0.822664	26.4796
GOTERM_CC_FAT	GO:0005739~mitochondrion	6	17.6471	0.0647454	10449, 1593, 51754, 1152, 54739, 5037	27	1087	12782	2.6131	0.998761	0.812394	52.4292		UP_SEQ_FEATURE	sequence variant	44	72.1311	0.0296487	55689, 1146, 84935, 2934, 64397, 7124, 3476, 23152, 7145, 2099, 6423, 8076, 3356, 11329, 84886, 6414, 51421, 50487, 51776, 139221, 63893, 3156, 11345, 5797, 2170, 81887, 54780, 10516, 6450, 23216, 1282, 91624, 4200, 5195, 5150, 145407, 199964, 3351, 6038, 6383, 27327, 1634, 7204, 9644	58	11992	19113	1.2091	0.999044	0.901478	32.0314		GOTERM_BP_FAT	GO:0008219~cell death	9	9.47368	0.0195358	3356, 7529, 356, 51776, 2934, 7124, 7204, 54739, 730	65	719	13528	2.60516	1	0.798375	26.7043
GOTERM_BP_FAT	GO:0009611~response to wounding	4	11.7647	0.0726557	1281, 9060, 730, 5037	26	530	13528	3.92685	1	0.994205	66.0185		GOTERM_BP_FAT	GO:0014059~regulation of dopamine secretion	2	3.27869	0.0304796	3356, 3351	39	11	13528	63.0676	1	0.830329	37.5432		INTERPRO	IPR005033:YEATS	2	2.10526	0.0195459	55689, 4300	83	4	16659	100.355	0.991239	0.991239	22.4918
GOTERM_BP_FAT	GO:0001568~blood vessel development	3	8.82353	0.0746219	6387, 1281, 55636	26	245	13528	6.37111	1	0.990282	67.0351		GOTERM_BP_FAT	GO:0032868~response to insulin stimulus	3	4.91803	0.0320035	2308, 64397, 2170	39	100	13528	10.4062	1	0.822873	39.0194		GOTERM_BP_FAT	GO:0016265~death	9	9.47368	0.0202765	3356, 7529, 356, 51776, 2934, 7124, 7204, 54739, 730	65	724	13528	2.58717	1	0.7845	27.5714
GOTERM_BP_FAT	GO:0001944~vasculature development	3	8.82353	0.0778103	6387, 1281, 55636	26	251	13528	6.21882	1	0.986462	68.6236		GOTERM_BP_FAT	GO:0043406~positive regulation of MAP kinase activity	3	4.91803	0.033187	3356, 51776, 7124	39	102	13528	10.2021	1	0.812927	40.1433		PIR_SUPERFAMILY	PIRSF001873:tumor necrosis factor, TNF alpha type	2	2.10526	0.0219949	356, 7124	42	4	7396	88.0476	0.699101	0.699101	19.5777
GOTERM_BP_FAT	GO:0010563~negative regulation of phosphorus metabolic process	2	5.88235	0.0851011	7529, 5037	26	48	13528	21.6795	1	0.985756	71.9923		UP_SEQ_FEATURE	disulfide bond	15	24.5902	0.0345221	10516, 1282, 1146, 2934, 7124, 6423, 3356, 3351, 81669, 6038, 50487, 6483, 1634, 5797, 7204	58	2819	19113	1.75346	0.999701	0.868517	36.283		GOTERM_BP_FAT	GO:0010939~regulation of necrotic cell death	2	2.10526	0.0234353	356, 7124	65	5	13528	83.2492	1	0.807919	31.1624
GOTERM_BP_FAT	GO:0045936~negative regulation of phosphate metabolic process	2	5.88235	0.0851011	7529, 5037	26	48	13528	21.6795	1	0.985756	71.9923		UP_SEQ_FEATURE	mutagenesis site	12	19.6721	0.0371859	3356, 11329, 4200, 50487, 2308, 51776, 27327, 7124, 5195, 2099, 7204, 9644	58	2045	19113	1.9337	0.999842	0.826356	38.502		GOTERM_BP_FAT	GO:0070265~necrotic cell death	2	2.10526	0.0234353	356, 7124	65	5	13528	83.2492	1	0.807919	31.1624
GOTERM_BP_FAT	GO:0007626~locomotory behavior	3	8.82353	0.0904244	6387, 146223, 55636	26	274	13528	5.6968	1	0.983731	74.236		GOTERM_CC_FAT	GO:0044421~extracellular region part	8	13.1148	0.039518	10516, 6414, 1282, 50487, 2934, 7124, 1634, 8076	44	960	12782	2.42083	0.991415	0.907346	36.9623		INTERPRO	IPR006053:Tumor necrosis factor alpha, beta and c	2	2.10526	0.0243731	356, 7124	83	5	16659	80.2843	0.99732	0.948233	27.2756
SP_PIR_KEYWORDS	liver	2	5.88235	0.0936998	1281, 223	33	59	19235	19.7586	0.999997	0.841373	68.2507		SP_PIR_KEYWORDS	transmembrane protein	6	9.83607	0.0411441	3356, 3351, 81669, 1146, 6383, 5797	58	642	19235	3.09942	0.998691	0.669246	39.7236		GOTERM_BP_FAT	GO:0006928~cell motion	7	7.36842	0.0244616	6387, 81669, 6273, 3156, 7124, 5797, 7145	65	475	13528	3.06708	1	0.799737	32.2928
GOTERM_BP_FAT	GO:0001775~cell activation	3	8.82353	0.0978106	6387, 1281, 55636	26	287	13528	5.43876	1	0.983429	77.0733		GOTERM_BP_FAT	GO:0007610~behavior	5	8.19672	0.0415842	3356, 3351, 81669, 6414, 3156	39	469	13528	3.69799	1	0.861609	47.5793		GOTERM_BP_FAT	GO:0019932~second-messenger-mediated signaling	5	5.26316	0.0250487	3356, 3351, 2934, 7124, 5150	65	235	13528	4.42815	1	0.78653	32.9316
GOTERM_MF_FAT	GO:0005198~structural molecule activity	4	11.7647	0.0995138	6173, 1281, 2670, 29895	24	634	12983	3.41299	0.999983	0.974491	69.0909		GOTERM_BP_FAT	GO:0016477~cell migration	4	6.55738	0.0419425	6273, 3156, 7124, 7145	39	276	13528	5.02713	1	0.847063	47.8765		GOTERM_MF_FAT	GO:0035259~glucocorticoid receptor binding	2	2.10526	0.0255419	7533, 2288	68	5	12983	76.3706	0.997397	0.948977	28.2306
														GOTERM_MF_FAT	GO:0004993~serotonin receptor activity	2	3.27869	0.0422301	3356, 3351	44	13	12983	45.3951	0.999319	0.838458	40.896		SP_PIR_KEYWORDS	proteoglycan	3	3.15789	0.0264687	3699, 6383, 1634	91	54	19235	11.743	0.997265	0.771311	28.9275
														SP_PIR_KEYWORDS	G protein-coupled receptor	3	4.91803	0.0464134	3356, 3351, 81669	58	116	19235	8.57684	0.999452	0.657919	43.5958		SP_PIR_KEYWORDS	extracellular matrix	5	5.26316	0.0265859	1281, 1282, 1634, 7474, 8076	91	241	19235	4.38534	0.997336	0.694441	29.0364
														SP_PIR_KEYWORDS	signal	16	26.2295	0.0480308	10516, 1282, 1146, 2934, 6423, 145407, 8076, 6414, 6038, 6383, 50487, 10186, 1634, 140606, 5797, 51299	58	3250	19235	1.63268	0.999581	0.621729	44.7377		SP_PIR_KEYWORDS	disulfide bond	22	23.1579	0.0271046	10516, 1281, 1282, 1146, 2934, 7124, 51754, 6423, 8076, 3356, 6387, 3351, 81669, 6038, 50487, 356, 1520, 6483, 1634, 5797, 730, 7204	91	2924	19235	1.59036	0.997631	0.634889	29.5162
														SP_PIR_KEYWORDS	chondroitin sulfate proteoglycan	2	3.27869	0.0492201	6383, 1634	58	17	19235	39.0162	0.999656	0.58773	45.5639		GOTERM_BP_FAT	GO:0043405~regulation of MAP kinase activity	4	4.21053	0.029102	3356, 51776, 3156, 7124	65	141	13528	5.9042	1	0.81587	37.1902
														SP_PIR_KEYWORDS	chromosomal rearrangement	4	6.55738	0.0498026	2308, 84925, 10186, 4300	58	279	19235	4.75467	0.999688	0.553873	45.9644		SP_PIR_KEYWORDS	neurotransmitter receptor	3	3.15789	0.0292563	3356, 3351, 1146	91	57	19235	11.1249	0.998545	0.606708	31.475
														UP_SEQ_FEATURE	signal peptide	16	26.2295	0.050385	10516, 1282, 1146, 2934, 6423, 145407, 8076, 6414, 6038, 6383, 50487, 10186, 1634, 140606, 5797, 51299	58	3250	19113	1.62232	0.999993	0.863359	48.483		GOTERM_CC_FAT	GO:0005578~proteinaceous extracellular matrix	6	6.31579	0.0307311	10516, 1281, 1282, 1634, 7474, 8076	71	320	12782	3.37553	0.993632	0.717516	31.456
														GOTERM_MF_FAT	GO:0043176~amine binding	3	4.91803	0.0512917	3356, 3351, 1146	44	110	12983	8.04731	0.999863	0.831312	47.3619		SP_PIR_KEYWORDS	transmembrane protein	8	8.42105	0.030819	1593, 3356, 3351, 81669, 1146, 356, 6383, 5797	91	642	19235	2.63394	0.998979	0.5772	32.866
														GOTERM_BP_FAT	GO:0050433~regulation of catecholamine secretion	2	3.27869	0.0520765	3356, 3351	39	19	13528	36.5128	1	0.890687	55.6589		SP_PIR_KEYWORDS	liver	3	3.15789	0.0311771	1281, 6414, 223	91	59	19235	10.7478	0.999059	0.538946	33.1811
														GOTERM_BP_FAT	GO:0051966~regulation of synaptic transmission, glutamatergic	2	3.27869	0.0520765	3356, 3351	39	19	13528	36.5128	1	0.890687	55.6589		SP_PIR_KEYWORDS	cytoplasm	24	25.2632	0.0312437	6173, 7529, 151636, 223, 91624, 2308, 2934, 2670, 3476, 51754, 27436, 7145, 54739, 2288, 5037, 5150, 11329, 51776, 27327, 140606, 1152, 2170, 7204, 9644	91	3332	19235	1.5225	0.999073	0.502584	33.2395
														GOTERM_BP_FAT	GO:0048870~cell motility	4	6.55738	0.0544874	6273, 3156, 7124, 7145	39	307	13528	4.5195	1	0.888852	57.3431		GOTERM_BP_FAT	GO:0007254~JNK cascade	3	3.15789	0.0317163	51776, 7124, 7474	65	59	13528	10.5825	1	0.825182	39.8011
														GOTERM_BP_FAT	GO:0051674~localization of cell	4	6.55738	0.0544874	6273, 3156, 7124, 7145	39	307	13528	4.5195	1	0.888852	57.3431		SP_PIR_KEYWORDS	polymorphism	64	67.3684	0.0324338	55139, 151636, 55689, 1146, 84935, 7124, 64397, 3476, 2099, 6423, 2288, 10449, 11329, 6414, 51421, 50487, 139221, 51776, 63893, 1520, 3156, 1152, 81887, 79583, 6450, 23216, 1281, 78997, 1282, 91624, 2670, 9060, 145407, 1593, 3351, 27327, 7204, 730, 9644, 2934, 23152, 7145, 54739, 8076, 3356, 84886, 3699, 11345, 5797, 2170, 54780, 223, 4200, 5195, 27436, 9568, 5150, 199964, 6038, 356, 6383, 1634, …	91	11550	19235	1.17125	0.999292	0.482853	34.276
														GOTERM_CC_FAT	GO:0044459~plasma membrane part	13	21.3115	0.0552008	91624, 1146, 7124, 5195, 2099, 7145, 83604, 3356, 3351, 81669, 51421, 6383, 5797	44	2203	12782	1.71425	0.99877	0.892843	47.7873		UP_SEQ_FEATURE	site:Interaction with phosphoserine on interacting protein	2	2.10526	0.0325049	7529, 7533	91	7	19113	60.0094	0.999991	0.996971	36.3735
														GOTERM_BP_FAT	GO:0044057~regulation of system process	4	6.55738	0.0553528	3356, 3351, 7124, 7533	39	309	13528	4.49025	1	0.880107	57.933		GOTERM_BP_FAT	GO:0051967~negative regulation of synaptic transmission, glutamatergic	2	2.10526	0.0326573	3356, 3351	65	7	13528	59.4637	1	0.817693	40.7158
														GOTERM_BP_FAT	GO:0050805~negative regulation of synaptic transmission	2	3.27869	0.0574021	3356, 3351	39	21	13528	33.0354	1	0.877199	59.2996		INTERPRO	IPR000308:14-3-3 protein	2	2.10526	0.0339572	7529, 7533	83	7	16659	57.346	0.999749	0.936947	35.9763
														GOTERM_BP_FAT	GO:0043271~negative regulation of ion transport	2	3.27869	0.0626986	3356, 7124	39	23	13528	30.1628	1	0.888383	62.6418		UP_SEQ_FEATURE	compositionally biased region:Gln-rich	4	4.21053	0.0344868	27327, 55588, 7145, 55636	91	151	19113	5.56379	0.999996	0.983529	38.1339
														BIOCARTA	h_achPathway:Role of nicotinic acetylcholine receptors in the regulation of apoptosis	2	3.27869	0.0663711	1146, 7533	8	14	1437	25.6607	0.944112	0.944112	47.0381		SMART	SM00101:14_3_3	2	2.10526	0.0349433	7529, 7533	47	7	9079	55.1915	0.900932	0.900932	30.4074
														GOTERM_BP_FAT	GO:0051970~negative regulation of transmission of nerve impulse	2	3.27869	0.0679661	3356, 3351	39	25	13528	27.7497	1	0.897705	65.71		GOTERM_BP_FAT	GO:0003006~reproductive developmental process	5	5.26316	0.03534	6387, 3156, 2288, 55636, 5037	65	262	13528	3.97181	1	0.826608	43.2524
														GOTERM_BP_FAT	GO:0051336~regulation of hydrolase activity	4	6.55738	0.0681591	3356, 23216, 11345, 7124	39	337	13528	4.11717	1	0.888232	65.8178		GOTERM_BP_FAT	GO:0031098~stress-activated protein kinase signaling pathway	3	3.15789	0.0357703	51776, 7124, 7474	65	63	13528	9.91062	1	0.815381	43.6498
														GOTERM_BP_FAT	GO:0043434~response to peptide hormone stimulus	3	4.91803	0.0693479	2308, 64397, 2170	39	154	13528	6.75724	1	0.882547	66.475		UP_TISSUE	Ovarian carcinoma	4	4.21053	0.036644	6173, 27327, 220988, 27436	90	149	18201	5.42908	0.977805	0.614021	34.0259
														SP_PIR_KEYWORDS	glycoprotein	19	31.1475	0.0712099	10516, 1282, 1146, 7124, 2099, 145407, 8076, 3356, 3351, 81669, 6414, 6383, 50487, 3156, 6483, 84925, 1634, 5797, 51299	58	4318	19235	1.45927	0.999991	0.653917	58.9379		GOTERM_BP_FAT	GO:0045471~response to ethanol	3	3.15789	0.0368137	3351, 2934, 5037	65	64	13528	9.75577	1	0.809975	44.6023
														GOTERM_BP_FAT	GO:0045859~regulation of protein kinase activity	4	6.55738	0.072049	3356, 51776, 3156, 7124	39	345	13528	4.0217	1	0.882654	67.9244		UP_SEQ_FEATURE	disulfide bond	21	22.1053	0.0369377	10516, 1281, 1282, 1146, 2934, 7124, 51754, 6423, 3356, 6387, 3351, 81669, 6038, 50487, 356, 1520, 6483, 1634, 5797, 730, 7204	91	2819	19113	1.56463	0.999998	0.963215	40.2484
														GOTERM_BP_FAT	GO:0031645~negative regulation of neurological system process	2	3.27869	0.0758133	3356, 3351	39	28	13528	24.7766	1	0.886441	69.847		UP_SEQ_FEATURE	zinc finger region:TRAF-type	2	2.10526	0.0370623	54739, 10906	91	8	19113	52.5082	0.999998	0.929435	40.3541
														GOTERM_BP_FAT	GO:0051241~negative regulation of multicellular organismal process	3	4.91803	0.077331	3356, 3351, 7124	39	164	13528	6.34522	1	0.882518	70.5913		UP_SEQ_FEATURE	sequence variant	66	69.4737	0.0376085	55139, 151636, 55689, 1146, 84935, 7124, 64397, 3476, 2099, 6423, 2288, 10449, 11329, 6414, 51421, 50487, 139221, 51776, 63893, 1520, 3156, 1152, 81887, 79583, 6450, 23216, 1281, 91624, 78997, 1282, 2670, 9060, 145407, 5037, 1593, 3351, 27327, 7204, 730, 9644, 2934, 23152, 7145, 54739, 8076, 3356, 84886, 3699, 11345, 5797, 2170, 54780, 10516, 223, 4200, 5195, 27436, 9568, 5150, 199964, 6038, 356,…	91	11992	19113	1.15595	0.999999	0.893811	40.8154
														GOTERM_BP_FAT	GO:0043549~regulation of kinase activity	4	6.55738	0.0780696	3356, 51776, 3156, 7124	39	357	13528	3.88652	1	0.87609	70.9473		PIR_SUPERFAMILY	PIRSF000868:14-3-3	2	2.10526	0.0381806	7529, 7533	42	7	7396	50.3129	0.877806	0.650437	31.7072
														SP_PIR_KEYWORDS	selenocysteine	2	3.27869	0.0797919	6414, 140606	58	28	19235	23.6884	0.999998	0.66542	63.2831		PIR_SUPERFAMILY	PIRSF000868:14-3-3 protein	2	2.10526	0.0381806	7529, 7533	42	7	7396	50.3129	0.877806	0.650437	31.7072
														GOTERM_BP_FAT	GO:0051338~regulation of transferase activity	4	6.55738	0.0859005	3356, 51776, 3156, 7124	39	372	13528	3.7298	1	0.892518	74.4817		GOTERM_BP_FAT	GO:0009611~response to wounding	7	7.36842	0.0388037	10516, 1281, 2934, 7124, 9060, 730, 5037	65	530	13528	2.7488	1	0.812876	46.3774
														SP_PIR_KEYWORDS	selenium	2	3.27869	0.0879606	6414, 140606	58	31	19235	21.396	1	0.673404	67.0233		UP_TISSUE	Epithelium	20	21.0526	0.0400915	6173, 55139, 91624, 55689, 5757, 64397, 5195, 23152, 27436, 7145, 6423, 2288, 5037, 10906, 81669, 79095, 51776, 81887, 7204, 55636	90	2567	18201	1.57564	0.984603	0.566001	36.609
														GOTERM_BP_FAT	GO:0051345~positive regulation of hydrolase activity	3	4.91803	0.0898202	3356, 11345, 7124	39	179	13528	5.81349	1	0.895832	76.0958		GOTERM_CC_FAT	GO:0031012~extracellular matrix	6	6.31579	0.040457	10516, 1281, 1282, 1634, 7474, 8076	71	345	12782	3.13092	0.998757	0.737646	39.3305
														GOTERM_CC_FAT	GO:0005578~proteinaceous extracellular matrix	4	6.55738	0.092248	10516, 1282, 1634, 8076	44	320	12782	3.63125	0.999989	0.942452	66.966		GOTERM_BP_FAT	GO:0007626~locomotory behavior	5	5.26316	0.0405978	6387, 81669, 6414, 146223, 55636	65	274	13528	3.79787	1	0.813993	47.9319
														GOTERM_MF_FAT	GO:0003779~actin binding	4	6.55738	0.0928813	91624, 2934, 7533, 7145	44	326	12983	3.62047	1	0.935799	69.5194		GOTERM_BP_FAT	GO:0016477~cell migration	5	5.26316	0.0415153	6387, 6273, 3156, 7124, 7145	65	276	13528	3.77035	1	0.808328	48.7106
														GOTERM_CC_FAT	GO:0005912~adherens junction	3	4.91803	0.0956036	91624, 5797, 7145	44	155	12782	5.62258	0.999993	0.90666	68.3369		UP_TISSUE	Thymus	6	6.31579	0.0416178	6387, 79095, 5757, 2288, 54739, 5150	90	388	18201	3.12732	0.98691	0.514534	37.7229
														UP_TISSUE	Epithelium	13	21.3115	0.0977723	91624, 55689, 64397, 5195, 23152, 7145, 6423, 10906, 81669, 79095, 51776, 81887, 7204	58	2567	18201	1.58922	0.999705	0.933423	66.4152		SP_PIR_KEYWORDS	signal	23	24.2105	0.0426554	10516, 1281, 1282, 1146, 2934, 6423, 9568, 7474, 145407, 8076, 6387, 6414, 3699, 6038, 50487, 6383, 1520, 10186, 1634, 140606, 5797, 51299, 730	91	3250	19235	1.49587	0.999932	0.550304	42.5869
														GOTERM_BP_FAT	GO:0008286~insulin receptor signaling pathway	2	3.27869	0.0989709	2308, 64397	39	37	13528	18.7498	1	0.911639	79.5006		INTERPRO	IPR002231:5-Hydroxytryptamine receptor	2	2.10526	0.0434483	3356, 3351	83	9	16659	44.6024	0.999977	0.930416	43.637
														UP_TISSUE	Skeletal muscle	5	8.19672	0.0989912	91624, 64397, 2170, 5150, 8076	58	562	18201	2.79191	0.999735	0.872386	66.8932		UP_SEQ_FEATURE	signal peptide	23	24.2105	0.0453312	10516, 1281, 1282, 1146, 2934, 6423, 9568, 7474, 145407, 8076, 6387, 6414, 3699, 6038, 50487, 6383, 1520, 10186, 1634, 140606, 5797, 51299, 730	91	3250	19113	1.48639	1	0.902331	46.993
																												GOTERM_MF_FAT	GO:0051378~serotonin binding	2	2.10526	0.0455118	3356, 3351	68	9	12983	42.4281	0.999978	0.971876	44.9636
																												UP_TISSUE	Tongue	6	6.31579	0.0455662	1146, 2934, 1634, 9060, 7474, 8076	90	398	18201	3.04874	0.991408	0.493164	40.5223
																												GOTERM_BP_FAT	GO:0001775~cell activation	5	5.26316	0.0467729	6387, 1281, 7124, 3476, 55636	65	287	13528	3.62584	1	0.833787	52.966
																												GOTERM_BP_FAT	GO:0014059~regulation of dopamine secretion	2	2.10526	0.0508449	3356, 3351	65	11	13528	37.8406	1	0.847784	56.032
																												UP_TISSUE	Plasma	5	5.26316	0.0516861	6414, 6038, 3699, 5797, 730	90	286	18201	3.53555	0.995542	0.491677	44.6357
																												GOTERM_BP_FAT	GO:0007268~synaptic transmission	5	5.26316	0.0523872	3356, 3351, 223, 9568, 5037	65	298	13528	3.492	1	0.846153	57.1437
																												SP_PIR_KEYWORDS	cytokine	4	4.21053	0.0531437	6387, 146223, 356, 7124	91	181	19235	4.67124	0.999994	0.603125	50.0988
																												GOTERM_BP_FAT	GO:0006959~humoral immune response	3	3.15789	0.0537947	81669, 7124, 730	65	79	13528	7.90341	1	0.843887	58.1351
																												GOTERM_BP_FAT	GO:0008354~germ cell migration	2	2.10526	0.0553389	6387, 3156	65	12	13528	34.6872	1	0.842495	59.1981
																												GOTERM_MF_FAT	GO:0048407~platelet-derived growth factor binding	2	2.10526	0.055345	1281, 1282	68	11	12983	34.7139	0.999998	0.962137	51.8061
																												GOTERM_MF_FAT	GO:0047485~protein N-terminus binding	3	3.15789	0.0558784	1634, 5195, 2099	68	74	12983	7.74026	0.999998	0.928996	52.1538
																												UP_TISSUE	Colon carcinoma	4	4.21053	0.0567474	1281, 7529, 223, 1152	90	178	18201	4.54457	0.997417	0.484236	47.84
																												UP_TISSUE	Heart	7	7.36842	0.056871	6450, 6414, 91624, 51776, 84935, 7145, 2170	90	561	18201	2.52341	0.997452	0.449668	47.9161
																												GOTERM_BP_FAT	GO:0051674~localization of cell	5	5.26316	0.0572448	6387, 6273, 3156, 7124, 7145	65	307	13528	3.38963	1	0.843097	60.4753
																												GOTERM_BP_FAT	GO:0048870~cell motility	5	5.26316	0.0572448	6387, 6273, 3156, 7124, 7145	65	307	13528	3.38963	1	0.843097	60.4753
																												UP_TISSUE	PNS	4	4.21053	0.0582931	6414, 5757, 27327, 730	90	180	18201	4.49407	0.997815	0.427035	48.7844
																												GOTERM_BP_FAT	GO:0044057~regulation of system process	5	5.26316	0.0583564	3356, 3351, 7124, 7533, 5037	65	309	13528	3.36769	1	0.839612	61.2028
																												SP_PIR_KEYWORDS	glycoprotein	28	29.4737	0.0588266	1146, 7124, 51754, 2099, 7474, 8076, 3356, 81669, 6414, 3699, 50487, 1520, 3156, 84925, 5797, 51299, 79583, 10516, 1281, 1282, 9568, 145407, 3351, 6383, 356, 6483, 1634, 730	91	4318	19235	1.37065	0.999998	0.614311	53.78
																												GOTERM_BP_FAT	GO:0031960~response to corticosteroid stimulus	3	3.15789	0.061229	3351, 7124, 5037	65	85	13528	7.34552	1	0.845085	63.0252
																												SP_PIR_KEYWORDS	acetylation	19	20	0.0612856	6173, 7529, 223, 4200, 5757, 5195, 3476, 55588, 2288, 10906, 1593, 10449, 81669, 11329, 84886, 220988, 11345, 7533, 2170	91	2635	19235	1.52414	0.999999	0.60449	55.2938
																												GOTERM_BP_FAT	GO:0042060~wound healing	4	4.21053	0.0617253	10516, 1281, 2934, 9060	65	191	13528	4.3586	1	0.838811	63.3318
																												GOTERM_BP_FAT	GO:0048545~response to steroid hormone stimulus	4	4.21053	0.0625005	3351, 7124, 2099, 5037	65	192	13528	4.3359	1	0.834044	63.8059
																												GOTERM_BP_FAT	GO:0007267~cell-cell signaling	7	7.36842	0.0636587	3356, 3351, 223, 356, 9568, 7474, 5037	65	600	13528	2.4281	1	0.831292	64.5036
																												UP_SEQ_FEATURE	active site:Proton donor	4	4.21053	0.063739	4200, 6038, 3156, 5150	91	194	19113	4.33058	1	0.944404	59.3897
																												GOTERM_CC_FAT	GO:0030054~cell junction	7	7.36842	0.06382	91624, 51421, 1146, 5797, 7145, 9568, 83604	71	518	12782	2.43281	0.999977	0.83146	54.9771
																												GOTERM_MF_FAT	GO:0004993~serotonin receptor activity	2	2.10526	0.0650784	3356, 3351	68	13	12983	29.3733	1	0.924192	57.7987
																												GOTERM_BP_FAT	GO:0007160~cell-matrix adhesion	3	3.15789	0.0663695	10516, 1281, 51754	65	89	13528	7.01538	1	0.835987	66.0878
																												SP_PIR_KEYWORDS	lipid-binding	3	3.15789	0.0678384	2099, 2170, 5037	91	91	19235	6.96836	1	0.619369	59.1077
																												BIOCARTA	h_HivnefPathway:HIV-I Nef: negative effector of Fas and TNF	3	3.15789	0.0695496	356, 2934, 7124	13	53	1437	6.25689	0.982347	0.73962	50.9244
																												GOTERM_BP_FAT	GO:0007242~intracellular signaling cascade	11	11.5789	0.0695982	3356, 3351, 11329, 7529, 51776, 2934, 7124, 7533, 2099, 7474, 5150	65	1256	13528	1.82273	1	0.84261	67.8881
																												GOTERM_BP_FAT	GO:0008203~cholesterol metabolic process	3	3.15789	0.0703166	10449, 1593, 3156	65	92	13528	6.78662	1	0.838122	68.2763
																												GOTERM_BP_FAT	GO:0008202~steroid metabolic process	4	4.21053	0.0705016	10449, 1593, 3156, 7533	65	202	13528	4.12125	1	0.831401	68.3756
																												GOTERM_BP_FAT	GO:0051046~regulation of secretion	4	4.21053	0.0705016	3356, 3351, 7124, 55636	65	202	13528	4.12125	1	0.831401	68.3756
																												GOTERM_MF_FAT	GO:0005201~extracellular matrix structural constituent	3	3.15789	0.0727259	1281, 1282, 8076	68	86	12983	6.66023	1	0.916333	62.0165
																												GOTERM_CC_FAT	GO:0048471~perinuclear region of cytoplasm	5	5.26316	0.0729749	7529, 356, 2934, 140606, 5797	71	288	12782	3.12549	0.999995	0.826858	60.0248
																												SP_PIR_KEYWORDS	chondroitin sulfate proteoglycan	2	2.10526	0.0766643	6383, 1634	91	17	19235	24.8675	1	0.643785	63.7716
																												GOTERM_BP_FAT	GO:0031589~cell-substrate adhesion	3	3.15789	0.0784341	10516, 1281, 51754	65	98	13528	6.37111	1	0.856356	72.3682
																												GOTERM_BP_FAT	GO:0019220~regulation of phosphate metabolic process	6	6.31579	0.0789915	3356, 7529, 51776, 3156, 7124, 5037	65	485	13528	2.57472	1	0.85166	72.6302
																												GOTERM_BP_FAT	GO:0051174~regulation of phosphorus metabolic process	6	6.31579	0.0789915	3356, 7529, 51776, 3156, 7124, 5037	65	485	13528	2.57472	1	0.85166	72.6302
																												GOTERM_MF_FAT	GO:0005125~cytokine activity	4	4.21053	0.0795859	6387, 146223, 356, 7124	68	195	12983	3.91644	1	0.907845	65.4657
																												INTERPRO	IPR006052:Tumor Necrosis Factor	2	2.10526	0.0805003	356, 7124	83	17	16659	23.613	1	0.982198	66.1513
																												GOTERM_MF_FAT	GO:0032403~protein complex binding	4	4.21053	0.0805363	10516, 3356, 1281, 7529	68	196	12983	3.89646	1	0.883021	65.9201
																												GOTERM_BP_FAT	GO:0032868~response to insulin stimulus	3	3.15789	0.081203	2308, 64397, 2170	65	100	13528	6.24369	1	0.853148	73.6469
																												GOTERM_BP_FAT	GO:0042493~response to drug	4	4.21053	0.0824399	3356, 5797, 2170, 5037	65	216	13528	3.85413	1	0.85111	74.2
																												GOTERM_BP_FAT	GO:0016125~sterol metabolic process	3	3.15789	0.0825988	10449, 1593, 3156	65	101	13528	6.18187	1	0.845255	74.2703
																												SMART	SM00207:TNF	2	2.10526	0.0827986	356, 7124	47	17	9079	22.7259	0.996367	0.93973	58.5579
																												GOTERM_BP_FAT	GO:0019226~transmission of nerve impulse	5	5.26316	0.083667	3356, 3351, 223, 9568, 5037	65	350	13528	2.97319	1	0.842775	74.7381
																												GOTERM_CC_FAT	GO:0044459~plasma membrane part	18	18.9474	0.0836703	91624, 1146, 7124, 5195, 2099, 7145, 9568, 83604, 5037, 3356, 3351, 81669, 51421, 356, 6383, 5797, 51248, 730	71	2203	12782	1.47095	0.999999	0.829569	65.2618
																												GOTERM_BP_FAT	GO:0043406~positive regulation of MAP kinase activity	3	3.15789	0.0840021	3356, 51776, 7124	65	102	13528	6.12127	1	0.837698	74.8831
																												GOTERM_BP_FAT	GO:0050817~coagulation	3	3.15789	0.0840021	10516, 1281, 9060	65	102	13528	6.12127	1	0.837698	74.8831
																												GOTERM_BP_FAT	GO:0007596~blood coagulation	3	3.15789	0.0840021	10516, 1281, 9060	65	102	13528	6.12127	1	0.837698	74.8831
																												GOTERM_BP_FAT	GO:0051966~regulation of synaptic transmission, glutamatergic	2	2.10526	0.086216	3356, 3351	65	19	13528	21.9077	1	0.839509	75.8222
																												GOTERM_BP_FAT	GO:0050433~regulation of catecholamine secretion	2	2.10526	0.086216	3356, 3351	65	19	13528	21.9077	1	0.839509	75.8222
																												GOTERM_BP_FAT	GO:0030198~extracellular matrix organization	3	3.15789	0.0868306	10516, 1281, 1634	65	104	13528	6.00355	1	0.835617	76.077
																												GOTERM_BP_FAT	GO:0070271~protein complex biogenesis	6	6.31579	0.0901851	6450, 7529, 2934, 5195, 2288, 5037	65	505	13528	2.47275	1	0.841363	77.424
																												GOTERM_BP_FAT	GO:0006461~protein complex assembly	6	6.31579	0.0901851	6450, 7529, 2934, 5195, 2288, 5037	65	505	13528	2.47275	1	0.841363	77.424
																												GOTERM_BP_FAT	GO:0051385~response to mineralocorticoid stimulus	2	2.10526	0.0905451	3351, 5037	65	20	13528	20.8123	1	0.83677	77.5642
																												GOTERM_BP_FAT	GO:0007599~hemostasis	3	3.15789	0.0925727	10516, 1281, 9060	65	108	13528	5.7812	1	0.8379	78.339
																												UP_TISSUE	Clones donated by RIKEN	2	2.10526	0.0934309	5797, 27436	90	20	18201	20.2233	0.999955	0.565582	66.4714
																												GOTERM_BP_FAT	GO:0043408~regulation of MAPKKK cascade	3	3.15789	0.0940253	51776, 7124, 5037	65	109	13528	5.72816	1	0.837106	78.8787
																												GOTERM_BP_FAT	GO:0050805~negative regulation of synaptic transmission	2	2.10526	0.0948541	3356, 3351	65	21	13528	19.8212	1	0.834296	79.1809
																												GOTERM_BP_FAT	GO:0007568~aging	3	3.15789	0.0954847	3356, 2934, 5037	65	110	13528	5.67608	1	0.830891	79.4081
																												GOTERM_BP_FAT	GO:0009628~response to abiotic stimulus	5	5.26316	0.0962482	1281, 51776, 3156, 7124, 5037	65	368	13528	2.82776	1	0.827984	79.6801
																												UP_SEQ_FEATURE	mutagenesis site	15	15.7895	0.0971597	4200, 2308, 7124, 5195, 2099, 5037, 3356, 11329, 356, 50487, 51776, 27327, 1152, 7204, 9644	91	2045	19113	1.54058	1	0.981429	75.3031
																												GOTERM_BP_FAT	GO:0008624~induction of apoptosis by extracellular signals	3	3.15789	0.0984231	356, 7124, 7204	65	112	13528	5.57473	1	0.829745	80.4366
																												GOTERM_BP_FAT	GO:0008633~activation of pro-apoptotic gene products	2	2.10526	0.0991429	7529, 356	65	22	13528	18.9203	1	0.826806	80.6811
