# Supplementary material for: Transcriptomics Comparison between Porcine Adipose and Bone Marrow Mesenchymal Stem Cells during In Vitro Osteogenic and Adipogenic Differentiation
Source: PLoS One. 2012 Mar 7;7(3):e32481. doi: 10.1371/journal.pone.0032481 (PMC3296722; doi:10.1371/journal.pone.0032481)
Supplement: File S9 — Functional analysis of DEG between BMSC and ASC during the whole differentiation considering an overall tissue effect with FDR ≤0.05. The excel file contains 14 sheets: “Sheet 1 DEG ASC vs BMSC FDR0.05” complete list of DEG; “Sheet 2 Funct chart all FDR0.05” functional chart analysis results from DAVID of DEG between ASC and BMSC; “Sheet 3 Funct Clust all FDR0.05” functional cluster analysis results from DAVID of DEG between ASC and BMSC; “Sheet 4 IPA func all FDR0.05” functional analysis results from Ingenuity Pathway Analysis of DEG between ASC and BMSC; “Sheet 5 Effect func all FDR0.05” effect on function analysis of functions significantly enriched in Ingenuity Pathway Analysis of DEG between ASC and BMSC; “Sheet 6 IPA path all FDR0.05” pathways analysis in Ingenuity Pathway Analysis of DEG between ASC and BMSC; “Sheet 7 Funct chart DEG>ASC” functional chart analysis results from DAVID of DEG more expressed in ASC vs. BMSC; “Sheet 8 Funct cluster DEG>ASC” functional cluster analysis results from DAVID of DEG more expressed in ASC vs. BMSC; “Sheet 9 IPA Func DEG>ASC vs BMSC” functional analysis results from Ingenuity Pathway Analysis of DEG more expressed in ASC vs. BMSC; “Sheet 10 Effect funct DEG>ASC” effect on function analysis of functions significantly enriched in Ingenuity Pathway Analysis of DEG more expressed in ASC vs. BMSC; “Sheet 11 IPA Path DEG>ASC vs BMSC” pathways analysis results from Ingenuity Pathway Analysis of DEG more expressed in ASC vs. BMSC; “Sheet 12 Funct chart DEG>BMSC” functional chart analysis results from DAVID of DEG more expressed in BMSC vs. ASC; “Sheet 13 Funct cluster DEG>BMSC” functional cluster analysis results from DAVID of DEG more expressed in BMSC vs. ASC; “Sheet 14 IPA Path DEG>BMSCvASC” functional analysis results from Ingenuity Pathway Analysis of DEG more expressed in BMSC vs. ASC. (XLSX) [file pone.0032481.s014.xlsx]

## Sheet: Sheet 1 DEG ASC vs BMSC FDR0.05
Oligo ID	lsmdiffNorm	SEM	Pvalue	Sheffe	BMSC/ASC*	FDR	GeneID	Gene Symbol				Legend
SS00000003	0.605007	0.422912	0.164933	0.999405	1.52099	0.00146964	1281	COL3A1
SS00000069	0.374686	0.29359	0.212746	0.999836	1.29656	0.0340568	6421	SFPQ
SS00000084	-0.897019	0.448926	0.0558648	0.985487	0.536995	0.00205051	10186	LHFP	Threshold	Comparison	Total DEG	Term	Description
SS00000113	0.140169	0.319427	0.664288	1	1.10203	0.028377	57162	PELI1	FDR = 0.05	ASC vs. BMSC	310	lsmdiffNorm	Least square mean of the differeneces after lowess normalization
SS00000136	-0.462101	0.369463	0.221761	0.999869	0.725928	0.0019017	10516	FBLN5		BMSC vs. ASC	269	SEM	Standard error of the mean
SS00000147	-0.147053	0.417137	0.727179	1	0.903093	0.000790402	4200	ME2				Fold change*	Fold change of BMSC (>1, larger expression in BMSC vs ASC) vs ASC (<1 larger expression in ASC)
SS00000148	-0.0587021	0.324701	0.857884	1	0.960128	0.00859179	5576	PRKAR2A	*the ratios are of 0dd and should be			Sheffe	Post-hoc correction (not used for final analysis because excessively stringent)
SS00000154	-0.456914	0.373642	0.231948	0.999898	0.728543	0.030771	4122	MAN2A2	considered only indicative; however, genes			Fold change	Fold difference between BMSC and ASC after backtransformation of log2 LSMdiff; 1 indicate no change
SS00000169	-0.916209	0.452103	0.0526903	0.983608	0.5299	0.00685608	23452	ANGPTL2	higher in one cell at 0dd resulted higher in the			Correct Fold Change	As fold chenge but expressed orthodoxaly where 1/-1-fold denote 100% higher/lower in BMSC vs. ASC
SS00000194	-0.851549	0.247355	0.00189257	0.553301	0.554189	0.00750478	220323	OAF	whole time course			FDR	Benjamini-Hochberg false discovery rate P-value corrected for the overall tissue effect
SS00000238	0.309508	0.177864	0.0932231	0.995903	1.23928	0.0480584	55599	RNPC3				GeneID	Entrez Gene ID for all expect for the one without Entrez Gene ID used Unigene
SS00000260	0.739234	0.413041	0.0847193	0.994648	1.66929	0.014051	28951	TRIB2
SS00000264	-0.251722	0.284381	0.383887	0.999998	0.839893	0.00859179	54780	NSMCE4A
SS00000287	0.684594	0.358624	0.066951	0.990308	1.60725	0.0378985	11320	MGAT4A			* the expression ratios were highlighted as follow
SS00000290	0.258375	0.243396	0.297847	0.99998	1.19613	0.020915	201501	ZBTB7C			Expression ratio
SS00000339	-0.243519	0.337871	0.477261	1	0.844683	0.0423744	7094	TLN1		Higher BMSC →	8
SS00000394	-0.614006	0.243681	0.0179669	0.912251	0.65338	0.0350765	6483	ST3GAL2			5
SS00000402	-0.406614	0.145269	0.00934644	0.830597	0.754392	0.00185732	23530	NNT			2
SS00000437	-0.507735	0.394358	0.208848	0.999819	0.703326	0.000604343	22978	NT5C2			1
SS00000457	-0.58176	0.251497	0.0285676	0.952374	0.668148	0.00240746	5627	PROS1		Higher ← ASC	0.5
SS00000467	0.404131	0.303021	0.193453	0.999734	1.32329	0.0342809	51084	CRYL1			0.2
SS00000477	-0.412648	0.147142	0.00922701	0.828721	0.751243	0.0302923	3906	LALBA			0.125
SS00000499	-0.0220259	0.427453	0.959284	1	0.984849	0.0333747	11034	DSTN
SS00000509	-0.221176	0.628123	0.72748	1	0.857866	0.0178836	3371	TNC			Denote DEG with a post-hoc P<0.001
SS00000523	0.897587	0.302657	0.00624877	0.767803	1.86295	0.0107023	6146	RPL22
SS00000573	-0.291418	0.242802	0.240872	0.999915	0.817098	0.0375505	6447	SCG5
SS00000582	0.438065	0.213657	0.0501569	0.981893	1.35479	0.030771	440926	LOC440926
SS00000583	-0.926612	0.500537	0.0751038	0.99267	0.526092	0.0197833	7171	TPM4
SS00000610	-1.45708	0.356841	0.000354934	0.281818	0.364229	0.00551297	5742	PTGS1
SS00000615	0.292117	0.249127	0.251214	0.999937	1.22444	0.0336801	5720	PSME1
SS00000619	-0.16829	0.225695	0.462321	1	0.889897	0.0170219	4121	MAN1A1
SS00000621	-0.385446	0.319247	0.237764	0.999912	0.765542	0.0318309	1512	CTSH
SS00000631	0.424459	0.193282	0.0372052	0.967742	1.34207	0.0336801	Ssc.141	PC1/3
SS00000645	0.668568	0.278208	0.0233949	0.936945	1.58949	0.00477677	10043	TOM1
SS00000675	1.44245	0.385967	0.00088317	0.41878	2.71781	0.00205051	7422	VEGFA
SS00000694	0.71404	0.641836	0.275732	0.999965	1.64039	0.0301966	2697	GJA1
SS00000699	0.706036	0.195961	0.00125238	0.478816	1.63132	0.0151479	8801	SUCLG2
SS00000729	0.0481976	0.180805	0.791824	1	1.03397	0.0178836	1431	CS
SS00000740	-1.28935	0.47793	0.0120931	0.863072	0.409135	0.00551297	2627	GATA6
SS00000741	0.176959	0.465267	0.70667	1	1.1305	0.0497951	27232	GNMT
SS00000745	0.20414	0.226631	0.375681	0.999997	1.152	0.0132956	51228	GLTP
SS00000793	-0.604521	0.226714	0.0130088	0.872538	0.65769	0.0368615	91543	RSAD2
SS00000812	0.26838	0.295452	0.371719	0.999997	1.20445	0.0320475	6342	SCP2
SS00000855	-0.880042	0.490034	0.0837138	0.994473	0.543352	0.00971689	7414	VCL
SS00000875	0.24917	0.425357	0.562881	1	1.18852	0.0283331	5019	OXCT1
SS00000889	0.234622	0.221841	0.299601	0.999981	1.1766	0.0311401	4638	MYLK
SS00000940	1.1348	0.48495	0.0269231	0.948083	2.19589	0.0351238	1800	DPEP1
SS00000947	-0.977289	0.243661	0.000430037	0.307951	0.507933	0.00846745	2308	FOXO1
SS00000949	-0.222845	0.23457	0.350533	0.999995	0.856874	0.00551297	8803	SUCLA2
SS00000975	0.509832	0.263647	0.0636881	0.989119	1.42388	0.00205051	5236	PGM1
SS00000983	-0.994269	0.396221	0.0183962	0.91466	0.50199	0.0132302	2934	GSN
SS00001006	-0.471088	0.185166	0.0169884	0.906378	0.721421	0.00893859	3716	JAK1
SS00001016	3.01601	0.461018	5.13947e-07	0.00432546	8.08927	0.00071011	6696	SPP1
SS00001039	0.995988	0.383771	0.0150983	0.893294	1.99445	0.0174956	9588	PRDX6
SS00001043	-0.831982	0.410785	0.0532118	0.983439	0.561757	0.020915	3356	HTR2A
SS00001044	-0.666427	0.304702	0.0375702	0.969163	0.630065	0.00279655	2170	FABP3
SS00001127	-1.40749	0.441205	0.0035874	0.670899	0.376968	0.0187713	3351	HTR1B
SS00001171	-0.119344	0.231306	0.610084	1	0.920606	0.015691	7124	TNF
SS00001173	0.415944	0.169304	0.0207323	0.926255	1.33417	0.0343165	3480	IGF1R
SS00001201	-0.770915	0.259704	0.00620705	0.766694	0.586046	0.00643753	7094	TLN1
SS00001242	-1.07235	0.717984	0.146888	0.999112	0.475545	0.00319354	59	ACTA2
SS00001254	0.531407	0.132498	0.000430249	0.30802	1.44534	0.00888089	5757	PTMA
SS00001261	-0.2766	0.260754	0.298191	0.99998	0.825534	0.0478549	340348	TSPAN33
SS00001263	-1.46382	0.379619	0.000646925	0.368481	0.362531	0.020694	2006	ELN
SS00001290	0.351077	0.194064	0.0815877	0.99408	1.27551	0.0335603	1915	EEF1A1
SS00001319	0.471394	0.207256	0.0311002	0.958106	1.38645	0.0148083	6125	RPL5
SS00001351	-0.410531	0.177092	0.0282549	0.951595	0.752346	0.0308311	10169	SERF2
SS00001379	0.178251	0.248467	0.479286	1	1.13151	0.0431521	6233	RPS27A
SS00001381	-0.405092	0.241813	0.105435	0.997166	0.755188	0.0396525	10971	YWHAQ
SS00001410	-0.502059	0.289622	0.0944149	0.99605	0.706098	0.0463053	3399	ID3
SS00001435	0.762288	0.159267	5.41025e-05	0.103939	1.69618	0.000819302	223	ALDH9A1
SS00001442	-0.371456	0.228251	0.115268	0.997872	0.773002	0.0168818	9215	LARGE
SS00001473	0.35092	0.248095	0.168656	0.999499	1.27537	0.0184487	9045	RPL14
SS00001533	-0.348171	0.169802	0.0501431	0.981883	0.785579	0.0359295	51699	VPS29
SS00001541	-0.394658	0.162099	0.0217936	0.930797	0.76067	0.030771	5866	RAB3IL1
SS00001563	-0.309597	0.400288	0.445984	1	0.806867	0.00695933	57326	PBXIP1
SS00001571	0.349931	0.230429	0.140485	0.998945	1.2745	0.0368384	2975	GTF3C1
SS00001573	0.0819495	0.484829	0.867135	1	1.05845	0.00570169	4881	NPR1
SS00001596	0.509089	0.246094	0.0482756	0.980476	1.42315	0.00650283	6210	RPS15A
SS00001617	0.514286	0.171981	0.00588283	0.757749	1.42829	0.00868479	26284	ERAL1
SS00001637	0.82459	0.20455	0.000407454	0.300453	1.77103	0.00683387	79814	AGMAT
SS00001679	-0.930735	0.353371	0.0138027	0.8827	0.524591	0.0329675	9260	PDLIM7
SS00001690	0.240162	0.235324	0.31652	0.999987	1.18113	0.00685608	7102	TSPAN7
SS00001712	-0.856936	0.327595	0.0143943	0.887724	0.552124	0.0258836	79095	C9orf16
SS00001722	-0.457139	0.598245	0.451415	1	0.728429	0.00402194	55679	LIMS2
SS00001794	-0.364197	0.193184	0.0702037	0.991343	0.776901	0.0106604	1410	CRYAB
SS00001812	0.458911	0.16697	0.0105419	0.847687	1.3745	0.00942911	1652	DDT
SS00001837	-1.60408	0.435424	0.00101478	0.442247	0.328944	0.0123859	51421	AMOTL2
SS00001840	0.653389	0.284057	0.0293944	0.954353	1.57286	0.0190059	10449	ACAA2
SS00001854	1.36954	0.490054	0.0094445	0.832112	2.58387	0.00413188	7407	VARS
SS00001864	-0.78938	0.254582	0.00448244	0.71084	0.578593	0.030771	5742	PTGS1
SS00001884	0.510786	0.243306	0.0452695	0.977916	1.42483	0.00871462	51660	BRP44L
SS00001914	-1.64233	0.369487	0.000135257	0.173636	0.320338	0.000559268	25996	REXO2
SS00001950	1.1553	0.338824	0.00205859	0.568754	2.2273	0.0156589	10144	FAM13A1
SS00001962	-0.402639	0.464332	0.393509	0.999998	0.756473	0.00942911	2202	EFEMP1
SS00001969	0.260335	0.178502	0.156253	0.999308	1.19776	0.0183523	51530	ZC3HC1
SS00002039	-1.07042	0.394928	0.011535	0.859899	0.476181	0.0314918	63941	APBA2BP
SS00002059	-3.76902	0.715819	1.49402e-05	0.0469763	0.0733519	0.0209609	2199	FBLN2
SS00002072	0.247975	0.239357	0.30939	0.999985	1.18754	0.0336117	6154	RPL26
SS00002114	0.80435	0.288356	0.00956307	0.833916	1.74636	0.0110469	23157	SEPT6
SS00002151	1.15927	0.227345	2.33326e-05	0.062401	2.23345	0.0244588	55715	DOK4
SS00002153	0.327774	0.10851	0.00546126	0.745166	1.25508	0.0388929	55851	PSENEN
SS00002164	0.186672	0.340947	0.588525	1	1.13814	0.0250321	2184	FAH
SS00002171	-0.0535931	0.232097	0.819127	1	0.963534	0.00167167	2791	GNG11
SS00002272	0.538749	0.136916	0.000525656	0.336894	1.45271	0.0299769	2941	GSTA4
SS00002357	-0.600024	0.34899	0.0970031	0.996351	0.659743	0.00523424	11343	MGLL
SS00002394	1.90583	0.631144	0.00547517	0.7456	3.74725	0.0251067	3075	CFH
SS00002422	-1.14673	0.446866	0.0161486	0.900873	0.451646	0.0363346	54751	FBLIM1
SS00002425	-1.15687	0.259658	0.000131517	0.171055	0.448484	0.020915	63893	UBE2O
SS00002453	0.53132	0.492564	0.290273	0.999976	1.44525	0.0131356	715	C1R
SS00002501	-0.993784	0.205046	4.59922e-05	0.0944462	0.502159	0.011936	10865	ARID5A
SS00002520	-0.410329	0.132876	0.00462503	0.716361	0.752452	0.00342349	2739	GLO1
SS00002526	-0.589305	0.180603	0.00298725	0.637431	0.664663	0.0404276	9909	DENND4B
SS00002563	0.110918	0.250147	0.661002	1	1.07991	0.0389473	80162	ATHL1
SS00002570	0.569052	0.162509	0.00162653	0.525649	1.48355	0.0384546	57396	CLK4
SS00002581	0.746737	0.236343	0.00398191	0.684436	1.67799	0.0480584	55636	CHD7
SS00002634	0.0486251	0.195585	0.805613	1	1.03428	0.0115788	55588	MED29
SS00002637	-1.12231	0.493154	0.0310105	0.957919	0.459359	0.00741924	115557	GEFT
SS00002644	0.529343	0.201542	0.014043	0.884781	1.44327	0.0130759	5789	PTPRD
SS00002646	-0.417979	0.20155	0.0477597	0.980064	0.748472	0.041385	11264	PXMP4
SS00002692	-0.994929	0.408336	0.0217019	0.930421	0.50176	0.00155603	800	CALD1
SS00002703	-0.363711	0.208232	0.0920654	0.995753	0.777163	0.00599032	54587	MXRA8
SS00002769	-0.919333	0.331273	0.0098941	0.838788	0.528753	0.00552119	171024	SYNPO2
SS00002773	-0.253447	0.245133	0.310348	0.999985	0.838889	0.0117655	22880	MORC2
SS00002775	0.528556	0.298547	0.0879478	0.99517	1.44248	0.034124	64798	DEPDC6
SS00002819	-1.3177	0.317373	0.00029579	0.25842	0.401175	0.0119401	7508	XPC
SS00002851	-0.273534	0.227748	0.240168	0.999917	0.827291	0.044259	392	ARHGAP1
SS00002965	0.424239	0.263724	0.119326	0.998105	1.34186	0.0263049	9647	PPM1F
SS00002969	0.584636	0.369837	0.12557	0.998411	1.49966	0.0398209	9435	CHST2
SS00002976	-0.251233	0.290448	0.394668	0.999998	0.840178	0.0137551	2632	GBE1
SS00002984	-0.716782	0.21758	0.00275995	0.622858	0.608453	0.00888089	22800	RRAS2
SS00003013	-0.477685	0.298357	0.121002	0.998193	0.718129	0.0318309	51703	ACSL5
SS00003078	-0.867066	0.169166	2.17387e-05	0.0596865	0.548261	0.0147955	3281	HSBP1
SS00003100	-0.669765	0.383878	0.0924055	0.995798	0.628609	0.0222041	28232	SLCO3A1
SS00003204	0.645465	0.414324	0.130908	0.99863	1.56424	0.00494116	8869	ST3GAL5
SS00003213	-0.257891	0.244856	0.301569	0.999982	0.83631	0.046453	5819	PVRL2
SS00003229	0.706868	0.279654	0.0176432	0.910368	1.63226	0.0276764	5164	PDK2
SS00003241	-0.436926	0.439514	0.328994	0.999991	0.738707	0.0314918	2882	GPX7
SS00003254	0.306182	0.246887	0.225583	0.999881	1.23643	0.0412808	9940	DLEC1
SS00003285	-0.142791	0.228683	0.537603	1	0.905765	0.0213958	94101	ORMDL1
SS00003305	-0.311888	0.270851	0.259617	0.999948	0.805587	0.000790402	908	CCT6A
SS00003385	1.44279	0.43911	0.00282073	0.626874	2.71846	0.00817673	2335	FN1
SS00003386	0.430599	0.180711	0.0244822	0.940698	1.34779	0.0181812	57623	ZFAT1
SS00003439	0.089443	0.25725	0.73077	1	1.06396	0.0324891	30011	SH3KBP1
SS00003440	0.195155	0.345244	0.576559	1	1.14485	0.00123841	70	ACTC1
SS00003507	-0.80553	0.326356	0.0202007	0.923822	0.572152	0.021983	9645	MICAL2
SS00003529	-0.487099	0.314978	0.133638	0.998729	0.713458	0.0138691	2280	FKBP1A
SS00003569	1.23712	0.368648	0.0023615	0.594075	2.35728	0.0388929	23263	MCF2L
SS00003575	0.427908	0.303223	0.169605	0.999511	1.34528	0.0185463	1307	COL16A1
SS00003632	0.345287	0.246969	0.173463	0.999558	1.2704	0.0239734	113246	C12orf57
SS00003639	-1.08525	0.447391	0.0222369	0.932579	0.47131	0.0455978	23089	PEG10
SS00003647	-0.623774	0.417136	0.146415	0.999101	0.648971	0.0289375	5269	SERPINB6
SS00003663	-0.490172	0.516613	0.351129	0.999995	0.71194	0.00551297	55118	CRTAC1
SS00003668	-1.19367	0.464724	0.0160601	0.900266	0.43719	0.00102986	5740	PTGIS
SS00003678	0.582447	0.28863	0.0536319	0.984195	1.49739	0.000604343	27436	EML4
SS00003731	-0.594692	0.219255	0.011483	0.859299	0.662186	0.00685608	57617	VPS18
SS00003733	0.491299	0.628122	0.44092	0.999999	1.40571	0.00046158	3699	ITIH3
SS00003768	0.464261	0.231805	0.0553324	0.985191	1.37961	0.0398209	6385	SDC4
SS00003774	1.45771	0.340305	0.000208266	0.217301	2.74671	0.0314918	4522	MTHFD1
SS00003859	-0.421924	0.226179	0.0730215	0.992138	0.746429	0.0170641	64397	ZFP106
SS00003887	1.55072	0.403501	0.000669183	0.373782	2.92963	0.000790402	1520	CTSS
SS00003984	0.191867	0.158731	0.237238	0.999911	1.14224	0.00971689	2264	FGFR4
SS00003994	-0.321432	0.378838	0.403638	0.999999	0.800275	0.0089127	5797	PTPRM
SS00004062	1.15979	0.350272	0.00264519	0.615024	2.23425	0.049178	50855	PARD6A
SS00004074	0.72392	0.378818	0.0666761	0.990214	1.65166	0.0385526	30011	SH3KBP1
SS00004075	-0.735769	0.31272	0.0261725	0.945951	0.600498	0.0235282	23345	SYNE1
SS00004086	0.559889	0.235322	0.0246776	0.94134	1.47416	0.0282824	9144	SYNGR2
SS00004096	-0.0483463	0.280841	0.864605	1	0.967044	0.00501581	5216	PFN1
SS00004099	1.59616	0.495002	0.00329056	0.655162	3.02337	0.0368615	3856	KRT8
SS00004113	0.0474495	0.221005	0.831616	1	1.03344	0.0397189	115817	DHRS1
SS00004123	0.427228	0.185239	0.0290003	0.953423	1.34465	0.043051	53635	PTOV1
SS00004157	-0.217859	0.432484	0.61853	1	0.85984	0.0170219	8611	PPAP2A
SS00004170	0.473317	0.217451	0.0384231	0.970326	1.3883	0.0327125	Ssc.57128	N/A
SS00004179	0.394965	0.208929	0.0694796	0.991125	1.31491	0.0500078	4706	NDUFAB1
SS00004208	0.263933	0.171393	0.135216	0.998783	1.20075	0.011734	6224	RPS20
SS00004280	-0.165596	0.349993	0.639916	1	0.89156	0.0236865	10398	MYL9
SS00004290	0.989538	0.331687	0.00598482	0.760627	1.98555	0.0300159	1933	EEF1B2
SS00004300	0.521079	0.245866	0.0434012	0.976114	1.43503	0.0197833	6167	RPL37
SS00004342	-0.267949	0.187663	0.164808	0.999447	0.830499	0.0266395	22937	SCAP
SS00004358	0.915621	0.498662	0.0773701	0.993203	1.88638	0.0459606	1999	ELF3
SS00004405	0.567145	0.291585	0.0622527	0.988542	1.48159	0.0354991	3181	HNRNPA2B1
SS00004433	0.57869	0.179146	0.00324354	0.65253	1.49349	0.0314918	10576	CCT2
SS00004511	0.355905	0.167633	0.0430579	0.975763	1.27979	0.00173231	10961	ERP29
SS00004683	-0.338556	0.292351	0.256987	0.999945	0.790833	0.00552119	80777	CYB5B
SS00004698	-0.0558456	0.283319	0.845333	1	0.96203	0.0184642	2245	FGD1
SS00004731	1.52715	0.348663	0.000160925	0.190317	2.88215	0.0128107	26355	C3orf28
SS00004736	0.473778	0.185743	0.0167337	0.904757	1.38874	0.049178	7979	SHFM1
SS00004752	-0.255772	0.182818	0.17318	0.999555	0.837539	0.0395766	50487	PLA2G3
SS00004806	0.0698648	0.202281	0.732481	1	1.04962	0.0141651	9060	PAPSS2
SS00004822	-1.353	0.583128	0.0281271	0.951272	0.391478	0.00146964	1634	DCN
SS00004830	-0.566743	0.239371	0.0253241	0.943397	0.675139	0.0159645	9391	CIAO1
SS00004846	0.601341	0.248235	0.0224011	0.933223	1.51713	0.0342935	6338	SCNN1B
SS00004859	0.955125	0.38522	0.0196952	0.921402	1.93875	0.00152942	5264	PHYH
SS00004902	0.0135398	0.195042	0.945167	1	1.00943	0.0336117	1434	CSE1L
SS00004903	-0.0903633	0.277298	0.747035	1	0.939286	0.00551297	217	ALDH2
SS00004915	-0.114063	0.225395	0.616924	1	0.923983	0.0120488	55139	ANKZF1
SS00004949	-1.81985	0.404784	0.000117997	0.161353	0.283251	0.0123808	81887	LAS1L
SS00004955	0.178332	0.281276	0.531409	1	1.13157	0.049551	10799	RPP40
SS00004980	-0.812421	0.165884	4.01126e-05	0.0870354	0.569425	0.00342349	11345	GABARAPL2
SS00004983	-0.693401	0.39721	0.0922382	0.995776	0.618394	0.00873535	2316	FLNA
SS00005010	0.0827674	0.154537	0.596632	1	1.05905	0.020694	79064	MGC3196
SS00005017	0.519262	0.233753	0.0348983	0.965119	1.43322	0.0373204	6390	SDHB
SS00005024	-0.244372	0.342252	0.481346	1	0.844183	0.00873535	3985	LIMK2
SS00005031	0.630318	0.246363	0.0164367	0.902814	1.54791	0.00319354	51073	MRPL4
SS00005036	-1.44223	0.597185	0.0227777	0.934669	0.367999	0.00953798	22984	PDCD11
SS00005068	-0.587835	0.287012	0.0503867	0.982057	0.66534	0.00827448	210	ALAD
SS00005104	-1.50178	0.329212	9.8876e-05	0.146485	0.353117	0.006268	140606	SELM
SS00005119	-0.0754809	0.206518	0.717591	1	0.949026	0.0193696	11142	PKIG
SS00005124	-0.939976	0.371559	0.0175561	0.909852	0.521241	0.0316377	3628	INPP1
SS00005127	-0.36006	0.343741	0.304168	0.999983	0.779132	0.0210841	780	DDR1
SS00005132	1.48543	0.338999	0.000160155	0.18984	2.8	0.00204046	5092	PCBD1
SS00005138	-0.497426	0.259123	0.065526	0.989808	0.708369	0.0109067	6711	SPTBN1
SS00005143	-0.984463	0.319412	0.00469359	0.718945	0.505414	0.00455102	6383	SDC2
SS00005145	-0.973657	0.228396	0.000219984	0.223379	0.509214	0.0120488	6450	SH3BGR
SS00005146	-0.487269	0.228506	0.042219	0.974878	0.713374	0.0194083	64714	PDIA2
SS00005167	-0.38801	0.171172	0.0316247	0.959177	0.764183	0.00058324	22937	SCAP
SS00005182	0.519521	0.266912	0.0620802	0.98847	1.43348	0.0416053	84293	C10orf58
SS00005229	0.123507	0.154096	0.429845	0.999999	1.08938	0.0141651	124512	LOC124512
SS00005254	0.731274	0.200168	0.00109901	0.45597	1.6601	0.00205051	10625	IVNS1ABP
SS00005278	-0.478895	0.153959	0.00437433	0.706517	0.717527	0.0226874	26270	FBXO6
SS00005305	-1.18775	0.38486	0.00464643	0.717172	0.438986	0.0457713	25797	QPCT
SS00005312	0.655125	0.270453	0.0224079	0.93325	1.57475	0.00680646	5830	PEX5
SS00005318	0.693903	0.244515	0.0085159	0.816815	1.61765	0.0277037	10606	PAICS
SS00005422	-0.200209	0.927193	0.830867	1	0.870424	0.00205051	1368	CPM
SS00005442	0.63938	0.206616	0.00455139	0.713534	1.55766	0.0170219	10140	TOB1
SS00005446	-0.265961	0.465618	0.572588	1	0.831645	0.0261498	7852	CXCR4
SS00005476	-0.381353	0.371263	0.313451	0.999986	0.767717	0.0148083	140625	ACTRT2
SS00005506	0.546646	0.156106	0.00162609	0.5256	1.46069	0.0108678	10588	MTHFS
SS00005514	0.101668	0.254395	0.692562	1	1.07301	0.0343165	1593	CYP27A1
SS00005536	-0.599007	0.241406	0.0196105	0.920986	0.660208	0.0455978	Ssc.18582	N/A
SS00005569	0.0277361	0.237026	0.907713	1	1.01941	0.0147848	29968	PSAT1
SS00005586	0.116004	0.296387	0.698579	1	1.08373	0.0463931	51312	SLC25A37
SS00005612	1.11791	0.20504	9.06158e-06	0.0338207	2.17032	0.00569669	79583	FLJ22167
SS00005624	1.03134	0.225087	9.36521e-05	0.142149	2.04392	0.00952846	223	ALDH9A1
SS00005648	-0.13119	0.340904	0.703379	1	0.913078	0.015691	3678	ITGA5
SS00005654	-0.101281	0.136057	0.463065	1	0.932205	0.0107023	84886	C1orf198
SS00005655	-0.307455	0.358766	0.398999	0.999998	0.808066	0.0368615	23452	ANGPTL2
SS00005735	0.700814	0.314789	0.0345318	0.964512	1.62542	0.0440213	92714	ARRDC1
SS00005751	0.214109	0.304082	0.487391	1	1.15999	0.0107023	2632	GBE1
SS00005784	0.78634	0.366335	0.040975	0.97349	1.72469	0.0404503	9704	DHX34
SS00005832	1.07104	0.620161	0.0955873	0.99619	2.10095	0.0397189	5167	ENPP1
SS00005853	1.08391	0.477438	0.0313857	0.958694	2.11978	0.0495317	7633	ZNF79
SS00005856	-4.19711	0.452655	9.98216e-10	2.33125e-05	0.0545187	4.58561e-05	8076	MFAP5
SS00005918	-0.0893724	0.271951	0.744967	1	0.939932	0.0310613	1375	CPT1B
SS00005922	0.425428	0.687458	0.54185	1	1.34297	0.0162309	5028	P2RY1
SS00005928	0.779716	0.219928	0.00145349	0.505337	1.71679	0.0225447	6902	TBCA
SS00005945	1.1269	0.399063	0.00880718	0.821851	2.18389	0.00058324	7357	UGCG
SS00005959	0.358406	0.233185	0.135931	0.998806	1.28201	0.0338436	23387	KIAA0999
SS00006026	1.33334	0.364636	0.00108957	0.454477	2.51985	0.014531	10371	SEMA3A
SS00006048	0.611662	0.293621	0.0468348	0.979297	1.52802	0.000957898	55819	RNF130
SS00006051	0.389776	0.337857	0.258746	0.999947	1.31019	0.0103847	8612	PPAP2C
SS00006093	0.479541	0.163538	0.00677854	0.781122	1.3943	0.00146964	79048	SECISBP2
SS00006105	0.119076	0.298365	0.692962	1	1.08604	0.00842825	8321	FZD1
SS00006112	-0.429053	0.100453	0.000215234	0.22094	0.742749	0.000790402	81669	CCNL2
SS00006145	-0.476816	0.217968	0.0375374	0.969117	0.718562	0.00120725	57142	RTN4
SS00006162	0.570858	0.287807	0.0575689	0.986389	1.48541	0.00895543	4781	NFIB	also similar to S1PR1
SS00006167	-1.22823	0.278667	0.000149499	0.183102	0.426841	0.0314918	55784	MCTP2
SS00006178	0.838756	0.230349	0.00113398	0.461409	1.78851	0.00494116	1187	CLCNKA
SS00006184	-0.974125	0.369825	0.013798	0.882659	0.509048	0.00180474	2625	GATA3
SS00006222	-0.914706	0.277838	0.00277466	0.623838	0.530452	0.0414617	84925	DIRC2
SS00006266	-0.508108	0.187632	0.0116007	0.860653	0.703144	0.00357447	58525	WIZ
SS00006273	-0.376461	0.170115	0.0362549	0.965279	0.770325	0.0162309	27241	BBS9
SS00006274	-0.906082	0.38072	0.0246403	0.941218	0.533632	0.049178	1146	CHRNG
SS00006280	-0.863072	0.333467	0.0153482	0.895172	0.549781	0.0276764	3799	KIF5B
SS00006316	0.244979	0.301296	0.423283	0.999999	1.18508	0.0379767	654790	PCP4L1
SS00006320	-0.41018	0.574567	0.481419	1	0.752529	0.0228027	10512	SEMA3C
SS00006321	0.267334	0.192392	0.176025	0.999586	1.20358	0.0439073	51585	PCF11
SS00006341	-0.770365	0.313432	0.0206829	0.926034	0.586269	0.0320475	10533	ATG7
SS00006363	-0.67072	0.220127	0.00511924	0.734062	0.628193	0.00637112	10113	PREB
SS00006394	-0.80426	0.201802	0.000460004	0.317481	0.572656	0.034232	7753	ZNF202
SS00006397	-2.23563	0.442806	2.67152e-05	0.0678995	0.212329	0.000790402	22998	LIMCH1
SS00006449	-0.819253	0.291653	0.00912647	0.827116	0.566735	0.0406479	3339	HSPG2
SS00006471	0.440392	0.227752	0.0637037	0.989125	1.35697	0.0484931	127833	SYT2
SS00006500	0.496904	0.280251	0.0875007	0.995101	1.41118	0.000790402	5728	PTEN
SS00006559	0.228797	0.349183	0.517861	1	1.17186	0.0336801	6273	S100A2
SS00006613	-1.46494	0.566604	0.0154442	0.895882	0.362249	0.00204046	84935	C13orf33
SS00006622	-0.495574	0.329651	0.144362	0.99905	0.709279	0.0167073	51421	AMOTL2
SS00006625	-0.255472	0.199275	0.210739	0.999828	0.837713	0.0299943		NCOA4
SS00006628	0.62574	0.177051	0.00149567	0.510482	1.543	0.024148	152137	CCDC50
SS00006656	1.03271	0.3322	0.00439432	0.707326	2.04586	0.0227501	6284	S100A13
SS00006709	0.178154	0.174026	0.315053	0.999987	1.13144	0.0434147	54812	AFTPH
SS00006728	-0.210149	0.21552	0.338177	0.999993	0.864448	0.00650283	389524	GTF2IRD2B
SS00006749	0.219253	0.125282	0.0914647	0.995673	1.16413	0.0314918	125061	AFMID
SS00006762	-1.17016	0.254626	9.02856e-05	0.139283	0.444371	0.049178	2317	FLNB
SS00006777	-1.98802	0.457162	0.000187476	0.20113	0.252085	0.00150153	115557	GEFT
SS00006794	0.328423	0.22173	0.150134	0.999186	1.25564	0.049178	2746	GLUD1
SS00006802	0.016734	0.42853	0.969138	1	1.01167	0.0250602	8321	FZD1
SS00006823	1.69509	0.29056	3.2812e-06	0.0168413	3.23798	0.000324304	3159	HMGA1
SS00006837	0.525577	0.388315	0.187125	0.999688	1.43951	0.0308311	55748	CNDP2
SS00006856	-1.07624	0.451259	0.0243646	0.940307	0.474264	0.0392345	2331	FMOD
SS00006879	-0.148584	0.213222	0.491851	1	0.902135	0.0183523	9168	TMSB10
SS00006913	-0.431761	0.398363	0.288021	0.999974	0.741356	0.0347101	7078	TIMP3
SS00006917	-0.823249	0.306097	0.0121171	0.866362	0.565168	0.0194083	4681	NBL1
SS00006922	-0.411022	0.28729	0.163992	0.999435	0.75209	0.0399406	8763	CD164
SS00006969	-0.123713	0.357331	0.731865	1	0.917822	0.0167073	11117	EMILIN1
SS00006981	1.66453	0.553516	0.00564513	0.750795	3.17011	0.000872483	5570	PKIB
SS00007057	-0.333888	0.159342	0.0456463	0.978259	0.793395	0.0127466	5879	RAC1
SS00007060	-0.357951	0.405954	0.385693	0.999998	0.780272	0.00531427	27122	DKK3
SS00007064	0.860342	0.255123	0.00226488	0.586362	1.81547	0.00167167	79892	C10orf119
SS00007065	-0.611548	0.409063	0.146512	0.999103	0.654494	0.00071011	10516	FBLN5
SS00007121	0.335997	0.20778	0.117486	0.998003	1.26225	0.00551297	9962	SLC23A2
SS00007133	-0.241086	0.285571	0.405963	0.999999	0.846108	0.0438802	64748	LPPR2
SS00007136	-0.492328	0.283514	0.0943084	0.995902	0.710877	0.014531	219623	TMEM26
SS00007172	-0.607012	0.170863	0.00142642	0.501963	0.656555	0.0204671	23345	SYNE1
SS00007237	-0.607915	0.406347	0.146239	0.999097	0.656144	0.0244104	1827	RCAN1
SS00007249	-3.16145	0.546063	3.69025e-06	0.0182903	0.111765	0.000730676	10631	POSTN
SS00007255	1.02973	0.335441	0.00483899	0.724284	2.04164	0.0189111	934	CD24
SS00007260	-0.574845	0.165938	0.00179074	0.543172	0.671358	0.0113328	7082	TJP1
SS00007293	1.0746	0.254623	0.000246506	0.236417	2.10613	0.00423978	25953	PNKD
SS00007311	-0.855289	0.322247	0.0131647	0.876893	0.552755	0.0178836	23034	SAMD4A
SS00007342	0.939758	0.234494	0.000433769	0.309163	1.91821	0.00824209	79363	C1orf89
SS00007345	0.481739	0.248613	0.0631837	0.98892	1.39643	0.0359906	9750	C6orf32
SS00007352	0.275352	0.201657	0.183382	0.999657	1.21029	0.000790402	Ssc.11695	N/A
SS00007373	0.0204208	0.299433	0.94613	1	1.01426	0.00883415	549	AUH
SS00007396	0.0820394	0.171073	0.635403	1	1.05851	0.027708	23471	TRAM1
SS00007401	-0.365101	0.224609	0.115675	0.997897	0.776415	0.011936	3597	IL13RA1
SS00007404	-1.31353	0.447373	0.00671608	0.779621	0.402335	0.046453	3625	INHBB
SS00007408	-0.26668	0.171428	0.131438	0.99865	0.83123	0.0442942	51422	PRKAG2
SS00007444	-1.52401	0.398477	0.000702626	0.381498	0.347718	0.00587727	57698	KIAA1598
SS00007446	-0.28901	0.274137	0.301109	0.999981	0.818463	0.0308311	2997	GYS1
SS00007455	0.330974	0.207023	0.121519	0.998219	1.25786	0.043767	57406	ABHD6
SS00007465	-0.448058	0.136096	0.00277484	0.62385	0.733029	0.00178776	11252	PACSIN2
SS00007576	-1.24107	0.267416	7.99289e-05	0.130085	0.423058	0.0211949	199964	TMEM61
SS00007619	-0.17359	0.249182	0.491983	1	0.886634	0.0362613	3398	ID2
SS00007626	0.327333	0.299202	0.28361	0.999971	1.25469	0.00685608	9060	PAPSS2
SS00007629	-0.847042	0.812174	0.306229	0.999984	0.555923	0.0139977	23089	PEG10
SS00007630	-0.349177	0.490382	0.482542	1	0.785032	0.00569669	144402	CPNE8
SS00007659	-0.248407	0.521211	0.637485	1	0.841825	0.0319296	91624	NEXN
SS00007666	0.272597	0.281318	0.341146	0.999993	1.20798	0.0244104	3983	ABLIM1
SS00007710	-0.734243	0.256004	0.0079186	0.805721	0.601133	0.00402194	1843	DUSP1
SS00007711	0.795424	0.229344	0.00177222	0.541272	1.73559	0.011936	58184	Rqcd1
SS00007760	1.01085	0.304561	0.00267779	0.611431	2.0151	0.0296538	7045	TGFBI
SS00007827	-0.458145	0.203565	0.032759	0.961375	0.727922	0.00718291	11177	BAZ1A
SS00007848	-0.864278	0.340351	0.0171755	0.907545	0.549321	0.0235879	64744	SMAP1L
SS00007862	-0.373878	0.286497	0.202907	0.99979	0.771706	0.0340669	9568	GABBR2
SS00007872	0.44437	0.202426	0.0369242	0.968243	1.36072	0.00204046	78997	GDAP1L1
SS00007929	-0.257825	0.259694	0.329621	0.999991	0.836348	0.0353892	8031	NCOA4
SS00007933	0.936393	0.365005	0.0161764	0.901063	1.91374	0.00232463	3205	HOXA9
SS00007954	-0.432906	0.366039	0.247248	0.99993	0.740768	0.00374127	55847	CISD1
SS00007958	0.736153	0.607143	0.23666	0.999902	1.66573	0.0305241	84708	LNX1
SS00007968	0.302433	0.154818	0.0611982	0.988095	1.23322	0.035554	8874	ARHGEF7
SS00007999	0.93154	0.320535	0.00722176	0.791284	1.90731	0.000185612	1028	CDKN1C
SS00008006	-0.378043	0.303959	0.22429	0.999877	0.769481	0.049093	5243	ABCB1
SS00008016	-0.381852	0.244598	0.130136	0.9986	0.767452	0.0310973	8669	EIF3J
SS00008036	0.309392	0.249552	0.225721	0.999881	1.23919	0.0233119	81671	TMEM49
SS00008037	1.47382	0.28766	2.18581e-05	0.0598928	2.77757	0.0100596	10144	FAM13A1
SS00008045	0.934385	0.236381	0.00050127	0.329901	1.91108	0.00286088	159	ADSS
SS00008051	-0.590972	0.203331	0.00721736	0.791187	0.663896	0.0495317	91687	CENPL
SS00008060	0.112363	0.19462	0.568488	1	1.081	0.0107023	57659	ZBTB4
SS00008115	-0.194271	0.330851	0.561958	1	0.874014	0.030771	6558	SLC12A2
SS00008117	-0.23013	0.250296	0.366011	0.999996	0.852558	0.0107023	9184	BUB3
SS00008119	0.565292	0.234482	0.0229952	0.935484	1.47969	0.000115176	9568	GABBR2
SS00008175	0.211906	0.139453	0.140248	0.998939	1.15822	0.0310613	22916	NCBP2
SS00008185	-0.611107	0.234391	0.0146859	0.890082	0.654694	0.0108678	26526	TSPAN16
SS00008193	0.850017	0.339215	0.0185456	0.915477	1.80252	0.00680646	6505	SLC1A1
SS00008202	1.05413	0.304085	0.00177992	0.542065	2.07647	0.0108467	78990	OTUB2
SS00008204	-0.273033	0.0996739	0.0107744	0.850693	0.827578	0.0411968	23276	KLHL18
SS00008209	-0.457641	0.187521	0.0215102	0.929624	0.728176	0.0133525	51776	ZAK
SS00008212	-0.19855	0.515149	0.702944	1	0.871426	0.00859179	9510	ADAMTS1
SS00008217	0.00136876	0.229263	0.99528	1	1.00095	0.0416053	5228	PGF
SS00008219	0.187871	0.267715	0.488835	1	1.13908	0.00775103	81618	ITM2C
SS00008225	0.188592	0.220018	0.398897	0.999998	1.13965	0.017193	5824	PEX19
SS00008228	-0.08755	0.383407	0.821097	1	0.94112	0.0375505	5372	PMM1
SS00008229	0.506153	0.319651	0.124962	0.998383	1.42026	0.0439073	5007	OSBP
SS00008241	1.75332	0.367831	5.7025e-05	0.107183	3.37134	0.00176341	2335	FN1
SS00008283	0.334275	0.236827	0.169526	0.99951	1.26074	0.0373922	6282	S100A11
SS00008318	-0.3837	0.674467	0.574131	1	0.76647	0.0199605	7057	THBS1
SS00008345	-0.735244	0.218501	0.00230744	0.589799	0.600717	0.00421013	57142	RTN4
SS00008359	-0.959142	0.233508	0.000332809	0.273398	0.514363	0.020694	10362	HMG20B
SS00008369	0.403236	0.228927	0.0894899	0.995398	1.32247	0.0106604	5573	PRKAR1A
SS00008377	0.11977	0.143956	0.412715	0.999999	1.08656	0.0336117	54961	SSH3
SS00008380	-0.246868	0.377665	0.518853	1	0.842724	0.00071011	60481	ELOVL5
SS00008397	0.0497919	0.229338	0.829754	1	1.03512	0.0181812	79751	SLC25A22
SS00008421	0.298138	0.246699	0.23773	0.999908	1.22956	0.0500078	2965	GTF2H1
SS00008454	0.184877	0.25149	0.4686	1	1.13672	0.0102501	84293	C10orf58
SS00008482	-1.21289	0.505713	0.0236451	0.937837	0.431405	0.0183523	5792	PTPRF
SS00008495	-0.127276	0.200244	0.530384	1	0.915558	0.047972	3068	HDGF
SS00008497	-0.358159	0.207702	0.0960703	0.996246	0.78016	0.0187713	7126	TNFAIP1
SS00008516	0.292591	0.341221	0.398727	0.999998	1.22484	0.0181812	1958	EGR1
SS00008532	-0.154367	0.236897	0.520156	1	0.898527	0.00867053	4200	ME2
SS00008537	-1.2081	0.757014	0.122157	0.998251	0.432839	0.00295542	23089	PEG10
SS00008544	-0.463618	0.390904	0.245948	0.999928	0.725165	0.0333262	3491	CYR61
SS00008566	-0.778742	0.209262	0.000920506	0.425713	0.582875	0.00342349	7533	YWHAH
SS00008574	1.26967	0.506059	0.018415	0.914764	2.41106	0.0396525	4060	LUM
SS00008575	-1.02179	0.45198	0.0320481	0.960017	0.492506	0.0314918	2992	GYG1
SS00008602	-0.38833	0.114903	0.00222277	0.582899	0.764014	0.00859179	79109	MAPKAP1
SS00008653	-0.73278	0.360821	0.0522217	0.983306	0.601743	0.0119785	51421	AMOTL2
SS00008670	0.89765	0.26204	0.00197671	0.561287	1.86303	0.0215244	196500	C12orf53
SS00008671	-0.807388	0.233204	0.00180016	0.544132	0.571415	0.0184738	392	ARHGAP1
SS00008685	-1.29864	0.368133	0.00152134	0.51355	0.406509	0.0041696	83604	TMEM47
SS00008689	1.64896	0.445675	0.000973439	0.43516	3.13608	0.0443155	7422	VEGFA
SS00008700	0.752089	0.237583	0.00381414	0.681992	1.68423	0.00582597	2063	NR2F6
SS00008720	-0.502922	0.248302	0.0528114	0.983685	0.705676	0.00977236	23216	TBC1D1
SS00008723	-0.289726	0.245454	0.248149	0.999932	0.818058	0.030771	5829	PXN
SS00008724	0.498564	0.351636	0.167675	0.999486	1.41281	0.00342349	27436	EML4
SS00008732	0.685608	0.230348	0.00608743	0.763463	1.60838	0.00156192	81562	LMAN2L
SS00008734	-2.99499	0.658846	0.000103196	0.149976	0.125435	0.000115176	6423	SFRP2
SS00008759	-0.619303	0.239086	0.015273	0.894612	0.650985	0.00898171	56181	FAM54B
SS00008783	1.99825	0.647824	0.00466527	0.717883	3.99515	0.00863264	934	CD24
SS00008799	-0.738836	0.414681	0.0860513	0.994871	0.599223	0.00827448	23022	PALLD
SS00008807	-0.389332	0.179765	0.0393263	0.971498	0.763483	0.0148846	10049	DNAJB6
SS00008843	-0.294543	0.149935	0.0598453	0.987491	0.815331	0.0314918	377	ARF3
SS00008861	0.0651214	0.400019	0.871892	1	1.04617	0.00974114	8321	FZD1
SS00008878	-0.655338	0.348318	0.0707359	0.9915	0.634927	0.0424836	730426	LOC730426
SS00008895	-0.696501	0.257226	0.0116077	0.860733	0.617067	0.0108678	11329	STK38
SS00008902	0.182837	0.16866	0.287924	0.999974	1.13511	0.0284474	4300	MLLT3
SS00008904	0.0649399	0.253954	0.800183	1	1.04604	0.0290207	151636	DTX3L
SS00008926	0.374069	0.205751	0.0801658	0.9938	1.296	0.0184642	643790	LOC643790
SS00008928	2.12636	0.418357	2.43925e-05	0.0641604	4.36613	0.00026361	4359	MPZ
SS00008929	0.199676	0.208886	0.3476	0.999994	1.14844	0.00440113	900	CCNG1
SS00008964	0.214367	0.191483	0.272782	0.999963	1.1602	0.000985012	399687	MYO18A
SS00008970	0.201586	0.283	0.482379	1	1.14996	0.0439073	26468	LHX6
SS00008984	-0.466324	0.201158	0.0282541	0.951593	0.723806	0.00650283	27327	TNRC6A
SS00008988	1.62946	0.26686	1.60072e-06	0.0100719	3.09396	0.000790402	22862	FNDC3A
SS00008989	0.291208	0.207659	0.172209	0.999543	1.22366	0.0257424	494448	Cbx6
SS00009030	0.0681951	0.194334	0.728375	1	1.0484	0.0231943	23446	SLC44A1
SS00009040	-1.14275	0.262163	0.000170268	0.195992	0.452897	0.0105692	10659	CUGBP2
SS00009041	0.583218	0.26895	0.0390994	0.971209	1.49819	0.0106604	7373	COL14A1
SS00009053	-0.492214	0.224767	0.0373497	0.968853	0.710933	0.0439073	101358	Fbxl14
SS00009056	-0.271474	0.332647	0.421584	0.999999	0.828473	0.0422346	6273	S100A2
SS00009080	0.128624	0.180059	0.481147	1	1.09325	0.024177	65983	GRAMD3
SS00009084	-0.602671	0.350192	0.0966969	0.996317	0.658533	0.0493377	4478	MSN
SS00009116	0.718374	0.258841	0.00988965	0.838725	1.64533	0.0305241	5307	PITX1
SS00009180	-0.656848	0.585967	0.272175	0.999962	0.634262	0.0310973	5099	PCDH7
SS00009221	0.363944	0.20692	0.0899316	0.995461	1.28694	0.0446609	65244	SPATS2
SS00009245	-0.481104	0.288523	0.10698	0.997292	0.716429	0.00127704	126321	C19orf28
SS00009277	-1.0756	0.461656	0.0275348	0.949737	0.474473	0.00883415	171024	SYNPO2
SS00009300	0.190039	0.20161	0.354242	0.999995	1.14079	0.00494116	8555	CDC14B
SS00009331	-1.23309	0.569271	0.0393012	0.971466	0.425405	0.0406479	1901	EDG1
SS00009342	0.524404	0.271318	0.063813	0.989168	1.43834	0.00132893	11163	NUDT4
SS00009385	-0.957061	0.23664	0.000393511	0.295677	0.515105	0.00873535	134218	DNAJC21
SS00009435	0.716845	0.185489	0.000632476	0.364965	1.64358	0.000535476	84937	ZNRF1
SS00009458	1.2216	0.336466	0.00116554	0.466195	2.33204	0.0232651	1848	DUSP6
SS00009478	-0.463845	0.315218	0.152714	0.99924	0.725051	0.0308311	114908	TMEM123
SS00009481	-1.19169	0.251305	6.09328e-05	0.11139	0.43779	0.000115692	6711	SPTBN1
SS00009516	0.101293	0.20735	0.629132	1	1.07273	0.0184642	57507	ZNF608
SS00009538	-0.523815	0.346808	0.14256	0.999003	0.69553	0.00718291	114908	TMEM123
SS00009540	-0.267425	0.255134	0.303852	0.999983	0.830801	0.00309416	26018	LRIG1
SS00009581	0.105813	0.472544	0.824503	1	1.0761	0.00185732	2138	EYA1
SS00009593	0.945327	0.479416	0.0589544	0.987073	1.92563	0.000115692	7474	WNT5A
SS00009616	0.119309	0.189253	0.53372	1	1.08621	0.0314918	57795	FAM5B
SS00009656	-0.178202	0.266402	0.509226	1	0.883804	0.00291752	3685	ITGAV
SS00009662	0.518563	0.258774	0.0552054	0.985119	1.43253	0.0272581	3206	HOXA10
SS00009688	-0.705918	0.177088	0.000458951	0.317154	0.613052	0.0162309	7317	UBE1
SS00009709	-0.980647	0.471115	0.0469937	0.979432	0.506752	0.00342349	2331	FMOD
SS00009712	-0.204046	0.315495	0.523255	1	0.868113	0.0183523	7078	TIMP3
SS00009745	1.3406	0.499626	0.0122976	0.868272	2.53257	0.0116942	6546	SLC8A1
SS00009765	-0.0356586	0.30991	0.909248	1	0.975586	0.00501046	4843	NOS2A
SS00009766	-1.04072	0.352079	0.00639961	0.771736	0.486086	0.015691	25797	QPCT
SS00009797	0.524533	0.389059	0.188793	0.999701	1.43847	0.046453	3762	KCNJ5
SS00009802	0.240351	0.142389	0.102933	0.996948	1.18128	0.00534127	6263	RYR3
SS00009867	-1.19138	0.281659	0.000240315	0.233457	0.437883	0.0340568	4628	MYH10
SS00009879	0.0556451	0.169137	0.744698	1	1.03932	0.0229705	3884	KRT33B
SS00009965	-0.707789	0.258143	0.0107087	0.849852	0.612258	0.0474082	3836	KPNA1
SS00009979	1.40464	0.392515	0.00133393	0.489993	2.64752	0.0321883	7422	VEGFA
SS00010003	-0.580934	0.369008	0.127062	0.998475	0.668531	0.0181812	Ssc.28655	N/A
SS00010030	0.887638	0.437368	0.0523699	0.983402	1.85014	0.0439073	283375	SLC39A5
SS00010091	-1.49295	0.214058	1.69875e-07	0.00183774	0.355286	0.0152067	1282	COL4A1
SS00010104	0.672108	0.286367	0.0265103	0.946925	1.5934	0.002901	55819	RNF130
SS00010118	-0.44824	0.192845	0.0278731	0.950622	0.732936	0.020694	8940	TOP3B
SS00010129	0.0513876	0.192023	0.791032	1	1.03626	0.030771	3646	EIF3E
SS00010132	0.570378	0.205964	0.0100327	0.840762	1.48491	0.0310973	7515	XRCC1
SS00010142	-0.233733	0.270168	0.394585	0.999998	0.850432	0.0167073	3688	ITGB1
SS00010143	-0.285444	0.238708	0.242176	0.999921	0.820489	0.0406479	826	CAPNS1
SS00010152	1.08997	0.588578	0.0750094	0.992647	2.1287	0.00291752	1281	COL3A1
SS00010177	-2.02189	0.369736	8.67476e-06	0.0328492	0.246235	0.00205051	942	CD86
SS00010230	0.125152	0.167164	0.460772	1	1.09062	0.0170219		N/A
SS00010308	0.289117	0.25565	0.268039	0.999958	1.22189	0.043767	7405	UVRAG
SS00010474	-0.366216	0.271182	0.188086	0.999696	0.775815	0.0359295	22848	AAK1
SS00010514	0.37447	0.174602	0.0411323	0.973671	1.29636	0.0295848	3381	IBSP
SS00010568	0.521453	0.212305	0.0207623	0.926389	1.4354	0.0110015	Hs.660186	N/A
SS00010618	-0.0413112	0.437335	0.92544	1	0.971771	0.00988131	85569	GALP
SS00010621	0.569529	0.138162	0.000320101	0.268388	1.48404	0.00842825	22931	RAB18
SS00010669	-0.832704	0.267999	0.00441156	0.70802	0.561476	0.0301966	Ssc.73	FOXO1
SS00010675	-0.0572163	0.506441	0.910884	1	0.961117	0.0368615	9510	ADAMTS1
SS00010714	0.785267	0.495823	0.124891	0.99838	1.72341	0.0368615	2099	ESR1
SS00010736	0.466406	0.225755	0.0485471	0.980688	1.38166	0.00680646	220988	HNRPA3
SS00010789	0.31124	0.281989	0.279451	0.999968	1.24077	0.0439073	128308	MRPL55
SS00010792	0.509036	0.338403	0.14413	0.999044	1.4231	0.0472543	3273	HRG
SS00010809	-0.811697	0.487405	0.107407	0.997326	0.569711	0.00291752	6414	SEPP1
SS00010821	-0.365385	0.175366	0.0467962	0.979265	0.776262	0.0468639	57461	ISY1
SS00010888	0.391544	0.228237	0.0977068	0.996428	1.3118	0.0354991	10972	TMED10
SS00010903	-0.112742	0.201107	0.579688	1	0.924829	0.0414617	1465	CSRP1
SS00010912	-1.31478	0.474351	0.00997464	0.839939	0.401986	0.000115176	800	CALD1
SS00010930	-0.603152	0.197765	0.00508294	0.732832	0.658314	0.0089127	801	CALM1
SS00010936	0.500559	0.277243	0.0821609	0.994189	1.41476	0.0162309	6397	SEC14L1
SS00010979	0.337184	0.236366	0.165176	0.999452	1.26329	0.0399406	9406	ZRANB2
SS00011018	-0.433483	0.273656	0.124829	0.998377	0.740472	0.0351899	388	RHOB
SS00011042	-1.4457	0.470101	0.00477335	0.721897	0.367113	0.0106604	158471	PRUNE2
SS00011092	-0.547452	0.402148	0.184666	0.999668	0.684228	0.0410914	4082	MARCKS
SS00011106	0.42151	0.260323	0.117032	0.997977	1.33933	0.0178836	94103	ORMDL3
SS00011108	-1.20042	0.323372	0.00094281	0.429747	0.435149	0.0100596	84886	C1orf198
SS00011122	-0.466732	0.456804	0.315975	0.999987	0.723602	0.0330341	64396	GMCL1L
SS00011182	0.0793856	0.147763	0.595496	1	1.05657	0.0314918	5933	RBL1
SS00011183	-0.582116	0.200586	0.00729441	0.792873	0.667983	0.0343165	818	CAMK2G
SS00011191	0.205397	0.228171	0.376282	0.999997	1.153	0.0406201	53344	CHIC1
SS00011202	0.97539	0.315703	0.00460758	0.715695	1.96617	0.0277037	26052	DNM3
SS00011234	-0.415976	0.223106	0.0731607	0.992174	0.749512	0.0182425	Ssc.9081	N/A
SS00011243	-1.10017	0.419969	0.0142674	0.886673	0.466461	0.00988131	6038	RNASE4
SS00011279	-0.289813	0.323338	0.378007	0.999997	0.818008	0.0258306	2920	CXCL2
SS00011281	-1.02852	0.314154	0.0029058	0.632345	0.490211	0.00197372	439921	MXRA7
SS00011284	-0.801386	0.353012	0.0313946	0.958712	0.573798	0.0414617	10184	LHFPL2
SS00011361	1.0576	0.305973	0.00182635	0.546774	2.08147	0.00167167	359948	IRF2BP2
SS00011391	-1.05834	0.475562	0.0345951	0.964618	0.480184	0.0119785	154810	AMOTL1
SS00011405	0.453226	0.160952	0.00897651	0.824675	1.3691	0.00342349	100008588	LOC100008588
SS00011422	-1.05669	0.485931	0.0385954	0.970554	0.480733	0.00650283	241226	Itga8
SS00011454	-0.0522798	0.212191	0.807251	1	0.964411	0.0318309	19878	Rock2
SS00011466	0.182906	0.242848	0.457865	1	1.13517	0.0319296	987	LRBA
SS00011474	-1.12588	0.58174	0.0634828	0.989039	0.458222	0.0127466	27063	ANKRD1
SS00011476	0.133549	0.273067	0.628743	1	1.09699	0.00423978	139221	MUM1L1
SS00011501	-0.932813	0.261355	0.00136683	0.494333	0.523836	0.0495317	665113	Tnik
SS00011514	0.163909	0.209038	0.4398	0.999999	1.12032	0.0481138	790955	LOC790955
SS00011587	0.609124	0.499953	0.233626	0.999902	1.52533	0.0368615	6387	CXCL12
SS00011630	-0.572007	0.291959	0.0604897	0.987783	0.67268	0.0411968	10240	MRPS31
SS00011632	0.409821	0.353235	0.256127	0.999944	1.32852	0.0133685	7357	UGCG
SS00011669	-0.370078	0.631231	0.562557	1	0.773741	0.0455978	728113	ANXA8L1
SS00011719	-0.521311	0.227974	0.0302774	0.956349	0.696738	0.0327125	377	ARF3
SS00011723	-0.377362	0.295882	0.21304	0.999837	0.769844	0.043767	5469	MED1
SS00011832	-1.69083	0.425348	0.000472593	0.321353	0.309748	0.000604343	11080	DNAJB4
SS00011852	-0.601937	0.369425	0.114844	0.997846	0.658869	0.0301966	7321	UBE2D1
SS00011866	-0.640291	0.335734	0.0680558	0.99004	0.641583	0.0016155	Ssc.8287	N/A
SS00011907	-1.05315	0.300377	0.00160804	0.523575	0.481914	0.0181638	Ssc.6069	N/A
SS00011949	-0.39471	0.207846	0.0682919	0.990751	0.760642	0.0495317	Hs.197685	N/A
SS00011970	-2.98759	0.547893	9.04383e-06	0.0337765	0.12608	0.000198362	100008589	LOC100008589
SS00011973	-0.23686	0.203117	0.25376	0.99994	0.84859	0.0258517	253461	ZBTB38
SS00011980	-0.551439	0.250348	0.0363365	0.967375	0.682339	0.00859179	10640
SS00011981	-0.157944	0.365371	0.669099	1	0.896301	0.0244104	Hs.674229	N/A
SS00012042	-1.97022	0.580205	0.00213346	0.575335	0.255214	0.0132956	10630	PDPN
SS00012087	-0.601786	0.313387	0.0654455	0.989779	0.658938	0.0351238	10092	ARPC5
SS00012096	-1.81935	0.574469	0.00380054	0.681347	0.283349	0.00402194	338773	TMEM119
SS00012099	-0.489548	0.27066	0.0816444	0.994091	0.712248	0.00587727	85453	TSPYL5
SS00012113	0.709051	0.262362	0.0117501	0.862343	1.63473	0.0332556	5037	PEBP1
SS00012126	-0.880307	0.319622	0.0103993	0.845796	0.543252	0.0314918	Mm.460838	ATP7B
SS00012140	-0.733107	0.310019	0.0254889	0.943906	0.601607	0.0367358	7171	TPM4
SS00012162	-0.266443	0.227116	0.250978	0.999936	0.831367	0.0275795	5756	TWF1
SS00012164	1.06504	0.470636	0.031888	0.959702	2.09223	0.0301966	3488	IGFBP5
SS00012167	0.727513	0.3134	0.028058	0.951096	1.65578	0.0411968	6790	AURKA
SS00012200	-0.41285	0.217025	0.0678469	0.990607	0.751138	0.0314918	55970	GNG12
SS00012214	0.854733	0.308658	0.0100356	0.840801	1.80842	3.36026e-05	146223	CMTM4
SS00012236	0.734879	0.233192	0.00395161	0.688368	1.66426	0.00871462	320938	Tnpo3
SS00012258	0.716681	0.260689	0.0105242	0.847455	1.6434	0.0440213	Hs.660215	N/A
SS00012285	0.442117	0.262048	0.103094	0.996962	1.3586	0.00792459	Ssc.56251	N/A
SS00012297	-1.03089	0.366127	0.00898175	0.824761	0.489407	0.00127704	145407	C14orf37
SS00012298	-0.109359	0.28391	0.703115	1	0.927	0.0183523	208650	Cblb
SS00012311	-0.451881	0.290134	0.130999	0.998633	0.731089	0.0131356	1601	DAB2
SS00012328	0.0608666	0.221281	0.785361	1	1.04309	0.0244104	8812	CCNK
SS00012383	-0.784444	0.141437	7.04823e-06	0.0285648	0.580576	0.00161205	5195	PEX14
SS00012399	-0.392282	0.225782	0.0937063	0.995963	0.761924	0.00150153	Ssc.1789	N/A
SS00012444	-1.13061	0.351675	0.00337112	0.65958	0.456724	0.0222955	54712	Plxnc1
SS00012448	0.336146	0.250647	0.191058	0.999718	1.26238	0.0489802	9987	HNRPDL
SS00012498	-1.48852	0.373249	0.000456839	0.316496	0.356379	0.00477677	10894	LYVE1
SS00012531	1.12886	0.295312	0.000706271	0.382321	2.18687	0.000790821	Hs.578975	N/A
SS00012580	-1.5902	0.317716	3.00424e-05	0.0730066	0.332126	0.00455102	7049	TGFBR3
SS00012597	-0.334845	0.222398	0.143778	0.999035	0.792869	0.00690775	401541	CENPP
SS00012616	0.219263	0.191034	0.261132	0.99995	1.16414	0.00637657	342926	ZNF677
SS00012693	-0.0797492	0.29098	0.786116	1	0.946222	0.00384218	Ssc.6399	N/A
SS00012694	-0.935057	0.247515	0.000794331	0.401277	0.523022	0.0493377	Ssc.4038	N/A
SS00012699	-0.501426	0.240408	0.0465839	0.979083	0.706408	0.0314918	3799	KIF5B
SS00012703	0.0231783	0.725567	0.97478	1	1.0162	0.0127693	319832	6332401O19Rik
SS00012731	0.42895	0.213927	0.0550696	0.985042	1.34625	0.0250602	6310	ATXN1
SS00012746	-0.126657	0.262185	0.632932	1	0.915952	0.0314918	30011	SH3KBP1
SS00012773	-0.55267	0.399759	0.178145	0.999608	0.681757	0.0396525	51776	ZAK
SS00012808	0.352914	0.160475	0.0366117	0.967785	1.27714	0.00796463	Hs.593649	N/A
SS00012822	-0.970981	0.326372	0.00610725	0.764003	0.510159	0.00155378	54751	FBLIM1
SS00012837	-0.453768	0.170346	0.0128706	0.874068	0.730133	0.0410914	Ssc.11191	N/A
SS00012908	-1.17048	0.373905	0.00416327	0.697716	0.444272	0.0445734	285590	SH3PXD2B
SS00012927	1.49682	0.625101	0.0238491	0.938551	2.82221	0.000790402	71690	Esm1
SS00012949	0.119547	0.242235	0.626135	1	1.08639	0.0162309	81832	NETO1
SS00012955	0.199562	0.198557	0.323789	0.999989	1.14835	0.0115788	57161	PELI2
SS00012994	-0.810772	0.344005	0.025938	0.945261	0.570077	0.0265162	377	ARF3
SS00013041	0.00445927	0.20471	0.982781	1	1.0031	0.0413397	9486	CHST10
SS00013103	-0.451773	0.277283	0.114866	0.997847	0.731144	0.021736	84790	TUBA1C
SS00013104	-0.702724	0.260673	0.0119388	0.864433	0.614411	0.043051	84790	TUBA1C
SS00013115	-0.858732	0.711972	0.23823	0.999913	0.551437	0.00019031	1634	DCN
SS00013132	0.709837	0.499305	0.166577	0.999472	1.63562	0.00136249	Ssc.24309	N/A
SS00013167	0.50146	0.240209	0.0464011	0.978926	1.41565	0.0113328	6187	RPS2
SS00013250	-0.876113	0.311937	0.00913458	0.827246	0.544833	0.0222041	9520	NPEPPS
SS00013255	0.44952	0.187368	0.0236051	0.937696	1.36559	0.00791733	Ssc.7698	N/A
SS00013279	-0.219453	0.132729	0.109835	0.99751	0.858891	0.049178	8454	CUL1

## Sheet: Sheet 2 Funct chart all FDR0.05
Category	Term	Count	%	PValue	Genes	List Total	Pop Hits	Pop Total	Fold Enrichment	Bonferroni	Benjamini	FDR
UCSC_TFBS	POU6F1	230	45.7256	3.58221e-07	10894, 942, 7753, 800, 2335, 64396, 3480, 7357, 51776, 11320, 22800, 2202, 1827, 171024, 65244, 8874, 3488, 3716, 79814, 145407, 23263, 10625, 2941, 8869, 549, 11080, 3597, 5756, 55118, 1434, 23530, 51699, 2316, 2317, 8763, 2975, 1843, 4638, 253461, 3399, 84790, 7049, 4781, 1999, 1848, 11343, 5243, 51585, 2308, 818, 7317, 5627, 115557, 64798, 6383, 28232, 55679, 9184, 6483, 5236, 4628, 987, 55784…	487	3133	8618	1.29911	6.3045e-05	6.3045e-05	0.000439581
UCSC_TFBS	OCT	254	50.497	1.22718e-06	942, 7753, 800, 2335, 83604, 27063, 3480, 11329, 51776, 11320, 22800, 1827, 8874, 3488, 3716, 3856, 3491, 4121, 2941, 549, 7078, 3597, 5756, 55118, 1434, 5757, 1431, 51699, 2317, 8763, 1843, 4638, 57617, 253461, 7049, 340348, 4781, 1999, 1848, 11343, 1307, 223, 3836, 23387, 5243, 1465, 2308, 818, 7317, 5627, 115557, 64798, 28232, 715, 219623, 9184, 6483, 4628, 7057, 85453, 55139, 987, 55784, 2203…	487	3589	8618	1.25238	0.000215961	0.000107986	0.00150589
UCSC_TFBS	STAT	208	41.3519	1.82579e-06	10894, 800, 25797, 2335, 64396, 27063, 3480, 7357, 6210, 51776, 22800, 1827, 171024, 55851, 3488, 3716, 4122, 79095, 4121, 8869, 7078, 55118, 1434, 23530, 826, 1843, 4638, 253461, 3399, 7049, 4781, 7045, 11343, 1307, 5243, 23387, 51585, 1465, 2308, 818, 7317, 5627, 115557, 2965, 28232, 55679, 10606, 219623, 6385, 4628, 55139, 987, 55784, 85569, 10449, 115817, 2245, 2992, 6397, 10240, 23034, 43992…	487	2821	8618	1.30478	0.000321288	0.000107108	0.00224045
UCSC_TFBS	HNF1	290	57.6541	1.2582e-05	2006, 800, 801, 25797, 2335, 3281, 64396, 55847, 159, 83604, 51084, 3480, 7357, 8321, 51776, 11320, 5740, 22800, 2202, 1827, 171024, 65244, 55851, 5742, 3716, 145407, 23263, 10625, 4121, 2331, 2941, 7078, 549, 11080, 338773, 3597, 5756, 55118, 1434, 23530, 1431, 51699, 2316, 2317, 8763, 7633, 81562, 4638, 253461, 11345, 84790, 7049, 4781, 1999, 7045, 1848, 11343, 3836, 2308, 23387, 5243, 51585, 8…	487	4318	8618	1.18848	0.002212	0.00055346	0.0154386
UCSC_TFBS	NKX3A	246	48.9066	1.33221e-05	2006, 7753, 800, 801, 64397, 25797, 2335, 64396, 159, 83604, 23276, 3480, 8321, 7357, 51776, 11320, 22800, 2202, 1827, 171024, 65244, 5742, 8874, 3488, 3716, 10092, 6224, 4121, 10625, 2941, 549, 5216, 3597, 5756, 55118, 210, 1434, 23530, 9987, 2316, 2317, 1843, 4638, 253461, 11345, 3399, 7049, 340348, 4781, 1848, 7045, 1307, 5243, 23387, 51585, 2308, 3836, 818, 7321, 2965, 908, 6383, 28232, 9184,…	487	3545	8618	1.22799	0.00234196	0.000468832	0.0163467
GOTERM_BP_FAT	GO:0030198~extracellular matrix organization	15	2.98211	2.70943e-05	10516, 1281, 2006, 3339, 11117, 3381, 2280, 241226, 3491, 10631, 4060, 1634, 7373, 1999, 7045	401	67	6781	3.78587	0.0620436	0.0620436	0.0474825
UCSC_TFBS	AML1	394	78.33	3.44786e-05	10894, 2006, 942, 800, 801, 5372, 159, 27063, 3480, 7357, 8321, 22800, 2202, 5228, 1827, 8874, 3488, 79814, 10092, 3491, 10625, 8869, 549, 11080, 5216, 84293, 3597, 55118, 1434, 23530, 826, 1431, 8031, 217, 1843, 2975, 84886, 3399, 1848, 1307, 223, 5243, 818, 7317, 115557, 2965, 64798, 908, 28232, 6383, 10606, 22916, 219623, 6385, 6483, 5236, 85453, 55139, 50855, 987, 220323, 3381, 6390, 2245, 29…	487	6311	8618	1.10478	0.00604997	0.00101088	0.0423013
UCSC_TFBS	SRY	226	44.9304	5.09681e-05	942, 7753, 800, 801, 2335, 64396, 83604, 27063, 51084, 3480, 7357, 51776, 5740, 2202, 171024, 65244, 3488, 3716, 1593, 3491, 79095, 4121, 10625, 2331, 7078, 5216, 3597, 210, 1434, 2316, 2317, 217, 8763, 2975, 4638, 57617, 253461, 11345, 7049, 4781, 1848, 5243, 23387, 51585, 2308, 818, 5627, 115557, 6383, 28232, 10606, 219623, 9184, 6385, 5236, 4628, 987, 55784, 3625, 3381, 2992, 6397, 7852, 81887…	487	3258	8618	1.22754	0.00893049	0.00128069	0.0625262
UP_TISSUE	Liver	106	21.0736	5.62243e-05	10894, 5167, 5164, 800, 3339, 2335, 159, 5372, 2746, 54712, 51084, 6414, 3678, 54812, 11320, 51422, 1281, 6546, 23471, 7405, 3856, 5037, 27122, 1593, 3685, 5830, 1512, 3688, 399687, 4122, 6696, 2331, 11080, 210, 5757, 217, 1915, 5824, 81562, 146223, 3699, 4638, 58184, 2170, 7045, 1848, 2632, 223, 56181, 5627, 2965, 51312, 6387, 5573, 5576, 715, 6483, 1634, 4628, 2184, 7057, 3628, 1933, 10449, 105…	496	1282	8634	1.43929	0.0132926	0.0132926	0.0724511
UCSC_TFBS	FAC1	260	51.6899	8.21674e-05	2006, 7753, 800, 801, 64397, 2335, 159, 83604, 23276, 51084, 3480, 6210, 51776, 11320, 2202, 5228, 1827, 1187, 65244, 8874, 5742, 55851, 3488, 3716, 79814, 3856, 10092, 23263, 4121, 10625, 2331, 7171, 7078, 11080, 5216, 84293, 3597, 55118, 1434, 23530, 9987, 2316, 2317, 728113, 2975, 81562, 57617, 253461, 11345, 7049, 4781, 7045, 1307, 223, 3836, 23387, 51585, 2308, 818, 7317, 115557, 6387, 7321,…	487	3870	8618	1.18889	0.014358	0.00180612	0.100783
GOTERM_BP_FAT	GO:0043062~extracellular structure organization	17	3.37972	9.10443e-05	10516, 1281, 2006, 26052, 3339, 3371, 11117, 3381, 2280, 241226, 3491, 10631, 4060, 1634, 7373, 1999, 7045	401	93	6781	3.09112	0.193651	0.102031	0.15947
SP_PIR_KEYWORDS	cytoskeleton	41	8.15109	0.000145589	5756, 59, 2934, 800, 801, 2316, 7414, 2317, 30011, 9260, 6790, 3983, 23157, 9750, 28951, 2245, 6902, 9168, 5829, 140625, 3799, 23022, 91624, 26052, 6711, 23345, 27241, 54961, 10092, 4478, 4082, 57326, 399687, 10625, 7094, 70, 7171, 54751, 730426, 9645, 5216	499	387	8789	1.866	0.0698068	0.0698068	0.209273
GOTERM_MF_FAT	GO:0050840~extracellular matrix binding	8	1.59046	0.000161022	2006, 3491, 7422, 6696, 2199, 1634, 7045, 7057	393	21	6445	6.24743	0.106747	0.106747	0.242602
UCSC_TFBS	HNF3B	212	42.1471	0.000195788	1410, 942, 800, 801, 2335, 64396, 23276, 83604, 3480, 7357, 6210, 51776, 11320, 2202, 1827, 171024, 8874, 79814, 145407, 4121, 10625, 2331, 2941, 8869, 549, 7078, 3597, 55118, 5757, 9987, 51699, 2317, 217, 728113, 8763, 2975, 1843, 81562, 84886, 4638, 57617, 253461, 84790, 7049, 4781, 1848, 7045, 1307, 5243, 23387, 51585, 2308, 818, 5627, 6387, 28232, 6383, 715, 219623, 4628, 55139, 50855, 987, 3…	487	3080	8618	1.21804	0.0338749	0.00382179	0.239991
UCSC_TFBS	NKX61	227	45.1292	0.000203373	942, 800, 801, 64397, 2335, 64396, 159, 83604, 27063, 51084, 3480, 8321, 7357, 6210, 51776, 11320, 22800, 2202, 1827, 171024, 65244, 8874, 3488, 3716, 3491, 4121, 10625, 2331, 2941, 549, 3597, 55118, 23530, 9987, 2317, 81562, 4638, 253461, 11345, 7049, 4781, 1848, 11343, 1307, 5243, 23387, 51585, 2308, 3836, 818, 5627, 6383, 28232, 219623, 9184, 6385, 85453, 55139, 987, 3628, 55784, 3625, 3381, 1…	487	3339	8618	1.20306	0.0351642	0.00357333	0.249278
SP_PIR_KEYWORDS	extracellular matrix	21	4.17495	0.000223037	1307, 55118, 2006, 1281, 1282, 9510, 3339, 3371, 2335, 11117, 7474, 8076, 10631, 6696, 2331, 2199, 4060, 1634, 7373, 7078, 7045	499	147	8789	2.51618	0.104938	0.0539227	0.320433
UCSC_TFBS	PAX6	287	57.0577	0.000266825	10894, 1410, 942, 7753, 800, 801, 2335, 3281, 51084, 3480, 7357, 11329, 51776, 5740, 2202, 1827, 171024, 5742, 55851, 3716, 145407, 3856, 1593, 10092, 23263, 10625, 4121, 2331, 8869, 7171, 7078, 11080, 5216, 84293, 55118, 1434, 23530, 5757, 1431, 51699, 2316, 2317, 8763, 2975, 4638, 57617, 253461, 84790, 7049, 4781, 1848, 7045, 11343, 3836, 23387, 5243, 51585, 7317, 115557, 6387, 2965, 908, 28232…	487	4407	8618	1.15243	0.0458816	0.00426067	0.326936
UCSC_TFBS	NFAT	221	43.9364	0.000278212	10894, 800, 83604, 51084, 3480, 11329, 51776, 5740, 22800, 2202, 5228, 1827, 65244, 5742, 55851, 3716, 145407, 10092, 4122, 4121, 2331, 7078, 11080, 5216, 84293, 3597, 5756, 55118, 210, 23530, 5757, 2317, 217, 84886, 4638, 253461, 84790, 7049, 340348, 4781, 1999, 7045, 11343, 1307, 5243, 23387, 51585, 1465, 2308, 3836, 5627, 115557, 6387, 2965, 64798, 908, 6383, 28232, 219623, 9184, 4628, 7057, 8…	487	3251	8618	1.20296	0.0477924	0.0040727	0.340866
SP_PIR_KEYWORDS	duplication	20	3.97614	0.000299537	1282, 5243, 3273, 826, 2934, 801, 6711, 7414, 2316, 2335, 2264, 6233, 3685, 3688, 5573, 5576, 715, 3678, 1634, 3181	499	139	8789	2.53428	0.138338	0.0484192	0.430117
UP_TISSUE	Heart	37	7.35586	0.000346851	1410, 23530, 84935, 1431, 9510, 25797, 1915, 2627, 10362, 54712, 27063, 9260, 5019, 6414, 7422, 51776, 22800, 4781, 2170, 2997, 1827, 10659, 5269, 6450, 23022, 91624, 6546, 56181, 7405, 23345, 5469, 3762, 3688, 23452, 1375, 2941, 101358	496	346	8634	1.86147	0.0792484	0.040442	0.446184
UCSC_TFBS	CART1	238	47.3161	0.000376443	2006, 942, 800, 801, 2335, 83604, 27063, 3480, 11329, 7357, 51776, 22800, 2202, 1827, 171024, 65244, 3716, 10092, 3491, 4122, 4121, 10625, 2941, 8869, 549, 7078, 5216, 84293, 3597, 5756, 55118, 1434, 23530, 5757, 1431, 826, 9987, 51699, 2317, 217, 81562, 84886, 4638, 57617, 253461, 7049, 4781, 1307, 5243, 23387, 51585, 2308, 3836, 818, 7317, 6387, 7321, 2965, 908, 6383, 28232, 10606, 219623, 5236…	487	3560	8618	1.18305	0.0641186	0.00508445	0.460964
SP_PIR_KEYWORDS	heparin-binding	10	1.98807	0.000384642	6146, 3491, 7422, 3273, 10631, 9510, 2335, 3068, 5228, 7057	499	41	8789	4.29591	0.174036	0.0466765	0.552009
KEGG_PATHWAY	hsa04510:Focal adhesion	22	4.37376	0.000387657	5728, 1281, 1282, 7414, 2316, 3371, 2317, 2335, 10398, 3381, 3685, 3480, 3688, 7422, 4638, 6696, 3678, 7094, 5829, 5228, 5879, 7057	200	138	2873	2.29007	0.0670504	0.0670504	0.476008
SP_PIR_KEYWORDS	proteoglycan	9	1.78926	0.000395709	3699, 6383, 2331, 4060, 6385, 3339, 1634, 7049, 7852	499	33	8789	4.80361	0.178568	0.0385774	0.567849
UCSC_TFBS	RORA2	251	49.9006	0.000399502	1410, 7753, 800, 801, 2335, 64396, 3281, 5372, 83604, 51084, 3480, 11329, 8321, 11320, 2202, 171024, 55851, 5742, 3488, 3716, 145407, 4121, 6224, 10625, 549, 5756, 55118, 23530, 5757, 1431, 2317, 2975, 81562, 84886, 4638, 57617, 253461, 11345, 7049, 4781, 1848, 11343, 23387, 2308, 818, 7317, 115557, 6387, 2965, 908, 6383, 28232, 219623, 9184, 6385, 6483, 5236, 4628, 55139, 50855, 3628, 987, 55784…	487	3790	8618	1.17196	0.0679104	0.00501071	0.489136
GOTERM_CC_FAT	GO:0016323~basolateral plasma membrane	19	3.77734	0.000407581	5167, 91624, 5243, 6558, 8874, 7414, 30011, 283375, 5028, 4478, 3688, 55679, 3678, 6385, 7094, 54751, 7082, 5829, 9962	389	123	6387	2.53627	0.13931	0.13931	0.560135
UCSC_TFBS	E4BP4	227	45.1292	0.000412183	800, 801, 25797, 2335, 5372, 159, 83604, 51084, 3480, 11329, 51776, 11320, 2202, 1827, 171024, 65244, 55851, 8874, 145407, 1593, 10092, 3491, 23263, 4121, 10625, 7078, 5216, 3597, 55118, 1434, 23530, 1431, 2317, 2975, 81562, 4638, 253461, 11345, 3399, 7049, 4781, 7045, 11343, 1307, 223, 5243, 23387, 51585, 2308, 3836, 818, 64798, 6383, 28232, 22916, 9184, 6385, 6483, 5236, 987, 55784, 3625, 2992,…	487	3374	8618	1.19058	0.0699893	0.0048256	0.504627
SP_PIR_KEYWORDS	cell adhesion	25	4.97018	0.0004128	7414, 2335, 8763, 3381, 388, 10631, 3678, 7373, 5797, 5829, 7045, 10516, 1307, 5792, 5099, 3371, 11117, 3685, 3688, 3491, 241226, 6696, 54751, 7057, 5819	499	201	8789	2.1907	0.185519	0.0336224	0.592307
UCSC_TFBS	CDC5	226	44.9304	0.000430969	800, 2335, 3281, 55847, 83604, 27063, 3480, 6210, 51776, 11320, 22800, 2202, 171024, 65244, 3488, 3716, 145407, 10092, 4121, 10625, 7171, 549, 7078, 11080, 3597, 5756, 55118, 1434, 23530, 5757, 9987, 51699, 2317, 728113, 8763, 2975, 1843, 4638, 253461, 7049, 4781, 7045, 11343, 1307, 5243, 23387, 51585, 2308, 3836, 818, 7317, 115557, 2965, 64798, 908, 6383, 28232, 22916, 219623, 9184, 5236, 4628, …	487	3359	8618	1.19063	0.0730605	0.00473046	0.52757
KEGG_PATHWAY	hsa04512:ECM-receptor interaction	13	2.58449	0.000456821	1281, 1282, 3339, 3371, 2335, 3381, 3685, 3688, 6696, 6383, 6385, 3678, 7057	200	58	2873	3.21974	0.0785342	0.0400699	0.560715
SP_PIR_KEYWORDS	chondroitin sulfate proteoglycan	6	1.19284	0.000503675	6383, 2331, 6385, 3339, 1634, 7049	499	13	8789	8.12918	0.221502	0.0351377	0.72226
KEGG_PATHWAY	hsa04810:Regulation of actin cytoskeleton	21	4.17495	0.000513588	2934, 8874, 7414, 2335, 2264, 10398, 3985, 54961, 3685, 4478, 10092, 3688, 4638, 2245, 3678, 55970, 4628, 22800, 5879, 5829, 5216	200	131	2873	2.30279	0.0878546	0.030187	0.630191
UCSC_TFBS	HFH1	233	46.3221	0.000531777	10894, 7753, 800, 801, 25797, 159, 83604, 3480, 11329, 7357, 51776, 11320, 5740, 22800, 2202, 5228, 1827, 65244, 3716, 79814, 145407, 10092, 23263, 3491, 4121, 10625, 2331, 549, 7078, 11080, 84293, 5756, 55118, 210, 1434, 23530, 5757, 2316, 1843, 4638, 57617, 253461, 3399, 7049, 4781, 7045, 23387, 51585, 2308, 818, 5627, 6387, 7321, 6383, 28232, 22916, 9184, 6483, 4628, 55139, 987, 3628, 55784, 3…	487	3491	8618	1.18109	0.0893692	0.00549179	0.650605
SP_PIR_KEYWORDS	LIM domain	10	1.98807	0.000559589	3985, 3983, 1465, 55679, 22998, 26468, 9645, 54751, 5829, 9260	499	43	8789	4.0961	0.24285	0.0341765	0.802141
UCSC_TFBS	LHX3	185	36.7793	0.000620855	22978, 1410, 2006, 5167, 800, 84935, 26468, 2335, 159, 10799, 2099, 23276, 83604, 6421, 5019, 3480, 23446, 9750, 51776, 3678, 84925, 11320, 22800, 2202, 1827, 171024, 57162, 10140, 57161, 65244, 1281, 1282, 64744, 22880, 6546, 11142, 3206, 10533, 23471, 7407, 7405, 5037, 145407, 3351, 10092, 399687, 23263, 23452, 4121, 6696, 2331, 27327, 8869, 7078, 9645, 10144, 11080, 8555, 9435, 3597, 55118, 14…	487	2678	8618	1.22247	0.103543	0.00605407	0.759207
SP_PIR_KEYWORDS	disulfide bond	89	17.6938	0.000684191	10894, 2006, 5167, 942, 1146, 9510, 7124, 3339, 2335, 6423, 3625, 3480, 81669, 8321, 50487, 2199, 1520, 3678, 7852, 2202, 5228, 780, 23022, 1281, 1282, 5792, 5742, 3488, 2264, 27122, 9588, 5028, 3351, 3685, 10371, 1512, 3688, 3491, 23452, 4122, 4121, 2331, 8869, 6447, 7078, 4359, 5789, 64714, 9435, 4681, 26018, 3597, 55118, 2934, 3906, 6282, 8076, 3356, 2697, 81562, 7422, 10631, 1800, 340348, 737…	499	1120	8789	1.39962	0.288343	0.0370901	0.979934
UCSC_TFBS	IRF1	142	28.2306	0.000699205	22978, 800, 25797, 64396, 2099, 2746, 27063, 5019, 3480, 11329, 23446, 51421, 9750, 8669, 51776, 220988, 2202, 57161, 65244, 64744, 6546, 3205, 3206, 23471, 7405, 79814, 5028, 3351, 10092, 3491, 4121, 6696, 8869, 549, 7078, 2625, 7102, 9987, 7414, 2316, 2317, 728113, 57698, 2975, 11034, 146223, 4638, 57617, 253461, 7049, 4781, 10113, 1848, 140625, 10516, 2632, 223, 26052, 5243, 51585, 23387, 2308…	487	1970	8618	1.27556	0.115827	0.00645816	0.854638
UP_SEQ_FEATURE	domain:Fibronectin type-III 7	6	1.19284	0.000749969	22862, 5792, 3371, 7373, 2335, 5789	499	14	8782	7.54251	0.704743	0.704743	1.25084
UP_SEQ_FEATURE	domain:Fibronectin type-III 8	6	1.19284	0.000749969	22862, 5792, 3371, 7373, 2335, 5789	499	14	8782	7.54251	0.704743	0.704743	1.25084
INTERPRO	IPR001781:Zinc finger, LIM-type	10	1.98807	0.000790691	3985, 3983, 1465, 55679, 22998, 26468, 9645, 54751, 5829, 9260	469	44	8066	3.9087	0.543732	0.543732	1.24072
UCSC_TFBS	FREAC2	172	34.1948	0.000829521	22978, 800, 26468, 2099, 6167, 6421, 3480, 8321, 23446, 51421, 9750, 51776, 220988, 63893, 54812, 11320, 51422, 92714, 2202, 79583, 1827, 171024, 57162, 57161, 1281, 3205, 6546, 3206, 55851, 8874, 10533, 79892, 7405, 3716, 145407, 3685, 3688, 399687, 23263, 4121, 10625, 27327, 2941, 10169, 549, 7078, 9645, 10144, 8555, 84293, 5756, 7102, 9987, 22998, 2316, 2317, 2627, 57698, 11034, 5824, 3699, 46…	487	2474	8618	1.23029	0.135891	0.00727621	1.01318
UCSC_TFBS	TBP	178	35.3877	0.000853406	7753, 800, 84935, 801, 26468, 2099, 2746, 6423, 23276, 83604, 27063, 5019, 3480, 8321, 7357, 6414, 23446, 9750, 51776, 220988, 63893, 1520, 3678, 84925, 54812, 51422, 92714, 2202, 1827, 171024, 57161, 1282, 3205, 22880, 6546, 11142, 3206, 8874, 10533, 3488, 7405, 145407, 27122, 10092, 3688, 23263, 10625, 549, 84937, 7078, 9645, 11080, 8555, 9435, 84293, 55118, 5756, 1431, 22998, 2317, 1915, 57698…	487	2576	8618	1.22279	0.139519	0.00712987	1.04221
GOTERM_CC_FAT	GO:0005912~adherens junction	16	3.18091	0.000939937	91624, 5243, 8874, 7414, 30011, 2697, 3688, 55679, 3678, 6385, 7094, 5797, 54751, 7082, 5829, 5819	389	100	6387	2.62704	0.29253	0.158887	1.28736
UP_SEQ_FEATURE	domain:LIM zinc-binding 2	8	1.59046	0.000945765	3985, 3983, 1465, 55679, 26468, 54751, 5829, 9260	499	29	8782	4.85495	0.785306	0.536649	1.57497
UP_SEQ_FEATURE	domain:LIM zinc-binding 1	8	1.59046	0.000945765	3985, 3983, 1465, 55679, 26468, 54751, 5829, 9260	499	29	8782	4.85495	0.785306	0.536649	1.57497
GOTERM_MF_FAT	GO:0003779~actin binding	26	5.16899	0.00108433	5756, 800, 2934, 22998, 7414, 2316, 2317, 11034, 3983, 4638, 57617, 7852, 9168, 171024, 23022, 91624, 6711, 23345, 4478, 10092, 4082, 7094, 7533, 7171, 4628, 5216	393	213	6445	2.00182	0.532579	0.316318	1.62311
SMART	SM00132:LIM	10	1.98807	0.00113237	3985, 3983, 1465, 55679, 22998, 26468, 9645, 54751, 5829, 9260	265	44	4306	3.69297	0.203665	0.203665	1.41122
SP_PIR_KEYWORDS	signal	104	20.6759	0.00134009	10894, 2006, 942, 25797, 3339, 2335, 6423, 54712, 3480, 8321, 196500, 6414, 3678, 1520, 140606, 71690, 5228, 2202, 1281, 1282, 6546, 5742, 3488, 145407, 27122, 3685, 1512, 3688, 3491, 23452, 6696, 2331, 7078, 338773, 64714, 84293, 3597, 55118, 8763, 81562, 3699, 7422, 7049, 7045, 10516, 1307, 5627, 10512, 9568, 6387, 241226, 6383, 715, 6385, 10186, 1634, 5819, 7057, 1146, 9510, 220323, 85569, 362…	499	1378	8789	1.3293	0.486481	0.0644745	1.91094
UP_SEQ_FEATURE	signal peptide	104	20.6759	0.00137976	10894, 2006, 942, 25797, 3339, 2335, 6423, 54712, 3480, 8321, 196500, 6414, 3678, 1520, 140606, 71690, 5228, 2202, 1281, 1282, 6546, 5742, 3488, 145407, 27122, 3685, 1512, 3688, 3491, 23452, 6696, 2331, 7078, 338773, 64714, 84293, 3597, 55118, 8763, 81562, 3699, 7422, 7049, 7045, 10516, 1307, 5627, 10512, 9568, 6387, 241226, 6383, 715, 6385, 10186, 1634, 5819, 7057, 1146, 9510, 220323, 85569, 362…	499	1378	8782	1.32824	0.894077	0.526853	2.28986
SP_PIR_KEYWORDS	Secreted	61	12.1272	0.00139209	2006, 9510, 3339, 7124, 2335, 85569, 6423, 3625, 3381, 6414, 50487, 2199, 11320, 71690, 5228, 2202, 780, 1281, 1282, 3488, 27122, 10371, 3491, 23452, 6696, 2331, 2882, 6447, 7078, 84293, 4681, 6284, 55118, 2934, 8763, 3906, 7474, 8076, 3699, 7422, 10631, 7049, 7373, 3075, 7045, 1307, 10516, 3273, 81832, 3371, 5627, 2920, 11117, 790955, 10512, 57795, 6387, 6038, 4060, 6483, 1634	499	720	8789	1.49223	0.499603	0.0610013	1.98442
GOTERM_CC_FAT	GO:0005924~cell-substrate adherens junction	12	2.38569	0.00144589	3688, 91624, 5243, 55679, 3678, 8874, 6385, 7094, 7414, 54751, 5829, 30011	389	64	6387	3.07857	0.41285	0.162632	1.97396
UCSC_TFBS	NFE2	196	38.9662	0.00147076	800, 801, 64396, 3480, 8321, 51776, 2202, 1827, 65244, 5742, 55851, 3488, 3716, 3856, 145407, 23263, 4122, 6224, 4121, 2331, 549, 7078, 5216, 3597, 55118, 23530, 8031, 2317, 728113, 84886, 4638, 57617, 253461, 11345, 7049, 4781, 1848, 7045, 1307, 5243, 23387, 51585, 818, 7317, 115557, 28232, 715, 219623, 9184, 4628, 55139, 987, 55784, 220323, 51530, 3381, 2245, 2992, 7852, 81887, 2997, 23034, 106…	487	2909	8618	1.19231	0.228211	0.0117057	1.78992
UP_SEQ_FEATURE	disulfide bond	84	16.6998	0.00151798	10894, 2006, 5167, 942, 1146, 9510, 3339, 7124, 2335, 6423, 3625, 3480, 81669, 8321, 50487, 2199, 1520, 3678, 7852, 2202, 5228, 780, 1281, 23022, 1282, 5792, 5742, 3488, 2264, 27122, 9588, 5028, 3351, 3685, 10371, 3688, 1512, 3491, 23452, 4121, 2331, 6447, 8869, 7078, 4359, 5789, 64714, 4681, 26018, 3597, 55118, 2934, 3906, 6282, 3356, 2697, 81562, 7422, 10631, 1800, 5797, 3075, 7045, 1368, 4881,…	499	1070	8782	1.38162	0.915425	0.460725	2.51652
GOTERM_CC_FAT	GO:0015629~actin cytoskeleton	23	4.57256	0.00153585	1410, 23022, 5756, 59, 2934, 800, 6711, 7414, 2316, 2317, 10398, 9260, 11034, 10092, 4082, 3983, 399687, 57617, 4628, 70, 7171, 5216, 171024	389	183	6387	2.06359	0.431997	0.131864	2.09557
UCSC_TFBS	FREAC7	241	47.9125	0.00160585	10894, 800, 801, 25797, 64396, 159, 3480, 8321, 7357, 6210, 51776, 11320, 5740, 2202, 1827, 171024, 3716, 145407, 3856, 10092, 23263, 4121, 10625, 2331, 549, 7078, 84293, 55118, 210, 1434, 23530, 5757, 1431, 2316, 2317, 2975, 1843, 11345, 7049, 4781, 7045, 11343, 3836, 5243, 23387, 51585, 2308, 818, 5627, 115557, 7321, 64798, 6383, 28232, 22916, 219623, 9184, 6385, 6483, 5236, 4628, 55139, 987, 5…	487	3691	8618	1.15545	0.246372	0.0122228	1.95284
GOTERM_BP_FAT	GO:0007155~cell adhesion	37	7.35586	0.00160668	10894, 7414, 7124, 3339, 2335, 8763, 3381, 10630, 388, 10631, 3678, 7373, 5797, 7045, 5829, 780, 1307, 10516, 1281, 22862, 5099, 5792, 3371, 11117, 1901, 4478, 6387, 3685, 3688, 241226, 3491, 6696, 9486, 54751, 5879, 5819, 7057	401	367	6781	1.70485	0.977657	0.718347	2.77923
UCSC_TFBS	AP1	308	61.2326	0.00160894	10894, 1410, 2006, 800, 801, 2335, 64396, 159, 5372, 83604, 23276, 51084, 3480, 6210, 8321, 51776, 11320, 2202, 5228, 1827, 171024, 1187, 65244, 8874, 55851, 5742, 3488, 3716, 145407, 3856, 23263, 3491, 4122, 79095, 4121, 6224, 8869, 7171, 7078, 549, 5216, 84293, 3597, 55118, 1434, 23530, 9987, 826, 1431, 8031, 2316, 2317, 728113, 1843, 81562, 84886, 4638, 57617, 253461, 11345, 84790, 7049, 4781,…	487	4884	8618	1.11597	0.246782	0.0117389	1.95656
GOTERM_BP_FAT	GO:0022610~biological adhesion	37	7.35586	0.00168898	10894, 7414, 7124, 3339, 2335, 8763, 3381, 10630, 388, 10631, 3678, 7373, 5797, 7045, 5829, 780, 1307, 10516, 1281, 22862, 5099, 5792, 3371, 11117, 1901, 4478, 6387, 3685, 3688, 241226, 3491, 6696, 9486, 54751, 5879, 5819, 7057	401	368	6781	1.70021	0.981613	0.631764	2.91961
UCSC_TFBS	IRF2	219	43.5388	0.00170488	1410, 7753, 55748, 800, 801, 55847, 23276, 3480, 11329, 8321, 51776, 2202, 1827, 171024, 65244, 8874, 145407, 3491, 6224, 4121, 10625, 2331, 5216, 3597, 55118, 210, 23530, 1431, 8031, 2316, 2317, 2975, 1843, 81562, 4638, 57617, 253461, 11345, 84790, 7049, 4781, 1848, 11343, 1307, 5243, 23387, 51585, 1465, 2308, 3836, 818, 5627, 115557, 6387, 6383, 28232, 22916, 715, 219623, 9184, 6385, 5236, 5513…	487	3312	8618	1.17012	0.259415	0.0119407	2.07211
GOTERM_BP_FAT	GO:0051051~negative regulation of transport	14	2.7833	0.00180234	1410, 5728, 5167, 11142, 801, 5742, 2316, 7124, 3625, 3356, 3685, 11252, 5879, 7057	401	88	6781	2.69026	0.985942	0.57383	3.11267
SP_PIR_KEYWORDS	actin-binding	20	3.97614	0.0018441	23022, 5756, 91624, 2934, 800, 6711, 7414, 2316, 2317, 23345, 11034, 10092, 4082, 3983, 4638, 4628, 7171, 9168, 5216, 171024	499	161	8789	2.18798	0.60043	0.0735982	2.62083
UCSC_TFBS	CEBPB	284	56.4612	0.00185134	10894, 942, 800, 801, 25797, 2335, 64396, 159, 83604, 27063, 3480, 7357, 11329, 51776, 11320, 2202, 1827, 171024, 65244, 5742, 3488, 3716, 10092, 3491, 79095, 10625, 4121, 2331, 2941, 7171, 7078, 5216, 3597, 5756, 55118, 1434, 23530, 5757, 9987, 2316, 2317, 728113, 7633, 2975, 1843, 81562, 4638, 57617, 253461, 340348, 84790, 7049, 4781, 1999, 1848, 11343, 3836, 2308, 23387, 5243, 51585, 1465, 818…	487	4460	8618	1.12684	0.278294	0.0124654	2.24827
GOTERM_BP_FAT	GO:0006928~cell motion	30	5.96421	0.0019206	10894, 800, 7124, 7414, 26468, 2335, 11034, 6338, 81669, 3678, 7852, 7049, 5797, 5728, 6273, 8874, 10512, 6233, 8611, 4478, 5830, 6387, 10092, 10371, 3688, 7094, 7171, 4628, 5879, 7057	401	279	6781	1.8183	0.989376	0.531137	3.31368
UP_SEQ_FEATURE	domain:Fibronectin type-III 6	6	1.19284	0.00201163	22862, 5792, 3371, 7373, 2335, 5789	499	17	8782	6.21148	0.962153	0.480476	3.32197
UCSC_TFBS	SOX5	244	48.5089	0.00202269	2006, 942, 7753, 800, 801, 25797, 2335, 83604, 27063, 51084, 3480, 7357, 51776, 11320, 5740, 22800, 2202, 171024, 65244, 3488, 3716, 10092, 3491, 6224, 4121, 10625, 2331, 7171, 549, 7078, 11080, 5216, 84293, 3597, 55118, 210, 23530, 5757, 9987, 51699, 8031, 2317, 217, 4638, 57617, 253461, 11345, 7049, 340348, 4781, 1848, 7045, 5243, 23387, 2308, 818, 7317, 115557, 64798, 28232, 55679, 10606, 9184…	487	3757	8618	1.14928	0.299775	0.0131116	2.45399
GOTERM_CC_FAT	GO:0005578~proteinaceous extracellular matrix	23	4.57256	0.00203162	1307, 10516, 55118, 2006, 1281, 1282, 9510, 3339, 3371, 2335, 11117, 7474, 8076, 7422, 10631, 2331, 2199, 4060, 1634, 7373, 7078, 7045, 2202	389	187	6387	2.01945	0.526875	0.139016	2.76326
SP_PIR_KEYWORDS	actin binding	8	1.59046	0.00211641	11034, 4478, 4082, 800, 2934, 6711, 2316, 5216	499	33	8789	4.26987	0.651101	0.0778043	3.00238
UCSC_TFBS	FOXO4	273	54.2744	0.00212506	800, 801, 64397, 25797, 2335, 159, 5372, 83604, 51084, 3480, 11329, 8321, 7357, 51776, 22800, 2202, 1827, 171024, 65244, 55851, 8874, 3716, 145407, 3491, 4121, 10625, 2941, 549, 7078, 5216, 84293, 3597, 5756, 55118, 5757, 1431, 2317, 8763, 2975, 1843, 81562, 4638, 57617, 253461, 3399, 7049, 340348, 4781, 1999, 7045, 11343, 1307, 3836, 2308, 5243, 23387, 51585, 1465, 5627, 115557, 6387, 7321, 6479…	487	4272	8618	1.13086	0.312304	0.0132827	2.57671
UCSC_TFBS	POU3F2	288	57.2565	0.00216335	10894, 1410, 7753, 942, 800, 801, 25797, 2335, 64396, 83604, 27063, 51084, 3480, 6210, 7357, 8321, 51776, 11320, 22800, 2202, 171024, 65244, 8874, 55851, 3488, 3716, 145407, 23263, 3491, 10625, 4121, 2331, 7171, 7078, 549, 338773, 5216, 84293, 3597, 5756, 55118, 1434, 23530, 5757, 51699, 2316, 2317, 1843, 4638, 253461, 11345, 3399, 340348, 84790, 7049, 4781, 7045, 11343, 1307, 3836, 2308, 23387, …	487	4541	8618	1.12232	0.316933	0.0130575	2.62258
UCSC_TFBS	IK1	192	38.171	0.00223883	2006, 5164, 942, 800, 801, 26468, 3339, 64396, 159, 2099, 2746, 6167, 5019, 3480, 11329, 51421, 113246, 8669, 51776, 220988, 1520, 3678, 54812, 140606, 11320, 5740, 51422, 5228, 1827, 57162, 57161, 1282, 64744, 3205, 6546, 11142, 3206, 5742, 10533, 1901, 23471, 7407, 79892, 7405, 3716, 145407, 1593, 3685, 3351, 10092, 399687, 23452, 4122, 27327, 10169, 26355, 549, 9645, 5216, 9435, 6284, 55118, 5…	487	2864	8618	1.18633	0.325967	0.0130631	2.71293
GOTERM_CC_FAT	GO:0070161~anchoring junction	16	3.18091	0.00228469	91624, 5243, 8874, 7414, 30011, 2697, 3688, 55679, 3678, 6385, 7094, 5797, 54751, 7082, 5829, 5819	389	109	6387	2.41013	0.569035	0.130892	3.10247
UCSC_TFBS	FOXO1	214	42.5447	0.00238571	10894, 1410, 942, 800, 801, 64396, 159, 83604, 51084, 3480, 11329, 8321, 6210, 51776, 5740, 22800, 2202, 171024, 5742, 8874, 3716, 3491, 79095, 4121, 10625, 2941, 8869, 549, 11080, 3597, 5756, 55118, 210, 1431, 9987, 2316, 2317, 2975, 81562, 57617, 7049, 4781, 1848, 7045, 11343, 1307, 5243, 23387, 51585, 1465, 2308, 818, 6387, 2965, 64798, 908, 6383, 28232, 10606, 9184, 6385, 5236, 4628, 987, 557…	487	3245	8618	1.16702	0.343208	0.0134693	2.88853
UCSC_TFBS	EVI1	395	78.5288	0.00240325	1410, 942, 800, 801, 25797, 3281, 5372, 159, 27063, 3480, 7357, 8321, 22800, 2202, 5228, 1827, 8874, 3488, 79814, 10092, 10625, 8869, 549, 5216, 84293, 3597, 55118, 1434, 23530, 1431, 8031, 217, 8763, 1843, 3399, 340348, 1848, 1307, 5243, 818, 7317, 115557, 7321, 6387, 2965, 64798, 908, 28232, 6383, 715, 10606, 22916, 219623, 6483, 5236, 85453, 55139, 50855, 987, 220323, 3381, 6390, 2245, 2992, 6…	487	6529	8618	1.0706	0.345237	0.0131466	2.90948
UCSC_TFBS	BACH2	230	45.7256	0.00249634	2006, 942, 800, 801, 2335, 64396, 5372, 3480, 11329, 8321, 51776, 2202, 5228, 171024, 65244, 5742, 3716, 3856, 23263, 3491, 4122, 79095, 6224, 4121, 549, 5216, 84293, 3597, 5756, 55118, 210, 23530, 1431, 826, 9987, 8031, 2316, 2317, 217, 728113, 1843, 84886, 4638, 57617, 253461, 84790, 7049, 4781, 1999, 7045, 1307, 5243, 23387, 51585, 818, 7317, 64798, 6383, 28232, 55679, 10606, 715, 219623, 6385…	487	3525	8618	1.15464	0.355903	0.013242	3.02059
UCSC_TFBS	HSF1	163	32.4056	0.00255761	1410, 800, 3339, 2335, 3281, 2099, 6423, 6421, 27063, 5019, 51084, 3480, 8321, 196500, 51421, 113246, 51776, 84925, 5740, 51422, 2202, 1187, 1281, 1282, 64744, 6546, 3206, 64748, 10533, 3488, 3716, 27122, 1512, 399687, 23452, 4122, 1375, 27327, 10169, 549, 84937, 7078, 10144, 81618, 338773, 5216, 84293, 9435, 55118, 1434, 2625, 22998, 51699, 8031, 2316, 2317, 1915, 8763, 11034, 5824, 146223, 3699…	487	2381	8618	1.21145	0.362829	0.0131689	3.09367
SP_PIR_KEYWORDS	acetylation	136	27.0378	0.00257077	1410, 51228, 55748, 801, 159, 55847, 2746, 6167, 6421, 9045, 51084, 11329, 6210, 113246, 8669, 220988, 22800, 9144, 57161, 22880, 6154, 10533, 7407, 22984, 3856, 1593, 3688, 6224, 1375, 10169, 7171, 5216, 5756, 1434, 23530, 5757, 826, 9987, 1431, 51699, 7414, 2316, 2317, 1915, 217, 6282, 6187, 359948, 11034, 84886, 7422, 57617, 11345, 58184, 84790, 9168, 2170, 5829, 3799, 2632, 57142, 223, 22862,…	499	1922	8789	1.24631	0.721773	0.0873291	3.6359
GOTERM_BP_FAT	GO:0014706~striated muscle tissue development	13	2.58449	0.00260887	5728, 2006, 3339, 3371, 3488, 2627, 3688, 2280, 70, 7049, 4628, 5307, 1827	401	81	6781	2.71399	0.99792	0.58613	4.47576
GOTERM_CC_FAT	GO:0030055~cell-substrate junction	12	2.38569	0.00269929	3688, 91624, 5243, 55679, 3678, 8874, 6385, 7094, 7414, 54751, 5829, 30011	389	69	6387	2.85548	0.630159	0.132463	3.65581
GOTERM_BP_FAT	GO:0051129~negative regulation of cellular component organization	14	2.7833	0.00270608	5728, 57142, 2934, 5792, 6711, 1901, 10371, 6696, 7049, 7533, 9168, 11252, 5879, 7057	401	92	6781	2.5733	0.998348	0.550999	4.63882
GOTERM_CC_FAT	GO:0031012~extracellular matrix	24	4.77137	0.00282906	1307, 10516, 55118, 2006, 1281, 1282, 9510, 3339, 3371, 2335, 11117, 7474, 8076, 7422, 10631, 2331, 2199, 4060, 1634, 7373, 7078, 7045, 2202, 7057	389	204	6387	1.93165	0.647452	0.122186	3.8284
GOTERM_MF_FAT	GO:0001871~pattern binding	14	2.7833	0.00288927	10894, 6146, 5167, 3273, 9510, 2335, 3491, 7422, 10631, 7049, 1634, 3068, 5228, 7057	393	90	6445	2.55103	0.868442	0.491405	4.27047
GOTERM_MF_FAT	GO:0030247~polysaccharide binding	14	2.7833	0.00288927	10894, 6146, 5167, 3273, 9510, 2335, 3491, 7422, 10631, 7049, 1634, 3068, 5228, 7057	393	90	6445	2.55103	0.868442	0.491405	4.27047
GOTERM_BP_FAT	GO:0030334~regulation of cell migration	16	3.18091	0.00294158	5728, 57142, 91624, 7414, 1901, 3488, 6387, 3480, 10630, 7422, 7852, 7049, 5797, 22800, 5879, 7057	401	115	6781	2.35273	0.999055	0.53874	5.03277
UCSC_TFBS	NF1	202	40.159	0.00295554	1410, 2006, 800, 801, 2335, 5372, 83604, 3480, 8321, 11320, 5228, 171024, 1187, 65244, 5742, 3488, 3716, 1593, 3491, 23263, 4122, 4121, 2331, 7171, 7078, 84293, 55118, 826, 2316, 2317, 1843, 2975, 81562, 4638, 57617, 253461, 84790, 7049, 340348, 4781, 1999, 7045, 11343, 1307, 5243, 2308, 818, 7317, 5627, 64798, 28232, 55679, 715, 6385, 4628, 7057, 55139, 50855, 987, 220323, 51530, 3625, 2245, 639…	487	3051	8618	1.17162	0.406041	0.0147739	3.56701
BIOCARTA	h_rhoPathway:Rho cell motility signaling pathway	6	1.19284	0.00299427	4638, 392, 2934, 7094, 7414, 5216	71	15	962	5.41972	0.386636	0.386636	3.56727
SP_PIR_KEYWORDS	membrane protein	10	1.98807	0.0030331	4478, 23530, 6711, 1800, 7124, 22800, 4359, 7082, 5879, 5037	499	54	8789	3.26171	0.779033	0.0957501	4.27659
SP_PIR_KEYWORDS	glycoprotein	124	24.6521	0.00311897	10894, 1410, 5167, 6558, 942, 25797, 3339, 2335, 2099, 54712, 3480, 8321, 6414, 3678, 1520, 84925, 11320, 5228, 79583, 2202, 1281, 1282, 6546, 5742, 64748, 1901, 3488, 23471, 3856, 145407, 27122, 5028, 3351, 3685, 1512, 3688, 23452, 4122, 4121, 6696, 2331, 8869, 81618, 64714, 9435, 3597, 55118, 7102, 8763, 81562, 3699, 7422, 7049, 340348, 10516, 1307, 5243, 5627, 10512, 9568, 241226, 6383, 28232,…	499	1737	8789	1.25736	0.788292	0.0924751	4.39514
UCSC_TFBS	TATA	269	53.4791	0.003198	2006, 800, 801, 25797, 2335, 159, 83604, 27063, 3480, 11329, 8321, 7357, 6210, 51776, 11320, 22800, 2202, 171024, 5742, 55851, 3488, 3716, 79814, 145407, 23263, 3491, 6224, 4121, 10625, 2941, 549, 7078, 11080, 5216, 3597, 55118, 210, 1434, 23530, 5757, 1431, 9987, 2317, 1843, 81562, 4638, 253461, 3399, 84790, 7049, 340348, 4781, 1848, 11343, 1307, 3836, 2308, 5243, 23387, 51585, 1465, 818, 7317, …	487	4226	8618	1.12642	0.430928	0.0155377	3.85438
GOTERM_MF_FAT	GO:0008092~cytoskeletal protein binding	35	6.95825	0.00324254	1410, 5756, 22998, 800, 2934, 801, 2316, 7414, 2317, 11034, 3983, 4638, 57617, 11345, 7852, 9168, 11252, 5829, 171024, 3799, 23022, 91624, 6711, 23345, 10092, 4478, 4082, 6383, 6385, 7094, 7171, 7533, 4628, 70, 5216	393	345	6445	1.66372	0.897379	0.43401	4.78078
GOTERM_CC_FAT	GO:0044449~contractile fiber part	13	2.58449	0.0033111	1410, 59, 6711, 7414, 2317, 10398, 23345, 27063, 3856, 115557, 6385, 70, 7171	389	81	6387	2.63515	0.704919	0.126819	4.467
GOTERM_BP_FAT	GO:0051270~regulation of cell motion	17	3.37972	0.00334717	5728, 57142, 91624, 7414, 1901, 3488, 6387, 3480, 10371, 10630, 7422, 7852, 7049, 5797, 22800, 5879, 7057	401	128	6781	2.24589	0.999639	0.547333	5.70767
UCSC_TFBS	IK3	237	47.1173	0.0033505	1410, 2006, 942, 800, 801, 25797, 2335, 3281, 27063, 23276, 51084, 3480, 51776, 22800, 5228, 1187, 55851, 3488, 3716, 79814, 1593, 4122, 4121, 10625, 5216, 3597, 5756, 55118, 210, 1434, 1431, 2316, 2317, 728113, 2975, 1843, 81562, 4638, 57617, 253461, 7049, 340348, 4781, 1848, 7045, 11343, 1307, 5243, 51585, 3836, 818, 7317, 5627, 115557, 6387, 6383, 28232, 22916, 10606, 715, 9184, 6385, 6483, 46…	487	3665	8618	1.14433	0.446048	0.0158375	4.03473
GOTERM_CC_FAT	GO:0005925~focal adhesion	11	2.18688	0.00337787	3688, 5243, 55679, 3678, 8874, 6385, 7094, 7414, 54751, 5829, 30011	389	61	6387	2.96081	0.712105	0.117076	4.55514
UP_SEQ_FEATURE	short sequence motif:Cell attachment site	10	1.98807	0.00346747	10516, 1307, 241226, 6696, 7373, 2335, 7045, 3381, 7057, 8076	499	55	8782	3.19985	0.996475	0.609887	5.66109
UCSC_TFBS	SOX9	225	44.7316	0.00388848	10894, 800, 2335, 3281, 5372, 159, 51084, 3480, 6210, 51776, 2202, 5228, 171024, 65244, 55851, 8874, 10092, 23263, 3491, 10625, 2331, 7171, 7078, 5216, 3597, 5756, 55118, 210, 1434, 5757, 51699, 8031, 2316, 2317, 217, 8763, 1843, 81562, 84886, 4638, 57617, 11345, 3399, 7049, 4781, 1848, 1307, 5243, 23387, 51585, 1465, 818, 7317, 115557, 908, 6383, 28232, 55679, 10606, 9184, 5236, 4628, 55139, 987…	487	3465	8618	1.1491	0.496266	0.0178831	4.66846
GOTERM_BP_FAT	GO:0060537~muscle tissue development	13	2.58449	0.00392346	5728, 2006, 3339, 3371, 3488, 2627, 3688, 2280, 70, 7049, 4628, 5307, 1827	401	85	6781	2.58627	0.999908	0.570377	6.65883
UCSC_TFBS	FOXO3	142	28.2306	0.00393843	5167, 800, 801, 3339, 2335, 2099, 83604, 5019, 51084, 8321, 7357, 23446, 8669, 51776, 220988, 3678, 11320, 51422, 128308, 2202, 171024, 10140, 57161, 1281, 1282, 6546, 8874, 1901, 10533, 23471, 3856, 145407, 27122, 3351, 10092, 399687, 23452, 4122, 4121, 6696, 10625, 27327, 5933, 7078, 9645, 10144, 3597, 210, 2625, 23530, 22998, 2317, 2627, 57698, 4638, 57617, 253461, 7049, 4781, 84708, 7045, 582…	487	2054	8618	1.22339	0.500692	0.0176509	4.72711
GOTERM_CC_FAT	GO:0043292~contractile fiber	13	2.58449	0.00406409	1410, 59, 6711, 7414, 2317, 10398, 23345, 27063, 3856, 115557, 6385, 70, 7171	389	83	6387	2.57165	0.776564	0.127366	5.45668
UCSC_TFBS	GATA3	133	26.4414	0.00415978	9647, 5167, 7753, 800, 801, 3339, 2335, 55847, 2099, 23276, 3480, 7357, 196500, 23446, 51776, 63893, 11320, 51422, 171024, 1187, 57161, 1282, 64744, 6546, 22880, 3205, 3206, 55851, 5742, 6154, 10533, 3716, 3856, 8940, 399687, 4122, 9645, 5216, 55118, 7102, 9909, 22998, 7414, 2317, 6187, 5824, 7422, 253461, 4781, 1999, 2170, 1848, 26270, 26052, 1465, 23387, 818, 56181, 7317, 5627, 10512, 9568, 557…	487	1906	8618	1.23483	0.519846	0.018174	4.98659
GOTERM_MF_FAT	GO:0005539~glycosaminoglycan binding	13	2.58449	0.00453559	10894, 6146, 3273, 9510, 2335, 3491, 7422, 10631, 7049, 1634, 3068, 5228, 7057	393	84	6445	2.53802	0.958691	0.471301	6.62702
UCSC_TFBS	NFKB	261	51.8887	0.00457627	1410, 2006, 942, 55748, 801, 2335, 55847, 5372, 51084, 3480, 51776, 11320, 2202, 1827, 171024, 1187, 65244, 5742, 3488, 3716, 79814, 1593, 10092, 3491, 4122, 79095, 5216, 3597, 55118, 5757, 1431, 2316, 2317, 217, 728113, 1843, 81562, 4638, 57617, 253461, 7049, 340348, 4781, 1999, 1848, 11343, 1307, 223, 3836, 2308, 23387, 1465, 818, 115557, 6387, 64798, 28232, 55679, 715, 6385, 55139, 50855, 987,…	487	4107	8618	1.12459	0.553927	0.019497	5.47307
GOTERM_CC_FAT	GO:0031252~cell leading edge	14	2.7833	0.00460807	50855, 392, 2934, 6282, 9260, 3688, 10630, 3678, 2245, 7094, 7852, 5797, 5879, 5829	389	95	6387	2.41965	0.81726	0.132067	6.16573
UCSC_TFBS	CEBP	378	75.1491	0.00494947	10894, 1410, 2006, 7753, 800, 801, 2335, 64396, 55847, 159, 5372, 83604, 27063, 3480, 7357, 11329, 51776, 11320, 2202, 1827, 171024, 1187, 65244, 8874, 55851, 5742, 3488, 3716, 79814, 145407, 1593, 10092, 23263, 3491, 4122, 10625, 4121, 2331, 2941, 8869, 7078, 5216, 3597, 5756, 55118, 1434, 210, 23530, 9987, 1431, 51699, 2316, 217, 7633, 8763, 728113, 2975, 1843, 81562, 4638, 57617, 253461, 3399,…	487	6246	8618	1.07095	0.582416	0.0205775	5.90704
UCSC_TFBS	PBX1	281	55.8648	0.00496424	1410, 2006, 800, 801, 64397, 2335, 64396, 55847, 159, 5372, 83604, 51084, 3480, 8321, 51776, 22800, 2202, 1827, 171024, 1187, 65244, 55851, 3716, 79814, 145407, 23263, 4122, 10625, 4121, 2331, 2941, 5216, 55118, 210, 1434, 23530, 5757, 1431, 8031, 2316, 2317, 2975, 84886, 4638, 253461, 7049, 4781, 1848, 7045, 11343, 1307, 3836, 2308, 23387, 5243, 51585, 7317, 5627, 115557, 6387, 2965, 64798, 908,…	487	4468	8618	1.11294	0.583506	0.0201633	5.92418
GOTERM_CC_FAT	GO:0005576~extracellular region	71	14.1153	0.00579289	2006, 5167, 9510, 801, 3339, 7124, 2335, 85569, 6423, 3625, 3381, 6414, 50487, 2199, 1520, 11320, 71690, 2202, 5228, 780, 1281, 1282, 3488, 5037, 27122, 10371, 3491, 23452, 6696, 2331, 2882, 6447, 7078, 84293, 4681, 55118, 2934, 2316, 7414, 8763, 3906, 7474, 8076, 146223, 3699, 7422, 10631, 7373, 7049, 3075, 7045, 1307, 10516, 3273, 81832, 3371, 5627, 2920, 11117, 790955, 10512, 57795, 6387, 6038…	389	864	6387	1.34925	0.882107	0.151648	7.69305
GOTERM_BP_FAT	GO:0030036~actin cytoskeleton organization	19	3.77734	0.00599405	2006, 19878, 2934, 800, 22998, 2316, 2317, 9260, 11034, 10092, 3688, 2245, 7094, 4628, 70, 9168, 11252, 5879, 5216	401	160	6781	2.00809	0.999999	0.694064	10.0022
GOTERM_MF_FAT	GO:0008201~heparin binding	11	2.18688	0.00608624	6146, 3491, 7422, 3273, 10631, 9510, 7049, 2335, 3068, 5228, 7057	393	66	6445	2.73325	0.98615	0.50995	8.79699
UCSC_TFBS	FREAC4	230	45.7256	0.00610937	1410, 800, 801, 2335, 159, 83604, 3480, 11329, 7357, 51776, 11320, 2202, 171024, 65244, 3488, 3716, 3856, 145407, 23263, 3491, 4122, 4121, 10625, 2331, 84293, 3597, 55118, 23530, 9987, 2317, 81562, 4638, 57617, 253461, 3399, 7049, 4781, 7045, 11343, 1307, 5243, 23387, 51585, 2308, 3836, 818, 5627, 115557, 6387, 2965, 64798, 908, 6383, 28232, 55679, 219623, 6385, 5236, 4628, 55139, 50855, 987, 557…	487	3581	8618	1.13658	0.65991	0.0242144	7.24416
SP_PIR_KEYWORDS	methylation	18	3.57853	0.00662821	10972, 1410, 59, 22931, 9987, 801, 1915, 440926, 3159, 6421, 2791, 388, 220988, 55970, 70, 22800, 3181, 5879	499	155	8789	2.04541	0.963308	0.17669	9.12504
GOTERM_BP_FAT	GO:0007517~muscle organ development	17	3.37972	0.00700452	1410, 5728, 2006, 3339, 3371, 2317, 3488, 2627, 2280, 3688, 1375, 9750, 4628, 70, 7049, 5307, 1827	401	138	6781	2.08314	1	0.721469	11.5925
GOTERM_BP_FAT	GO:0048738~cardiac muscle tissue development	8	1.59046	0.00701525	2280, 3688, 5728, 3339, 4628, 7049, 70, 2627	401	39	6781	3.46876	1	0.695398	11.6092
GOTERM_CC_FAT	GO:0042995~cell projection	37	7.35586	0.00710513	50855, 800, 2934, 2099, 57698, 6282, 9260, 3356, 3480, 5824, 10630, 9750, 3678, 494448, 2245, 1800, 7852, 5797, 5829, 23034, 3799, 57142, 392, 26052, 5792, 8874, 9568, 27241, 5037, 4478, 10092, 3688, 10371, 6696, 7094, 4628, 5879	389	390	6387	1.5577	0.927489	0.170913	9.35769
GOTERM_BP_FAT	GO:0031345~negative regulation of cell projection organization	5	0.994036	0.0074359	10371, 57142, 6696, 5792, 7533	401	14	6781	6.03937	1	0.691575	12.2633
UP_SEQ_FEATURE	compositionally biased region:Poly-Arg	12	2.38569	0.0075597	57326, 64798, 54587, 987, 3836, 800, 9987, 6421, 55636, 22937, 171024, 145407	499	84	8782	2.51417	0.999996	0.828416	11.9543
GOTERM_CC_FAT	GO:0001726~ruffle	9	1.78926	0.00763154	50855, 3688, 10630, 392, 2245, 3678, 7094, 6282, 9260	389	48	6387	3.07857	0.940345	0.17134	10.0176
GOTERM_BP_FAT	GO:0045216~cell-cell junction organization	6	1.19284	0.00795601	2697, 50855, 7094, 7414, 4359, 7082	401	22	6781	4.61188	1	0.692783	13.0657
GOTERM_BP_FAT	GO:0040012~regulation of locomotion	16	3.18091	0.0080685	5728, 57142, 91624, 7414, 1901, 3488, 6387, 3480, 10630, 7422, 7852, 7049, 5797, 22800, 5879, 7057	401	128	6781	2.11378	1	0.675849	13.2383
GOTERM_BP_FAT	GO:0034330~cell junction organization	8	1.59046	0.00808356	2697, 50855, 3678, 7094, 7414, 2335, 4359, 7082	401	40	6781	3.38204	1	0.655601	13.2614
GOTERM_CC_FAT	GO:0005829~cytosol	75	14.9105	0.00840198	22978, 1933, 6125, 801, 64397, 6167, 27232, 51084, 9045, 10588, 6210, 8669, 2245, 54812, 2992, 125061, 11252, 51422, 2997, 5269, 57161, 6450, 4843, 8874, 57623, 6154, 3398, 7407, 22984, 9588, 10576, 5830, 57326, 23263, 8454, 6224, 3646, 5879, 6146, 210, 10043, 2934, 2316, 7414, 1915, 30011, 6187, 494448, 11345, 2170, 9520, 5728, 2632, 223, 22862, 3836, 2308, 6711, 5720, 3159, 79109, 6233, 115557,…	389	937	6387	1.31422	0.955175	0.176393	10.9754
UP_TISSUE	Clones donated by RIKEN	4	0.795229	0.00844438	1375, 6397, 5797, 27436	496	8	8634	8.70363	0.867118	0.489705	10.3551
GOTERM_BP_FAT	GO:0010810~regulation of cell-substrate adhesion	7	1.39165	0.00847795	5728, 3491, 6696, 2199, 11117, 780, 7057	401	31	6781	3.81844	1	0.653313	13.8639
UCSC_TFBS	CEBPA	147	29.2247	0.00888306	2006, 942, 800, 25797, 2335, 159, 2099, 6423, 83604, 6421, 5019, 3480, 8321, 11329, 23446, 51776, 3678, 84925, 22800, 2202, 171024, 10140, 1281, 1282, 64744, 6546, 64748, 8874, 10533, 79892, 7405, 10092, 5830, 3688, 4121, 10625, 27327, 7078, 9645, 10144, 5216, 8555, 55118, 7102, 1431, 22998, 2317, 2791, 5824, 81562, 3699, 7422, 7049, 4781, 84708, 10113, 3799, 10516, 2632, 57142, 6273, 26052, 5243…	487	2183	8618	1.19163	0.792039	0.034296	10.3712
UCSC_TFBS	ZIC2	134	26.6402	0.00899692	6558, 51228, 3339, 2335, 159, 55847, 2746, 6423, 23276, 6421, 5019, 3480, 196500, 51776, 3678, 63893, 84925, 54812, 140606, 22800, 51422, 5228, 128308, 1827, 1187, 64744, 3205, 3206, 55851, 64748, 7405, 79814, 145407, 5028, 5830, 23263, 4122, 79095, 10625, 1375, 27327, 7078, 9645, 5216, 55118, 210, 2625, 7515, 1431, 2316, 2317, 2627, 26284, 359948, 81562, 7422, 253461, 9168, 4781, 1307, 57142, 26…	487	1966	8618	1.20614	0.796202	0.0339878	10.4974
GOTERM_MF_FAT	GO:0032403~protein complex binding	16	3.18091	0.00913925	1307, 10516, 1281, 5167, 5164, 5792, 6711, 22937, 3356, 3480, 2280, 3688, 3678, 55715, 7045, 7057	393	126	6445	2.08248	0.998397	0.601257	12.9324
UCSC_TFBS	RFX1	309	61.4314	0.00914302	10894, 2006, 7753, 800, 801, 25797, 2335, 3281, 159, 83604, 27063, 23276, 3480, 8321, 51776, 11320, 5740, 2202, 5228, 1827, 171024, 1187, 65244, 8874, 5742, 3488, 3716, 145407, 3856, 1593, 10092, 23263, 3491, 4122, 10625, 2331, 7078, 5216, 84293, 55118, 23530, 1431, 8031, 2316, 2317, 217, 7633, 2975, 1843, 81562, 84886, 4638, 57617, 253461, 11345, 3399, 340348, 84790, 7049, 4781, 1999, 1848, 1134…	487	5013	8618	1.09078	0.801422	0.0338104	10.6592
BIOCARTA	h_ecmPathway:Erk and PI-3 Kinase Are Necessary for Collagen Binding in Corneal Epithelia	6	1.19284	0.00920862	3688, 4638, 2934, 7094, 5829, 5216	71	19	962	4.27872	0.778639	0.52951	10.6012
GOTERM_CC_FAT	GO:0044459~plasma membrane part	84	16.6998	0.00942544	10894, 50855, 5167, 22931, 6558, 1146, 942, 7124, 2335, 7126, 2099, 83604, 283375, 3480, 81669, 51421, 3678, 7852, 22800, 9144, 780, 23034, 1187, 91624, 6546, 5792, 8874, 55851, 6505, 1901, 2264, 5037, 5028, 3351, 3685, 3688, 23263, 8869, 4359, 84937, 54751, 5879, 9962, 5789, 3597, 7102, 7414, 114908, 8763, 30011, 3356, 2697, 2791, 6338, 5824, 10630, 57617, 494448, 55970, 7049, 5797, 7082, 5829, …	389	1076	6387	1.28178	0.969347	0.185353	12.2332
UCSC_TFBS	FOXD3	170	33.7972	0.0101453	2006, 6558, 800, 55748, 801, 2335, 159, 2099, 5019, 3480, 23446, 8669, 9750, 51776, 220988, 3678, 84925, 54812, 140606, 11320, 22800, 51422, 171024, 57162, 57161, 65244, 1282, 64744, 3205, 6546, 11142, 3206, 1901, 3716, 22984, 145407, 27122, 399687, 4121, 10625, 27327, 2941, 7078, 9645, 10144, 3597, 6284, 55118, 23530, 5757, 9987, 22998, 7414, 2317, 1915, 2975, 4638, 253461, 7049, 84790, 4781, 18…	487	2580	8618	1.16602	0.833823	0.0366992	11.7619
GOTERM_BP_FAT	GO:0007507~heart development	17	3.37972	0.0104242	5728, 1281, 9510, 3339, 3398, 2627, 10512, 5469, 2697, 2280, 3688, 3399, 4628, 70, 7049, 2997, 55636	401	144	6781	1.99635	1	0.710214	16.7801
GOTERM_BP_FAT	GO:0016477~cell migration	19	3.77734	0.0104246	5728, 6273, 8874, 7124, 26468, 2335, 10512, 8611, 6338, 6387, 5830, 4478, 3688, 3678, 4628, 7852, 7049, 5879, 7057	401	169	6781	1.90115	1	0.692621	16.7806
UCSC_TFBS	FOXJ2	311	61.829	0.0105057	1410, 2006, 942, 800, 801, 25797, 64397, 2335, 64396, 159, 5372, 83604, 27063, 23276, 51084, 3480, 6210, 8321, 51776, 11320, 22800, 2202, 1827, 171024, 8874, 3716, 79814, 145407, 10092, 3491, 4122, 10625, 4121, 2941, 7078, 549, 11080, 84293, 3597, 55118, 210, 1434, 23530, 5757, 9987, 51699, 8031, 2317, 8763, 2975, 1843, 4638, 57617, 253461, 11345, 7049, 4781, 7045, 11343, 1307, 3836, 2308, 23387,…	487	5059	8618	1.08786	0.844139	0.037224	12.1554
GOTERM_MF_FAT	GO:0016791~phosphatase activity	17	3.37972	0.0105705	22978, 8555, 9647, 5728, 3628, 5792, 51699, 818, 64748, 1843, 8611, 54961, 8612, 2138, 5797, 1848, 5789	393	140	6445	1.99137	0.999418	0.605909	14.8103
GOTERM_BP_FAT	GO:0008064~regulation of actin polymerization or depolymerization	8	1.59046	0.0105727	11034, 10092, 6387, 2006, 2934, 6711, 9168, 5879	401	42	6781	3.221	1	0.680864	16.9987
GOTERM_MF_FAT	GO:0046527~glucosyltransferase activity	3	0.596421	0.0106247	7357, 2992, 2997	393	3	6445	16.3995	0.99944	0.564811	14.8806
GOTERM_MF_FAT	GO:0035251~UDP-glucosyltransferase activity	3	0.596421	0.0106247	7357, 2992, 2997	393	3	6445	16.3995	0.99944	0.564811	14.8806
UCSC_TFBS	BRACH	277	55.0696	0.0111032	1410, 7753, 55748, 800, 801, 25797, 2335, 3281, 64396, 5372, 51084, 3480, 6210, 11329, 8321, 51776, 11320, 5740, 22800, 5228, 1827, 171024, 65244, 3716, 10625, 4121, 7078, 5216, 3597, 5756, 55118, 1434, 5757, 1431, 51699, 2316, 2317, 728113, 7633, 84886, 4638, 57617, 3399, 84790, 7049, 4781, 7045, 3836, 2308, 23387, 5243, 51585, 818, 7317, 5627, 115557, 7321, 6383, 28232, 10606, 715, 219623, 9184…	487	4452	8618	1.10104	0.859858	0.0385397	12.8041
GOTERM_CC_FAT	GO:0044420~extracellular matrix part	12	2.38569	0.0111701	1307, 1281, 1282, 7422, 4060, 9510, 3371, 3339, 7373, 2335, 7078, 8076	389	83	6387	2.37383	0.983977	0.20519	14.3393
UCSC_TFBS	NKX22	221	43.9364	0.0113229	1410, 7753, 800, 801, 25797, 2335, 64396, 3281, 159, 83604, 23276, 51084, 3480, 7357, 51776, 11320, 22800, 1827, 171024, 55851, 3488, 6224, 4121, 10625, 2941, 7078, 3597, 5756, 55118, 1434, 5757, 1431, 8031, 8763, 57617, 253461, 7049, 4781, 1999, 1848, 7045, 11343, 1307, 5243, 1465, 2308, 3836, 5627, 7321, 64798, 6383, 219623, 4628, 987, 55784, 3381, 2992, 6397, 7852, 23034, 10659, 23022, 79751, …	487	3466	8618	1.12834	0.865231	0.0385358	13.0414
UCSC_TFBS	RORA1	224	44.5328	0.01176	55748, 800, 64397, 5372, 27063, 3480, 51776, 2202, 1827, 171024, 1187, 8874, 145407, 79095, 4121, 7171, 7078, 5216, 3597, 5756, 55118, 5757, 1431, 826, 2316, 2317, 2975, 1843, 81562, 4638, 57617, 253461, 84790, 7049, 4781, 1848, 7045, 11343, 223, 5243, 51585, 3836, 818, 7317, 5627, 115557, 64798, 28232, 10606, 219623, 9184, 6385, 5236, 55139, 50855, 987, 55784, 6390, 2245, 7852, 6397, 23034, 1065…	487	3521	8618	1.1258	0.875322	0.0392479	13.512
GOTERM_BP_FAT	GO:0022604~regulation of cell morphogenesis	12	2.38569	0.011768	10371, 57142, 10630, 7422, 6696, 5792, 2245, 4628, 7049, 7533, 2335, 54751	401	86	6781	2.35957	1	0.703799	18.7388
GOTERM_BP_FAT	GO:0009725~response to hormone stimulus	26	5.16899	0.0118287	1410, 5167, 2625, 7124, 64397, 217, 2099, 6790, 1843, 3480, 2791, 55970, 7049, 2170, 5228, 1827, 5728, 2308, 5742, 5037, 3351, 5573, 6696, 5576, 7078, 7057	401	263	6781	1.67173	1	0.690275	18.8263
UP_SEQ_FEATURE	domain:Fibronectin type-III 5	6	1.19284	0.0118721	22862, 5792, 3371, 7373, 2335, 5789	499	25	8782	4.22381	1	0.911737	18.1576
GOTERM_BP_FAT	GO:0030832~regulation of actin filament length	8	1.59046	0.0120071	11034, 10092, 6387, 2006, 2934, 6711, 9168, 5879	401	43	6781	3.14609	1	0.680904	19.0828
SP_PIR_KEYWORDS	acetylated amino end	10	1.98807	0.0127447	11034, 59, 5757, 5576, 801, 2992, 5092, 70, 2170, 27232	499	67	8789	2.62884	0.998296	0.298236	16.8524
UP_SEQ_FEATURE	domain:Fibronectin type-III 4	7	1.39165	0.0128501	22862, 5792, 3371, 7373, 2335, 5797, 5789	499	35	8782	3.51984	1	0.903347	19.5061
GOTERM_BP_FAT	GO:0008354~germ cell migration	4	0.795229	0.0131021	8611, 6387, 3688, 7852	401	9	6781	7.51566	1	0.698553	20.6405
UCSC_TFBS	FREAC3	212	42.1471	0.0133346	7753, 55748, 800, 64397, 2335, 3281, 159, 27063, 23276, 51084, 3480, 8321, 51776, 22800, 2202, 1827, 171024, 3716, 23263, 3491, 4121, 10625, 549, 7078, 5216, 84293, 5756, 55118, 210, 23530, 5757, 1431, 51699, 2316, 2317, 4638, 57617, 253461, 3399, 84790, 4781, 7045, 11343, 1307, 5243, 23387, 51585, 1465, 2308, 7317, 5627, 115557, 6387, 2965, 7321, 64798, 908, 6383, 28232, 219623, 9184, 6385, 5236…	487	3321	8618	1.12965	0.905832	0.0435997	15.1879
UP_TISSUE	Plasma	19	3.77734	0.0133778	10894, 3273, 5792, 3339, 3371, 2335, 5627, 3488, 3688, 6414, 3699, 6038, 9750, 10631, 4060, 715, 5797, 3075, 7057	496	178	8634	1.85808	0.959458	0.551278	15.9375
GOTERM_BP_FAT	GO:0030029~actin filament-based process	19	3.77734	0.0138345	2006, 19878, 2934, 800, 22998, 2316, 2317, 9260, 11034, 10092, 3688, 2245, 7094, 4628, 70, 9168, 11252, 5879, 5216	401	174	6781	1.84652	1	0.704695	21.6666
GOTERM_BP_FAT	GO:0006414~translational elongation	12	2.38569	0.0138628	9045, 6146, 6210, 1933, 6224, 6125, 6154, 7407, 1915, 6167, 6233, 6187	401	88	6781	2.30594	1	0.692293	21.706
UP_TISSUE	Pancreas	47	9.34394	0.0139577	10972, 64714, 9647, 3597, 1933, 10049, 5757, 2934, 800, 826, 55784, 25797, 2627, 1915, 5372, 10362, 27232, 283375, 9045, 10588, 81669, 51421, 115817, 1520, 5307, 55715, 57142, 54587, 2063, 392, 1465, 53635, 3159, 25996, 3762, 1652, 51312, 4478, 57326, 6038, 2941, 6447, 10169, 7078, 5879, 5216, 80777	496	578	8634	1.41547	0.964752	0.487814	16.5721
UP_TISSUE	Skin fibroblast	5	0.994036	0.0139749	2006, 1281, 1933, 5167, 51228	496	17	8634	5.11978	0.964898	0.42779	16.5909
GOTERM_CC_FAT	GO:0044421~extracellular region part	44	8.74751	0.0147006	55118, 2006, 5167, 2934, 9510, 7124, 3339, 2335, 3906, 3381, 7474, 8076, 6414, 146223, 7422, 10631, 50487, 2199, 7049, 7373, 7045, 5228, 3075, 2202, 1307, 10516, 1281, 1282, 3371, 2920, 11117, 3488, 10512, 5037, 27122, 6387, 23452, 6696, 4060, 2331, 1634, 7078, 3068, 7057	389	507	6387	1.42493	0.995704	0.249369	18.4586
GOTERM_BP_FAT	GO:0048870~cell motility	19	3.77734	0.0154221	5728, 6273, 8874, 7124, 26468, 2335, 10512, 8611, 6338, 6387, 5830, 4478, 3688, 3678, 4628, 7852, 7049, 5879, 7057	401	176	6781	1.82554	1	0.718315	23.8479
GOTERM_BP_FAT	GO:0051674~localization of cell	19	3.77734	0.0154221	5728, 6273, 8874, 7124, 26468, 2335, 10512, 8611, 6338, 6387, 5830, 4478, 3688, 3678, 4628, 7852, 7049, 5879, 7057	401	176	6781	1.82554	1	0.718315	23.8479
UP_SEQ_FEATURE	active site:Phosphocysteine intermediate	8	1.59046	0.0158108	1843, 54961, 8555, 5728, 5792, 5797, 1848, 5789	499	47	8782	2.99561	1	0.925083	23.4621
UP_SEQ_FEATURE	domain:Fibronectin type-III 3	8	1.59046	0.0158108	3480, 22862, 5792, 3371, 7373, 2335, 5797, 5789	499	47	8782	2.99561	1	0.925083	23.4621
UCSC_TFBS	NFKAPPAB65	122	24.2545	0.0159241	9647, 942, 800, 801, 26468, 3339, 2335, 27063, 3480, 23446, 113246, 54812, 11320, 51422, 1827, 65244, 64744, 1282, 22880, 3205, 3206, 6154, 10533, 7407, 79892, 3716, 22984, 27122, 3685, 8940, 1512, 3688, 399687, 27327, 26355, 1434, 210, 23530, 5757, 7515, 22998, 2317, 57698, 2791, 146223, 4638, 57617, 7049, 4781, 84708, 1999, 5829, 7045, 1848, 11343, 1307, 26270, 26052, 1465, 2308, 3836, 10184, 5…	487	1799	8618	1.20007	0.940703	0.0509733	17.8793
UP_SEQ_FEATURE	domain:CRAL-TRIO	4	0.795229	0.0161224	23263, 392, 6397, 158471	499	10	8782	7.03968	1	0.909517	23.8676
UP_SEQ_FEATURE	domain:LIM zinc-binding 3	5	0.994036	0.0165525	3983, 55679, 54751, 5829, 9260	499	18	8782	4.88867	1	0.895821	24.4242
INTERPRO	IPR001251:Cellular retinaldehyde-binding/triple function, C-terminal	4	0.795229	0.0171443	23263, 392, 6397, 158471	469	10	8066	6.87932	1	0.999812	23.8865
GOTERM_CC_FAT	GO:0030016~myofibril	11	2.18688	0.017371	115557, 1410, 6385, 6711, 7414, 7171, 70, 2317, 27063, 23345, 3856	389	77	6387	2.34557	0.998417	0.275617	21.4515
GOTERM_BP_FAT	GO:0007043~cell-cell junction assembly	4	0.795229	0.01791	2697, 7094, 7414, 7082	401	10	6781	6.76409	1	0.759276	27.1514
GOTERM_BP_FAT	GO:0009611~response to wounding	27	5.36779	0.0183975	10894, 9435, 2934, 7124, 2335, 6338, 10630, 3678, 3399, 7852, 1999, 3075, 11343, 10516, 1281, 3371, 5627, 2920, 9060, 5037, 5028, 6696, 715, 4628, 7078, 5879, 7057	401	287	6781	1.59086	1	0.757324	27.7827
GOTERM_MF_FAT	GO:0005201~extracellular matrix structural constituent	9	1.78926	0.0189831	2006, 1281, 1282, 2199, 4060, 11117, 7373, 2335, 8076	393	56	6445	2.63563	0.999999	0.739072	25.1051
GOTERM_BP_FAT	GO:0051174~regulation of phosphorus metabolic process	28	5.5666	0.0192595	5167, 7124, 1028, 3356, 3985, 8812, 51776, 28951, 7852, 51422, 1848, 1827, 5728, 11142, 6310, 5037, 5570, 8611, 2965, 2280, 64798, 5573, 5576, 6385, 5933, 900, 5879, 7057	401	302	6781	1.56784	1	0.762284	28.8863
GOTERM_BP_FAT	GO:0019220~regulation of phosphate metabolic process	28	5.5666	0.0192595	5167, 7124, 1028, 3356, 3985, 8812, 51776, 28951, 7852, 51422, 1848, 1827, 5728, 11142, 6310, 5037, 5570, 8611, 2965, 2280, 64798, 5573, 5576, 6385, 5933, 900, 5879, 7057	401	302	6781	1.56784	1	0.762284	28.8863
GOTERM_MF_FAT	GO:0008603~cAMP-dependent protein kinase regulator activity	4	0.795229	0.0194395	5573, 4843, 5576, 51422	393	10	6445	6.5598	0.999999	0.71379	25.629
SMART	SM00516:SEC14	4	0.795229	0.0198111	23263, 392, 6397, 158471	265	10	4306	6.49962	0.982083	0.866145	22.1985
SP_PIR_KEYWORDS	trimer	5	0.994036	0.0199963	1307, 1281, 1282, 7373, 7057	499	19	8789	4.63506	0.999956	0.410429	25.2205
GOTERM_BP_FAT	GO:0030155~regulation of cell adhesion	12	2.38569	0.0203266	5728, 3491, 6696, 2199, 2934, 7124, 11117, 1901, 8763, 7045, 780, 7057	401	93	6781	2.18196	1	0.770334	30.2305
GOTERM_MF_FAT	GO:0004862~cAMP-dependent protein kinase inhibitor activity	3	0.596421	0.0203963	5570, 11142, 51422	393	4	6445	12.2996	0.999999	0.699949	26.7161
GOTERM_MF_FAT	GO:0005198~structural molecule activity	34	6.75944	0.0205	6146, 1410, 2006, 6125, 7414, 2335, 6167, 10398, 8076, 6187, 9045, 6210, 2199, 7373, 84790, 128308, 1307, 1281, 1282, 6711, 6154, 11117, 3884, 51073, 6233, 3856, 10092, 4478, 6224, 4060, 7094, 7171, 4359, 7057	393	377	6445	1.479	1	0.67271	26.8329
GOTERM_MF_FAT	GO:0004725~protein tyrosine phosphatase activity	9	1.78926	0.0209533	1843, 54961, 8555, 5728, 5792, 2138, 5797, 1848, 5789	393	57	6445	2.58939	1	0.653652	27.3421
GOTERM_BP_FAT	GO:0042325~regulation of phosphorylation	27	5.36779	0.0213476	5167, 7124, 1028, 3356, 3985, 8812, 51776, 28951, 7852, 51422, 1848, 5728, 11142, 6310, 5037, 5570, 8611, 2965, 2280, 64798, 5573, 5576, 6385, 5933, 900, 5879, 7057	401	291	6781	1.56899	1	0.77695	31.4941
INTERPRO	IPR000340:Dual specificity phosphatase, catalytic domain	5	0.994036	0.0216179	1843, 54961, 8555, 5728, 1848	469	19	8066	4.52587	1	0.999273	29.1744
SP_PIR_KEYWORDS	sulfation	6	1.19284	0.0219736	2331, 4060, 6447, 7852, 2335, 3381	499	29	8789	3.64412	0.999984	0.424279	27.3623
GOTERM_BP_FAT	GO:0034329~cell junction assembly	6	1.19284	0.0222196	2697, 3678, 7094, 7414, 2335, 7082	401	28	6781	3.62362	1	0.780785	32.5562
GOTERM_BP_FAT	GO:0001944~vasculature development	18	3.57853	0.0222828	5728, 1281, 57142, 2308, 4843, 1901, 10512, 6387, 3685, 3491, 10630, 7422, 388, 7852, 7049, 5228, 55636, 7057	401	170	6781	1.79049	1	0.772314	32.6326
UCSC_TFBS	MRF2	254	50.497	0.02276	10894, 942, 7753, 800, 801, 64397, 2335, 55847, 159, 51084, 3480, 8321, 7357, 6210, 51776, 11320, 22800, 1827, 171024, 1187, 65244, 5742, 55851, 3488, 3716, 79814, 3856, 10092, 4122, 79095, 6224, 4121, 7171, 7078, 5216, 55118, 1434, 23530, 9987, 51699, 2316, 2317, 2975, 4638, 57617, 253461, 11345, 7049, 4781, 1999, 1848, 1307, 3836, 23387, 51585, 2308, 818, 7317, 6383, 28232, 55679, 22916, 219623…	487	4098	8618	1.09683	0.982613	0.0710252	24.6119
UP_TISSUE	Lung fibroblast	6	1.19284	0.0229913	5756, 6383, 800, 5742, 6385, 5720	496	29	8634	3.6015	0.996057	0.546533	25.9054
GOTERM_BP_FAT	GO:0043549~regulation of kinase activity	22	4.37376	0.0230432	5728, 11142, 7124, 1028, 8611, 3356, 5570, 2965, 64798, 8812, 5573, 51776, 28951, 5576, 6385, 7852, 5933, 51422, 900, 5879, 1848, 7057	401	224	6781	1.66083	1	0.774515	33.5451
UCSC_TFBS	SRF	350	69.5825	0.0232429	10894, 7753, 55748, 800, 801, 25797, 64397, 2335, 64396, 159, 83604, 27063, 23276, 51084, 3480, 6210, 7357, 11329, 8321, 51776, 11320, 22800, 2202, 1827, 171024, 1187, 65244, 8874, 55851, 79814, 145407, 3856, 1593, 10092, 3491, 4122, 79095, 4121, 7171, 7078, 549, 11080, 5216, 3597, 5756, 55118, 1434, 210, 23530, 9987, 826, 1431, 2316, 2317, 2975, 81562, 4638, 57617, 253461, 340348, 7049, 84790, 4…	487	5829	8618	1.06256	0.984062	0.0712461	25.0678
GOTERM_BP_FAT	GO:0016311~dephosphorylation	11	2.18688	0.0234169	1843, 8611, 54961, 8555, 9647, 5728, 5792, 2138, 5797, 1848, 5789	401	83	6781	2.24111	1	0.771017	33.9893
GOTERM_BP_FAT	GO:0032956~regulation of actin cytoskeleton organization	9	1.78926	0.0236209	11034, 10092, 6387, 2006, 2934, 6711, 1901, 9168, 5879	401	60	6781	2.53653	1	0.765188	34.2305
UP_TISSUE	Epithelium	115	22.8628	0.023734	800, 64397, 2335, 6423, 6421, 9045, 8669, 51776, 54812, 22800, 1187, 22880, 8874, 23471, 79892, 22984, 3856, 5037, 399687, 79095, 10625, 1375, 10169, 10144, 5216, 5756, 5757, 9909, 9987, 7515, 22998, 8031, 2316, 7414, 2317, 1915, 57698, 6282, 6187, 2975, 11034, 7422, 57617, 253461, 84790, 9168, 5829, 57142, 22862, 1465, 51585, 818, 56181, 7317, 5573, 5576, 10606, 58525, 9184, 5236, 4628, 5819, 55…	496	1679	8634	1.19228	0.99671	0.510612	26.6281
SP_PIR_KEYWORDS	heparin binding	5	0.994036	0.0239049	6146, 6414, 3273, 2335, 3068	499	20	8789	4.40331	0.999994	0.435955	29.399
UP_TISSUE	Pituitary	13	2.58449	0.0248033	57142, 59, 25797, 1915, 3762, 51084, 6696, 5576, 6447, 11345, 3068, 81618, 57406	496	111	8634	2.03869	0.997465	0.485306	27.6574
UP_TISSUE	Cartilage	5	0.994036	0.0248392	55118, 1512, 2331, 4060, 2335	496	20	8634	4.35181	0.997487	0.450441	27.6917
UCSC_TFBS	HLF	199	39.5626	0.0249698	800, 801, 25797, 2335, 3480, 51776, 11320, 1827, 171024, 65244, 8874, 3716, 10092, 3491, 23263, 4121, 10625, 8869, 7078, 11080, 5216, 3597, 55118, 23530, 9987, 2317, 8763, 1843, 4638, 253461, 7049, 4781, 1307, 5243, 23387, 51585, 2308, 64798, 908, 28232, 6383, 10606, 219623, 9184, 6385, 5236, 4628, 987, 55784, 2992, 7852, 81887, 23034, 10659, 23022, 60481, 9060, 7979, 9588, 10371, 8454, 9486, 144…	487	3142	8618	1.12079	0.988327	0.0751083	26.6774
SP_PIR_KEYWORDS	protein phosphatase	10	1.98807	0.0251938	1843, 54961, 8555, 9647, 5728, 5792, 2138, 5797, 1848, 5789	499	75	8789	2.34843	0.999997	0.438106	30.7286
SP_PIR_KEYWORDS	blocked amino end	10	1.98807	0.0251938	5269, 1410, 4082, 223, 1282, 377, 2316, 3159, 5216, 6187	499	75	8789	2.34843	0.999997	0.438106	30.7286
GOTERM_MF_FAT	GO:0043176~amine binding	9	1.78926	0.0253208	10588, 3356, 3351, 1146, 4843, 4706, 6505, 2746, 27232	393	59	6445	2.50162	1	0.698374	32.0804
UCSC_TFBS	CREL	90	17.8926	0.0267518	55139, 50855, 2006, 5167, 987, 1933, 55784, 3339, 2335, 6423, 6263, 27063, 22937, 283375, 3480, 51421, 2199, 3678, 63893, 11320, 51422, 79583, 780, 23034, 57161, 6450, 23022, 1282, 9391, 3205, 3206, 4843, 64748, 6310, 10533, 2264, 7405, 10092, 5830, 1512, 4082, 399687, 1375, 4121, 2331, 377, 10169, 4359, 5216, 5789, 9435, 26018, 7102, 5007, 1028, 30011, 57698, 79064, 2975, 3356, 5824, 81562, 8016…	487	1302	8618	1.22323	0.99154	0.078989	28.3049
GOTERM_BP_FAT	GO:0032535~regulation of cellular component size	19	3.77734	0.0268452	1601, 1410, 2006, 57142, 5167, 2934, 6711, 114908, 11034, 6387, 10092, 10371, 64798, 6696, 7049, 9168, 900, 5879, 4881	401	187	6781	1.71815	1	0.79976	37.9355
UCSC_TFBS	AP1FJ	156	31.0139	0.0268581	2006, 942, 800, 801, 26468, 3339, 64396, 2335, 2099, 23276, 83604, 5019, 51084, 3480, 113246, 51776, 63893, 3678, 51422, 79583, 1827, 10140, 65244, 64744, 3205, 3206, 64748, 5742, 10533, 7407, 3488, 3716, 22984, 3856, 145407, 3491, 6224, 4121, 9645, 5216, 8555, 3597, 55118, 210, 23530, 5757, 1431, 9987, 22998, 2627, 146223, 3699, 7422, 4638, 253461, 11345, 7049, 4781, 10113, 1848, 140625, 2632, 5…	487	2408	8618	1.14642	0.991701	0.0780043	28.401
UCSC_TFBS	PAX4	380	75.5467	0.0268912	1410, 2006, 7753, 942, 800, 801, 25797, 64397, 2335, 64396, 55847, 159, 5372, 83604, 27063, 23276, 51084, 3480, 11329, 8321, 51776, 11320, 22800, 5228, 2202, 1827, 171024, 1187, 65244, 8874, 5742, 3488, 3716, 145407, 10092, 23263, 4122, 79095, 10625, 4121, 2331, 7171, 7078, 549, 338773, 5216, 84293, 3597, 55118, 1434, 210, 23530, 5757, 9987, 826, 1431, 8031, 2316, 2317, 217, 728113, 7633, 2975, 1…	487	6395	8618	1.05153	0.991751	0.0768474	28.4308
SP_PIR_KEYWORDS	protein kinase inhibitor	4	0.795229	0.0271071	5570, 11142, 28951, 1028	499	12	8789	5.87108	0.999999	0.447795	32.6594
GOTERM_BP_FAT	GO:0007613~memory	5	0.994036	0.0272098	3356, 5728, 241226, 3678, 9486	401	20	6781	4.22756	1	0.796201	38.3419
GOTERM_CC_FAT	GO:0030054~cell junction	25	4.97018	0.0276577	50855, 1146, 7414, 30011, 83604, 2697, 51421, 3678, 5797, 5829, 7082, 23034, 91624, 5243, 8874, 154810, 9568, 3688, 55679, 6385, 7094, 127833, 84937, 54751, 5819	389	262	6387	1.5667	0.999967	0.38829	32.054
UCSC_TFBS	TAL1ALPHAE47	110	21.8688	0.0281797	55748, 800, 801, 26468, 3339, 2099, 23276, 51084, 23446, 9750, 51776, 3678, 84925, 140606, 1281, 1282, 6546, 3884, 23471, 79814, 3685, 399687, 4121, 1375, 27327, 7078, 9645, 81618, 338773, 84293, 55118, 7102, 22998, 7414, 2317, 57698, 5824, 81562, 4638, 57617, 4781, 5829, 1848, 11343, 1307, 26270, 26052, 51585, 23387, 5243, 818, 9568, 115557, 654790, 28232, 715, 58525, 5236, 10186, 6483, 7533, 50…	487	1636	8618	1.18984	0.993467	0.0791636	29.5851
GOTERM_BP_FAT	GO:0032970~regulation of actin filament-based process	9	1.78926	0.0282029	11034, 10092, 6387, 2006, 2934, 6711, 1901, 9168, 5879	401	62	6781	2.45471	1	0.800159	39.4359
GOTERM_BP_FAT	GO:0007229~integrin-mediated signaling pathway	7	1.39165	0.0283332	1307, 3685, 3688, 1281, 241226, 3678, 9510	401	40	6781	2.95929	1	0.794058	39.5782
BIOCARTA	h_npp1Pathway:Regulators of Bone Mineralization	3	0.596421	0.0284643	5167, 6696, 3381	71	4	962	10.162	0.990968	0.791746	29.5168
SP_PIR_KEYWORDS	glycogen biosynthesis	3	0.596421	0.0285776	2632, 2992, 2997	499	5	8789	10.5679	0.999999	0.451416	34.1092
UP_SEQ_FEATURE	glycosylation site:O-linked (Xyl...) (heparan sulfate)	3	0.596421	0.0286205	6383, 6385, 3339	499	5	8782	10.5595	1	0.973537	38.5647
GOTERM_MF_FAT	GO:0005178~integrin binding	7	1.39165	0.0288566	10516, 1307, 3688, 1281, 3678, 7045, 7057	393	39	6445	2.9435	1	0.722762	35.7033
UCSC_TFBS	GFI1	223	44.334	0.0289638	2006, 800, 801, 25797, 2335, 83604, 51084, 3480, 11329, 51776, 11320, 22800, 2202, 171024, 55851, 3488, 3716, 79814, 3856, 145407, 1593, 4122, 10625, 7171, 549, 7078, 5216, 84293, 5756, 55118, 1434, 23530, 1431, 9987, 8031, 2317, 81562, 84886, 4638, 253461, 84790, 7049, 4781, 1999, 1848, 7045, 1307, 223, 5243, 51585, 1465, 2308, 3836, 818, 7317, 5627, 115557, 7321, 6383, 28232, 55679, 9184, 5236,…	487	3572	8618	1.10477	0.994332	0.0800482	30.2791
GOTERM_BP_FAT	GO:0006470~protein amino acid dephosphorylation	10	1.98807	0.0290799	1843, 54961, 8555, 9647, 5728, 5792, 2138, 5797, 1848, 5789	401	74	6781	2.28517	1	0.795166	40.3869
UCSC_TFBS	IRF7	221	43.9364	0.0296825	1410, 942, 7753, 800, 801, 2335, 3281, 159, 23276, 27063, 51084, 3480, 51776, 11320, 5740, 1827, 171024, 3488, 145407, 1593, 10092, 23263, 4122, 6224, 4121, 549, 7078, 5756, 55118, 210, 5757, 2316, 2317, 7633, 57617, 253461, 7049, 4781, 7045, 11343, 5243, 23387, 51585, 2308, 5627, 115557, 6387, 2965, 64798, 6383, 28232, 22916, 10606, 715, 219623, 9184, 5236, 4628, 7057, 55139, 987, 3628, 55784, 2…	487	3539	8618	1.10507	0.995024	0.0807325	30.9097
GOTERM_BP_FAT	GO:0006099~tricarboxylic acid cycle	5	0.994036	0.0320936	23530, 8803, 6390, 1431, 8801	401	21	6781	4.02624	1	0.819789	43.5484
GOTERM_BP_FAT	GO:0046356~acetyl-CoA catabolic process	5	0.994036	0.0320936	23530, 8803, 6390, 1431, 8801	401	21	6781	4.02624	1	0.819789	43.5484
GOTERM_BP_FAT	GO:0010811~positive regulation of cell-substrate adhesion	5	0.994036	0.0320936	3491, 6696, 2199, 11117, 7057	401	21	6781	4.02624	1	0.819789	43.5484
GOTERM_BP_FAT	GO:0051338~regulation of transferase activity	22	4.37376	0.0323597	5728, 11142, 7124, 1028, 8611, 3356, 5570, 2965, 64798, 8812, 5573, 51776, 28951, 5576, 6385, 7852, 5933, 51422, 900, 5879, 1848, 7057	401	232	6781	1.60356	1	0.815575	43.8199
UP_TISSUE	Placenta	131	26.0437	0.032407	10894, 22978, 9647, 2006, 5167, 51228, 55748, 801, 2746, 23276, 6421, 3480, 11329, 6210, 51421, 9750, 51776, 3678, 84925, 51422, 5228, 57162, 1281, 1282, 6546, 10533, 3488, 79892, 5037, 3856, 145407, 5028, 3351, 3688, 3491, 6224, 6696, 2331, 8869, 10169, 7171, 26355, 7078, 5216, 8555, 9435, 84293, 1434, 210, 2625, 7515, 9987, 8031, 2317, 1915, 57698, 6282, 6187, 5824, 4638, 7049, 84708, 1999, 582…	496	1962	8634	1.16226	0.999607	0.509722	34.6006
UP_TISSUE	Lung	104	20.6759	0.0324688	19878, 5164, 800, 84935, 801, 25797, 2335, 55847, 6167, 3480, 6210, 23446, 113246, 54812, 140606, 9144, 71690, 2202, 1827, 57161, 1901, 3716, 3856, 5037, 5028, 1512, 3491, 1375, 10169, 84937, 5216, 5757, 9987, 826, 51699, 1915, 7633, 6282, 6187, 11034, 359948, 2791, 5824, 7422, 4638, 57617, 1999, 10113, 5829, 11343, 10516, 29968, 3836, 2965, 2280, 10606, 55679, 6385, 10186, 6483, 1634, 4628, 5740…	496	1519	8634	1.19181	0.999613	0.480377	34.6544
GOTERM_MF_FAT	GO:0015026~coreceptor activity	4	0.795229	0.0325571	942, 7049, 7852, 5819	393	12	6445	5.4665	1	0.744579	39.3012
GOTERM_BP_FAT	GO:0009719~response to endogenous stimulus	26	5.16899	0.0325815	1410, 5167, 2625, 7124, 64397, 217, 2099, 6790, 1843, 3480, 2791, 55970, 7049, 2170, 5228, 1827, 5728, 2308, 5742, 5037, 3351, 5573, 6696, 5576, 7078, 7057	401	288	6781	1.52662	1	0.811012	44.0452
SP_PIR_KEYWORDS	methylated amino acid	4	0.795229	0.03379	59, 801, 70, 440926	499	13	8789	5.41945	1	0.495081	39.0175
UCSC_TFBS	ARNT	244	48.5089	0.0342334	10894, 7753, 55748, 800, 801, 25797, 2335, 5372, 159, 55847, 23276, 3480, 8874, 3488, 79814, 1593, 10092, 4122, 4121, 10625, 549, 5216, 55118, 210, 23530, 5757, 1431, 9987, 51699, 2316, 2317, 728113, 8763, 1843, 81562, 4638, 57617, 253461, 11345, 3399, 84790, 4781, 1848, 11343, 223, 1465, 818, 7317, 115557, 6387, 2965, 64798, 908, 28232, 55679, 10606, 9184, 6385, 4628, 55139, 50855, 987, 220323, …	487	3955	8618	1.09174	0.997825	0.0913461	34.7827
GOTERM_MF_FAT	GO:0030246~carbohydrate binding	19	3.77734	0.0348211	10894, 6146, 5167, 26270, 3273, 9510, 2335, 81562, 3491, 7422, 4122, 10631, 2992, 1634, 7049, 3068, 2997, 5228, 7057	393	187	6445	1.66626	1	0.748487	41.4089
GOTERM_MF_FAT	GO:0004721~phosphoprotein phosphatase activity	12	2.38569	0.0348624	1843, 54961, 8555, 9647, 8612, 5728, 5792, 818, 2138, 5797, 1848, 5789	393	98	6445	2.0081	1	0.729963	41.4467
SP_PIR_KEYWORDS	calcium	31	6.16302	0.034882	63941, 6284, 826, 2934, 801, 55784, 728113, 10398, 6263, 3906, 6282, 4638, 50487, 2199, 494448, 3678, 2202, 10516, 6273, 6546, 5099, 4843, 5627, 3685, 241226, 4121, 208650, 127833, 7171, 2184, 7057	499	376	8789	1.45215	1	0.492719	40.0017
INTERPRO	IPR013517:FG-GAP	4	0.795229	0.0359021	3685, 55118, 241226, 3678	469	13	8066	5.29178	1	0.999885	43.8467
GOTERM_BP_FAT	GO:0048545~response to steroid hormone stimulus	15	2.98211	0.0359916	1410, 5728, 2625, 5742, 7124, 217, 2099, 5037, 6790, 1843, 3351, 6696, 7078, 1827, 7057	401	140	6781	1.81181	1	0.835571	47.4037
INTERPRO	IPR000387:Dual-specific/protein-tyrosine phosphatase, conserved region	7	1.39165	0.036341	1843, 54961, 8555, 5792, 5797, 1848, 5789	469	43	8066	2.79972	1	0.999354	44.2488
INTERPRO	IPR000387:Protein-tyrosine phosphatase	7	1.39165	0.036341	1843, 54961, 8555, 5792, 5797, 1848, 5789	469	43	8066	2.79972	1	0.999354	44.2488
UCSC_TFBS	MEF2	349	69.3837	0.0368346	2006, 7753, 942, 800, 801, 25797, 64397, 2335, 64396, 159, 83604, 27063, 51084, 3480, 6210, 11329, 51776, 11320, 22800, 2202, 1827, 171024, 1187, 65244, 3716, 145407, 3856, 3491, 4122, 79095, 10625, 4121, 2331, 2941, 8869, 7078, 549, 11080, 338773, 5216, 5756, 55118, 1434, 23530, 5757, 1431, 8031, 2317, 8763, 728113, 2975, 1843, 81562, 84886, 4638, 57617, 253461, 3399, 7049, 4781, 1999, 7045, 184…	487	5847	8618	1.05626	0.998647	0.0966272	36.9058
GOTERM_BP_FAT	GO:0001568~blood vessel development	17	3.37972	0.0369041	5728, 1281, 57142, 2308, 4843, 1901, 10512, 6387, 3685, 3491, 7422, 388, 7852, 7049, 5228, 55636, 7057	401	167	6781	1.7214	1	0.837018	48.2695
UCSC_TFBS	STAT1	207	41.1531	0.0375367	10894, 2006, 7753, 800, 801, 25797, 64396, 159, 23276, 3480, 11329, 8321, 7357, 65244, 8874, 3488, 3716, 79814, 1593, 4122, 2331, 549, 7078, 11080, 5216, 55118, 23530, 1431, 826, 9987, 2317, 7633, 2975, 1843, 4638, 57617, 253461, 11345, 84790, 7049, 4781, 1999, 1848, 7045, 11343, 1307, 5243, 51585, 1465, 818, 115557, 6387, 2965, 64798, 55679, 6385, 6483, 4628, 55139, 50855, 987, 55784, 115817, 29…	487	3314	8618	1.10534	0.99881	0.0969929	37.4679
UCSC_TFBS	HFH3	196	38.9662	0.0377082	1410, 942, 800, 64397, 25797, 64396, 2335, 23276, 51084, 3480, 11329, 8321, 7357, 51776, 11320, 2202, 171024, 5742, 3856, 145407, 10092, 4121, 10625, 2331, 8869, 549, 7078, 55118, 23530, 5757, 2317, 8763, 81562, 4638, 253461, 7049, 4781, 7045, 11343, 1307, 5243, 23387, 2308, 3836, 818, 5627, 6387, 64798, 28232, 715, 219623, 9184, 6385, 4628, 987, 3628, 55784, 3625, 3381, 6397, 7852, 23034, 10659,…	487	3123	8618	1.11061	0.998847	0.09604	37.6045
UCSC_TFBS	NFKAPPAB	184	36.5805	0.0381472	5167, 942, 6558, 26468, 3339, 2099, 23276, 27063, 51084, 3480, 8321, 6210, 196500, 113246, 51776, 54812, 11320, 22800, 51422, 65244, 3205, 22880, 3206, 5742, 8874, 10533, 1901, 3488, 7405, 3716, 22984, 79814, 27122, 399687, 4122, 4121, 1375, 27327, 5933, 10169, 26355, 549, 81618, 5216, 3597, 55118, 2625, 7102, 9909, 1431, 22998, 7414, 2316, 2627, 217, 2975, 359948, 81562, 4638, 57617, 7049, 84708…	487	2916	8618	1.11663	0.998936	0.0957653	37.9528
UP_TISSUE	Platelet	33	6.56064	0.0394049	10971, 210, 2934, 2316, 7414, 5007, 9260, 11034, 3983, 23157, 4638, 4200, 392, 5742, 6711, 11117, 5028, 1652, 9588, 4478, 10576, 10092, 2280, 399687, 908, 4522, 5573, 5576, 7094, 7171, 7533, 3068, 7057	496	405	8634	1.41837	0.99993	0.52098	40.4422
PIR_SUPERFAMILY	PIRSF017224:lipid phosphate phosphatase	3	0.596421	0.0395151	8611, 8612, 64748	261	5	3857	8.86667	0.999995	0.999995	41.7004
GOTERM_BP_FAT	GO:0050877~neurological system process	30	5.96421	0.0396608	1958, 6558, 3356, 6338, 3983, 3678, 5264, 7045, 2202, 5728, 223, 2063, 5792, 6310, 6505, 1901, 9568, 6233, 27241, 5037, 3351, 5830, 241226, 4060, 2138, 9486, 4628, 7078, 4359, 55636	401	351	6781	1.44532	1	0.852417	50.8046
SP_PIR_KEYWORDS	phosphoprotein	269	53.4791	0.0412535	10894, 1410, 800, 801, 64397, 2335, 64396, 3480, 11329, 51776, 22800, 171024, 1187, 65244, 8874, 3716, 3856, 23263, 79095, 6224, 4121, 10625, 7171, 11080, 5216, 5756, 5757, 9987, 8031, 2316, 2317, 2975, 359948, 84886, 4638, 57617, 253461, 11345, 84790, 4781, 1848, 3836, 2308, 5243, 23387, 51585, 1465, 818, 7317, 2965, 64798, 908, 55679, 22916, 10606, 715, 6385, 9184, 5236, 4628, 55139, 50855, 987…	499	4389	8789	1.07951	1	0.539516	45.4556
UCSC_TFBS	MEIS1AHOXA9	175	34.7913	0.0412653	10894, 22978, 2006, 5167, 6558, 7753, 51228, 800, 26468, 159, 2099, 2746, 23276, 6421, 51084, 3480, 6414, 23446, 113246, 8669, 9750, 51776, 3678, 11320, 51422, 171024, 57162, 6546, 11142, 8874, 23471, 79892, 3716, 22984, 5037, 5028, 5830, 3688, 399687, 4121, 10625, 5933, 7078, 9645, 5216, 8555, 55118, 7102, 22998, 7414, 1915, 26284, 8763, 57698, 2975, 146223, 4638, 57617, 253461, 7049, 4781, 1011…	487	2767	8618	1.1192	0.999399	0.101914	40.3765
SP_PIR_KEYWORDS	collagen binding	3	0.596421	0.0412767	2331, 1634, 2335	499	6	8789	8.80661	1	0.526788	45.4746
SP_PIR_KEYWORDS	purine biosynthesis	3	0.596421	0.0412767	4522, 10606, 159	499	6	8789	8.80661	1	0.526788	45.4746
GOTERM_CC_FAT	GO:0005856~cytoskeleton	57	11.332	0.0415464	1410, 19878, 800, 801, 10398, 9750, 2245, 171024, 23022, 91624, 4843, 3884, 3716, 5037, 3856, 54961, 10092, 4082, 57326, 399687, 10625, 7171, 70, 54751, 9645, 5216, 5756, 59, 10043, 2934, 2316, 7414, 2317, 30011, 9260, 6790, 11034, 3983, 23157, 57617, 28951, 6902, 84790, 9168, 5829, 140625, 3799, 223, 26052, 6711, 27436, 23345, 27241, 4478, 7094, 4628, 730426	389	736	6387	1.27158	1	0.508261	44.272
INTERPRO	IPR013783:Immunoglobulin-like fold	18	3.57853	0.041663	26018, 23022, 2632, 91624, 54587, 942, 5792, 3339, 2316, 2317, 2264, 10512, 10371, 4638, 5797, 4359, 5819, 5789	469	186	8066	1.66435	1	0.99912	48.9151
UP_TISSUE	Human rectum tumor	3	0.596421	0.0421811	5167, 10625, 800	496	6	8634	8.70363	0.999965	0.519362	42.6233
SP_PIR_KEYWORDS	transmembrane protein	30	5.96421	0.0428364	5167, 7102, 1146, 3339, 6263, 3356, 2697, 3480, 81669, 3678, 7852, 7049, 5797, 4881, 6546, 5243, 5792, 6505, 1901, 2264, 5028, 1593, 3351, 3685, 3688, 4121, 6383, 6385, 9962, 5789	499	367	8789	1.43977	1	0.527783	46.7371
GOTERM_BP_FAT	GO:0009109~coenzyme catabolic process	5	0.994036	0.0433044	23530, 8803, 6390, 1431, 8801	401	23	6781	3.67614	1	0.871528	53.9757
UCSC_TFBS	MEIS1BHOXA9	242	48.1113	0.043709	942, 800, 801, 64397, 2335, 64396, 5372, 3480, 11329, 8321, 7357, 51776, 11320, 22800, 2202, 5228, 171024, 1187, 55851, 3488, 3716, 145407, 1593, 10092, 23263, 4121, 549, 11080, 5216, 3597, 5756, 55118, 210, 23530, 9987, 51699, 8031, 2316, 2317, 2975, 1843, 84886, 4638, 57617, 253461, 11345, 84790, 7049, 340348, 4781, 223, 5243, 51585, 2308, 818, 7317, 6387, 2965, 6383, 28232, 715, 9184, 5236, 46…	487	3941	8618	1.08664	0.999616	0.106287	42.2149
GOTERM_MF_FAT	GO:0047485~protein N-terminus binding	8	1.59046	0.0437172	10971, 5830, 5824, 801, 1634, 5195, 2099, 3646	393	54	6445	2.42955	1	0.791286	49.0465
UP_SEQ_FEATURE	glycosylation site:N-linked (GlcNAc...)	109	21.67	0.0440735	10894, 5167, 6558, 942, 25797, 3339, 2335, 54712, 3480, 8321, 6414, 3678, 1520, 84925, 11320, 5228, 79583, 2202, 1282, 6546, 5742, 64748, 1901, 23471, 145407, 27122, 5028, 3351, 3685, 1512, 3688, 23452, 4122, 6696, 4121, 2331, 8869, 81618, 64714, 9435, 3597, 7102, 8763, 3699, 7422, 7049, 340348, 10516, 1307, 5243, 5627, 10512, 9568, 241226, 28232, 715, 219623, 6483, 1634, 7057, 5819, 1146, 9510, …	499	1639	8782	1.17042	1	0.994673	53.0568
UP_TISSUE	Colon	50	9.94036	0.0441658	55139, 3628, 6558, 6125, 55748, 3339, 6167, 22937, 283375, 389524, 5019, 51776, 54812, 7852, 55715, 1187, 57161, 5269, 64744, 3205, 6154, 9060, 3856, 1593, 81618, 5879, 5216, 10972, 3597, 65983, 2934, 1915, 26284, 79064, 6187, 6790, 4638, 1800, 340348, 94103, 5866, 1848, 51703, 3159, 440926, 2739, 5469, 199964, 64798, 55679	496	670	8634	1.29905	0.999979	0.511644	44.1371
GOTERM_BP_FAT	GO:0060347~heart trabecula formation	3	0.596421	0.0444398	2280, 9510, 7049	401	6	6781	8.45511	1	0.87338	54.9238
GOTERM_BP_FAT	GO:0048640~negative regulation of developmental growth	3	0.596421	0.0444398	10371, 57142, 6696	401	6	6781	8.45511	1	0.87338	54.9238
UCSC_TFBS	GATA6	89	17.6938	0.044701	22978, 987, 81671, 22931, 55748, 6167, 6263, 27063, 283375, 3480, 11329, 79048, 8669, 63893, 54812, 2992, 7852, 51422, 57161, 23216, 23022, 91624, 1282, 79751, 9391, 3205, 3206, 6310, 10533, 3488, 3716, 7405, 401541, 10371, 10625, 4121, 144402, 7078, 3181, 84937, 9645, 10144, 5216, 5789, 1601, 63941, 6284, 2625, 23530, 7102, 22998, 1431, 7414, 2627, 91687, 7474, 11034, 3983, 94101, 4638, 253461, …	487	1315	8618	1.19768	0.99968	0.107172	42.9462
KEGG_PATHWAY	hsa05410:Hypertrophic cardiomyopathy (HCM)	8	1.59046	0.0447577	3685, 3688, 6546, 3678, 7124, 7171, 70, 51422	200	48	2873	2.39417	0.999724	0.871151	43.0784
GOTERM_BP_FAT	GO:0001569~patterning of blood vessels	4	0.795229	0.0456099	6387, 3491, 7422, 7852	401	14	6781	4.83149	1	0.875348	55.8816
GOTERM_BP_FAT	GO:0018149~peptide cross-linking	4	0.795229	0.0456099	1281, 1634, 2335, 7057	401	14	6781	4.83149	1	0.875348	55.8816
GOTERM_MF_FAT	GO:0019838~growth factor binding	10	1.98807	0.0460252	3480, 1281, 3491, 1282, 7049, 3488, 2264, 71690, 7057, 6187	393	78	6445	2.1025	1	0.792546	50.8702
GOTERM_BP_FAT	GO:0051248~negative regulation of protein metabolic process	14	2.7833	0.0469286	5167, 2316, 3488, 5720, 6233, 5037, 7321, 3685, 2280, 9184, 27327, 7078, 3646, 7057	401	132	6781	1.79351	1	0.878056	56.938
UCSC_TFBS	2010-10-01	413	82.1074	0.0469535	10894, 1410, 942, 800, 801, 25797, 5372, 27063, 3480, 7357, 8321, 22800, 2202, 5228, 1827, 8874, 3488, 79814, 10092, 3491, 10625, 79095, 2941, 8869, 549, 5216, 84293, 3597, 55118, 1434, 210, 23530, 826, 1431, 8031, 8763, 1843, 2975, 84886, 3399, 340348, 1848, 1307, 223, 5243, 818, 7317, 115557, 7321, 6387, 2965, 64798, 908, 6383, 28232, 715, 10606, 22916, 219623, 6385, 6483, 5236, 85453, 55139, 5…	487	7055	8618	1.03593	0.999789	0.11091	44.5752
GOTERM_MF_FAT	GO:0016597~amino acid binding	6	1.19284	0.0471742	10588, 4843, 4706, 6505, 2746, 27232	393	33	6445	2.98173	1	0.785566	51.7552
GOTERM_MF_FAT	GO:0019887~protein kinase regulator activity	8	1.59046	0.0475917	5570, 11142, 5573, 4843, 5576, 28951, 1028, 51422	393	55	6445	2.38538	1	0.773761	52.0731
GOTERM_MF_FAT	GO:0008138~protein tyrosine/serine/threonine phosphatase activity	5	0.994036	0.0475981	1843, 54961, 8555, 5728, 1848	393	23	6445	3.56511	1	0.759356	52.0779
UCSC_TFBS	BACH1	251	49.9006	0.0483041	2006, 55748, 800, 801, 2335, 64396, 3281, 5372, 83604, 23276, 51084, 3480, 8321, 51776, 2202, 5228, 1827, 171024, 1187, 65244, 5742, 55851, 3716, 145407, 3856, 23263, 3491, 4122, 79095, 4121, 2331, 8869, 549, 5216, 84293, 3597, 55118, 1431, 826, 9987, 8031, 2316, 217, 728113, 81562, 84886, 57617, 253461, 3399, 84790, 7049, 4781, 1999, 7045, 1307, 5243, 23387, 51585, 818, 7317, 6387, 64798, 6383, …	487	4109	8618	1.08097	0.999836	0.112517	45.5314
UCSC_TFBS	NCX	224	44.5328	0.0486934	1410, 2006, 7753, 55748, 800, 801, 64397, 25797, 2335, 159, 3480, 11329, 51776, 11320, 2202, 5228, 1187, 55851, 8874, 3488, 1593, 3491, 4122, 79095, 7078, 84293, 3597, 55118, 5757, 1431, 9987, 8031, 2316, 2317, 217, 728113, 7633, 1843, 81562, 4638, 57617, 253461, 3399, 84790, 7049, 4781, 11343, 1307, 223, 51585, 818, 7317, 115557, 908, 6383, 28232, 55679, 219623, 9184, 6385, 85453, 55139, 50855, …	487	3634	8618	1.09079	0.999847	0.111949	45.8042
UP_TISSUE	Skeletal muscle	27	5.36779	0.0489792	10972, 63941, 23530, 22998, 64397, 2317, 5372, 6263, 27063, 8076, 2992, 55715, 2170, 171024, 9520, 57142, 91624, 51660, 6711, 6310, 154810, 25996, 23345, 3688, 1375, 2941, 5236	496	323	8634	1.4551	0.999994	0.52622	47.6567
GOTERM_MF_FAT	GO:0043531~ADP binding	4	0.795229	0.0492396	5028, 4628, 51422, 2746	393	14	6445	4.68557	1	0.757276	53.3088
UCSC_TFBS	RSRFC4	222	44.1352	0.0492838	10894, 942, 800, 801, 64397, 2335, 64396, 83604, 3480, 51776, 22800, 2202, 1827, 171024, 1187, 65244, 3488, 3716, 3856, 145407, 23263, 3491, 4121, 10625, 8869, 549, 7078, 11080, 338773, 5216, 5756, 55118, 23530, 1431, 51699, 2317, 2975, 84886, 4638, 253461, 3399, 7049, 340348, 4781, 1999, 11343, 1307, 5243, 23387, 51585, 2308, 3836, 818, 5627, 2965, 7321, 64798, 6383, 28232, 22916, 10606, 219623,…	487	3600	8618	1.09126	0.999863	0.111837	46.2155
SP_PIR_KEYWORDS	carbon-oxygen lyase	4	0.795229	0.0494467	210, 5092, 549, 4881	499	15	8789	4.69686	1	0.568338	51.7918
SP_PIR_KEYWORDS	receptor	37	7.35586	0.0495386	10894, 3597, 1146, 942, 8031, 114908, 1915, 2099, 6263, 54712, 3356, 3480, 81669, 8321, 3678, 494448, 11345, 7852, 7049, 5797, 780, 4881, 2063, 5792, 81832, 1901, 2264, 9568, 5028, 3351, 5830, 3685, 3688, 241226, 399687, 5819, 5789	499	481	8789	1.35486	1	0.557167	51.8589
UP_SEQ_FEATURE	domain:Actin-binding	4	0.795229	0.0495448	6711, 2316, 2317, 23345	499	15	8782	4.69312	1	0.995947	57.3667
GOTERM_BP_FAT	GO:0045859~regulation of protein kinase activity	20	3.97614	0.0495786	5728, 11142, 7124, 1028, 8611, 3356, 5570, 2965, 64798, 8812, 5573, 51776, 5576, 28951, 6385, 7852, 51422, 900, 1848, 7057	401	215	6781	1.57304	1	0.887592	58.9893
BIOCARTA	h_ucalpainPathway:uCalpain and friends in Cell spread	4	0.795229	0.0504588	3688, 7094, 5829, 5879	71	12	962	4.51643	0.999784	0.878748	46.5902
UP_TISSUE	Endometrium carcinoma cell line	4	0.795229	0.0509115	2975, 91624, 2335, 2317	496	15	8634	4.64194	0.999996	0.518835	49.0112
UP_TISSUE	Primary B-Cells	4	0.795229	0.0509115	23157, 5757, 801, 220988	496	15	8634	4.64194	0.999996	0.518835	49.0112
GOTERM_BP_FAT	GO:0060341~regulation of cellular localization	15	2.98211	0.0509267	1410, 11142, 4843, 801, 5742, 2316, 7124, 11163, 3625, 2746, 3356, 3351, 22916, 6447, 55636	401	147	6781	1.72553	1	0.889916	59.9971
GOTERM_BP_FAT	GO:0010033~response to organic substance	40	7.95229	0.0510297	1410, 5167, 10049, 1958, 2625, 2934, 7515, 64397, 7124, 217, 2099, 6790, 1843, 2791, 3480, 3399, 55970, 7049, 2170, 5228, 1827, 780, 1281, 5728, 6546, 2308, 5742, 3398, 7407, 5037, 3351, 2280, 3491, 6696, 5573, 5576, 70, 7078, 11080, 7057	401	507	6781	1.33414	1	0.886085	60.0731
GOTERM_BP_FAT	GO:0051493~regulation of cytoskeleton organization	11	2.18688	0.0524118	11034, 10092, 6387, 2006, 19878, 91624, 2934, 6711, 1901, 9168, 5879	401	95	6781	1.95803	1	0.888558	61.0803
GOTERM_BP_FAT	GO:0032870~cellular response to hormone stimulus	11	2.18688	0.0524118	1843, 3480, 2791, 5167, 5573, 2308, 5576, 64397, 55970, 217, 5228	401	95	6781	1.95803	1	0.888558	61.0803
INTERPRO	IPR016130:Protein-tyrosine phosphatase, active site	7	1.39165	0.0528241	1843, 54961, 8555, 5792, 5797, 1848, 5789	469	47	8066	2.56145	1	0.999543	57.5388
GOTERM_BP_FAT	GO:0043269~regulation of ion transport	8	1.59046	0.0529347	5028, 2697, 3356, 6338, 2280, 6546, 801, 7124	401	58	6781	2.33244	1	0.886865	61.455
UCSC_TFBS	ISRE	216	42.9423	0.0533286	10894, 2006, 942, 7753, 800, 801, 2335, 55847, 83604, 51084, 3480, 51776, 22800, 2202, 1827, 171024, 55851, 8874, 3488, 3716, 3856, 145407, 6224, 4121, 7171, 549, 5216, 3597, 55118, 5757, 2316, 2317, 2975, 359948, 1843, 81562, 84886, 4638, 57617, 253461, 7049, 4781, 1848, 1307, 223, 5243, 23387, 51585, 2308, 3836, 7317, 6387, 64798, 6383, 28232, 55679, 22916, 715, 9184, 6385, 6483, 4628, 7057, 55…	487	3502	8618	1.09148	0.999935	0.11919	48.9571
GOTERM_CC_FAT	GO:0005938~cell cortex	11	2.18688	0.0546438	11034, 50855, 4082, 23157, 4843, 800, 6711, 2316, 4628, 2317, 54751	389	93	6387	1.94203	1	0.593062	53.8962
GOTERM_BP_FAT	GO:0007010~cytoskeleton organization	25	4.97018	0.0548195	1410, 2006, 10049, 19878, 800, 2934, 22998, 2316, 2317, 6790, 9260, 11034, 3983, 2245, 9168, 11252, 23022, 3856, 10092, 3688, 7094, 4628, 70, 5879, 5216	401	289	6781	1.46282	1	0.891537	62.7777
GOTERM_CC_FAT	GO:0005887~integral to plasma membrane	42	8.3499	0.0554688	10894, 3597, 7102, 1146, 6558, 7124, 7126, 8763, 2697, 3356, 3480, 81669, 10630, 3678, 7852, 7049, 5797, 9144, 780, 4881, 1187, 6546, 5099, 5792, 55851, 6505, 2264, 9568, 5037, 5028, 8611, 3762, 3351, 3685, 3688, 241226, 6383, 6385, 8869, 4359, 9962, 5789	389	526	6387	1.31102	1	0.583146	54.4475
GOTERM_BP_FAT	GO:0007167~enzyme linked receptor protein signaling pathway	20	3.97614	0.055582	10140, 5728, 1281, 2308, 5792, 6711, 64397, 2316, 2264, 3716, 7321, 3480, 2280, 7422, 2331, 7049, 55715, 5829, 780, 5789	401	218	6781	1.5514	1	0.890978	63.3006
SP_PIR_KEYWORDS	sialic acid	3	0.596421	0.0556551	10630, 6696, 3381	499	7	8789	7.54853	1	0.589089	56.1294
UP_SEQ_FEATURE	domain:Tyrosine-protein phosphatase 2	3	0.596421	0.0557353	5792, 5797, 5789	499	7	8782	7.54251	1	0.997056	61.7936
UP_SEQ_FEATURE	domain:Tyrosine-protein phosphatase 1	3	0.596421	0.0557353	5792, 5797, 5789	499	7	8782	7.54251	1	0.997056	61.7936
GOTERM_BP_FAT	GO:0051235~maintenance of location	7	1.39165	0.0563157	64714, 5167, 7094, 2316, 7124, 2317, 9168	401	47	6781	2.51854	1	0.89031	63.7971
UCSC_TFBS	HNF4	240	47.7137	0.0563908	2006, 942, 7753, 55748, 800, 801, 2335, 159, 3480, 6210, 11320, 2202, 5228, 1827, 171024, 5742, 55851, 3488, 79814, 1593, 23263, 4122, 5216, 3597, 55118, 1434, 1431, 9987, 51699, 2316, 2975, 81562, 4638, 57617, 253461, 7049, 4781, 1999, 1848, 7045, 11343, 1307, 3836, 5243, 51585, 818, 7317, 5627, 115557, 6387, 7321, 64798, 6383, 28232, 55679, 22916, 6385, 5236, 4628, 55139, 987, 220323, 3625, 104…	487	3929	8618	1.08095	0.999963	0.124246	50.9467
GOTERM_BP_FAT	GO:0006084~acetyl-CoA metabolic process	5	0.994036	0.0564447	23530, 8803, 6390, 1431, 8801	401	25	6781	3.38204	1	0.886975	63.8838
GOTERM_BP_FAT	GO:0010721~negative regulation of cell development	5	0.994036	0.0564447	10371, 57142, 6696, 7049, 7533	401	25	6781	3.38204	1	0.886975	63.8838
INTERPRO	IPR013513:Integrin alpha chain, C-terminal, cytoplasmic region	3	0.596421	0.058086	3685, 241226, 3678	469	7	8066	7.3707	1	0.999401	61.1129
GOTERM_BP_FAT	GO:0016337~cell-cell adhesion	12	2.38569	0.0587971	4478, 3688, 10630, 22862, 5099, 5792, 3678, 7124, 7373, 5797, 8763, 5819	401	110	6781	1.84475	1	0.893359	65.43
GOTERM_MF_FAT	GO:0030291~protein serine/threonine kinase inhibitor activity	4	0.795229	0.0588605	5570, 11142, 1028, 51422	393	15	6445	4.3732	1	0.805163	59.9493
UCSC_TFBS	CREBP1	235	46.7197	0.0589268	2006, 942, 800, 801, 25797, 2335, 64396, 5372, 51084, 3480, 11329, 51776, 11320, 2202, 1827, 171024, 65244, 55851, 3488, 1593, 10092, 23263, 4121, 10625, 7078, 11080, 5216, 3597, 55118, 23530, 5757, 1431, 9987, 2316, 2317, 2975, 4638, 253461, 11345, 7049, 4781, 7045, 11343, 1307, 23387, 1465, 2308, 3836, 818, 5627, 6387, 64798, 28232, 10606, 715, 9184, 6483, 5236, 4628, 7057, 50855, 987, 3628, 36…	487	3845	8618	1.08156	0.999977	0.128066	52.5401
GOTERM_BP_FAT	GO:0006688~glycosphingolipid biosynthetic process	3	0.596421	0.0598297	7357, 9215, 8869	401	7	6781	7.24724	1	0.893942	66.0889
GOTERM_BP_FAT	GO:0005978~glycogen biosynthetic process	3	0.596421	0.0598297	2632, 2992, 2997	401	7	6781	7.24724	1	0.893942	66.0889
GOTERM_BP_FAT	GO:0009250~glucan biosynthetic process	3	0.596421	0.0598297	2632, 2992, 2997	401	7	6781	7.24724	1	0.893942	66.0889
SP_PIR_KEYWORDS	heterodimer	8	1.59046	0.059994	3685, 3688, 826, 3678, 6711, 2335, 3625, 6421	499	62	8789	2.27267	1	0.60615	58.9421
GOTERM_BP_FAT	GO:0050890~cognition	19	3.77734	0.0600762	5728, 1958, 2063, 6558, 6310, 27241, 3356, 6338, 3983, 241226, 4060, 3678, 2138, 9486, 5264, 7078, 7045, 2202, 55636	401	206	6781	1.55968	1	0.891301	66.2444
UP_TISSUE	Aortic endothelium	4	0.795229	0.0600795	3685, 10049, 2335, 2317	496	16	8634	4.35181	1	0.559237	55.0081
GOTERM_BP_FAT	GO:0007166~cell surface receptor linked signal transduction	51	10.1392	0.0604173	6558, 801, 9510, 64397, 85569, 6423, 3480, 81669, 8321, 3678, 7852, 55715, 780, 10140, 1281, 5792, 4843, 55851, 1901, 2264, 3716, 5028, 27122, 3685, 3351, 3688, 2331, 208650, 6447, 5789, 3597, 2316, 7474, 3356, 2791, 7422, 55970, 7049, 5829, 4881, 1307, 5728, 2308, 6711, 2920, 9568, 8611, 7321, 6387, 2280, 241226	401	683	6781	1.2627	1	0.88907	66.4585
GOTERM_CC_FAT	GO:0030017~sarcomere	9	1.78926	0.0604622	115557, 1410, 6711, 7171, 70, 2317, 27063, 23345, 3856	389	70	6387	2.11102	1	0.600701	57.6559
UCSC_TFBS	GATA	219	43.5388	0.0609845	2006, 800, 801, 2335, 5372, 55847, 83604, 27063, 3480, 51776, 2202, 5228, 171024, 5742, 3488, 3716, 3856, 3491, 23263, 4122, 4121, 10625, 549, 7078, 11080, 5216, 84293, 55118, 23530, 2975, 1843, 4638, 57617, 253461, 7049, 340348, 4781, 1999, 1848, 223, 5243, 23387, 51585, 2308, 3836, 818, 7317, 5627, 115557, 2965, 6383, 28232, 10606, 715, 219623, 9184, 6483, 4628, 55139, 50855, 987, 55784, 51530,…	487	3567	8618	1.08647	0.999984	0.130801	53.798
GOTERM_CC_FAT	GO:0009986~cell surface	18	3.57853	0.0612104	1410, 5167, 5243, 942, 7124, 1901, 114908, 5037, 3762, 6338, 3685, 3688, 7422, 6385, 3678, 7049, 7057, 5819	389	187	6387	1.58044	1	0.590989	58.1182
SP_PIR_KEYWORDS	cytoplasm	131	26.0437	0.0615918	22978, 19878, 800, 51228, 55748, 801, 159, 5372, 51084, 11329, 9750, 8669, 51776, 54812, 140606, 125061, 171024, 65244, 64744, 10533, 7405, 5037, 3856, 10092, 5830, 399687, 23263, 10625, 27327, 2941, 7171, 9645, 11080, 5216, 665113, 6284, 5756, 1434, 826, 9987, 51699, 7414, 2316, 2317, 1915, 6282, 5824, 9168, 84708, 2170, 1999, 1848, 5829, 140625, 3799, 26270, 223, 23089, 26052, 23387, 2308, 392,…	499	2034	8789	1.13438	1	0.605149	59.9348
UCSC_TFBS	STAT5A	282	56.0636	0.0617485	10894, 2006, 800, 801, 25797, 2335, 3281, 64396, 5372, 3480, 11329, 8321, 7357, 51776, 22800, 2202, 5228, 1827, 171024, 1187, 55851, 3488, 3716, 145407, 10092, 23263, 3491, 4122, 4121, 2331, 338773, 5216, 3597, 55118, 1434, 23530, 1431, 9987, 2316, 2317, 728113, 2975, 1843, 81562, 84886, 4638, 57617, 253461, 340348, 84790, 7049, 4781, 1999, 11343, 1307, 2308, 5243, 51585, 818, 5627, 2965, 64798, …	487	4683	8618	1.06562	0.999987	0.130835	54.2572
INTERPRO	IPR003962:Fibronectin, type III subdomain	4	0.795229	0.0618475	22862, 5792, 2335, 5789	469	16	8066	4.29957	1	0.999121	63.493
GOTERM_CC_FAT	GO:0009898~internal side of plasma membrane	19	3.77734	0.0621029	22931, 6711, 7414, 5195, 23345, 5037, 2791, 4478, 5824, 23263, 57617, 55679, 494448, 55970, 7094, 22800, 7082, 5879, 91543	389	201	6387	1.55205	1	0.582664	58.6635
BIOCARTA	h_mCalpainPathway:mCalpain and friends in Cell motility	4	0.795229	0.0622552	3688, 4638, 7094, 5829	71	13	962	4.16901	0.999972	0.876985	54.0954
GOTERM_MF_FAT	GO:0008195~phosphatidate phosphatase activity	3	0.596421	0.063213	8611, 8612, 64748	393	7	6445	7.02835	1	0.816467	62.6539
GOTERM_MF_FAT	GO:0017134~fibroblast growth factor binding	3	0.596421	0.063213	2264, 7057, 6187	393	7	6445	7.02835	1	0.816467	62.6539
GOTERM_BP_FAT	GO:0051187~cofactor catabolic process	5	0.994036	0.06373	23530, 8803, 6390, 1431, 8801	401	26	6781	3.25197	1	0.898663	68.4721
GOTERM_BP_FAT	GO:0030833~regulation of actin filament polymerization	6	1.19284	0.0641763	10092, 2006, 2934, 6711, 9168, 5879	401	37	6781	2.7422	1	0.896942	68.7345
GOTERM_BP_FAT	GO:0048771~tissue remodeling	6	1.19284	0.0641763	5167, 7422, 4843, 1999, 10512, 5879	401	37	6781	2.7422	1	0.896942	68.7345
GOTERM_BP_FAT	GO:0055007~cardiac muscle cell differentiation	4	0.795229	0.064351	3688, 4628, 70, 2627	401	16	6781	4.22756	1	0.89421	68.8366
GOTERM_BP_FAT	GO:0007031~peroxisome organization	4	0.795229	0.064351	5830, 5824, 5195, 6342	401	16	6781	4.22756	1	0.89421	68.8366
GOTERM_BP_FAT	GO:0042098~T cell proliferation	4	0.795229	0.064351	6387, 2280, 942, 7852	401	16	6781	4.22756	1	0.89421	68.8366
UCSC_TFBS	BRN2	238	47.3161	0.0648311	1410, 942, 800, 801, 64397, 2335, 64396, 3281, 27063, 23276, 3480, 11329, 7357, 51776, 11320, 2202, 1827, 171024, 65244, 5742, 8874, 3488, 3716, 3856, 145407, 4122, 6224, 4121, 8869, 7078, 3597, 55118, 210, 1434, 5757, 1431, 51699, 2317, 2975, 4638, 253461, 84790, 7049, 340348, 4781, 1999, 1848, 11343, 1307, 223, 5243, 23387, 2308, 3836, 818, 7317, 5627, 7321, 28232, 55679, 9184, 5236, 4628, 7057…	487	3907	8618	1.07798	0.999992	0.135532	56.0676
UCSC_TFBS	PAX3	222	44.1352	0.0665788	10894, 1410, 942, 7753, 800, 801, 2335, 64396, 3480, 11329, 8321, 2202, 171024, 1187, 65244, 55851, 3716, 1593, 10092, 3491, 4122, 79095, 4121, 10625, 7171, 5216, 55118, 23530, 5757, 8031, 2316, 2317, 8763, 7633, 2975, 1843, 4638, 57617, 3399, 4781, 1848, 11343, 1307, 223, 51585, 2308, 818, 7317, 115557, 6387, 28232, 55679, 9184, 6483, 5236, 4628, 55139, 50855, 987, 55784, 220323, 10449, 6390, 11…	487	3628	8618	1.08284	0.999995	0.137466	57.0646
GOTERM_CC_FAT	GO:0008305~integrin complex	4	0.795229	0.0690848	3685, 3688, 241226, 3678	389	16	6387	4.10476	1	0.609708	62.7075
GOTERM_CC_FAT	GO:0022626~cytosolic ribosome	9	1.78926	0.0691446	9045, 6146, 6210, 6224, 6125, 6154, 6167, 6233, 6187	389	72	6387	2.05238	1	0.597166	62.7405
GOTERM_CC_FAT	GO:0005913~cell-cell adherens junction	5	0.994036	0.0695077	2697, 7414, 5797, 7082, 5819	389	26	6387	3.1575	1	0.586753	62.9403
UP_TISSUE	Eye	45	8.94632	0.0698757	4681, 55139, 10971, 6284, 6146, 50855, 2006, 1933, 6558, 51530, 159, 1915, 320938, 91687, 6423, 2746, 23276, 6187, 2975, 6210, 8321, 23446, 10630, 79048, 494448, 57142, 78997, 54587, 60481, 818, 55599, 2920, 440926, 27436, 55819, 5037, 2739, 5830, 1512, 4522, 7171, 4628, 78990, 900, 55636	496	612	8634	1.27995	1	0.596416	60.692
GOTERM_CC_FAT	GO:0031226~intrinsic to plasma membrane	42	8.3499	0.0701261	10894, 3597, 7102, 1146, 6558, 7124, 7126, 8763, 2697, 3356, 3480, 81669, 10630, 3678, 7852, 7049, 5797, 9144, 780, 4881, 1187, 6546, 5099, 5792, 55851, 6505, 2264, 9568, 5037, 5028, 8611, 3762, 3351, 3685, 3688, 241226, 6383, 6385, 8869, 4359, 9962, 5789	389	536	6387	1.28657	1	0.578145	63.2782
UCSC_TFBS	HOXA3	204	40.5567	0.0703736	10894, 2006, 800, 801, 64397, 2335, 51084, 3480, 8321, 22800, 5228, 5742, 55851, 3716, 3856, 4122, 10625, 2331, 7078, 5216, 84293, 5756, 55118, 5757, 1431, 8031, 2316, 2317, 2975, 4638, 253461, 11345, 3399, 7049, 340348, 4781, 1999, 11343, 1307, 5243, 51585, 3836, 818, 7317, 115557, 64798, 6383, 219623, 9184, 5236, 4628, 7057, 85453, 55139, 987, 55784, 3625, 3381, 10588, 81887, 2997, 23034, 10659…	487	3318	8618	1.08801	0.999997	0.143359	59.1582
GOTERM_BP_FAT	GO:0030336~negative regulation of cell migration	6	1.19284	0.0704934	5728, 7414, 7049, 5797, 3488, 7057	401	38	6781	2.67004	1	0.912312	72.2346
GOTERM_BP_FAT	GO:0035295~tube development	13	2.58449	0.0706617	2627, 2264, 7474, 5469, 6387, 3491, 7422, 10630, 2138, 7852, 4781, 5228, 5216	401	127	6781	1.73097	1	0.909834	72.3226
UP_TISSUE	Retina	16	3.18091	0.0712039	987, 4843, 22998, 81832, 7414, 11163, 440926, 3983, 7422, 94101, 10606, 7078, 11252, 1999, 7082, 4881	496	173	8634	1.60992	1	0.584805	61.4094
SP_PIR_KEYWORDS	methylated carboxyl end	3	0.596421	0.0714824	2791, 22800, 5879	499	8	8789	6.60496	1	0.651165	65.6001
UP_SEQ_FEATURE	domain:LIM zinc-binding 4	3	0.596421	0.0715834	3983, 55679, 5829	499	8	8782	6.5997	1	0.999178	71.2387
INTERPRO	IPR001589:Actinin-type, actin-binding, conserved site	4	0.795229	0.0719832	6711, 2316, 2317, 23345	469	17	8066	4.04666	1	0.999395	69.245
GOTERM_BP_FAT	GO:0032386~regulation of intracellular transport	7	1.39165	0.0720708	1410, 11142, 22916, 801, 2316, 7124, 11163	401	50	6781	2.36743	1	0.911281	73.0491
SP_PIR_KEYWORDS	hydroxylation	7	1.39165	0.0721765	1307, 2006, 1281, 1282, 715, 7373, 5627	499	52	8789	2.37101	1	0.644499	65.9683
SP_PIR_KEYWORDS	homodimer	7	1.39165	0.0721765	5573, 715, 5576, 1800, 2316, 5092, 3625	499	52	8789	2.37101	1	0.644499	65.9683
UCSC_TFBS	LMO2COM	287	57.0577	0.0724969	10894, 2006, 7753, 942, 55748, 800, 801, 64397, 2335, 3281, 5372, 27063, 23276, 3480, 7357, 11329, 51776, 22800, 2202, 5228, 1827, 171024, 1187, 3488, 3716, 145407, 3856, 3491, 4122, 79095, 4121, 2331, 8869, 7171, 5216, 84293, 55118, 210, 1434, 23530, 9987, 2316, 2317, 1843, 81562, 4638, 57617, 253461, 3399, 340348, 84790, 7049, 4781, 1999, 1848, 11343, 1307, 223, 3836, 2308, 23387, 51585, 1465, …	487	4788	8618	1.06073	0.999998	0.145882	60.2883
UCSC_TFBS	RP58	255	50.6958	0.0728505	10894, 2006, 800, 801, 25797, 64396, 159, 83604, 27063, 23276, 51084, 3480, 11329, 11320, 5740, 22800, 171024, 1187, 65244, 5742, 55851, 3488, 3716, 145407, 23263, 3491, 4122, 4121, 10625, 8869, 7078, 338773, 5216, 3597, 55118, 23530, 1431, 2316, 2317, 7633, 81562, 4638, 57617, 253461, 3399, 7049, 340348, 4781, 1848, 7045, 1307, 3836, 51585, 818, 115557, 6387, 2965, 64798, 6383, 28232, 55679, 106…	487	4219	8618	1.06957	0.999998	0.144971	60.4736
UP_TISSUE	Human cervix	3	0.596421	0.0729843	5792, 2335, 23345	496	8	8634	6.52772	1	0.57637	62.3522
SP_PIR_KEYWORDS	cell projection	11	2.18688	0.0733197	10092, 4478, 50855, 10630, 9750, 2245, 1800, 7094, 27241, 57698, 23034	499	105	8789	1.8452	1	0.640426	66.5666
UCSC_TFBS	CHOP	238	47.3161	0.0740166	800, 801, 64397, 2335, 64396, 159, 83604, 27063, 23276, 3480, 6210, 51776, 11320, 2202, 1827, 171024, 55851, 3716, 145407, 1593, 3491, 4122, 79095, 4121, 10625, 2331, 2941, 7078, 5216, 3597, 55118, 1434, 9987, 51699, 8031, 2316, 2317, 2975, 1843, 81562, 84886, 4638, 253461, 3399, 7049, 340348, 4781, 1848, 7045, 11343, 1307, 223, 23387, 1465, 2308, 3836, 818, 7317, 115557, 7321, 2965, 6383, 28232,…	487	3920	8618	1.07441	0.999999	0.145616	61.0794
PIR_SUPERFAMILY	PIRSF005666:integrin alpha, VLA protein type	3	0.596421	0.0758838	3685, 241226, 3678	261	7	3857	6.33333	1	0.999994	65.2216
UCSC_TFBS	S8	207	41.1531	0.0760619	1410, 800, 801, 25797, 2335, 5372, 27063, 83604, 51084, 3480, 11329, 51776, 11320, 22800, 2202, 1827, 171024, 65244, 5742, 8874, 3716, 79814, 145407, 23263, 4121, 549, 7078, 84293, 3597, 55118, 23530, 51699, 2317, 217, 81562, 4638, 253461, 11345, 7049, 340348, 4781, 1848, 11343, 5243, 23387, 51585, 2308, 3836, 5627, 115557, 7321, 28232, 6383, 219623, 9184, 6483, 4628, 7057, 55139, 987, 55784, 220…	487	3378	8618	1.0844	0.999999	0.147889	62.1213
GOTERM_BP_FAT	GO:0060343~trabecula formation	3	0.596421	0.0767297	2280, 9510, 7049	401	8	6781	6.34133	1	0.921946	75.325
GOTERM_BP_FAT	GO:0009247~glycolipid biosynthetic process	3	0.596421	0.0767297	7357, 9215, 8869	401	8	6781	6.34133	1	0.921946	75.325
KEGG_PATHWAY	hsa04514:Cell adhesion molecules (CAMs)	9	1.78926	0.0770264	3685, 3688, 942, 6383, 5792, 6385, 5797, 4359, 5819	200	65	2873	1.989	0.999999	0.943275	62.7077
GOTERM_MF_FAT	GO:0005518~collagen binding	5	0.994036	0.0781414	4060, 1634, 7373, 2335, 7057	393	27	6445	3.03694	1	0.869579	70.6901
SP_PIR_KEYWORDS	hexosyltransferase	4	0.795229	0.0783118	2632, 2992, 3906, 2997	499	18	8789	3.91405	1	0.655811	69.0667
UP_SEQ_FEATURE	domain:EGF-like 4; calcium-binding	4	0.795229	0.0784597	10516, 2199, 5627, 2202	499	18	8782	3.91093	1	0.999377	74.6112
SP_PIR_KEYWORDS	Fatty acid biosynthesis	5	0.994036	0.0788113	60481, 4706, 5742, 5740, 51422	499	29	8789	3.03676	1	0.648704	69.307
UP_SEQ_FEATURE	domain:Fibronectin type-III 1	8	1.59046	0.0788689	3480, 22862, 5792, 3371, 7373, 2335, 5797, 5789	499	66	8782	2.13324	1	0.999116	74.7997
UP_SEQ_FEATURE	domain:Fibronectin type-III 2	8	1.59046	0.0788689	3480, 22862, 5792, 3371, 7373, 2335, 5797, 5789	499	66	8782	2.13324	1	0.999116	74.7997
GOTERM_BP_FAT	GO:0002791~regulation of peptide secretion	5	0.994036	0.0796934	4843, 7124, 3625, 2746, 55636	401	28	6781	3.01968	1	0.927028	76.6772
GOTERM_CC_FAT	GO:0009897~external side of plasma membrane	10	1.98807	0.0803737	3762, 6338, 3685, 942, 3678, 7124, 7049, 114908, 1901, 7057	389	87	6387	1.88724	1	0.618468	68.4782
INTERPRO	IPR008957:Fibronectin, type III-like fold	10	1.98807	0.0805301	3480, 3597, 22862, 4638, 5792, 3371, 7373, 2335, 5797, 5789	469	91	8066	1.88992	1	0.999485	73.4238
GOTERM_BP_FAT	GO:0032269~negative regulation of cellular protein metabolic process	13	2.58449	0.0810909	5167, 3488, 5720, 6233, 5037, 3685, 7321, 2280, 9184, 27327, 7078, 3646, 7057	401	130	6781	1.69102	1	0.927958	77.2903
INTERPRO	IPR000340:Protein-tyrosine phosphatase, dual specificity	4	0.795229	0.0828067	1843, 54961, 8555, 1848	469	18	8066	3.82184	1	0.999212	74.4436
INTERPRO	IPR013763:Cyclin-related	4	0.795229	0.0828067	81669, 8812, 5933, 900	469	18	8066	3.82184	1	0.999212	74.4436
GOTERM_BP_FAT	GO:0008360~regulation of cell shape	6	1.19284	0.0841125	10630, 7422, 2245, 4628, 2335, 54751	401	40	6781	2.53653	1	0.932624	78.5643
GOTERM_MF_FAT	GO:0019904~protein domain specific binding	19	3.77734	0.0841897	10971, 6450, 5728, 392, 801, 64397, 7405, 30011, 285590, 2697, 6338, 494448, 3399, 7094, 7533, 7049, 84708, 10240, 7082	393	209	6445	1.49086	1	0.880671	73.4605
GOTERM_BP_FAT	GO:0051952~regulation of amine transport	4	0.795229	0.0860464	3356, 3351, 5742, 7124	401	18	6781	3.75783	1	0.934581	79.344
INTERPRO	IPR013098:Immunoglobulin I-set	8	1.59046	0.0866088	26018, 23022, 91624, 4638, 5792, 3339, 2264, 5789	469	66	8066	2.08464	1	0.999005	76.0654
GOTERM_CC_FAT	GO:0005581~collagen	5	0.994036	0.0866936	1307, 1281, 1282, 4060, 7373	389	28	6387	2.93197	1	0.636241	71.3354
GOTERM_MF_FAT	GO:0004860~protein kinase inhibitor activity	5	0.994036	0.0869994	5570, 11142, 28951, 1028, 51422	393	28	6445	2.92848	1	0.880782	74.6624
GOTERM_BP_FAT	GO:0008285~negative regulation of cell proliferation	20	3.97614	0.0874769	10140, 5728, 5792, 9510, 7124, 3488, 1028, 8763, 6282, 8611, 2697, 8454, 208650, 7049, 9940, 5797, 4781, 2170, 780, 7057	401	231	6781	1.46409	1	0.935385	79.9034
SP_PIR_KEYWORDS	peroxisome biogenesis disorder	3	0.596421	0.0885491	5830, 5824, 5264	499	9	8789	5.87108	1	0.684001	73.6589
UP_SEQ_FEATURE	region of interest:RNA-binding	3	0.596421	0.0886715	79048, 6310, 549	499	9	8782	5.8664	1	0.999473	78.9405
KEGG_PATHWAY	hsa04350:TGF-beta signaling pathway	8	1.59046	0.0888802	8454, 3399, 7124, 3398, 1634, 5933, 3625, 7057	200	56	2873	2.05214	1	0.93777	68.1921
SP_PIR_KEYWORDS	ribosome	8	1.59046	0.0890448	6146, 6210, 6224, 6125, 6154, 6167, 6233, 6187	499	68	8789	2.07214	1	0.677132	73.8643
UCSC_TFBS	HAND1E47	227	45.1292	0.0890911	1410, 2006, 942, 800, 801, 64397, 2335, 64396, 83604, 27063, 3480, 11329, 8321, 7357, 51776, 11320, 2202, 5228, 171024, 1187, 65244, 3488, 3856, 145407, 1593, 4122, 7171, 7078, 5216, 55118, 1434, 23530, 5757, 1431, 8031, 2316, 2317, 728113, 81562, 4638, 57617, 253461, 3399, 84790, 7049, 4781, 1848, 7045, 11343, 1307, 5243, 51585, 2308, 3836, 818, 7317, 115557, 908, 6383, 55679, 219623, 9184, 6483…	487	3745	8618	1.07263	1	0.170245	68.1795
SP_PIR_KEYWORDS	cardiac muscle	4	0.795229	0.089246	2697, 6546, 70, 2170	499	19	8789	3.70805	1	0.669189	73.9472
SP_PIR_KEYWORDS	cell shape	4	0.795229	0.089246	10630, 4628, 2335, 54751	499	19	8789	3.70805	1	0.669189	73.9472
SP_PIR_KEYWORDS	heart	4	0.795229	0.089246	2697, 6546, 70, 2170	499	19	8789	3.70805	1	0.669189	73.9472
SP_PIR_KEYWORDS	tricarboxylic acid cycle	4	0.795229	0.089246	8803, 6390, 1431, 8801	499	19	8789	3.70805	1	0.669189	73.9472
UP_SEQ_FEATURE	domain:GST C-terminal	4	0.795229	0.0894116	78997, 1933, 2941, 7407	499	19	8782	3.70509	1	0.999291	79.2256
UP_SEQ_FEATURE	domain:CH 2	4	0.795229	0.0894116	6711, 2316, 2317, 23345	499	19	8782	3.70509	1	0.999291	79.2256
UP_SEQ_FEATURE	domain:CH 1	4	0.795229	0.0894116	6711, 2316, 2317, 23345	499	19	8782	3.70509	1	0.999291	79.2256
INTERPRO	IPR001715:Calponin-like actin-binding	7	1.39165	0.0910651	22998, 8874, 6711, 2316, 2317, 9645, 23345	469	54	8066	2.22941	1	0.998847	77.8435
GOTERM_BP_FAT	GO:0048754~branching morphogenesis of a tube	6	1.19284	0.0914057	6387, 3491, 7422, 2138, 7852, 5228	401	41	6781	2.47467	1	0.941138	81.3673
GOTERM_BP_FAT	GO:0040013~negative regulation of locomotion	6	1.19284	0.0914057	5728, 7414, 7049, 5797, 3488, 7057	401	41	6781	2.47467	1	0.941138	81.3673
UP_TISSUE	Keratinocyte	9	1.78926	0.0917	10971, 6273, 1933, 7171, 7533, 2317, 5720, 780, 6282	496	81	8634	1.93414	1	0.646722	71.0559
UCSC_TFBS	PAX2	291	57.8529	0.0921165	55748, 800, 801, 64397, 2335, 23276, 51084, 3480, 7357, 11329, 8321, 51776, 5740, 2202, 1827, 171024, 1187, 65244, 8874, 55851, 5742, 3716, 1593, 3491, 4122, 4121, 2331, 8869, 7078, 338773, 5216, 55118, 210, 23530, 5757, 826, 1431, 51699, 8031, 2316, 2317, 217, 8763, 728113, 2975, 1843, 4638, 57617, 253461, 11345, 3399, 340348, 7049, 4781, 1848, 11343, 1307, 2308, 23387, 51585, 818, 7317, 115557,…	487	4884	8618	1.05437	1	0.173956	69.4524
GOTERM_MF_FAT	GO:0019207~kinase regulator activity	8	1.59046	0.0921824	5570, 11142, 5573, 4843, 5576, 28951, 1028, 51422	393	64	6445	2.04994	1	0.88774	76.7474
GOTERM_MF_FAT	GO:0005158~insulin receptor binding	4	0.795229	0.0924113	3480, 5167, 5792, 55715	393	18	6445	3.64433	1	0.880462	76.8357
SP_PIR_KEYWORDS	protein biosynthesis	14	2.7833	0.0933312	6146, 1933, 6125, 6154, 1915, 7407, 6167, 6233, 6187, 6210, 6224, 8669, 79048, 3646	499	153	8789	1.61167	1	0.677755	75.5791
SP_PIR_KEYWORDS	Immunoglobulin domain	15	2.98211	0.0946579	26018, 23022, 91624, 54587, 942, 5792, 3339, 2264, 10512, 10371, 4638, 5797, 4359, 5819, 5789	499	168	8789	1.57261	1	0.674778	76.0882
GOTERM_MF_FAT	GO:0019210~kinase inhibitor activity	5	0.994036	0.0963205	5570, 11142, 28951, 1028, 51422	393	29	6445	2.8275	1	0.883684	78.2958
GOTERM_BP_FAT	GO:0010648~negative regulation of cell communication	14	2.7833	0.0965199	10140, 5728, 23089, 5167, 5792, 6310, 3488, 5037, 27122, 3356, 3351, 64798, 208650, 7057	401	148	6781	1.59962	1	0.948302	83.1226
GOTERM_BP_FAT	GO:0007015~actin filament organization	7	1.39165	0.0966148	11034, 2006, 800, 2934, 2316, 70, 5879	401	54	6781	2.19207	1	0.946562	83.1537
UCSC_TFBS	TAL1BETAE47	145	28.827	0.0970828	9647, 800, 801, 26468, 3339, 2335, 55847, 23276, 5019, 3480, 6210, 23446, 113246, 63893, 54812, 140606, 5228, 1827, 65244, 1281, 6546, 3205, 11142, 3206, 7405, 22984, 3856, 27122, 8940, 3491, 23263, 79095, 1375, 27327, 10169, 7078, 9645, 81618, 9435, 3597, 55118, 9909, 22998, 2316, 2317, 1915, 728113, 8763, 6187, 2975, 201501, 80162, 4638, 57617, 7049, 4781, 84708, 1307, 10516, 2632, 26052, 5243,…	487	2325	8618	1.10363	1	0.181032	71.4409
GOTERM_BP_FAT	GO:0009060~aerobic respiration	5	0.994036	0.097439	23530, 8803, 6390, 1431, 8801	401	30	6781	2.81837	1	0.946063	83.4211
GOTERM_BP_FAT	GO:0019722~calcium-mediated signaling	4	0.795229	0.097905	55784, 7124, 11163, 1827	401	19	6781	3.56005	1	0.944961	83.5704
GOTERM_BP_FAT	GO:0043467~regulation of generation of precursor metabolites and energy	4	0.795229	0.097905	5167, 4843, 55847, 51422	401	19	6781	3.56005	1	0.944961	83.5704
GOTERM_BP_FAT	GO:0045792~negative regulation of cell size	8	1.59046	0.0983253	1601, 1410, 10371, 57142, 64798, 5167, 6696, 4881	401	67	6781	2.01913	1	0.943784	83.7041
UP_TISSUE	Ovarian carcinoma	10	1.98807	0.0984771	54961, 8669, 9987, 27327, 220988, 7171, 1915, 3181, 27436, 6421	496	96	8634	1.81326	1	0.657936	73.7195
UP_TISSUE	Endothelial cell	5	0.994036	0.0989071	9510, 7414, 2317, 7126, 7057	496	31	8634	2.80762	1	0.643988	73.8807
GOTERM_BP_FAT	GO:0046883~regulation of hormone secretion	6	1.19284	0.0990137	4843, 7124, 6447, 3625, 2746, 55636	401	42	6781	2.41575	1	0.943078	83.9208

## Sheet: Sheet 3 Funct Clust all FDR0.05
Annotation Cluster 1	Enrichment Score: 2.983569181457399
Category	Term	Count	%	PValue	Genes	List Total	Pop Hits	Pop Total	Fold Enrichment	Bonferroni	Benjamini	FDR
SP_PIR_KEYWORDS	cell adhesion	25	4.97018	0.0004128	7414, 2335, 8763, 3381, 388, 10631, 3678, 7373, 5797, 5829, 7045, 10516, 1307, 5792, 5099, 3371, 11117, 3685, 3688, 3491, 241226, 6696, 54751, 7057, 5819	499	201	8789	2.1907	0.185519	0.0336224	0.592307
GOTERM_BP_FAT	GO:0007155~cell adhesion	37	7.35586	0.00160668	10894, 7414, 7124, 3339, 2335, 8763, 3381, 10630, 388, 10631, 3678, 7373, 5797, 7045, 5829, 780, 1307, 10516, 1281, 22862, 5099, 5792, 3371, 11117, 1901, 4478, 6387, 3685, 3688, 241226, 3491, 6696, 9486, 54751, 5879, 5819, 7057	401	367	6781	1.70485	0.977657	0.718347	2.77923
GOTERM_BP_FAT	GO:0022610~biological adhesion	37	7.35586	0.00168898	10894, 7414, 7124, 3339, 2335, 8763, 3381, 10630, 388, 10631, 3678, 7373, 5797, 7045, 5829, 780, 1307, 10516, 1281, 22862, 5099, 5792, 3371, 11117, 1901, 4478, 6387, 3685, 3688, 241226, 3491, 6696, 9486, 54751, 5879, 5819, 7057	401	368	6781	1.70021	0.981613	0.631764	2.91961
Annotation Cluster 2	Enrichment Score: 2.6106989940352117
Category	Term	Count	%	PValue	Genes	List Total	Pop Hits	Pop Total	Fold Enrichment	Bonferroni	Benjamini	FDR
SP_PIR_KEYWORDS	LIM domain	10	1.98807	0.000559589	3985, 3983, 1465, 55679, 22998, 26468, 9645, 54751, 5829, 9260	499	43	8789	4.0961	0.24285	0.0341765	0.802141
INTERPRO	IPR001781:Zinc finger, LIM-type	10	1.98807	0.000790691	3985, 3983, 1465, 55679, 22998, 26468, 9645, 54751, 5829, 9260	469	44	8066	3.9087	0.543732	0.543732	1.24072
UP_SEQ_FEATURE	domain:LIM zinc-binding 2	8	1.59046	0.000945765	3985, 3983, 1465, 55679, 26468, 54751, 5829, 9260	499	29	8782	4.85495	0.785306	0.536649	1.57497
UP_SEQ_FEATURE	domain:LIM zinc-binding 1	8	1.59046	0.000945765	3985, 3983, 1465, 55679, 26468, 54751, 5829, 9260	499	29	8782	4.85495	0.785306	0.536649	1.57497
SMART	SM00132:LIM	10	1.98807	0.00113237	3985, 3983, 1465, 55679, 22998, 26468, 9645, 54751, 5829, 9260	265	44	4306	3.69297	0.203665	0.203665	1.41122
UP_SEQ_FEATURE	domain:LIM zinc-binding 3	5	0.994036	0.0165525	3983, 55679, 54751, 5829, 9260	499	18	8782	4.88867	1	0.895821	24.4242
UP_SEQ_FEATURE	domain:LIM zinc-binding 4	3	0.596421	0.0715834	3983, 55679, 5829	499	8	8782	6.5997	1	0.999178	71.2387
Annotation Cluster 3	Enrichment Score: 2.583983222922472
Category	Term	Count	%	PValue	Genes	List Total	Pop Hits	Pop Total	Fold Enrichment	Bonferroni	Benjamini	FDR
SP_PIR_KEYWORDS	disulfide bond	89	17.6938	0.000684191	10894, 2006, 5167, 942, 1146, 9510, 7124, 3339, 2335, 6423, 3625, 3480, 81669, 8321, 50487, 2199, 1520, 3678, 7852, 2202, 5228, 780, 23022, 1281, 1282, 5792, 5742, 3488, 2264, 27122, 9588, 5028, 3351, 3685, 10371, 1512, 3688, 3491, 23452, 4122, 4121, 2331, 8869, 6447, 7078, 4359, 5789, 64714, 9435, 4681, 26018, 3597, 55118, 2934, 3906, 6282, 8076, 3356, 2697, 81562, 7422, 10631, 1800, 340348, 737…	499	1120	8789	1.39962	0.288343	0.0370901	0.979934
SP_PIR_KEYWORDS	signal	104	20.6759	0.00134009	10894, 2006, 942, 25797, 3339, 2335, 6423, 54712, 3480, 8321, 196500, 6414, 3678, 1520, 140606, 71690, 5228, 2202, 1281, 1282, 6546, 5742, 3488, 145407, 27122, 3685, 1512, 3688, 3491, 23452, 6696, 2331, 7078, 338773, 64714, 84293, 3597, 55118, 8763, 81562, 3699, 7422, 7049, 7045, 10516, 1307, 5627, 10512, 9568, 6387, 241226, 6383, 715, 6385, 10186, 1634, 5819, 7057, 1146, 9510, 220323, 85569, 362…	499	1378	8789	1.3293	0.486481	0.0644745	1.91094
UP_SEQ_FEATURE	signal peptide	104	20.6759	0.00137976	10894, 2006, 942, 25797, 3339, 2335, 6423, 54712, 3480, 8321, 196500, 6414, 3678, 1520, 140606, 71690, 5228, 2202, 1281, 1282, 6546, 5742, 3488, 145407, 27122, 3685, 1512, 3688, 3491, 23452, 6696, 2331, 7078, 338773, 64714, 84293, 3597, 55118, 8763, 81562, 3699, 7422, 7049, 7045, 10516, 1307, 5627, 10512, 9568, 6387, 241226, 6383, 715, 6385, 10186, 1634, 5819, 7057, 1146, 9510, 220323, 85569, 362…	499	1378	8782	1.32824	0.894077	0.526853	2.28986
SP_PIR_KEYWORDS	Secreted	61	12.1272	0.00139209	2006, 9510, 3339, 7124, 2335, 85569, 6423, 3625, 3381, 6414, 50487, 2199, 11320, 71690, 5228, 2202, 780, 1281, 1282, 3488, 27122, 10371, 3491, 23452, 6696, 2331, 2882, 6447, 7078, 84293, 4681, 6284, 55118, 2934, 8763, 3906, 7474, 8076, 3699, 7422, 10631, 7049, 7373, 3075, 7045, 1307, 10516, 3273, 81832, 3371, 5627, 2920, 11117, 790955, 10512, 57795, 6387, 6038, 4060, 6483, 1634	499	720	8789	1.49223	0.499603	0.0610013	1.98442
UP_SEQ_FEATURE	disulfide bond	84	16.6998	0.00151798	10894, 2006, 5167, 942, 1146, 9510, 3339, 7124, 2335, 6423, 3625, 3480, 81669, 8321, 50487, 2199, 1520, 3678, 7852, 2202, 5228, 780, 1281, 23022, 1282, 5792, 5742, 3488, 2264, 27122, 9588, 5028, 3351, 3685, 10371, 3688, 1512, 3491, 23452, 4121, 2331, 6447, 8869, 7078, 4359, 5789, 64714, 4681, 26018, 3597, 55118, 2934, 3906, 6282, 3356, 2697, 81562, 7422, 10631, 1800, 5797, 3075, 7045, 1368, 4881,…	499	1070	8782	1.38162	0.915425	0.460725	2.51652
SP_PIR_KEYWORDS	glycoprotein	124	24.6521	0.00311897	10894, 1410, 5167, 6558, 942, 25797, 3339, 2335, 2099, 54712, 3480, 8321, 6414, 3678, 1520, 84925, 11320, 5228, 79583, 2202, 1281, 1282, 6546, 5742, 64748, 1901, 3488, 23471, 3856, 145407, 27122, 5028, 3351, 3685, 1512, 3688, 23452, 4122, 4121, 6696, 2331, 8869, 81618, 64714, 9435, 3597, 55118, 7102, 8763, 81562, 3699, 7422, 7049, 340348, 10516, 1307, 5243, 5627, 10512, 9568, 241226, 6383, 28232,…	499	1737	8789	1.25736	0.788292	0.0924751	4.39514
GOTERM_CC_FAT	GO:0005576~extracellular region	71	14.1153	0.00579289	2006, 5167, 9510, 801, 3339, 7124, 2335, 85569, 6423, 3625, 3381, 6414, 50487, 2199, 1520, 11320, 71690, 2202, 5228, 780, 1281, 1282, 3488, 5037, 27122, 10371, 3491, 23452, 6696, 2331, 2882, 6447, 7078, 84293, 4681, 55118, 2934, 2316, 7414, 8763, 3906, 7474, 8076, 146223, 3699, 7422, 10631, 7373, 7049, 3075, 7045, 1307, 10516, 3273, 81832, 3371, 5627, 2920, 11117, 790955, 10512, 57795, 6387, 6038…	389	864	6387	1.34925	0.882107	0.151648	7.69305
UP_SEQ_FEATURE	glycosylation site:N-linked (GlcNAc...)	109	21.67	0.0440735	10894, 5167, 6558, 942, 25797, 3339, 2335, 54712, 3480, 8321, 6414, 3678, 1520, 84925, 11320, 5228, 79583, 2202, 1282, 6546, 5742, 64748, 1901, 23471, 145407, 27122, 5028, 3351, 3685, 1512, 3688, 23452, 4122, 6696, 4121, 2331, 8869, 81618, 64714, 9435, 3597, 7102, 8763, 3699, 7422, 7049, 340348, 10516, 1307, 5243, 5627, 10512, 9568, 241226, 28232, 715, 219623, 6483, 1634, 7057, 5819, 1146, 9510, …	499	1639	8782	1.17042	1	0.994673	53.0568
Annotation Cluster 4	Enrichment Score: 2.493947246807541
Category	Term	Count	%	PValue	Genes	List Total	Pop Hits	Pop Total	Fold Enrichment	Bonferroni	Benjamini	FDR
GOTERM_BP_FAT	GO:0030198~extracellular matrix organization	15	2.98211	2.70943e-05	10516, 1281, 2006, 3339, 11117, 3381, 2280, 241226, 3491, 10631, 4060, 1634, 7373, 1999, 7045	401	67	6781	3.78587	0.0620436	0.0620436	0.0474825
GOTERM_BP_FAT	GO:0043062~extracellular structure organization	17	3.37972	9.10443e-05	10516, 1281, 2006, 26052, 3339, 3371, 11117, 3381, 2280, 241226, 3491, 10631, 4060, 1634, 7373, 1999, 7045	401	93	6781	3.09112	0.193651	0.102031	0.15947
SP_PIR_KEYWORDS	extracellular matrix	21	4.17495	0.000223037	1307, 55118, 2006, 1281, 1282, 9510, 3339, 3371, 2335, 11117, 7474, 8076, 10631, 6696, 2331, 2199, 4060, 1634, 7373, 7078, 7045	499	147	8789	2.51618	0.104938	0.0539227	0.320433
SP_PIR_KEYWORDS	Secreted	61	12.1272	0.00139209	2006, 9510, 3339, 7124, 2335, 85569, 6423, 3625, 3381, 6414, 50487, 2199, 11320, 71690, 5228, 2202, 780, 1281, 1282, 3488, 27122, 10371, 3491, 23452, 6696, 2331, 2882, 6447, 7078, 84293, 4681, 6284, 55118, 2934, 8763, 3906, 7474, 8076, 3699, 7422, 10631, 7049, 7373, 3075, 7045, 1307, 10516, 3273, 81832, 3371, 5627, 2920, 11117, 790955, 10512, 57795, 6387, 6038, 4060, 6483, 1634	499	720	8789	1.49223	0.499603	0.0610013	1.98442
GOTERM_CC_FAT	GO:0005578~proteinaceous extracellular matrix	23	4.57256	0.00203162	1307, 10516, 55118, 2006, 1281, 1282, 9510, 3339, 3371, 2335, 11117, 7474, 8076, 7422, 10631, 2331, 2199, 4060, 1634, 7373, 7078, 7045, 2202	389	187	6387	2.01945	0.526875	0.139016	2.76326
GOTERM_CC_FAT	GO:0031012~extracellular matrix	24	4.77137	0.00282906	1307, 10516, 55118, 2006, 1281, 1282, 9510, 3339, 3371, 2335, 11117, 7474, 8076, 7422, 10631, 2331, 2199, 4060, 1634, 7373, 7078, 7045, 2202, 7057	389	204	6387	1.93165	0.647452	0.122186	3.8284
GOTERM_CC_FAT	GO:0044420~extracellular matrix part	12	2.38569	0.0111701	1307, 1281, 1282, 7422, 4060, 9510, 3371, 3339, 7373, 2335, 7078, 8076	389	83	6387	2.37383	0.983977	0.20519	14.3393
GOTERM_CC_FAT	GO:0044421~extracellular region part	44	8.74751	0.0147006	55118, 2006, 5167, 2934, 9510, 7124, 3339, 2335, 3906, 3381, 7474, 8076, 6414, 146223, 7422, 10631, 50487, 2199, 7049, 7373, 7045, 5228, 3075, 2202, 1307, 10516, 1281, 1282, 3371, 2920, 11117, 3488, 10512, 5037, 27122, 6387, 23452, 6696, 4060, 2331, 1634, 7078, 3068, 7057	389	507	6387	1.42493	0.995704	0.249369	18.4586
GOTERM_MF_FAT	GO:0005201~extracellular matrix structural constituent	9	1.78926	0.0189831	2006, 1281, 1282, 2199, 4060, 11117, 7373, 2335, 8076	393	56	6445	2.63563	0.999999	0.739072	25.1051
GOTERM_CC_FAT	GO:0005581~collagen	5	0.994036	0.0866936	1307, 1281, 1282, 4060, 7373	389	28	6387	2.93197	1	0.636241	71.3354
GOTERM_BP_FAT	GO:0030199~collagen fibril organization	3	0.596421	0.309865	1281, 4060, 7373	401	19	6781	2.67004	1	0.985821	99.8498
Annotation Cluster 5	Enrichment Score: 2.4184234983278063
Category	Term	Count	%	PValue	Genes	List Total	Pop Hits	Pop Total	Fold Enrichment	Bonferroni	Benjamini	FDR
SP_PIR_KEYWORDS	heparin-binding	10	1.98807	0.000384642	6146, 3491, 7422, 3273, 10631, 9510, 2335, 3068, 5228, 7057	499	41	8789	4.29591	0.174036	0.0466765	0.552009
GOTERM_MF_FAT	GO:0001871~pattern binding	14	2.7833	0.00288927	10894, 6146, 5167, 3273, 9510, 2335, 3491, 7422, 10631, 7049, 1634, 3068, 5228, 7057	393	90	6445	2.55103	0.868442	0.491405	4.27047
GOTERM_MF_FAT	GO:0030247~polysaccharide binding	14	2.7833	0.00288927	10894, 6146, 5167, 3273, 9510, 2335, 3491, 7422, 10631, 7049, 1634, 3068, 5228, 7057	393	90	6445	2.55103	0.868442	0.491405	4.27047
GOTERM_MF_FAT	GO:0005539~glycosaminoglycan binding	13	2.58449	0.00453559	10894, 6146, 3273, 9510, 2335, 3491, 7422, 10631, 7049, 1634, 3068, 5228, 7057	393	84	6445	2.53802	0.958691	0.471301	6.62702
GOTERM_MF_FAT	GO:0008201~heparin binding	11	2.18688	0.00608624	6146, 3491, 7422, 3273, 10631, 9510, 7049, 2335, 3068, 5228, 7057	393	66	6445	2.73325	0.98615	0.50995	8.79699
GOTERM_MF_FAT	GO:0030246~carbohydrate binding	19	3.77734	0.0348211	10894, 6146, 5167, 26270, 3273, 9510, 2335, 81562, 3491, 7422, 4122, 10631, 2992, 1634, 7049, 3068, 2997, 5228, 7057	393	187	6445	1.66626	1	0.748487	41.4089
Annotation Cluster 6	Enrichment Score: 2.4114848754664044
Category	Term	Count	%	PValue	Genes	List Total	Pop Hits	Pop Total	Fold Enrichment	Bonferroni	Benjamini	FDR
GOTERM_CC_FAT	GO:0016323~basolateral plasma membrane	19	3.77734	0.000407581	5167, 91624, 5243, 6558, 8874, 7414, 30011, 283375, 5028, 4478, 3688, 55679, 3678, 6385, 7094, 54751, 7082, 5829, 9962	389	123	6387	2.53627	0.13931	0.13931	0.560135
GOTERM_CC_FAT	GO:0005912~adherens junction	16	3.18091	0.000939937	91624, 5243, 8874, 7414, 30011, 2697, 3688, 55679, 3678, 6385, 7094, 5797, 54751, 7082, 5829, 5819	389	100	6387	2.62704	0.29253	0.158887	1.28736
GOTERM_CC_FAT	GO:0005924~cell-substrate adherens junction	12	2.38569	0.00144589	3688, 91624, 5243, 55679, 3678, 8874, 6385, 7094, 7414, 54751, 5829, 30011	389	64	6387	3.07857	0.41285	0.162632	1.97396
GOTERM_CC_FAT	GO:0070161~anchoring junction	16	3.18091	0.00228469	91624, 5243, 8874, 7414, 30011, 2697, 3688, 55679, 3678, 6385, 7094, 5797, 54751, 7082, 5829, 5819	389	109	6387	2.41013	0.569035	0.130892	3.10247
GOTERM_CC_FAT	GO:0030055~cell-substrate junction	12	2.38569	0.00269929	3688, 91624, 5243, 55679, 3678, 8874, 6385, 7094, 7414, 54751, 5829, 30011	389	69	6387	2.85548	0.630159	0.132463	3.65581
GOTERM_CC_FAT	GO:0005925~focal adhesion	11	2.18688	0.00337787	3688, 5243, 55679, 3678, 8874, 6385, 7094, 7414, 54751, 5829, 30011	389	61	6387	2.96081	0.712105	0.117076	4.55514
GOTERM_CC_FAT	GO:0030054~cell junction	25	4.97018	0.0276577	50855, 1146, 7414, 30011, 83604, 2697, 51421, 3678, 5797, 5829, 7082, 23034, 91624, 5243, 8874, 154810, 9568, 3688, 55679, 6385, 7094, 127833, 84937, 54751, 5819	389	262	6387	1.5667	0.999967	0.38829	32.054
SP_PIR_KEYWORDS	cell junction	15	2.98211	0.160006	50855, 91624, 1146, 7414, 30011, 9568, 83604, 2697, 55679, 127833, 84937, 54751, 7082, 5829, 23034	499	184	8789	1.43586	1	0.78721	91.8629
Annotation Cluster 7	Enrichment Score: 2.303944246681432
Category	Term	Count	%	PValue	Genes	List Total	Pop Hits	Pop Total	Fold Enrichment	Bonferroni	Benjamini	FDR
SP_PIR_KEYWORDS	proteoglycan	9	1.78926	0.000395709	3699, 6383, 2331, 4060, 6385, 3339, 1634, 7049, 7852	499	33	8789	4.80361	0.178568	0.0385774	0.567849
SP_PIR_KEYWORDS	chondroitin sulfate proteoglycan	6	1.19284	0.000503675	6383, 2331, 6385, 3339, 1634, 7049	499	13	8789	8.12918	0.221502	0.0351377	0.72226
UP_SEQ_FEATURE	glycosylation site:O-linked (Xyl...) (heparan sulfate)	3	0.596421	0.0286205	6383, 6385, 3339	499	5	8782	10.5595	1	0.973537	38.5647
SP_PIR_KEYWORDS	heparan sulfate	3	0.596421	0.106664	6383, 6385, 3339	499	10	8789	5.28397	1	0.704372	80.2673
Annotation Cluster 8	Enrichment Score: 2.080553266423101
Category	Term	Count	%	PValue	Genes	List Total	Pop Hits	Pop Total	Fold Enrichment	Bonferroni	Benjamini	FDR
GOTERM_BP_FAT	GO:0006928~cell motion	30	5.96421	0.0019206	10894, 800, 7124, 7414, 26468, 2335, 11034, 6338, 81669, 3678, 7852, 7049, 5797, 5728, 6273, 8874, 10512, 6233, 8611, 4478, 5830, 6387, 10092, 10371, 3688, 7094, 7171, 4628, 5879, 7057	401	279	6781	1.8183	0.989376	0.531137	3.31368
GOTERM_BP_FAT	GO:0016477~cell migration	19	3.77734	0.0104246	5728, 6273, 8874, 7124, 26468, 2335, 10512, 8611, 6338, 6387, 5830, 4478, 3688, 3678, 4628, 7852, 7049, 5879, 7057	401	169	6781	1.90115	1	0.692621	16.7806
GOTERM_BP_FAT	GO:0048870~cell motility	19	3.77734	0.0154221	5728, 6273, 8874, 7124, 26468, 2335, 10512, 8611, 6338, 6387, 5830, 4478, 3688, 3678, 4628, 7852, 7049, 5879, 7057	401	176	6781	1.82554	1	0.718315	23.8479
GOTERM_BP_FAT	GO:0051674~localization of cell	19	3.77734	0.0154221	5728, 6273, 8874, 7124, 26468, 2335, 10512, 8611, 6338, 6387, 5830, 4478, 3688, 3678, 4628, 7852, 7049, 5879, 7057	401	176	6781	1.82554	1	0.718315	23.8479
Annotation Cluster 9	Enrichment Score: 1.9916267011110673
Category	Term	Count	%	PValue	Genes	List Total	Pop Hits	Pop Total	Fold Enrichment	Bonferroni	Benjamini	FDR
GOTERM_MF_FAT	GO:0050840~extracellular matrix binding	8	1.59046	0.000161022	2006, 3491, 7422, 6696, 2199, 1634, 7045, 7057	393	21	6445	6.24743	0.106747	0.106747	0.242602
GOTERM_BP_FAT	GO:0010810~regulation of cell-substrate adhesion	7	1.39165	0.00847795	5728, 3491, 6696, 2199, 11117, 780, 7057	401	31	6781	3.81844	1	0.653313	13.8639
GOTERM_BP_FAT	GO:0030155~regulation of cell adhesion	12	2.38569	0.0203266	5728, 3491, 6696, 2199, 2934, 7124, 11117, 1901, 8763, 7045, 780, 7057	401	93	6781	2.18196	1	0.770334	30.2305
GOTERM_BP_FAT	GO:0010811~positive regulation of cell-substrate adhesion	5	0.994036	0.0320936	3491, 6696, 2199, 11117, 7057	401	21	6781	4.02624	1	0.819789	43.5484
GOTERM_BP_FAT	GO:0045785~positive regulation of cell adhesion	6	1.19284	0.123654	3491, 6696, 2199, 7124, 11117, 7057	401	45	6781	2.2547	1	0.950229	90.1105
Annotation Cluster 10	Enrichment Score: 1.9439438475813438
Category	Term	Count	%	PValue	Genes	List Total	Pop Hits	Pop Total	Fold Enrichment	Bonferroni	Benjamini	FDR
SP_PIR_KEYWORDS	cytoskeleton	41	8.15109	0.000145589	5756, 59, 2934, 800, 801, 2316, 7414, 2317, 30011, 9260, 6790, 3983, 23157, 9750, 28951, 2245, 6902, 9168, 5829, 140625, 3799, 23022, 91624, 26052, 6711, 23345, 27241, 54961, 10092, 4478, 4082, 57326, 399687, 10625, 7094, 70, 7171, 54751, 730426, 9645, 5216	499	387	8789	1.866	0.0698068	0.0698068	0.209273
GOTERM_MF_FAT	GO:0003779~actin binding	26	5.16899	0.00108433	5756, 800, 2934, 22998, 7414, 2316, 2317, 11034, 3983, 4638, 57617, 7852, 9168, 171024, 23022, 91624, 6711, 23345, 4478, 10092, 4082, 7094, 7533, 7171, 4628, 5216	393	213	6445	2.00182	0.532579	0.316318	1.62311
GOTERM_CC_FAT	GO:0015629~actin cytoskeleton	23	4.57256	0.00153585	1410, 23022, 5756, 59, 2934, 800, 6711, 7414, 2316, 2317, 10398, 9260, 11034, 10092, 4082, 3983, 399687, 57617, 4628, 70, 7171, 5216, 171024	389	183	6387	2.06359	0.431997	0.131864	2.09557
SP_PIR_KEYWORDS	actin-binding	20	3.97614	0.0018441	23022, 5756, 91624, 2934, 800, 6711, 7414, 2316, 2317, 23345, 11034, 10092, 4082, 3983, 4638, 4628, 7171, 9168, 5216, 171024	499	161	8789	2.18798	0.60043	0.0735982	2.62083
GOTERM_MF_FAT	GO:0008092~cytoskeletal protein binding	35	6.95825	0.00324254	1410, 5756, 22998, 800, 2934, 801, 2316, 7414, 2317, 11034, 3983, 4638, 57617, 11345, 7852, 9168, 11252, 5829, 171024, 3799, 23022, 91624, 6711, 23345, 10092, 4478, 4082, 6383, 6385, 7094, 7171, 7533, 4628, 70, 5216	393	345	6445	1.66372	0.897379	0.43401	4.78078
GOTERM_CC_FAT	GO:0005856~cytoskeleton	57	11.332	0.0415464	1410, 19878, 800, 801, 10398, 9750, 2245, 171024, 23022, 91624, 4843, 3884, 3716, 5037, 3856, 54961, 10092, 4082, 57326, 399687, 10625, 7171, 70, 54751, 9645, 5216, 5756, 59, 10043, 2934, 2316, 7414, 2317, 30011, 9260, 6790, 11034, 3983, 23157, 57617, 28951, 6902, 84790, 9168, 5829, 140625, 3799, 223, 26052, 6711, 27436, 23345, 27241, 4478, 7094, 4628, 730426	389	736	6387	1.27158	1	0.508261	44.272
GOTERM_CC_FAT	GO:0043228~non-membrane-bounded organelle	95	18.8867	0.306112	1410, 19878, 5164, 800, 6125, 801, 64397, 10799, 6167, 10398, 9045, 6210, 9750, 220988, 2245, 81887, 128308, 10240, 171024, 23022, 91624, 4843, 6310, 3398, 3884, 6154, 3716, 22984, 401541, 3856, 5037, 54961, 8940, 10092, 10576, 4082, 57326, 399687, 10625, 6224, 70, 7171, 3181, 9645, 54751, 3646, 5216, 8555, 57461, 6146, 5756, 59, 10043, 2934, 2316, 7414, 2317, 1028, 91687, 30011, 9260, 6187, 6790…	389	1473	6387	1.05893	1	0.853569	99.3496
GOTERM_CC_FAT	GO:0043232~intracellular non-membrane-bounded organelle	95	18.8867	0.306112	1410, 19878, 5164, 800, 6125, 801, 64397, 10799, 6167, 10398, 9045, 6210, 9750, 220988, 2245, 81887, 128308, 10240, 171024, 23022, 91624, 4843, 6310, 3398, 3884, 6154, 3716, 22984, 401541, 3856, 5037, 54961, 8940, 10092, 10576, 4082, 57326, 399687, 10625, 6224, 70, 7171, 3181, 9645, 54751, 3646, 5216, 8555, 57461, 6146, 5756, 59, 10043, 2934, 2316, 7414, 2317, 1028, 91687, 30011, 9260, 6187, 6790…	389	1473	6387	1.05893	1	0.853569	99.3496
GOTERM_CC_FAT	GO:0044430~cytoskeletal part	30	5.96421	0.566111	1410, 19878, 10043, 800, 801, 10398, 9260, 6790, 11034, 23157, 57617, 6902, 84790, 5829, 3799, 23022, 26052, 6711, 3884, 27436, 27241, 3856, 10092, 57326, 4082, 399687, 7171, 4628, 70, 730426	389	485	6387	1.01561	1	0.959267	99.999
Annotation Cluster 11	Enrichment Score: 1.7538478820371157
Category	Term	Count	%	PValue	Genes	List Total	Pop Hits	Pop Total	Fold Enrichment	Bonferroni	Benjamini	FDR
UP_SEQ_FEATURE	domain:CRAL-TRIO	4	0.795229	0.0161224	23263, 392, 6397, 158471	499	10	8782	7.03968	1	0.909517	23.8676
INTERPRO	IPR001251:Cellular retinaldehyde-binding/triple function, C-terminal	4	0.795229	0.0171443	23263, 392, 6397, 158471	469	10	8066	6.87932	1	0.999812	23.8865
SMART	SM00516:SEC14	4	0.795229	0.0198111	23263, 392, 6397, 158471	265	10	4306	6.49962	0.982083	0.866145	22.1985
Annotation Cluster 12	Enrichment Score: 1.6055407483560948
Category	Term	Count	%	PValue	Genes	List Total	Pop Hits	Pop Total	Fold Enrichment	Bonferroni	Benjamini	FDR
GOTERM_BP_FAT	GO:0030334~regulation of cell migration	16	3.18091	0.00294158	5728, 57142, 91624, 7414, 1901, 3488, 6387, 3480, 10630, 7422, 7852, 7049, 5797, 22800, 5879, 7057	401	115	6781	2.35273	0.999055	0.53874	5.03277
GOTERM_BP_FAT	GO:0051270~regulation of cell motion	17	3.37972	0.00334717	5728, 57142, 91624, 7414, 1901, 3488, 6387, 3480, 10371, 10630, 7422, 7852, 7049, 5797, 22800, 5879, 7057	401	128	6781	2.24589	0.999639	0.547333	5.70767
GOTERM_BP_FAT	GO:0040012~regulation of locomotion	16	3.18091	0.0080685	5728, 57142, 91624, 7414, 1901, 3488, 6387, 3480, 10630, 7422, 7852, 7049, 5797, 22800, 5879, 7057	401	128	6781	2.11378	1	0.675849	13.2383
GOTERM_BP_FAT	GO:0001944~vasculature development	18	3.57853	0.0222828	5728, 1281, 57142, 2308, 4843, 1901, 10512, 6387, 3685, 3491, 10630, 7422, 388, 7852, 7049, 5228, 55636, 7057	401	170	6781	1.79049	1	0.772314	32.6326
GOTERM_BP_FAT	GO:0030336~negative regulation of cell migration	6	1.19284	0.0704934	5728, 7414, 7049, 5797, 3488, 7057	401	38	6781	2.67004	1	0.912312	72.2346
GOTERM_BP_FAT	GO:0040013~negative regulation of locomotion	6	1.19284	0.0914057	5728, 7414, 7049, 5797, 3488, 7057	401	41	6781	2.47467	1	0.941138	81.3673
GOTERM_BP_FAT	GO:0051271~negative regulation of cell motion	6	1.19284	0.10693	5728, 7414, 7049, 5797, 3488, 7057	401	43	6781	2.35957	1	0.948722	86.2252
GOTERM_BP_FAT	GO:0001525~angiogenesis	10	1.98807	0.117337	6387, 57142, 5728, 3491, 7422, 388, 7852, 1901, 5228, 7057	401	97	6781	1.74332	1	0.950745	88.7836
Annotation Cluster 13	Enrichment Score: 1.5893342745536139
Category	Term	Count	%	PValue	Genes	List Total	Pop Hits	Pop Total	Fold Enrichment	Bonferroni	Benjamini	FDR
GOTERM_BP_FAT	GO:0030036~actin cytoskeleton organization	19	3.77734	0.00599405	2006, 19878, 2934, 800, 22998, 2316, 2317, 9260, 11034, 10092, 3688, 2245, 7094, 4628, 70, 9168, 11252, 5879, 5216	401	160	6781	2.00809	0.999999	0.694064	10.0022
GOTERM_BP_FAT	GO:0030029~actin filament-based process	19	3.77734	0.0138345	2006, 19878, 2934, 800, 22998, 2316, 2317, 9260, 11034, 10092, 3688, 2245, 7094, 4628, 70, 9168, 11252, 5879, 5216	401	174	6781	1.84652	1	0.704695	21.6666
GOTERM_BP_FAT	GO:0007010~cytoskeleton organization	25	4.97018	0.0548195	1410, 2006, 10049, 19878, 800, 2934, 22998, 2316, 2317, 6790, 9260, 11034, 3983, 2245, 9168, 11252, 23022, 3856, 10092, 3688, 7094, 4628, 70, 5879, 5216	401	289	6781	1.46282	1	0.891537	62.7777
GOTERM_BP_FAT	GO:0007015~actin filament organization	7	1.39165	0.0966148	11034, 2006, 800, 2934, 2316, 70, 5879	401	54	6781	2.19207	1	0.946562	83.1537
Annotation Cluster 14	Enrichment Score: 1.56734504433936
Category	Term	Count	%	PValue	Genes	List Total	Pop Hits	Pop Total	Fold Enrichment	Bonferroni	Benjamini	FDR
GOTERM_CC_FAT	GO:0005576~extracellular region	71	14.1153	0.00579289	2006, 5167, 9510, 801, 3339, 7124, 2335, 85569, 6423, 3625, 3381, 6414, 50487, 2199, 1520, 11320, 71690, 2202, 5228, 780, 1281, 1282, 3488, 5037, 27122, 10371, 3491, 23452, 6696, 2331, 2882, 6447, 7078, 84293, 4681, 55118, 2934, 2316, 7414, 8763, 3906, 7474, 8076, 146223, 3699, 7422, 10631, 7373, 7049, 3075, 7045, 1307, 10516, 3273, 81832, 3371, 5627, 2920, 11117, 790955, 10512, 57795, 6387, 6038…	389	864	6387	1.34925	0.882107	0.151648	7.69305
GOTERM_CC_FAT	GO:0044421~extracellular region part	44	8.74751	0.0147006	55118, 2006, 5167, 2934, 9510, 7124, 3339, 2335, 3906, 3381, 7474, 8076, 6414, 146223, 7422, 10631, 50487, 2199, 7049, 7373, 7045, 5228, 3075, 2202, 1307, 10516, 1281, 1282, 3371, 2920, 11117, 3488, 10512, 5037, 27122, 6387, 23452, 6696, 4060, 2331, 1634, 7078, 3068, 7057	389	507	6387	1.42493	0.995704	0.249369	18.4586
GOTERM_CC_FAT	GO:0005615~extracellular space	26	5.16899	0.233203	5167, 2934, 7124, 2335, 3381, 3906, 7474, 146223, 6414, 7422, 50487, 7049, 7045, 3075, 5228, 1281, 2920, 3488, 10512, 5037, 27122, 6387, 23452, 6696, 3068, 7057	389	352	6387	1.21277	1	0.814512	97.4234
Annotation Cluster 15	Enrichment Score: 1.5375171045343332
Category	Term	Count	%	PValue	Genes	List Total	Pop Hits	Pop Total	Fold Enrichment	Bonferroni	Benjamini	FDR
GOTERM_BP_FAT	GO:0009725~response to hormone stimulus	26	5.16899	0.0118287	1410, 5167, 2625, 7124, 64397, 217, 2099, 6790, 1843, 3480, 2791, 55970, 7049, 2170, 5228, 1827, 5728, 2308, 5742, 5037, 3351, 5573, 6696, 5576, 7078, 7057	401	263	6781	1.67173	1	0.690275	18.8263
GOTERM_BP_FAT	GO:0009719~response to endogenous stimulus	26	5.16899	0.0325815	1410, 5167, 2625, 7124, 64397, 217, 2099, 6790, 1843, 3480, 2791, 55970, 7049, 2170, 5228, 1827, 5728, 2308, 5742, 5037, 3351, 5573, 6696, 5576, 7078, 7057	401	288	6781	1.52662	1	0.811012	44.0452
GOTERM_BP_FAT	GO:0048545~response to steroid hormone stimulus	15	2.98211	0.0359916	1410, 5728, 2625, 5742, 7124, 217, 2099, 5037, 6790, 1843, 3351, 6696, 7078, 1827, 7057	401	140	6781	1.81181	1	0.835571	47.4037
GOTERM_BP_FAT	GO:0010033~response to organic substance	40	7.95229	0.0510297	1410, 5167, 10049, 1958, 2625, 2934, 7515, 64397, 7124, 217, 2099, 6790, 1843, 2791, 3480, 3399, 55970, 7049, 2170, 5228, 1827, 780, 1281, 5728, 6546, 2308, 5742, 3398, 7407, 5037, 3351, 2280, 3491, 6696, 5573, 5576, 70, 7078, 11080, 7057	401	507	6781	1.33414	1	0.886085	60.0731
Annotation Cluster 16	Enrichment Score: 1.4894200457163913
Category	Term	Count	%	PValue	Genes	List Total	Pop Hits	Pop Total	Fold Enrichment	Bonferroni	Benjamini	FDR
GOTERM_MF_FAT	GO:0035251~UDP-glucosyltransferase activity	3	0.596421	0.0106247	7357, 2992, 2997	393	3	6445	16.3995	0.99944	0.564811	14.8806
GOTERM_MF_FAT	GO:0046527~glucosyltransferase activity	3	0.596421	0.0106247	7357, 2992, 2997	393	3	6445	16.3995	0.99944	0.564811	14.8806
SP_PIR_KEYWORDS	glycosyltransferase	9	1.78926	0.301374	2632, 7357, 9215, 6483, 8869, 2992, 11320, 3906, 2997	499	112	8789	1.41535	1	0.883227	99.4259
Annotation Cluster 17	Enrichment Score: 1.4596988168442404
Category	Term	Count	%	PValue	Genes	List Total	Pop Hits	Pop Total	Fold Enrichment	Bonferroni	Benjamini	FDR
GOTERM_CC_FAT	GO:0044449~contractile fiber part	13	2.58449	0.0033111	1410, 59, 6711, 7414, 2317, 10398, 23345, 27063, 3856, 115557, 6385, 70, 7171	389	81	6387	2.63515	0.704919	0.126819	4.467
GOTERM_CC_FAT	GO:0043292~contractile fiber	13	2.58449	0.00406409	1410, 59, 6711, 7414, 2317, 10398, 23345, 27063, 3856, 115557, 6385, 70, 7171	389	83	6387	2.57165	0.776564	0.127366	5.45668
GOTERM_CC_FAT	GO:0030016~myofibril	11	2.18688	0.017371	115557, 1410, 6385, 6711, 7414, 7171, 70, 2317, 27063, 23345, 3856	389	77	6387	2.34557	0.998417	0.275617	21.4515
GOTERM_CC_FAT	GO:0030017~sarcomere	9	1.78926	0.0604622	115557, 1410, 6711, 7171, 70, 2317, 27063, 23345, 3856	389	70	6387	2.11102	1	0.600701	57.6559
GOTERM_CC_FAT	GO:0031674~I band	5	0.994036	0.210169	1410, 70, 2317, 27063, 3856	389	39	6387	2.105	1	0.787846	96.1261
GOTERM_CC_FAT	GO:0030018~Z disc	3	0.596421	0.58748	1410, 2317, 3856	389	32	6387	1.53928	1	0.964029	99.9995
Annotation Cluster 18	Enrichment Score: 1.4073443401997416
Category	Term	Count	%	PValue	Genes	List Total	Pop Hits	Pop Total	Fold Enrichment	Bonferroni	Benjamini	FDR
GOTERM_BP_FAT	GO:0045216~cell-cell junction organization	6	1.19284	0.00795601	2697, 50855, 7094, 7414, 4359, 7082	401	22	6781	4.61188	1	0.692783	13.0657
GOTERM_BP_FAT	GO:0034330~cell junction organization	8	1.59046	0.00808356	2697, 50855, 3678, 7094, 7414, 2335, 4359, 7082	401	40	6781	3.38204	1	0.655601	13.2614
GOTERM_BP_FAT	GO:0007043~cell-cell junction assembly	4	0.795229	0.01791	2697, 7094, 7414, 7082	401	10	6781	6.76409	1	0.759276	27.1514
GOTERM_BP_FAT	GO:0034329~cell junction assembly	6	1.19284	0.0222196	2697, 3678, 7094, 7414, 2335, 7082	401	28	6781	3.62362	1	0.780785	32.5562
GOTERM_CC_FAT	GO:0005913~cell-cell adherens junction	5	0.994036	0.0695077	2697, 7414, 5797, 7082, 5819	389	26	6387	3.1575	1	0.586753	62.9403
GOTERM_CC_FAT	GO:0005911~cell-cell junction	10	1.98807	0.255419	2697, 50855, 51421, 3678, 7094, 7414, 5797, 154810, 7082, 5819	389	114	6387	1.44027	1	0.821432	98.2817
GOTERM_BP_FAT	GO:0007044~cell-substrate junction assembly	3	0.596421	0.309865	3678, 7094, 2335	401	19	6781	2.67004	1	0.985821	99.8498
Annotation Cluster 19	Enrichment Score: 1.3474295973225408
Category	Term	Count	%	PValue	Genes	List Total	Pop Hits	Pop Total	Fold Enrichment	Bonferroni	Benjamini	FDR
UP_SEQ_FEATURE	domain:Fibronectin type-III 8	6	1.19284	0.000749969	22862, 5792, 3371, 7373, 2335, 5789	499	14	8782	7.54251	0.704743	0.704743	1.25084
UP_SEQ_FEATURE	domain:Fibronectin type-III 7	6	1.19284	0.000749969	22862, 5792, 3371, 7373, 2335, 5789	499	14	8782	7.54251	0.704743	0.704743	1.25084
UP_SEQ_FEATURE	domain:Fibronectin type-III 6	6	1.19284	0.00201163	22862, 5792, 3371, 7373, 2335, 5789	499	17	8782	6.21148	0.962153	0.480476	3.32197
GOTERM_MF_FAT	GO:0016791~phosphatase activity	17	3.37972	0.0105705	22978, 8555, 9647, 5728, 3628, 5792, 51699, 818, 64748, 1843, 8611, 54961, 8612, 2138, 5797, 1848, 5789	393	140	6445	1.99137	0.999418	0.605909	14.8103
UP_SEQ_FEATURE	domain:Fibronectin type-III 5	6	1.19284	0.0118721	22862, 5792, 3371, 7373, 2335, 5789	499	25	8782	4.22381	1	0.911737	18.1576
UP_SEQ_FEATURE	domain:Fibronectin type-III 4	7	1.39165	0.0128501	22862, 5792, 3371, 7373, 2335, 5797, 5789	499	35	8782	3.51984	1	0.903347	19.5061
UP_SEQ_FEATURE	active site:Phosphocysteine intermediate	8	1.59046	0.0158108	1843, 54961, 8555, 5728, 5792, 5797, 1848, 5789	499	47	8782	2.99561	1	0.925083	23.4621
UP_SEQ_FEATURE	domain:Fibronectin type-III 3	8	1.59046	0.0158108	3480, 22862, 5792, 3371, 7373, 2335, 5797, 5789	499	47	8782	2.99561	1	0.925083	23.4621
GOTERM_MF_FAT	GO:0004725~protein tyrosine phosphatase activity	9	1.78926	0.0209533	1843, 54961, 8555, 5728, 5792, 2138, 5797, 1848, 5789	393	57	6445	2.58939	1	0.653652	27.3421
INTERPRO	IPR000340:Dual specificity phosphatase, catalytic domain	5	0.994036	0.0216179	1843, 54961, 8555, 5728, 1848	469	19	8066	4.52587	1	0.999273	29.1744
GOTERM_BP_FAT	GO:0016311~dephosphorylation	11	2.18688	0.0234169	1843, 8611, 54961, 8555, 9647, 5728, 5792, 2138, 5797, 1848, 5789	401	83	6781	2.24111	1	0.771017	33.9893
SP_PIR_KEYWORDS	protein phosphatase	10	1.98807	0.0251938	1843, 54961, 8555, 9647, 5728, 5792, 2138, 5797, 1848, 5789	499	75	8789	2.34843	0.999997	0.438106	30.7286
GOTERM_BP_FAT	GO:0006470~protein amino acid dephosphorylation	10	1.98807	0.0290799	1843, 54961, 8555, 9647, 5728, 5792, 2138, 5797, 1848, 5789	401	74	6781	2.28517	1	0.795166	40.3869
GOTERM_MF_FAT	GO:0004721~phosphoprotein phosphatase activity	12	2.38569	0.0348624	1843, 54961, 8555, 9647, 8612, 5728, 5792, 818, 2138, 5797, 1848, 5789	393	98	6445	2.0081	1	0.729963	41.4467
INTERPRO	IPR000387:Protein-tyrosine phosphatase	7	1.39165	0.036341	1843, 54961, 8555, 5792, 5797, 1848, 5789	469	43	8066	2.79972	1	0.999354	44.2488
INTERPRO	IPR000387:Dual-specific/protein-tyrosine phosphatase, conserved region	7	1.39165	0.036341	1843, 54961, 8555, 5792, 5797, 1848, 5789	469	43	8066	2.79972	1	0.999354	44.2488
GOTERM_MF_FAT	GO:0008138~protein tyrosine/serine/threonine phosphatase activity	5	0.994036	0.0475981	1843, 54961, 8555, 5728, 1848	393	23	6445	3.56511	1	0.759356	52.0779
INTERPRO	IPR016130:Protein-tyrosine phosphatase, active site	7	1.39165	0.0528241	1843, 54961, 8555, 5792, 5797, 1848, 5789	469	47	8066	2.56145	1	0.999543	57.5388
UP_SEQ_FEATURE	domain:Tyrosine-protein phosphatase 2	3	0.596421	0.0557353	5792, 5797, 5789	499	7	8782	7.54251	1	0.997056	61.7936
UP_SEQ_FEATURE	domain:Tyrosine-protein phosphatase 1	3	0.596421	0.0557353	5792, 5797, 5789	499	7	8782	7.54251	1	0.997056	61.7936
INTERPRO	IPR003962:Fibronectin, type III subdomain	4	0.795229	0.0618475	22862, 5792, 2335, 5789	469	16	8066	4.29957	1	0.999121	63.493
UP_SEQ_FEATURE	domain:Fibronectin type-III 2	8	1.59046	0.0788689	3480, 22862, 5792, 3371, 7373, 2335, 5797, 5789	499	66	8782	2.13324	1	0.999116	74.7997
UP_SEQ_FEATURE	domain:Fibronectin type-III 1	8	1.59046	0.0788689	3480, 22862, 5792, 3371, 7373, 2335, 5797, 5789	499	66	8782	2.13324	1	0.999116	74.7997
INTERPRO	IPR008957:Fibronectin, type III-like fold	10	1.98807	0.0805301	3480, 3597, 22862, 4638, 5792, 3371, 7373, 2335, 5797, 5789	469	91	8066	1.88992	1	0.999485	73.4238
INTERPRO	IPR000340:Protein-tyrosine phosphatase, dual specificity	4	0.795229	0.0828067	1843, 54961, 8555, 1848	469	18	8066	3.82184	1	0.999212	74.4436
UP_SEQ_FEATURE	domain:Fibronectin type-III 9	3	0.596421	0.125822	22862, 3371, 2335	499	11	8782	4.79978	1	0.999777	89.524
GOTERM_MF_FAT	GO:0004722~protein serine/threonine phosphatase activity	5	0.994036	0.126892	8555, 9647, 5728, 818, 1848	393	32	6445	2.56242	1	0.933979	87.0848
GOTERM_MF_FAT	GO:0019198~transmembrane receptor protein phosphatase activity	3	0.596421	0.141219	5792, 5797, 5789	393	11	6445	4.47259	1	0.944109	89.9372
INTERPRO	IPR003961:Fibronectin, type III	9	1.78926	0.163852	3480, 22862, 4638, 5792, 3371, 7373, 2335, 5797, 5789	469	92	8066	1.68244	1	0.999687	94.0659
SMART	SM00195:DSPc	3	0.596421	0.187497	1843, 54961, 1848	265	13	4306	3.74978	1	0.999047	92.6069
SMART	SM00060:FN3	9	1.78926	0.200558	3480, 22862, 4638, 5792, 3371, 7373, 2335, 5797, 5789	265	92	4306	1.58958	1	0.998383	93.9669
SP_PIR_KEYWORDS	tyrosine-specific phosphatase	3	0.596421	0.250182	5792, 5797, 5789	499	17	8789	3.10822	1	0.847848	98.4121
INTERPRO	IPR000242:Protein-tyrosine phosphatase, receptor/non-receptor type	3	0.596421	0.346404	5792, 5797, 5789	469	21	8066	2.4569	1	0.999931	99.8784
SMART	SM00194:PTPc	3	0.596421	0.372132	5792, 5797, 5789	265	21	4306	2.32129	1	0.998044	99.7086
SP_PIR_KEYWORDS	phosphoric monoester hydrolase	4	0.795229	0.428092	22978, 5792, 5797, 5789	499	42	8789	1.67745	1	0.939504	99.9678
UP_SEQ_FEATURE	domain:Tyrosine-protein phosphatase	3	0.596421	0.495616	1843, 54961, 1848	499	29	8782	1.82061	1	1	99.999
Annotation Cluster 20	Enrichment Score: 1.253882885366671
Category	Term	Count	%	PValue	Genes	List Total	Pop Hits	Pop Total	Fold Enrichment	Bonferroni	Benjamini	FDR
BIOCARTA	h_ecmPathway:Erk and PI-3 Kinase Are Necessary for Collagen Binding in Corneal Epithelia	6	1.19284	0.00920862	3688, 4638, 2934, 7094, 5829, 5216	71	19	962	4.27872	0.778639	0.52951	10.6012
BIOCARTA	h_ucalpainPathway:uCalpain and friends in Cell spread	4	0.795229	0.0504588	3688, 7094, 5829, 5879	71	12	962	4.51643	0.999784	0.878748	46.5902
BIOCARTA	h_mCalpainPathway:mCalpain and friends in Cell motility	4	0.795229	0.0622552	3688, 4638, 7094, 5829	71	13	962	4.16901	0.999972	0.876985	54.0954
BIOCARTA	h_integrinPathway:Integrin Signaling Pathway	4	0.795229	0.33355	3688, 7094, 7414, 5829	71	28	962	1.93561	1	0.999743	99.2667
Annotation Cluster 21	Enrichment Score: 1.2462600756397757
Category	Term	Count	%	PValue	Genes	List Total	Pop Hits	Pop Total	Fold Enrichment	Bonferroni	Benjamini	FDR
SP_PIR_KEYWORDS	sulfation	6	1.19284	0.0219736	2331, 4060, 6447, 7852, 2335, 3381	499	29	8789	3.64412	0.999984	0.424279	27.3623
UP_TISSUE	Cartilage	5	0.994036	0.0248392	55118, 1512, 2331, 4060, 2335	496	20	8634	4.35181	0.997487	0.450441	27.6917
SP_PIR_KEYWORDS	Pyrrolidone carboxylic acid	4	0.795229	0.334335	6038, 2331, 4060, 2335	499	36	8789	1.95703	1	0.904812	99.7136
Annotation Cluster 22	Enrichment Score: 1.2054308423219666
Category	Term	Count	%	PValue	Genes	List Total	Pop Hits	Pop Total	Fold Enrichment	Bonferroni	Benjamini	FDR
GOTERM_BP_FAT	GO:0014706~striated muscle tissue development	13	2.58449	0.00260887	5728, 2006, 3339, 3371, 3488, 2627, 3688, 2280, 70, 7049, 4628, 5307, 1827	401	81	6781	2.71399	0.99792	0.58613	4.47576
GOTERM_BP_FAT	GO:0060537~muscle tissue development	13	2.58449	0.00392346	5728, 2006, 3339, 3371, 3488, 2627, 3688, 2280, 70, 7049, 4628, 5307, 1827	401	85	6781	2.58627	0.999908	0.570377	6.65883
GOTERM_BP_FAT	GO:0007517~muscle organ development	17	3.37972	0.00700452	1410, 5728, 2006, 3339, 3371, 2317, 3488, 2627, 2280, 3688, 1375, 9750, 4628, 70, 7049, 5307, 1827	401	138	6781	2.08314	1	0.721469	11.5925
GOTERM_BP_FAT	GO:0048738~cardiac muscle tissue development	8	1.59046	0.00701525	2280, 3688, 5728, 3339, 4628, 7049, 70, 2627	401	39	6781	3.46876	1	0.695398	11.6092
GOTERM_BP_FAT	GO:0007507~heart development	17	3.37972	0.0104242	5728, 1281, 9510, 3339, 3398, 2627, 10512, 5469, 2697, 2280, 3688, 3399, 4628, 70, 7049, 2997, 55636	401	144	6781	1.99635	1	0.710214	16.7801
GOTERM_BP_FAT	GO:0055007~cardiac muscle cell differentiation	4	0.795229	0.064351	3688, 4628, 70, 2627	401	16	6781	4.22756	1	0.89421	68.8366
GOTERM_BP_FAT	GO:0035051~cardiac cell differentiation	4	0.795229	0.110381	3688, 4628, 70, 2627	401	20	6781	3.38204	1	0.948855	87.129
GOTERM_BP_FAT	GO:0031032~actomyosin structure organization	4	0.795229	0.137003	3688, 22998, 4628, 70	401	22	6781	3.07459	1	0.956632	92.4435
GOTERM_BP_FAT	GO:0055002~striated muscle cell development	5	0.994036	0.148802	3688, 3371, 4628, 70, 1827	401	35	6781	2.41575	1	0.957047	94.0636
GOTERM_BP_FAT	GO:0055001~muscle cell development	5	0.994036	0.160128	3688, 3371, 4628, 70, 1827	401	36	6781	2.34864	1	0.958136	95.306
GOTERM_BP_FAT	GO:0042692~muscle cell differentiation	8	1.59046	0.19977	3688, 3371, 4628, 70, 5307, 2627, 1827, 23345	401	81	6781	1.67015	1	0.96732	97.9887
GOTERM_BP_FAT	GO:0030239~myofibril assembly	3	0.596421	0.220471	3688, 4628, 70	401	15	6781	3.38204	1	0.9718	98.7296
GOTERM_BP_FAT	GO:0051146~striated muscle cell differentiation	6	1.19284	0.255867	3688, 3371, 4628, 70, 2627, 1827	401	58	6781	1.74933	1	0.97982	99.4374
GOTERM_BP_FAT	GO:0060538~skeletal muscle organ development	5	0.994036	0.286582	2006, 3371, 3488, 5307, 1827	401	46	6781	1.83807	1	0.983325	99.7313
GOTERM_BP_FAT	GO:0007519~skeletal muscle tissue development	5	0.994036	0.286582	2006, 3371, 3488, 5307, 1827	401	46	6781	1.83807	1	0.983325	99.7313
GOTERM_BP_FAT	GO:0010927~cellular component assembly involved in morphogenesis	3	0.596421	0.459061	3688, 4628, 70	401	26	6781	1.95118	1	0.994518	99.9979
Annotation Cluster 23	Enrichment Score: 1.117879316128946
Category	Term	Count	%	PValue	Genes	List Total	Pop Hits	Pop Total	Fold Enrichment	Bonferroni	Benjamini	FDR
PIR_SUPERFAMILY	PIRSF017224:lipid phosphate phosphatase	3	0.596421	0.0395151	8611, 8612, 64748	261	5	3857	8.86667	0.999995	0.999995	41.7004
GOTERM_MF_FAT	GO:0008195~phosphatidate phosphatase activity	3	0.596421	0.063213	8611, 8612, 64748	393	7	6445	7.02835	1	0.816467	62.6539
INTERPRO	IPR000326:Phosphatidic acid phosphatase type 2/haloperoxidase	3	0.596421	0.111032	8611, 8612, 64748	469	10	8066	5.15949	1	0.998476	84.3959
SMART	SM00014:acidPPc	3	0.596421	0.121749	8611, 8612, 64748	265	10	4306	4.87472	1	0.994587	80.378
Annotation Cluster 24	Enrichment Score: 1.1174066401700913
Category	Term	Count	%	PValue	Genes	List Total	Pop Hits	Pop Total	Fold Enrichment	Bonferroni	Benjamini	FDR
GOTERM_CC_FAT	GO:0044459~plasma membrane part	84	16.6998	0.00942544	10894, 50855, 5167, 22931, 6558, 1146, 942, 7124, 2335, 7126, 2099, 83604, 283375, 3480, 81669, 51421, 3678, 7852, 22800, 9144, 780, 23034, 1187, 91624, 6546, 5792, 8874, 55851, 6505, 1901, 2264, 5037, 5028, 3351, 3685, 3688, 23263, 8869, 4359, 84937, 54751, 5879, 9962, 5789, 3597, 7102, 7414, 114908, 8763, 30011, 3356, 2697, 2791, 6338, 5824, 10630, 57617, 494448, 55970, 7049, 5797, 7082, 5829, …	389	1076	6387	1.28178	0.969347	0.185353	12.2332
SP_PIR_KEYWORDS	transmembrane protein	30	5.96421	0.0428364	5167, 7102, 1146, 3339, 6263, 3356, 2697, 3480, 81669, 3678, 7852, 7049, 5797, 4881, 6546, 5243, 5792, 6505, 1901, 2264, 5028, 1593, 3351, 3685, 3688, 4121, 6383, 6385, 9962, 5789	499	367	8789	1.43977	1	0.527783	46.7371
SP_PIR_KEYWORDS	receptor	37	7.35586	0.0495386	10894, 3597, 1146, 942, 8031, 114908, 1915, 2099, 6263, 54712, 3356, 3480, 81669, 8321, 3678, 494448, 11345, 7852, 7049, 5797, 780, 4881, 2063, 5792, 81832, 1901, 2264, 9568, 5028, 3351, 5830, 3685, 3688, 241226, 399687, 5819, 5789	499	481	8789	1.35486	1	0.557167	51.8589
GOTERM_CC_FAT	GO:0005887~integral to plasma membrane	42	8.3499	0.0554688	10894, 3597, 7102, 1146, 6558, 7124, 7126, 8763, 2697, 3356, 3480, 81669, 10630, 3678, 7852, 7049, 5797, 9144, 780, 4881, 1187, 6546, 5099, 5792, 55851, 6505, 2264, 9568, 5037, 5028, 8611, 3762, 3351, 3685, 3688, 241226, 6383, 6385, 8869, 4359, 9962, 5789	389	526	6387	1.31102	1	0.583146	54.4475
GOTERM_CC_FAT	GO:0031226~intrinsic to plasma membrane	42	8.3499	0.0701261	10894, 3597, 7102, 1146, 6558, 7124, 7126, 8763, 2697, 3356, 3480, 81669, 10630, 3678, 7852, 7049, 5797, 9144, 780, 4881, 1187, 6546, 5099, 5792, 55851, 6505, 2264, 9568, 5037, 5028, 8611, 3762, 3351, 3685, 3688, 241226, 6383, 6385, 8869, 4359, 9962, 5789	389	536	6387	1.28657	1	0.578145	63.2782
GOTERM_CC_FAT	GO:0005886~plasma membrane	108	21.4712	0.193899	10894, 1410, 5167, 19878, 6558, 942, 800, 801, 2335, 2099, 83604, 3480, 51421, 3678, 22800, 9144, 1187, 6546, 55851, 5742, 8874, 1901, 3856, 5037, 5028, 3351, 3685, 3688, 23263, 8869, 84937, 3597, 7102, 826, 2316, 7414, 8763, 2791, 5824, 57617, 7049, 5829, 57142, 392, 5243, 53344, 9568, 241226, 6383, 5576, 55679, 6385, 4628, 7057, 5819, 50855, 22931, 1146, 7124, 7126, 283375, 10588, 81669, 388, 5…	389	1635	6387	1.08456	1	0.782467	94.8694
UP_SEQ_FEATURE	topological domain:Cytoplasmic	81	16.1034	0.196052	10894, 5167, 81671, 6558, 942, 1146, 7124, 55847, 6263, 22937, 54712, 283375, 3480, 81669, 8321, 196500, 23446, 3678, 11320, 7852, 780, 26526, 6546, 5792, 55851, 6505, 1901, 23471, 2264, 145407, 5037, 5028, 3351, 3685, 3688, 4122, 1375, 9215, 4121, 8869, 9486, 4359, 338773, 5789, 9435, 10972, 26018, 3597, 23530, 7102, 114908, 8763, 3356, 2697, 6338, 81562, 10630, 494448, 340348, 7049, 5797, 10113…	499	1288	8782	1.10678	1	0.999932	97.4298
UP_SEQ_FEATURE	topological domain:Extracellular	55	10.9344	0.388877	10894, 5167, 81671, 1146, 942, 7124, 54712, 283375, 3480, 81669, 8321, 196500, 3678, 7852, 780, 26526, 6546, 5792, 6505, 1901, 2264, 145407, 5028, 3685, 3351, 3688, 4359, 338773, 5789, 26018, 3597, 7102, 114908, 8763, 2697, 3356, 6338, 10630, 494448, 340348, 7049, 5797, 4881, 54587, 5099, 81832, 55819, 9568, 3762, 8611, 241226, 6383, 6385, 5819, 57406	499	912	8782	1.06136	1	0.999998	99.9742
Annotation Cluster 25	Enrichment Score: 1.046327861403258
Category	Term	Count	%	PValue	Genes	List Total	Pop Hits	Pop Total	Fold Enrichment	Bonferroni	Benjamini	FDR
SP_PIR_KEYWORDS	heparin-binding	10	1.98807	0.000384642	6146, 3491, 7422, 3273, 10631, 9510, 2335, 3068, 5228, 7057	499	41	8789	4.29591	0.174036	0.0466765	0.552009
GOTERM_CC_FAT	GO:0031093~platelet alpha granule lumen	5	0.994036	0.137441	7422, 3273, 5627, 2335, 7057	389	33	6387	2.48773	1	0.7434	86.9608
GOTERM_CC_FAT	GO:0060205~cytoplasmic membrane-bounded vesicle lumen	5	0.994036	0.160456	7422, 3273, 5627, 2335, 7057	389	35	6387	2.34557	1	0.768406	91.0171
GOTERM_CC_FAT	GO:0031983~vesicle lumen	5	0.994036	0.184761	7422, 3273, 5627, 2335, 7057	389	37	6387	2.21879	1	0.784358	94.0073
GOTERM_CC_FAT	GO:0044433~cytoplasmic vesicle part	11	2.18688	0.234746	1601, 10972, 2697, 7422, 3273, 818, 54812, 127833, 5627, 2335, 7057	389	126	6387	1.43341	1	0.806206	97.4939
GOTERM_CC_FAT	GO:0031091~platelet alpha granule	5	0.994036	0.236491	7422, 3273, 5627, 2335, 7057	389	41	6387	2.00232	1	0.803645	97.5716
GOTERM_CC_FAT	GO:0030141~secretory granule	8	1.59046	0.544694	10972, 7422, 22862, 3273, 6447, 5627, 2335, 7057	389	114	6387	1.15221	1	0.958486	99.998
Annotation Cluster 26	Enrichment Score: 1.041026020897034
Category	Term	Count	%	PValue	Genes	List Total	Pop Hits	Pop Total	Fold Enrichment	Bonferroni	Benjamini	FDR
GOTERM_BP_FAT	GO:0060347~heart trabecula formation	3	0.596421	0.0444398	2280, 9510, 7049	401	6	6781	8.45511	1	0.87338	54.9238
GOTERM_BP_FAT	GO:0060343~trabecula formation	3	0.596421	0.0767297	2280, 9510, 7049	401	8	6781	6.34133	1	0.921946	75.325
GOTERM_BP_FAT	GO:0003007~heart morphogenesis	5	0.994036	0.220895	2280, 9510, 7049, 70, 55636	401	41	6781	2.06222	1	0.97141	98.7416
Annotation Cluster 27	Enrichment Score: 1.0118484604300113
Category	Term	Count	%	PValue	Genes	List Total	Pop Hits	Pop Total	Fold Enrichment	Bonferroni	Benjamini	FDR
GOTERM_MF_FAT	GO:0004862~cAMP-dependent protein kinase inhibitor activity	3	0.596421	0.0203963	5570, 11142, 51422	393	4	6445	12.2996	0.999999	0.699949	26.7161
SP_PIR_KEYWORDS	protein kinase inhibitor	4	0.795229	0.0271071	5570, 11142, 28951, 1028	499	12	8789	5.87108	0.999999	0.447795	32.6594
GOTERM_MF_FAT	GO:0019887~protein kinase regulator activity	8	1.59046	0.0475917	5570, 11142, 5573, 4843, 5576, 28951, 1028, 51422	393	55	6445	2.38538	1	0.773761	52.0731
GOTERM_MF_FAT	GO:0030291~protein serine/threonine kinase inhibitor activity	4	0.795229	0.0588605	5570, 11142, 1028, 51422	393	15	6445	4.3732	1	0.805163	59.9493
GOTERM_MF_FAT	GO:0004860~protein kinase inhibitor activity	5	0.994036	0.0869994	5570, 11142, 28951, 1028, 51422	393	28	6445	2.92848	1	0.880782	74.6624
GOTERM_MF_FAT	GO:0019207~kinase regulator activity	8	1.59046	0.0921824	5570, 11142, 5573, 4843, 5576, 28951, 1028, 51422	393	64	6445	2.04994	1	0.88774	76.7474
GOTERM_MF_FAT	GO:0019210~kinase inhibitor activity	5	0.994036	0.0963205	5570, 11142, 28951, 1028, 51422	393	29	6445	2.8275	1	0.883684	78.2958
GOTERM_BP_FAT	GO:0043086~negative regulation of catalytic activity	15	2.98211	0.196616	10049, 11142, 2316, 1901, 1028, 5720, 9568, 6233, 5570, 7321, 64798, 2280, 9184, 51422, 1848	401	184	6781	1.37855	1	0.968261	97.8451
GOTERM_BP_FAT	GO:0033673~negative regulation of kinase activity	6	1.19284	0.267268	5570, 64798, 11142, 1028, 51422, 1848	401	59	6781	1.71968	1	0.981197	99.5708
GOTERM_BP_FAT	GO:0051348~negative regulation of transferase activity	6	1.19284	0.278779	5570, 64798, 11142, 1028, 51422, 1848	401	60	6781	1.69102	1	0.982489	99.6748
GOTERM_BP_FAT	GO:0006469~negative regulation of protein kinase activity	5	0.994036	0.422636	5570, 64798, 11142, 51422, 1848	401	56	6781	1.50984	1	0.993223	99.9934
Annotation Cluster 28	Enrichment Score: 1.0083511892986592
Category	Term	Count	%	PValue	Genes	List Total	Pop Hits	Pop Total	Fold Enrichment	Bonferroni	Benjamini	FDR
GOTERM_BP_FAT	GO:0009611~response to wounding	27	5.36779	0.0183975	10894, 9435, 2934, 7124, 2335, 6338, 10630, 3678, 3399, 7852, 1999, 3075, 11343, 10516, 1281, 3371, 5627, 2920, 9060, 5037, 5028, 6696, 715, 4628, 7078, 5879, 7057	401	287	6781	1.59086	1	0.757324	27.7827
GOTERM_BP_FAT	GO:0006952~defense response	22	4.37376	0.182803	9435, 2625, 4843, 7124, 2335, 2920, 7407, 3625, 3906, 27063, 81669, 3688, 10630, 6696, 715, 7852, 1999, 3075, 5879, 91543, 11343, 7057	401	288	6781	1.29175	1	0.96611	97.0947
GOTERM_BP_FAT	GO:0006954~inflammatory response	13	2.58449	0.280675	9435, 7124, 2335, 2920, 10630, 6696, 715, 7852, 1999, 3075, 5879, 11343, 7057	401	167	6781	1.31636	1	0.982319	99.6895
Annotation Cluster 29	Enrichment Score: 1.0078470044537788
Category	Term	Count	%	PValue	Genes	List Total	Pop Hits	Pop Total	Fold Enrichment	Bonferroni	Benjamini	FDR
GOTERM_MF_FAT	GO:0008603~cAMP-dependent protein kinase regulator activity	4	0.795229	0.0194395	5573, 4843, 5576, 51422	393	10	6445	6.5598	0.999999	0.71379	25.629
GOTERM_MF_FAT	GO:0019887~protein kinase regulator activity	8	1.59046	0.0475917	5570, 11142, 5573, 4843, 5576, 28951, 1028, 51422	393	55	6445	2.38538	1	0.773761	52.0731
GOTERM_MF_FAT	GO:0019207~kinase regulator activity	8	1.59046	0.0921824	5570, 11142, 5573, 4843, 5576, 28951, 1028, 51422	393	64	6445	2.04994	1	0.88774	76.7474
GOTERM_MF_FAT	GO:0016208~AMP binding	3	0.596421	0.185222	5573, 5576, 51422	393	13	6445	3.7845	1	0.974824	95.4484
KEGG_PATHWAY	hsa04910:Insulin signaling pathway	7	1.39165	0.578372	5573, 2308, 5792, 5576, 801, 51422, 2997	200	88	2873	1.14267	1	0.986352	99.9976
Annotation Cluster 30	Enrichment Score: 0.9767043447219395
Category	Term	Count	%	PValue	Genes	List Total	Pop Hits	Pop Total	Fold Enrichment	Bonferroni	Benjamini	FDR
GOTERM_BP_FAT	GO:0007229~integrin-mediated signaling pathway	7	1.39165	0.0283332	1307, 3685, 3688, 1281, 241226, 3678, 9510	401	40	6781	2.95929	1	0.794058	39.5782
INTERPRO	IPR013517:FG-GAP	4	0.795229	0.0359021	3685, 55118, 241226, 3678	469	13	8066	5.29178	1	0.999885	43.8467
KEGG_PATHWAY	hsa05410:Hypertrophic cardiomyopathy (HCM)	8	1.59046	0.0447577	3685, 3688, 6546, 3678, 7124, 7171, 70, 51422	200	48	2873	2.39417	0.999724	0.871151	43.0784
INTERPRO	IPR013513:Integrin alpha chain, C-terminal, cytoplasmic region	3	0.596421	0.058086	3685, 241226, 3678	469	7	8066	7.3707	1	0.999401	61.1129
GOTERM_CC_FAT	GO:0008305~integrin complex	4	0.795229	0.0690848	3685, 3688, 241226, 3678	389	16	6387	4.10476	1	0.609708	62.7075
PIR_SUPERFAMILY	PIRSF005666:integrin alpha, VLA protein type	3	0.596421	0.0758838	3685, 241226, 3678	261	7	3857	6.33333	1	0.999994	65.2216
SP_PIR_KEYWORDS	integrin	4	0.795229	0.100777	3685, 3688, 241226, 3678	499	20	8789	3.52265	1	0.69062	78.3112
UP_SEQ_FEATURE	repeat:FG-GAP 2	3	0.596421	0.106809	3685, 241226, 3678	499	10	8782	5.27976	1	0.99966	84.9695
UP_SEQ_FEATURE	repeat:FG-GAP 3	3	0.596421	0.106809	3685, 241226, 3678	499	10	8782	5.27976	1	0.99966	84.9695
UP_SEQ_FEATURE	repeat:FG-GAP 1	3	0.596421	0.106809	3685, 241226, 3678	499	10	8782	5.27976	1	0.99966	84.9695
UP_SEQ_FEATURE	repeat:FG-GAP 5	3	0.596421	0.106809	3685, 241226, 3678	499	10	8782	5.27976	1	0.99966	84.9695
UP_SEQ_FEATURE	repeat:FG-GAP 4	3	0.596421	0.106809	3685, 241226, 3678	499	10	8782	5.27976	1	0.99966	84.9695
UP_SEQ_FEATURE	repeat:FG-GAP 7	3	0.596421	0.106809	3685, 241226, 3678	499	10	8782	5.27976	1	0.99966	84.9695
UP_SEQ_FEATURE	repeat:FG-GAP 6	3	0.596421	0.106809	3685, 241226, 3678	499	10	8782	5.27976	1	0.99966	84.9695
INTERPRO	IPR000413:Integrin alpha chain	3	0.596421	0.111032	3685, 241226, 3678	469	10	8066	5.15949	1	0.998476	84.3959
INTERPRO	IPR013519:Integrin alpha beta-propellor	3	0.596421	0.111032	3685, 241226, 3678	469	10	8066	5.15949	1	0.998476	84.3959
INTERPRO	IPR013649:Integrin alpha-2	3	0.596421	0.111032	3685, 241226, 3678	469	10	8066	5.15949	1	0.998476	84.3959
INTERPRO	IPR018184:Integrin alpha chain, C-terminal cytoplasmic region, conserved site	3	0.596421	0.111032	3685, 241226, 3678	469	10	8066	5.15949	1	0.998476	84.3959
SMART	SM00191:Int_alpha	3	0.596421	0.121749	3685, 241226, 3678	265	10	4306	4.87472	1	0.994587	80.378
KEGG_PATHWAY	hsa05414:Dilated cardiomyopathy	7	1.39165	0.147207	3685, 3688, 6546, 3678, 7124, 7171, 70	200	52	2873	1.93375	1	0.942177	85.9084
KEGG_PATHWAY	hsa05412:Arrhythmogenic right ventricular cardiomyopathy (ARVC)	5	0.994036	0.251637	2697, 3685, 3688, 6546, 3678	200	37	2873	1.94122	1	0.944009	97.1763
GOTERM_CC_FAT	GO:0043235~receptor complex	6	1.19284	0.27556	3685, 3597, 3688, 241226, 1146, 3678	389	58	6387	1.69852	1	0.838788	98.8224
KEGG_PATHWAY	hsa04260:Cardiac muscle contraction	3	0.596421	0.820581	6546, 7171, 70	200	44	2873	0.979432	1	0.996637	100
Annotation Cluster 31	Enrichment Score: 0.9664636551252116
Category	Term	Count	%	PValue	Genes	List Total	Pop Hits	Pop Total	Fold Enrichment	Bonferroni	Benjamini	FDR
UP_SEQ_FEATURE	domain:Actin-binding	4	0.795229	0.0495448	6711, 2316, 2317, 23345	499	15	8782	4.69312	1	0.995947	57.3667
INTERPRO	IPR001589:Actinin-type, actin-binding, conserved site	4	0.795229	0.0719832	6711, 2316, 2317, 23345	469	17	8066	4.04666	1	0.999395	69.245
UP_SEQ_FEATURE	domain:CH 2	4	0.795229	0.0894116	6711, 2316, 2317, 23345	499	19	8782	3.70509	1	0.999291	79.2256
UP_SEQ_FEATURE	domain:CH 1	4	0.795229	0.0894116	6711, 2316, 2317, 23345	499	19	8782	3.70509	1	0.999291	79.2256
INTERPRO	IPR001715:Calponin-like actin-binding	7	1.39165	0.0910651	22998, 8874, 6711, 2316, 2317, 9645, 23345	469	54	8066	2.22941	1	0.998847	77.8435
SMART	SM00033:CH	7	1.39165	0.110543	22998, 8874, 6711, 2316, 2317, 9645, 23345	265	54	4306	2.10636	1	0.99961	76.9956
UP_SEQ_FEATURE	domain:CH	3	0.596421	0.598209	22998, 8874, 9645	499	35	8782	1.5085	1	1	100
Annotation Cluster 32	Enrichment Score: 0.9378378918352684
Category	Term	Count	%	PValue	Genes	List Total	Pop Hits	Pop Total	Fold Enrichment	Bonferroni	Benjamini	FDR
GOTERM_BP_FAT	GO:0008064~regulation of actin polymerization or depolymerization	8	1.59046	0.0105727	11034, 10092, 6387, 2006, 2934, 6711, 9168, 5879	401	42	6781	3.221	1	0.680864	16.9987
GOTERM_BP_FAT	GO:0030832~regulation of actin filament length	8	1.59046	0.0120071	11034, 10092, 6387, 2006, 2934, 6711, 9168, 5879	401	43	6781	3.14609	1	0.680904	19.0828
GOTERM_BP_FAT	GO:0032956~regulation of actin cytoskeleton organization	9	1.78926	0.0236209	11034, 10092, 6387, 2006, 2934, 6711, 1901, 9168, 5879	401	60	6781	2.53653	1	0.765188	34.2305
GOTERM_BP_FAT	GO:0032535~regulation of cellular component size	19	3.77734	0.0268452	1601, 1410, 2006, 57142, 5167, 2934, 6711, 114908, 11034, 6387, 10092, 10371, 64798, 6696, 7049, 9168, 900, 5879, 4881	401	187	6781	1.71815	1	0.79976	37.9355
GOTERM_BP_FAT	GO:0032970~regulation of actin filament-based process	9	1.78926	0.0282029	11034, 10092, 6387, 2006, 2934, 6711, 1901, 9168, 5879	401	62	6781	2.45471	1	0.800159	39.4359
GOTERM_BP_FAT	GO:0051493~regulation of cytoskeleton organization	11	2.18688	0.0524118	11034, 10092, 6387, 2006, 19878, 91624, 2934, 6711, 1901, 9168, 5879	401	95	6781	1.95803	1	0.888558	61.0803
GOTERM_BP_FAT	GO:0030833~regulation of actin filament polymerization	6	1.19284	0.0641763	10092, 2006, 2934, 6711, 9168, 5879	401	37	6781	2.7422	1	0.896942	68.7345
GOTERM_BP_FAT	GO:0007015~actin filament organization	7	1.39165	0.0966148	11034, 2006, 800, 2934, 2316, 70, 5879	401	54	6781	2.19207	1	0.946562	83.1537
GOTERM_BP_FAT	GO:0044087~regulation of cellular component biogenesis	10	1.98807	0.101495	10092, 2006, 5728, 2934, 6711, 1901, 9168, 5879, 6233, 7057	401	94	6781	1.79896	1	0.945419	84.6796
GOTERM_BP_FAT	GO:0032271~regulation of protein polymerization	6	1.19284	0.132444	10092, 2006, 2934, 6711, 9168, 5879	401	46	6781	2.20568	1	0.955393	91.7124
GOTERM_BP_FAT	GO:0033043~regulation of organelle organization	13	2.58449	0.15225	2006, 91624, 19878, 2934, 6711, 7124, 1901, 5037, 11034, 6387, 10092, 9168, 5879	401	146	6781	1.5057	1	0.956005	94.4714
GOTERM_BP_FAT	GO:0008154~actin polymerization or depolymerization	3	0.596421	0.220471	11034, 2934, 5879	401	15	6781	3.38204	1	0.9718	98.7296
GOTERM_BP_FAT	GO:0043254~regulation of protein complex assembly	6	1.19284	0.255867	10092, 2006, 2934, 6711, 9168, 5879	401	58	6781	1.74933	1	0.97982	99.4374
GOTERM_BP_FAT	GO:0030834~regulation of actin filament depolymerization	3	0.596421	0.287553	11034, 2934, 6711	401	18	6781	2.81837	1	0.98325	99.7376
GOTERM_BP_FAT	GO:0030837~negative regulation of actin filament polymerization	3	0.596421	0.309865	2934, 6711, 9168	401	19	6781	2.67004	1	0.985821	99.8498
GOTERM_BP_FAT	GO:0032272~negative regulation of protein polymerization	3	0.596421	0.33203	2934, 6711, 9168	401	20	6781	2.53653	1	0.988166	99.9152
GOTERM_BP_FAT	GO:0031333~negative regulation of protein complex assembly	3	0.596421	0.418128	2934, 6711, 9168	401	24	6781	2.11378	1	0.992999	99.9925
GOTERM_BP_FAT	GO:0051494~negative regulation of cytoskeleton organization	4	0.795229	0.422771	2934, 6711, 1901, 9168	401	40	6781	1.69102	1	0.993107	99.9934
GOTERM_BP_FAT	GO:0043244~regulation of protein complex disassembly	3	0.596421	0.604422	11034, 2934, 6711	401	34	6781	1.49208	1	0.998197	100
GOTERM_BP_FAT	GO:0010639~negative regulation of organelle organization	4	0.795229	0.65026	2934, 6711, 1901, 9168	401	56	6781	1.20787	1	0.998806	100
Annotation Cluster 33	Enrichment Score: 0.9361381515567336
Category	Term	Count	%	PValue	Genes	List Total	Pop Hits	Pop Total	Fold Enrichment	Bonferroni	Benjamini	FDR
BIOCARTA	h_npp1Pathway:Regulators of Bone Mineralization	3	0.596421	0.0284643	5167, 6696, 3381	71	4	962	10.162	0.990968	0.791746	29.5168
SP_PIR_KEYWORDS	biomineralization	3	0.596421	0.145365	5167, 6696, 3381	499	12	8789	4.40331	1	0.75815	89.5661
GOTERM_BP_FAT	GO:0031214~biomineral formation	3	0.596421	0.375687	5167, 6696, 3381	401	22	6781	2.30594	1	0.991076	99.9741
Annotation Cluster 34	Enrichment Score: 0.923712486211893
Category	Term	Count	%	PValue	Genes	List Total	Pop Hits	Pop Total	Fold Enrichment	Bonferroni	Benjamini	FDR
GOTERM_MF_FAT	GO:0047485~protein N-terminus binding	8	1.59046	0.0437172	10971, 5830, 5824, 801, 1634, 5195, 2099, 3646	393	54	6445	2.42955	1	0.791286	49.0465
GOTERM_BP_FAT	GO:0007031~peroxisome organization	4	0.795229	0.064351	5830, 5824, 5195, 6342	401	16	6781	4.22756	1	0.89421	68.8366
SP_PIR_KEYWORDS	peroxisome biogenesis disorder	3	0.596421	0.0885491	5830, 5824, 5264	499	9	8789	5.87108	1	0.684001	73.6589
GOTERM_BP_FAT	GO:0006625~protein targeting to peroxisome	3	0.596421	0.114159	5830, 5824, 5195	401	10	6781	5.07307	1	0.951023	88.0543
SP_PIR_KEYWORDS	peroxisome	7	1.39165	0.122725	5830, 5824, 11264, 5264, 5195, 6342, 5829	499	60	8789	2.05488	1	0.727875	84.8007
GOTERM_CC_FAT	GO:0042579~microbody	8	1.59046	0.12389	5830, 5824, 11264, 4843, 51703, 5264, 5195, 6342	389	69	6387	1.90365	1	0.731656	83.8366
GOTERM_CC_FAT	GO:0005777~peroxisome	8	1.59046	0.12389	5830, 5824, 11264, 4843, 51703, 5264, 5195, 6342	389	69	6387	1.90365	1	0.731656	83.8366
GOTERM_CC_FAT	GO:0031903~microbody membrane	4	0.795229	0.131701	5830, 5824, 11264, 5195	389	21	6387	3.12743	1	0.745282	85.713
GOTERM_CC_FAT	GO:0005778~peroxisomal membrane	4	0.795229	0.131701	5830, 5824, 11264, 5195	389	21	6387	3.12743	1	0.745282	85.713
GOTERM_BP_FAT	GO:0043574~peroxisomal transport	3	0.596421	0.13429	5830, 5824, 5195	401	11	6781	4.61188	1	0.954911	92.0161
GOTERM_CC_FAT	GO:0044438~microbody part	4	0.795229	0.256839	5830, 5824, 11264, 5195	389	29	6387	2.26469	1	0.818562	98.3263
GOTERM_CC_FAT	GO:0044439~peroxisomal part	4	0.795229	0.256839	5830, 5824, 11264, 5195	389	29	6387	2.26469	1	0.818562	98.3263
Annotation Cluster 35	Enrichment Score: 0.9180452236510744
Category	Term	Count	%	PValue	Genes	List Total	Pop Hits	Pop Total	Fold Enrichment	Bonferroni	Benjamini	FDR
GOTERM_BP_FAT	GO:0046356~acetyl-CoA catabolic process	5	0.994036	0.0320936	23530, 8803, 6390, 1431, 8801	401	21	6781	4.02624	1	0.819789	43.5484
GOTERM_BP_FAT	GO:0006099~tricarboxylic acid cycle	5	0.994036	0.0320936	23530, 8803, 6390, 1431, 8801	401	21	6781	4.02624	1	0.819789	43.5484
GOTERM_BP_FAT	GO:0009109~coenzyme catabolic process	5	0.994036	0.0433044	23530, 8803, 6390, 1431, 8801	401	23	6781	3.67614	1	0.871528	53.9757
GOTERM_BP_FAT	GO:0006084~acetyl-CoA metabolic process	5	0.994036	0.0564447	23530, 8803, 6390, 1431, 8801	401	25	6781	3.38204	1	0.886975	63.8838
GOTERM_BP_FAT	GO:0051187~cofactor catabolic process	5	0.994036	0.06373	23530, 8803, 6390, 1431, 8801	401	26	6781	3.25197	1	0.898663	68.4721
SP_PIR_KEYWORDS	tricarboxylic acid cycle	4	0.795229	0.089246	8803, 6390, 1431, 8801	499	19	8789	3.70805	1	0.669189	73.9472
GOTERM_BP_FAT	GO:0009060~aerobic respiration	5	0.994036	0.097439	23530, 8803, 6390, 1431, 8801	401	30	6781	2.81837	1	0.946063	83.4211
GOTERM_BP_FAT	GO:0015980~energy derivation by oxidation of organic compounds	10	1.98807	0.146548	2632, 23530, 8803, 6390, 1431, 4706, 8801, 2992, 51422, 2997	401	102	6781	1.65787	1	0.957063	93.782
KEGG_PATHWAY	hsa00020:Citrate cycle (TCA cycle)	4	0.795229	0.267205	8803, 6390, 1431, 8801	200	26	2873	2.21	1	0.946544	97.8199
GOTERM_BP_FAT	GO:0006732~coenzyme metabolic process	9	1.78926	0.278544	10588, 23530, 8803, 4522, 6390, 1431, 8801, 125061, 2739	401	105	6781	1.44945	1	0.982788	99.673
GOTERM_BP_FAT	GO:0051186~cofactor metabolic process	11	2.18688	0.288644	10588, 210, 9391, 23530, 8803, 4522, 6390, 1431, 8801, 125061, 2739	401	137	6781	1.35776	1	0.98321	99.7446
GOTERM_BP_FAT	GO:0045333~cellular respiration	6	1.19284	0.397175	23530, 8803, 6390, 1431, 4706, 8801	401	70	6781	1.44945	1	0.992279	99.986
GOTERM_BP_FAT	GO:0006091~generation of precursor metabolites and energy	13	2.58449	0.666332	2632, 5167, 23530, 1431, 4706, 8803, 6390, 8801, 5236, 2992, 51422, 2997, 80777	401	222	6781	0.990238	1	0.998975	100
Annotation Cluster 36	Enrichment Score: 0.8883861494678293
Category	Term	Count	%	PValue	Genes	List Total	Pop Hits	Pop Total	Fold Enrichment	Bonferroni	Benjamini	FDR
SP_PIR_KEYWORDS	trimer	5	0.994036	0.0199963	1307, 1281, 1282, 7373, 7057	499	19	8789	4.63506	0.999956	0.410429	25.2205
SP_PIR_KEYWORDS	hydroxylation	7	1.39165	0.0721765	1307, 2006, 1281, 1282, 715, 7373, 5627	499	52	8789	2.37101	1	0.644499	65.9683
GOTERM_CC_FAT	GO:0005581~collagen	5	0.994036	0.0866936	1307, 1281, 1282, 4060, 7373	389	28	6387	2.93197	1	0.636241	71.3354
SP_PIR_KEYWORDS	hydroxylysine	4	0.795229	0.138557	1307, 1281, 1282, 7373	499	23	8789	3.06317	1	0.746578	88.3044
SP_PIR_KEYWORDS	triple helix	4	0.795229	0.165996	1307, 1281, 1282, 7373	499	25	8789	2.81812	1	0.78326	92.6592
SP_PIR_KEYWORDS	hydroxyproline	4	0.795229	0.209726	1307, 1281, 1282, 7373	499	28	8789	2.51618	1	0.825529	96.6178
INTERPRO	IPR008160:Collagen triple helix repeat	5	0.994036	0.329762	1307, 1281, 1282, 11117, 7373	469	50	8066	1.71983	1	0.999951	99.8192
SP_PIR_KEYWORDS	collagen	5	0.994036	0.392644	1307, 1281, 1282, 11117, 7373	499	56	8789	1.57261	1	0.92434	99.9234
Annotation Cluster 37	Enrichment Score: 0.8805478693478526
Category	Term	Count	%	PValue	Genes	List Total	Pop Hits	Pop Total	Fold Enrichment	Bonferroni	Benjamini	FDR
GOTERM_BP_FAT	GO:0051129~negative regulation of cellular component organization	14	2.7833	0.00270608	5728, 57142, 2934, 5792, 6711, 1901, 10371, 6696, 7049, 7533, 9168, 11252, 5879, 7057	401	92	6781	2.5733	0.998348	0.550999	4.63882
GOTERM_BP_FAT	GO:0031345~negative regulation of cell projection organization	5	0.994036	0.0074359	10371, 57142, 6696, 5792, 7533	401	14	6781	6.03937	1	0.691575	12.2633
GOTERM_BP_FAT	GO:0022604~regulation of cell morphogenesis	12	2.38569	0.011768	10371, 57142, 10630, 7422, 6696, 5792, 2245, 4628, 7049, 7533, 2335, 54751	401	86	6781	2.35957	1	0.703799	18.7388
GOTERM_BP_FAT	GO:0032535~regulation of cellular component size	19	3.77734	0.0268452	1601, 1410, 2006, 57142, 5167, 2934, 6711, 114908, 11034, 6387, 10092, 10371, 64798, 6696, 7049, 9168, 900, 5879, 4881	401	187	6781	1.71815	1	0.79976	37.9355
GOTERM_BP_FAT	GO:0048640~negative regulation of developmental growth	3	0.596421	0.0444398	10371, 57142, 6696	401	6	6781	8.45511	1	0.87338	54.9238
GOTERM_BP_FAT	GO:0010721~negative regulation of cell development	5	0.994036	0.0564447	10371, 57142, 6696, 7049, 7533	401	25	6781	3.38204	1	0.886975	63.8838
GOTERM_BP_FAT	GO:0045792~negative regulation of cell size	8	1.59046	0.0983253	1601, 1410, 10371, 57142, 64798, 5167, 6696, 4881	401	67	6781	2.01913	1	0.943784	83.7041
GOTERM_BP_FAT	GO:0010769~regulation of cell morphogenesis involved in differentiation	6	1.19284	0.132444	10371, 57142, 6696, 5792, 7049, 7533	401	46	6781	2.20568	1	0.955393	91.7124
GOTERM_BP_FAT	GO:0050768~negative regulation of neurogenesis	4	0.795229	0.137003	10371, 57142, 6696, 7533	401	22	6781	3.07459	1	0.956632	92.4435
GOTERM_BP_FAT	GO:0050771~negative regulation of axonogenesis	3	0.596421	0.155133	10371, 57142, 6696	401	12	6781	4.22756	1	0.956626	94.7918
GOTERM_BP_FAT	GO:0030308~negative regulation of cell growth	7	1.39165	0.157087	1601, 1410, 10371, 57142, 5167, 6696, 4881	401	62	6781	1.90922	1	0.957411	94.9989
GOTERM_BP_FAT	GO:0010975~regulation of neuron projection development	5	0.994036	0.195847	10371, 57142, 6696, 5792, 7533	401	39	6781	2.16798	1	0.968514	97.8087
GOTERM_BP_FAT	GO:0031344~regulation of cell projection organization	6	1.19284	0.200984	10371, 57142, 6696, 5792, 7533, 5879	401	53	6781	1.91437	1	0.967355	98.0415
GOTERM_BP_FAT	GO:0001558~regulation of cell growth	11	2.18688	0.215554	1601, 1410, 10371, 57142, 3491, 5167, 6696, 3488, 71690, 780, 4881	401	127	6781	1.46467	1	0.970431	98.5815
GOTERM_BP_FAT	GO:0045596~negative regulation of cell differentiation	10	1.98807	0.237002	10140, 3685, 10371, 57142, 3688, 5167, 6696, 7049, 7533, 1827	401	115	6781	1.47045	1	0.974652	99.1275
GOTERM_BP_FAT	GO:0045926~negative regulation of growth	7	1.39165	0.280484	1601, 1410, 10371, 57142, 5167, 6696, 4881	401	75	6781	1.57829	1	0.98263	99.688
GOTERM_BP_FAT	GO:0048638~regulation of developmental growth	4	0.795229	0.291803	10371, 57142, 6696, 6233	401	32	6781	2.11378	1	0.983407	99.7637
GOTERM_BP_FAT	GO:0008361~regulation of cell size	11	2.18688	0.327545	1601, 1410, 10371, 57142, 64798, 5167, 6696, 7049, 114908, 900, 4881	401	142	6781	1.30995	1	0.987773	99.9047
GOTERM_BP_FAT	GO:0045664~regulation of neuron differentiation	6	1.19284	0.361372	10371, 57142, 6696, 5792, 2138, 7533	401	67	6781	1.51435	1	0.99082	99.9614
GOTERM_BP_FAT	GO:0060284~regulation of cell development	8	1.59046	0.512814	10371, 57142, 6696, 5792, 2138, 7049, 7533, 6233	401	114	6781	1.18668	1	0.996475	99.9997
GOTERM_BP_FAT	GO:0050770~regulation of axonogenesis	3	0.596421	0.535622	10371, 57142, 6696	401	30	6781	1.69102	1	0.997064	99.9999
GOTERM_BP_FAT	GO:0040008~regulation of growth	14	2.7833	0.55965	1601, 1410, 57142, 5167, 3488, 6233, 5830, 10371, 3491, 6696, 71690, 780, 55636, 4881	401	223	6781	1.06163	1	0.997528	99.9999
GOTERM_BP_FAT	GO:0050767~regulation of neurogenesis	6	1.19284	0.589464	10371, 57142, 6696, 5792, 2138, 7533	401	87	6781	1.16622	1	0.997836	100
GOTERM_BP_FAT	GO:0051960~regulation of nervous system development	7	1.39165	0.601368	10371, 57142, 6696, 5792, 2138, 7533, 6233	401	106	6781	1.11671	1	0.998134	100
Annotation Cluster 38	Enrichment Score: 0.879003260977414
Category	Term	Count	%	PValue	Genes	List Total	Pop Hits	Pop Total	Fold Enrichment	Bonferroni	Benjamini	FDR
SP_PIR_KEYWORDS	trimer	5	0.994036	0.0199963	1307, 1281, 1282, 7373, 7057	499	19	8789	4.63506	0.999956	0.410429	25.2205
INTERPRO	IPR003129:Laminin G, thrombospondin-type, N-terminal	3	0.596421	0.236938	1307, 7373, 7057	469	16	8066	3.22468	1	0.999904	98.5992
UP_SEQ_FEATURE	domain:TSP N-terminal	3	0.596421	0.250472	1307, 7373, 7057	499	17	8782	3.10574	1	0.999986	99.207
SMART	SM00210:TSPN	3	0.596421	0.256829	1307, 7373, 7057	265	16	4306	3.0467	1	0.99559	97.585
Annotation Cluster 39	Enrichment Score: 0.8776077847939524
Category	Term	Count	%	PValue	Genes	List Total	Pop Hits	Pop Total	Fold Enrichment	Bonferroni	Benjamini	FDR
GOTERM_MF_FAT	GO:0043176~amine binding	9	1.78926	0.0253208	10588, 3356, 3351, 1146, 4843, 4706, 6505, 2746, 27232	393	59	6445	2.50162	1	0.698374	32.0804
GOTERM_MF_FAT	GO:0016597~amino acid binding	6	1.19284	0.0471742	10588, 4843, 4706, 6505, 2746, 27232	393	33	6445	2.98173	1	0.785566	51.7552
GOTERM_MF_FAT	GO:0031406~carboxylic acid binding	8	1.59046	0.326409	10588, 4843, 4706, 6505, 5264, 2746, 2170, 27232	393	92	6445	1.42604	1	0.993501	99.742
GOTERM_MF_FAT	GO:0019842~vitamin binding	5	0.994036	0.791816	10588, 29968, 4706, 5264, 27232	393	88	6445	0.931789	1	0.999789	100
Annotation Cluster 40	Enrichment Score: 0.8775973540675039
Category	Term	Count	%	PValue	Genes	List Total	Pop Hits	Pop Total	Fold Enrichment	Bonferroni	Benjamini	FDR
GOTERM_BP_FAT	GO:0001944~vasculature development	18	3.57853	0.0222828	5728, 1281, 57142, 2308, 4843, 1901, 10512, 6387, 3685, 3491, 10630, 7422, 388, 7852, 7049, 5228, 55636, 7057	401	170	6781	1.79049	1	0.772314	32.6326
GOTERM_BP_FAT	GO:0001568~blood vessel development	17	3.37972	0.0369041	5728, 1281, 57142, 2308, 4843, 1901, 10512, 6387, 3685, 3491, 7422, 388, 7852, 7049, 5228, 55636, 7057	401	167	6781	1.7214	1	0.837018	48.2695
GOTERM_BP_FAT	GO:0001569~patterning of blood vessels	4	0.795229	0.0456099	6387, 3491, 7422, 7852	401	14	6781	4.83149	1	0.875348	55.8816
GOTERM_BP_FAT	GO:0048754~branching morphogenesis of a tube	6	1.19284	0.0914057	6387, 3491, 7422, 2138, 7852, 5228	401	41	6781	2.47467	1	0.941138	81.3673
GOTERM_BP_FAT	GO:0001525~angiogenesis	10	1.98807	0.117337	6387, 57142, 5728, 3491, 7422, 388, 7852, 1901, 5228, 7057	401	97	6781	1.74332	1	0.950745	88.7836
GOTERM_BP_FAT	GO:0001763~morphogenesis of a branching structure	6	1.19284	0.123654	6387, 3491, 7422, 2138, 7852, 5228	401	45	6781	2.2547	1	0.950229	90.1105
GOTERM_BP_FAT	GO:0035239~tube morphogenesis	8	1.59046	0.137569	6387, 3491, 10630, 7422, 2138, 7852, 5228, 5216	401	73	6781	1.85318	1	0.956013	92.53
GOTERM_BP_FAT	GO:0048514~blood vessel morphogenesis	12	2.38569	0.215755	6387, 57142, 5728, 3491, 7422, 388, 4843, 7852, 1901, 10512, 5228, 7057	401	142	6781	1.42903	1	0.9699	98.5879
GOTERM_BP_FAT	GO:0007389~pattern specification process	9	1.78926	0.404196	6387, 3491, 3205, 7422, 3206, 2138, 7852, 4300, 6423	401	119	6781	1.27892	1	0.992818	99.9886
SP_PIR_KEYWORDS	growth factor	5	0.994036	0.519119	6387, 7422, 3068, 3625, 5228	499	66	8789	1.33434	1	0.956579	99.9973
GOTERM_MF_FAT	GO:0008083~growth factor activity	5	0.994036	0.716755	6387, 7422, 3068, 3625, 5228	393	79	6445	1.03794	1	0.999542	100
Annotation Cluster 41	Enrichment Score: 0.8737125971751153
Category	Term	Count	%	PValue	Genes	List Total	Pop Hits	Pop Total	Fold Enrichment	Bonferroni	Benjamini	FDR
GOTERM_BP_FAT	GO:0043269~regulation of ion transport	8	1.59046	0.0529347	5028, 2697, 3356, 6338, 2280, 6546, 801, 7124	401	58	6781	2.33244	1	0.886865	61.455
GOTERM_BP_FAT	GO:0010959~regulation of metal ion transport	6	1.19284	0.132444	2697, 3356, 6338, 2280, 6546, 801	401	46	6781	2.20568	1	0.955393	91.7124
GOTERM_BP_FAT	GO:0051924~regulation of calcium ion transport	4	0.795229	0.341263	2697, 2280, 6546, 801	401	35	6781	1.9326	1	0.988957	99.9336
Annotation Cluster 42	Enrichment Score: 0.8420162578888098
Category	Term	Count	%	PValue	Genes	List Total	Pop Hits	Pop Total	Fold Enrichment	Bonferroni	Benjamini	FDR
INTERPRO	IPR013763:Cyclin-related	4	0.795229	0.0828067	81669, 8812, 5933, 900	469	18	8066	3.82184	1	0.999212	74.4436
INTERPRO	IPR006670:Cyclin	4	0.795229	0.106361	81669, 8812, 5933, 900	469	20	8066	3.43966	1	0.999411	83.0502
SMART	SM00385:CYCLIN	4	0.795229	0.120234	81669, 8812, 5933, 900	265	20	4306	3.24981	1	0.998399	79.9491
SP_PIR_KEYWORDS	cyclin	4	0.795229	0.224832	81669, 8812, 5740, 900	499	29	8789	2.42941	1	0.83605	97.4378
INTERPRO	IPR006671:Cyclin, N-terminal	3	0.596421	0.258932	81669, 8812, 900	469	17	8066	3.03499	1	0.999908	99.1171
Annotation Cluster 43	Enrichment Score: 0.8313521906836169
Category	Term	Count	%	PValue	Genes	List Total	Pop Hits	Pop Total	Fold Enrichment	Bonferroni	Benjamini	FDR
GOTERM_BP_FAT	GO:0051174~regulation of phosphorus metabolic process	28	5.5666	0.0192595	5167, 7124, 1028, 3356, 3985, 8812, 51776, 28951, 7852, 51422, 1848, 1827, 5728, 11142, 6310, 5037, 5570, 8611, 2965, 2280, 64798, 5573, 5576, 6385, 5933, 900, 5879, 7057	401	302	6781	1.56784	1	0.762284	28.8863
GOTERM_BP_FAT	GO:0019220~regulation of phosphate metabolic process	28	5.5666	0.0192595	5167, 7124, 1028, 3356, 3985, 8812, 51776, 28951, 7852, 51422, 1848, 1827, 5728, 11142, 6310, 5037, 5570, 8611, 2965, 2280, 64798, 5573, 5576, 6385, 5933, 900, 5879, 7057	401	302	6781	1.56784	1	0.762284	28.8863
GOTERM_BP_FAT	GO:0042325~regulation of phosphorylation	27	5.36779	0.0213476	5167, 7124, 1028, 3356, 3985, 8812, 51776, 28951, 7852, 51422, 1848, 5728, 11142, 6310, 5037, 5570, 8611, 2965, 2280, 64798, 5573, 5576, 6385, 5933, 900, 5879, 7057	401	291	6781	1.56899	1	0.77695	31.4941
GOTERM_BP_FAT	GO:0043549~regulation of kinase activity	22	4.37376	0.0230432	5728, 11142, 7124, 1028, 8611, 3356, 5570, 2965, 64798, 8812, 5573, 51776, 28951, 5576, 6385, 7852, 5933, 51422, 900, 5879, 1848, 7057	401	224	6781	1.66083	1	0.774515	33.5451
GOTERM_BP_FAT	GO:0051338~regulation of transferase activity	22	4.37376	0.0323597	5728, 11142, 7124, 1028, 8611, 3356, 5570, 2965, 64798, 8812, 5573, 51776, 28951, 5576, 6385, 7852, 5933, 51422, 900, 5879, 1848, 7057	401	232	6781	1.60356	1	0.815575	43.8199
GOTERM_BP_FAT	GO:0045859~regulation of protein kinase activity	20	3.97614	0.0495786	5728, 11142, 7124, 1028, 8611, 3356, 5570, 2965, 64798, 8812, 5573, 51776, 5576, 28951, 6385, 7852, 51422, 900, 1848, 7057	401	215	6781	1.57304	1	0.887592	58.9893
GOTERM_BP_FAT	GO:0033674~positive regulation of kinase activity	11	2.18688	0.327545	8611, 3356, 5573, 51776, 5576, 6385, 7124, 7852, 51422, 5879, 7057	401	142	6781	1.30995	1	0.987773	99.9047
GOTERM_BP_FAT	GO:0043405~regulation of MAP kinase activity	7	1.39165	0.365002	3356, 51776, 28951, 7124, 7852, 1848, 7057	401	83	6781	1.42616	1	0.990796	99.9651
GOTERM_BP_FAT	GO:0051347~positive regulation of transferase activity	11	2.18688	0.375471	8611, 3356, 5573, 51776, 5576, 6385, 7124, 7852, 51422, 5879, 7057	401	148	6781	1.25684	1	0.991223	99.9739
GOTERM_BP_FAT	GO:0045860~positive regulation of protein kinase activity	10	1.98807	0.410577	8611, 3356, 5573, 51776, 5576, 6385, 7124, 7852, 51422, 7057	401	136	6781	1.2434	1	0.9927	99.9905
GOTERM_BP_FAT	GO:0043406~positive regulation of MAP kinase activity	5	0.994036	0.488816	3356, 51776, 7124, 7852, 7057	401	61	6781	1.38608	1	0.995789	99.9992
GOTERM_BP_FAT	GO:0000187~activation of MAPK activity	4	0.795229	0.500597	51776, 7124, 7852, 7057	401	45	6781	1.50313	1	0.99631	99.9995
GOTERM_BP_FAT	GO:0044093~positive regulation of molecular function	23	4.57256	0.512712	800, 801, 55851, 7124, 1901, 5720, 6233, 5028, 8611, 3356, 7321, 2280, 8454, 5573, 51776, 5576, 6385, 11345, 7852, 7049, 51422, 5879, 7057	401	369	6781	1.05402	1	0.996535	99.9997
GOTERM_BP_FAT	GO:0043085~positive regulation of catalytic activity	19	3.77734	0.646451	55851, 7124, 1901, 5720, 6233, 5028, 3356, 8611, 7321, 8454, 5573, 51776, 5576, 6385, 11345, 7852, 51422, 5879, 7057	401	325	6781	0.988598	1	0.998743	100
GOTERM_BP_FAT	GO:0032147~activation of protein kinase activity	4	0.795229	0.773848	8611, 5573, 51776, 5576	401	68	6781	0.994719	1	0.99969	100
Annotation Cluster 44	Enrichment Score: 0.8290949933800003
Category	Term	Count	%	PValue	Genes	List Total	Pop Hits	Pop Total	Fold Enrichment	Bonferroni	Benjamini	FDR
GOTERM_BP_FAT	GO:0051952~regulation of amine transport	4	0.795229	0.0860464	3356, 3351, 5742, 7124	401	18	6781	3.75783	1	0.934581	79.344
GOTERM_BP_FAT	GO:0050433~regulation of catecholamine secretion	3	0.596421	0.114159	3356, 3351, 5742	401	10	6781	5.07307	1	0.951023	88.0543
GOTERM_BP_FAT	GO:0051046~regulation of secretion	9	1.78926	0.331492	3356, 3351, 4843, 5742, 7124, 6447, 3625, 2746, 55636	401	111	6781	1.3711	1	0.988305	99.914
Annotation Cluster 45	Enrichment Score: 0.8135223992820809
Category	Term	Count	%	PValue	Genes	List Total	Pop Hits	Pop Total	Fold Enrichment	Bonferroni	Benjamini	FDR
GOTERM_CC_FAT	GO:0000267~cell fraction	47	9.34394	0.132687	10972, 10894, 10971, 1410, 6558, 800, 55784, 64397, 30011, 7474, 22937, 3985, 3480, 6338, 7357, 388, 3678, 11345, 2992, 1848, 2997, 23034, 10516, 11264, 22862, 6546, 5243, 11142, 51703, 5792, 5742, 6505, 2920, 5037, 2739, 8611, 3688, 2280, 1375, 4121, 5576, 9486, 70, 127833, 5879, 9962, 80777	389	645	6387	1.19642	1	0.739004	85.9349
GOTERM_CC_FAT	GO:0005624~membrane fraction	35	6.95825	0.156187	10972, 10894, 6558, 800, 55784, 64397, 30011, 22937, 6338, 3480, 7357, 388, 3678, 11345, 23034, 11264, 22862, 6546, 5243, 51703, 5792, 5742, 6505, 5037, 8611, 3688, 2280, 1375, 4121, 5576, 9486, 127833, 5879, 9962, 80777	389	469	6387	1.2253	1	0.766222	90.3669
GOTERM_CC_FAT	GO:0005626~insoluble fraction	36	7.15706	0.174968	10972, 10894, 1410, 6558, 800, 55784, 64397, 30011, 22937, 6338, 3480, 7357, 388, 3678, 11345, 23034, 11264, 22862, 6546, 5243, 51703, 5792, 5742, 6505, 5037, 8611, 3688, 2280, 1375, 4121, 5576, 9486, 127833, 5879, 9962, 80777	389	490	6387	1.2063	1	0.77112	92.9356
Annotation Cluster 46	Enrichment Score: 0.7965359044679451
Category	Term	Count	%	PValue	Genes	List Total	Pop Hits	Pop Total	Fold Enrichment	Bonferroni	Benjamini	FDR
SP_PIR_KEYWORDS	glycogen biosynthesis	3	0.596421	0.0285776	2632, 2992, 2997	499	5	8789	10.5679	0.999999	0.451416	34.1092
GOTERM_BP_FAT	GO:0009250~glucan biosynthetic process	3	0.596421	0.0598297	2632, 2992, 2997	401	7	6781	7.24724	1	0.893942	66.0889
GOTERM_BP_FAT	GO:0005978~glycogen biosynthetic process	3	0.596421	0.0598297	2632, 2992, 2997	401	7	6781	7.24724	1	0.893942	66.0889
SP_PIR_KEYWORDS	hexosyltransferase	4	0.795229	0.0783118	2632, 2992, 3906, 2997	499	18	8789	3.91405	1	0.655811	69.0667
GOTERM_BP_FAT	GO:0034637~cellular carbohydrate biosynthetic process	6	1.19284	0.141507	2632, 5236, 2992, 5372, 3906, 2997	401	47	6781	2.15875	1	0.955373	93.1058
GOTERM_BP_FAT	GO:0005996~monosaccharide metabolic process	13	2.58449	0.147054	9435, 1410, 2632, 5164, 7124, 5372, 4122, 9215, 5236, 2992, 6483, 51422, 2997	401	145	6781	1.51609	1	0.956434	93.8463
GOTERM_BP_FAT	GO:0005977~glycogen metabolic process	4	0.795229	0.151058	2632, 2992, 51422, 2997	401	23	6781	2.94091	1	0.957039	94.3334
GOTERM_BP_FAT	GO:0044042~glucan metabolic process	4	0.795229	0.151058	2632, 2992, 51422, 2997	401	23	6781	2.94091	1	0.957039	94.3334
GOTERM_BP_FAT	GO:0006073~cellular glucan metabolic process	4	0.795229	0.151058	2632, 2992, 51422, 2997	401	23	6781	2.94091	1	0.957039	94.3334
GOTERM_BP_FAT	GO:0005976~polysaccharide metabolic process	7	1.39165	0.165611	10894, 2632, 3699, 2992, 1634, 51422, 2997	401	63	6781	1.87891	1	0.959971	95.8151
KEGG_PATHWAY	hsa00500:Starch and sucrose metabolism	4	0.795229	0.192078	2632, 5167, 5236, 2997	200	22	2873	2.61182	1	0.921547	92.7542
GOTERM_BP_FAT	GO:0016051~carbohydrate biosynthetic process	7	1.39165	0.210949	2632, 5236, 2992, 9486, 5372, 3906, 2997	401	68	6781	1.74076	1	0.970477	98.4283
GOTERM_BP_FAT	GO:0033692~cellular polysaccharide biosynthetic process	3	0.596421	0.242774	2632, 2992, 2997	401	16	6781	3.17067	1	0.976134	99.2362
GOTERM_BP_FAT	GO:0006112~energy reserve metabolic process	4	0.795229	0.242933	2632, 2992, 51422, 2997	401	29	6781	2.33244	1	0.975693	99.239
GOTERM_BP_FAT	GO:0044264~cellular polysaccharide metabolic process	4	0.795229	0.308269	2632, 2992, 51422, 2997	401	33	6781	2.04972	1	0.985737	99.8436
GOTERM_BP_FAT	GO:0019318~hexose metabolic process	10	1.98807	0.36779	1410, 2632, 5164, 4122, 5236, 7124, 2992, 5372, 51422, 2997	401	131	6781	1.29086	1	0.990836	99.9677
GOTERM_BP_FAT	GO:0006006~glucose metabolic process	8	1.59046	0.406216	1410, 2632, 5164, 5236, 7124, 2992, 51422, 2997	401	103	6781	1.31342	1	0.992907	99.9892
GOTERM_BP_FAT	GO:0000271~polysaccharide biosynthetic process	3	0.596421	0.438798	2632, 2992, 2997	401	25	6781	2.02923	1	0.993876	99.996
Annotation Cluster 47	Enrichment Score: 0.7927350498522985
Category	Term	Count	%	PValue	Genes	List Total	Pop Hits	Pop Total	Fold Enrichment	Bonferroni	Benjamini	FDR
GOTERM_BP_FAT	GO:0050877~neurological system process	30	5.96421	0.0396608	1958, 6558, 3356, 6338, 3983, 3678, 5264, 7045, 2202, 5728, 223, 2063, 5792, 6310, 6505, 1901, 9568, 6233, 27241, 5037, 3351, 5830, 241226, 4060, 2138, 9486, 4628, 7078, 4359, 55636	401	351	6781	1.44532	1	0.852417	50.8046
GOTERM_BP_FAT	GO:0050890~cognition	19	3.77734	0.0600762	5728, 1958, 2063, 6558, 6310, 27241, 3356, 6338, 3983, 241226, 4060, 3678, 2138, 9486, 5264, 7078, 7045, 2202, 55636	401	206	6781	1.55968	1	0.891301	66.2444
GOTERM_BP_FAT	GO:0007601~visual perception	7	1.39165	0.192302	3983, 4060, 5264, 7078, 7045, 2202, 27241	401	66	6781	1.79351	1	0.967759	97.6331
GOTERM_BP_FAT	GO:0050953~sensory perception of light stimulus	7	1.39165	0.192302	3983, 4060, 5264, 7078, 7045, 2202, 27241	401	66	6781	1.79351	1	0.967759	97.6331
GOTERM_BP_FAT	GO:0007600~sensory perception	13	2.58449	0.197109	2063, 6558, 27241, 3356, 6338, 3983, 4060, 2138, 5264, 7078, 2202, 7045, 55636	401	154	6781	1.42749	1	0.967838	97.8682
SP_PIR_KEYWORDS	vision	4	0.795229	0.365904	5264, 7078, 7045, 27241	499	38	8789	1.85402	1	0.916927	99.8576
SP_PIR_KEYWORDS	sensory transduction	5	0.994036	0.444371	6338, 5264, 7078, 7045, 27241	499	60	8789	1.46777	1	0.942924	99.9787
Annotation Cluster 48	Enrichment Score: 0.7697578349116329
Category	Term	Count	%	PValue	Genes	List Total	Pop Hits	Pop Total	Fold Enrichment	Bonferroni	Benjamini	FDR
GOTERM_BP_FAT	GO:0042326~negative regulation of phosphorylation	5	0.994036	0.116853	2280, 5167, 6310, 1028, 5037	401	32	6781	2.64222	1	0.953112	88.6755
GOTERM_BP_FAT	GO:0045936~negative regulation of phosphate metabolic process	5	0.994036	0.137801	2280, 5167, 6310, 1028, 5037	401	34	6781	2.4868	1	0.955033	92.565
GOTERM_BP_FAT	GO:0010563~negative regulation of phosphorus metabolic process	5	0.994036	0.137801	2280, 5167, 6310, 1028, 5037	401	34	6781	2.4868	1	0.955033	92.565
GOTERM_BP_FAT	GO:0001933~negative regulation of protein amino acid phosphorylation	3	0.596421	0.375687	2280, 5167, 5037	401	22	6781	2.30594	1	0.991076	99.9741
Annotation Cluster 49	Enrichment Score: 0.7637597289517845
Category	Term	Count	%	PValue	Genes	List Total	Pop Hits	Pop Total	Fold Enrichment	Bonferroni	Benjamini	FDR
UP_SEQ_FEATURE	domain:GST C-terminal	4	0.795229	0.0894116	78997, 1933, 2941, 7407	499	19	8782	3.70509	1	0.999291	79.2256
INTERPRO	IPR004045:Glutathione S-transferase, N-terminal	3	0.596421	0.19337	78997, 2941, 7407	469	14	8066	3.68535	1	0.999802	96.6349
INTERPRO	IPR010987:Glutathione S-transferase, C-terminal-like	3	0.596421	0.215052	78997, 2941, 7407	469	15	8066	3.43966	1	0.999863	97.8111
INTERPRO	IPR017933:Glutathione S-transferase/chloride channel, C-terminal	3	0.596421	0.236938	78997, 2941, 7407	469	16	8066	3.22468	1	0.999904	98.5992
Annotation Cluster 50	Enrichment Score: 0.7470579817991925
Category	Term	Count	%	PValue	Genes	List Total	Pop Hits	Pop Total	Fold Enrichment	Bonferroni	Benjamini	FDR
GOTERM_BP_FAT	GO:0051235~maintenance of location	7	1.39165	0.0563157	64714, 5167, 7094, 2316, 7124, 2317, 9168	401	47	6781	2.51854	1	0.89031	63.7971
GOTERM_BP_FAT	GO:0045185~maintenance of protein location	5	0.994036	0.160128	64714, 7094, 2316, 2317, 9168	401	36	6781	2.34864	1	0.958136	95.306
GOTERM_BP_FAT	GO:0032507~maintenance of protein location in cell	4	0.795229	0.291803	64714, 7094, 2316, 2317	401	32	6781	2.11378	1	0.983407	99.7637
GOTERM_BP_FAT	GO:0051651~maintenance of location in cell	4	0.795229	0.390464	64714, 7094, 2316, 2317	401	38	6781	1.78002	1	0.992375	99.983
Annotation Cluster 51	Enrichment Score: 0.7337150962260038
Category	Term	Count	%	PValue	Genes	List Total	Pop Hits	Pop Total	Fold Enrichment	Bonferroni	Benjamini	FDR
GOTERM_BP_FAT	GO:0006414~translational elongation	12	2.38569	0.0138628	9045, 6146, 6210, 1933, 6224, 6125, 6154, 7407, 1915, 6167, 6233, 6187	401	88	6781	2.30594	1	0.692293	21.706
GOTERM_CC_FAT	GO:0022626~cytosolic ribosome	9	1.78926	0.0691446	9045, 6146, 6210, 6224, 6125, 6154, 6167, 6233, 6187	389	72	6387	2.05238	1	0.597166	62.7405
SP_PIR_KEYWORDS	ribosome	8	1.59046	0.0890448	6146, 6210, 6224, 6125, 6154, 6167, 6233, 6187	499	68	8789	2.07214	1	0.677132	73.8643
SP_PIR_KEYWORDS	protein biosynthesis	14	2.7833	0.0933312	6146, 1933, 6125, 6154, 1915, 7407, 6167, 6233, 6187, 6210, 6224, 8669, 79048, 3646	499	153	8789	1.61167	1	0.677755	75.5791
GOTERM_BP_FAT	GO:0042273~ribosomal large subunit biogenesis	3	0.596421	0.114159	9045, 6125, 6154	401	10	6781	5.07307	1	0.951023	88.0543
GOTERM_CC_FAT	GO:0022625~cytosolic large ribosomal subunit	5	0.994036	0.115896	9045, 6146, 6125, 6154, 6167	389	31	6387	2.64823	1	0.726146	81.6818
KEGG_PATHWAY	hsa03010:Ribosome	9	1.78926	0.160462	9045, 6146, 6210, 6224, 6125, 6154, 6167, 6233, 6187	200	77	2873	1.67903	1	0.92639	88.3791
GOTERM_CC_FAT	GO:0044445~cytosolic part	11	2.18688	0.172377	9045, 10576, 6146, 6210, 908, 6224, 6125, 6154, 6167, 6233, 6187	389	117	6387	1.54367	1	0.77988	92.6238
GOTERM_CC_FAT	GO:0033279~ribosomal subunit	10	1.98807	0.186606	9045, 6146, 6210, 6224, 6125, 6154, 6167, 128308, 6233, 6187	389	105	6387	1.56372	1	0.781317	94.1915
SP_PIR_KEYWORDS	ribosomal protein	12	2.38569	0.192973	9045, 6146, 6210, 6224, 6125, 6154, 6167, 128308, 10240, 51073, 6233, 6187	499	144	8789	1.46777	1	0.815731	95.4261
GOTERM_CC_FAT	GO:0015934~large ribosomal subunit	6	1.19284	0.217747	9045, 6146, 6125, 6154, 6167, 128308	389	53	6387	1.85876	1	0.795151	96.608
GOTERM_MF_FAT	GO:0003735~structural constituent of ribosome	11	2.18688	0.258431	9045, 6146, 6210, 6224, 6125, 6154, 6167, 128308, 51073, 6233, 6187	393	129	6445	1.39841	1	0.99051	98.8999
GOTERM_CC_FAT	GO:0005840~ribosome	13	2.58449	0.300714	6146, 6125, 6154, 51073, 6167, 6233, 6187, 9045, 6210, 6224, 10240, 128308, 134218	389	165	6387	1.29362	1	0.855686	99.2763
GOTERM_BP_FAT	GO:0006412~translation	17	3.37972	0.373599	6146, 1933, 6125, 6154, 1915, 7407, 6167, 51073, 6233, 6187, 9045, 6210, 6224, 79048, 8669, 128308, 3646	401	245	6781	1.17336	1	0.991313	99.9725
GOTERM_CC_FAT	GO:0022627~cytosolic small ribosomal subunit	4	0.795229	0.408922	6210, 6224, 6233, 6187	389	38	6387	1.72832	1	0.918971	99.9286
SP_PIR_KEYWORDS	ribonucleoprotein	14	2.7833	0.452378	6146, 6125, 6154, 6167, 51073, 6233, 6187, 9045, 6210, 6224, 220988, 3181, 10240, 128308	499	216	8789	1.1416	1	0.945285	99.9827
GOTERM_CC_FAT	GO:0015935~small ribosomal subunit	4	0.795229	0.645829	6210, 6224, 6233, 6187	389	54	6387	1.21622	1	0.975486	99.9999
GOTERM_CC_FAT	GO:0030529~ribonucleoprotein complex	21	4.17495	0.783273	57461, 6146, 6125, 9987, 55599, 6154, 10799, 6167, 51073, 6233, 6187, 9045, 6210, 10625, 6224, 220988, 27327, 3181, 128308, 10240, 134218	389	380	6387	0.907367	1	0.992817	100
Annotation Cluster 52	Enrichment Score: 0.7272163286060117
Category	Term	Count	%	PValue	Genes	List Total	Pop Hits	Pop Total	Fold Enrichment	Bonferroni	Benjamini	FDR
GOTERM_MF_FAT	GO:0005520~insulin-like growth factor binding	4	0.795229	0.118245	3480, 3491, 3488, 71690	393	20	6445	3.2799	1	0.92532	85.015
UP_SEQ_FEATURE	domain:IGFBP N-terminal	3	0.596421	0.207706	3491, 3488, 71690	499	15	8782	3.51984	1	0.999953	97.9882
INTERPRO	IPR000867:Insulin-like growth factor-binding protein, IGFBP	3	0.596421	0.215052	3491, 3488, 71690	469	15	8066	3.43966	1	0.999863	97.8111
SMART	SM00121:IB	3	0.596421	0.23354	3491, 3488, 71690	265	15	4306	3.24981	1	0.995233	96.4436
Annotation Cluster 53	Enrichment Score: 0.7141202062377472
Category	Term	Count	%	PValue	Genes	List Total	Pop Hits	Pop Total	Fold Enrichment	Bonferroni	Benjamini	FDR
SP_PIR_KEYWORDS	chemotaxis	4	0.795229	0.125472	6387, 3491, 146223, 2920	499	22	8789	3.2024	1	0.729245	85.4714
GOTERM_BP_FAT	GO:0006935~chemotaxis	8	1.59046	0.152133	6387, 81669, 10371, 3491, 146223, 2920, 7852, 5879	401	75	6781	1.80376	1	0.956986	94.4579
GOTERM_BP_FAT	GO:0042330~taxis	8	1.59046	0.152133	6387, 81669, 10371, 3491, 146223, 2920, 7852, 5879	401	75	6781	1.80376	1	0.956986	94.4579
GOTERM_BP_FAT	GO:0007610~behavior	19	3.77734	0.15294	5728, 1958, 6310, 2920, 5037, 3356, 6387, 3351, 81669, 10371, 3491, 146223, 6414, 241226, 3678, 9486, 7852, 5879, 55636	401	235	6781	1.36721	1	0.955584	94.5496
GOTERM_BP_FAT	GO:0007626~locomotory behavior	11	2.18688	0.243884	6387, 81669, 10371, 3491, 6414, 146223, 6310, 2920, 7852, 5879, 55636	401	131	6781	1.41994	1	0.975591	99.2556
KEGG_PATHWAY	hsa04062:Chemokine signaling pathway	8	1.59046	0.479272	2791, 6387, 81669, 55970, 2920, 7852, 5829, 5879	200	94	2873	1.22255	1	0.979624	99.9674
Annotation Cluster 54	Enrichment Score: 0.6921450538486036
Category	Term	Count	%	PValue	Genes	List Total	Pop Hits	Pop Total	Fold Enrichment	Bonferroni	Benjamini	FDR
SP_PIR_KEYWORDS	carbon-oxygen lyase	4	0.795229	0.0494467	210, 5092, 549, 4881	499	15	8789	4.69686	1	0.568338	51.7918
SP_PIR_KEYWORDS	hydro-lyase	3	0.596421	0.145365	210, 5092, 549	499	12	8789	4.40331	1	0.75815	89.5661
SP_PIR_KEYWORDS	lyase	7	1.39165	0.391725	1652, 210, 10606, 5092, 549, 4881, 2739	499	89	8789	1.38531	1	0.925783	99.9217
GOTERM_MF_FAT	GO:0016836~hydro-lyase activity	3	0.596421	0.60512	210, 5092, 549	393	33	6445	1.49086	1	0.999158	99.9999
Annotation Cluster 55	Enrichment Score: 0.690929339159328
Category	Term	Count	%	PValue	Genes	List Total	Pop Hits	Pop Total	Fold Enrichment	Bonferroni	Benjamini	FDR
GOTERM_BP_FAT	GO:0002791~regulation of peptide secretion	5	0.994036	0.0796934	4843, 7124, 3625, 2746, 55636	401	28	6781	3.01968	1	0.927028	76.6772
GOTERM_BP_FAT	GO:0046883~regulation of hormone secretion	6	1.19284	0.0990137	4843, 7124, 6447, 3625, 2746, 55636	401	42	6781	2.41575	1	0.943078	83.9208
GOTERM_BP_FAT	GO:0050796~regulation of insulin secretion	4	0.795229	0.151058	4843, 7124, 3625, 2746	401	23	6781	2.94091	1	0.957039	94.3334
GOTERM_BP_FAT	GO:0051046~regulation of secretion	9	1.78926	0.331492	3356, 3351, 4843, 5742, 7124, 6447, 3625, 2746, 55636	401	111	6781	1.3711	1	0.988305	99.914
GOTERM_BP_FAT	GO:0051047~positive regulation of secretion	3	0.596421	0.888423	7124, 3625, 2746	401	62	6781	0.818237	1	0.999975	100
Annotation Cluster 56	Enrichment Score: 0.6902884878679928
Category	Term	Count	%	PValue	Genes	List Total	Pop Hits	Pop Total	Fold Enrichment	Bonferroni	Benjamini	FDR
GOTERM_BP_FAT	GO:0032386~regulation of intracellular transport	7	1.39165	0.0720708	1410, 11142, 22916, 801, 2316, 7124, 11163	401	50	6781	2.36743	1	0.911281	73.0491
GOTERM_BP_FAT	GO:0046824~positive regulation of nucleocytoplasmic transport	3	0.596421	0.13429	22916, 2316, 7124	401	11	6781	4.61188	1	0.954911	92.0161
GOTERM_BP_FAT	GO:0046822~regulation of nucleocytoplasmic transport	5	0.994036	0.195847	11142, 22916, 2316, 7124, 11163	401	39	6781	2.16798	1	0.968514	97.8087
GOTERM_BP_FAT	GO:0032388~positive regulation of intracellular transport	3	0.596421	0.242774	22916, 2316, 7124	401	16	6781	3.17067	1	0.976134	99.2362
GOTERM_BP_FAT	GO:0051050~positive regulation of transport	7	1.39165	0.768485	5028, 22916, 801, 2316, 7124, 3625, 2746	401	127	6781	0.93206	1	0.999679	100
Annotation Cluster 57	Enrichment Score: 0.6869032050194425
Category	Term	Count	%	PValue	Genes	List Total	Pop Hits	Pop Total	Fold Enrichment	Bonferroni	Benjamini	FDR
GOTERM_BP_FAT	GO:0035295~tube development	13	2.58449	0.0706617	2627, 2264, 7474, 5469, 6387, 3491, 7422, 10630, 2138, 7852, 4781, 5228, 5216	401	127	6781	1.73097	1	0.909834	72.3226
GOTERM_BP_FAT	GO:0060541~respiratory system development	7	1.39165	0.230198	10630, 7422, 2627, 4781, 2264, 7474, 55636	401	70	6781	1.69102	1	0.973697	98.9806
GOTERM_BP_FAT	GO:0030324~lung development	6	1.19284	0.32567	10630, 7422, 2627, 4781, 2264, 7474	401	64	6781	1.58533	1	0.987647	99.8999
GOTERM_BP_FAT	GO:0030323~respiratory tube development	6	1.19284	0.33754	10630, 7422, 2627, 4781, 2264, 7474	401	65	6781	1.56094	1	0.988735	99.9267
Annotation Cluster 58	Enrichment Score: 0.683210676892137
Category	Term	Count	%	PValue	Genes	List Total	Pop Hits	Pop Total	Fold Enrichment	Bonferroni	Benjamini	FDR
GOTERM_CC_FAT	GO:0005938~cell cortex	11	2.18688	0.0546438	11034, 50855, 4082, 23157, 4843, 800, 6711, 2316, 4628, 2317, 54751	389	93	6387	1.94203	1	0.593062	53.8962
GOTERM_CC_FAT	GO:0030863~cortical cytoskeleton	4	0.795229	0.290529	11034, 4843, 800, 6711	389	31	6387	2.11858	1	0.848206	99.1168
GOTERM_CC_FAT	GO:0030864~cortical actin cytoskeleton	3	0.596421	0.322501	11034, 800, 6711	389	19	6387	2.59248	1	0.867083	99.5321
GOTERM_CC_FAT	GO:0044448~cell cortex part	5	0.994036	0.361323	11034, 23157, 4843, 800, 6711	389	50	6387	1.6419	1	0.88919	99.7925
Annotation Cluster 59	Enrichment Score: 0.6739412225399638
Category	Term	Count	%	PValue	Genes	List Total	Pop Hits	Pop Total	Fold Enrichment	Bonferroni	Benjamini	FDR
INTERPRO	IPR001478:PDZ/DHR/GLGF	8	1.59046	0.181021	3985, 50855, 64798, 399687, 84708, 7082, 171024, 9260	469	80	8066	1.71983	1	0.999818	95.723
SMART	SM00228:PDZ	8	1.59046	0.217352	3985, 50855, 64798, 399687, 84708, 7082, 171024, 9260	265	80	4306	1.62491	1	0.995803	95.3775
UP_SEQ_FEATURE	domain:PDZ	6	1.19284	0.241704	3985, 50855, 64798, 399687, 171024, 9260	499	59	8782	1.78975	1	0.999983	99.0362
Annotation Cluster 60	Enrichment Score: 0.6722027890686606
Category	Term	Count	%	PValue	Genes	List Total	Pop Hits	Pop Total	Fold Enrichment	Bonferroni	Benjamini	FDR
PIR_SUPERFAMILY	PIRSF002337:Actin	3	0.596421	0.19164	59, 70, 140625	261	12	3857	3.69444	1	1	94.1998
INTERPRO	IPR004000:Actin/actin-like	3	0.596421	0.215052	59, 70, 140625	469	15	8066	3.43966	1	0.999863	97.8111
SMART	SM00268:ACTIN	3	0.596421	0.23354	59, 70, 140625	265	15	4306	3.24981	1	0.995233	96.4436
Annotation Cluster 61	Enrichment Score: 0.6636067320136277
Category	Term	Count	%	PValue	Genes	List Total	Pop Hits	Pop Total	Fold Enrichment	Bonferroni	Benjamini	FDR
GOTERM_BP_FAT	GO:0050921~positive regulation of chemotaxis	4	0.795229	0.123428	6387, 7422, 1901, 7057	401	21	6781	3.221	1	0.952792	90.0658
GOTERM_BP_FAT	GO:0050920~regulation of chemotaxis	4	0.795229	0.123428	6387, 7422, 1901, 7057	401	21	6781	3.221	1	0.952792	90.0658
GOTERM_BP_FAT	GO:0002687~positive regulation of leukocyte migration	3	0.596421	0.155133	6387, 7422, 7057	401	12	6781	4.22756	1	0.956626	94.7918
GOTERM_BP_FAT	GO:0050927~positive regulation of positive chemotaxis	3	0.596421	0.155133	6387, 7422, 1901	401	12	6781	4.22756	1	0.956626	94.7918
GOTERM_BP_FAT	GO:0050926~regulation of positive chemotaxis	3	0.596421	0.155133	6387, 7422, 1901	401	12	6781	4.22756	1	0.956626	94.7918
GOTERM_BP_FAT	GO:0030335~positive regulation of cell migration	7	1.39165	0.157087	3480, 6387, 10630, 7422, 1901, 22800, 7057	401	62	6781	1.90922	1	0.957411	94.9989
GOTERM_BP_FAT	GO:0048520~positive regulation of behavior	4	0.795229	0.165547	6387, 7422, 1901, 7057	401	24	6781	2.81837	1	0.960881	95.8094
GOTERM_BP_FAT	GO:0051272~positive regulation of cell motion	7	1.39165	0.183227	3480, 6387, 10630, 7422, 1901, 22800, 7057	401	65	6781	1.8211	1	0.96477	97.121
GOTERM_BP_FAT	GO:0040017~positive regulation of locomotion	7	1.39165	0.192302	3480, 6387, 10630, 7422, 1901, 22800, 7057	401	66	6781	1.79351	1	0.967759	97.6331
GOTERM_BP_FAT	GO:0002685~regulation of leukocyte migration	3	0.596421	0.242774	6387, 7422, 7057	401	16	6781	3.17067	1	0.976134	99.2362
GOTERM_BP_FAT	GO:0050795~regulation of behavior	4	0.795229	0.242933	6387, 7422, 1901, 7057	401	29	6781	2.33244	1	0.975693	99.239
GOTERM_BP_FAT	GO:0032103~positive regulation of response to external stimulus	4	0.795229	0.500597	6387, 7422, 1901, 7057	401	45	6781	1.50313	1	0.99631	99.9995
GOTERM_BP_FAT	GO:0032101~regulation of response to external stimulus	7	1.39165	0.572894	6387, 10630, 7422, 3273, 6696, 1901, 7057	401	103	6781	1.14924	1	0.99766	100
GOTERM_BP_FAT	GO:0048584~positive regulation of response to stimulus	9	1.78926	0.581139	6387, 7422, 715, 2138, 7124, 1901, 3075, 5819, 7057	401	139	6781	1.09491	1	0.997807	100
Annotation Cluster 62	Enrichment Score: 0.6616679362854058
Category	Term	Count	%	PValue	Genes	List Total	Pop Hits	Pop Total	Fold Enrichment	Bonferroni	Benjamini	FDR
INTERPRO	IPR013783:Immunoglobulin-like fold	18	3.57853	0.041663	26018, 23022, 2632, 91624, 54587, 942, 5792, 3339, 2316, 2317, 2264, 10512, 10371, 4638, 5797, 4359, 5819, 5789	469	186	8066	1.66435	1	0.99912	48.9151
INTERPRO	IPR013098:Immunoglobulin I-set	8	1.59046	0.0866088	26018, 23022, 91624, 4638, 5792, 3339, 2264, 5789	469	66	8066	2.08464	1	0.999005	76.0654
SP_PIR_KEYWORDS	Immunoglobulin domain	15	2.98211	0.0946579	26018, 23022, 91624, 54587, 942, 5792, 3339, 2264, 10512, 10371, 4638, 5797, 4359, 5819, 5789	499	168	8789	1.57261	1	0.674778	76.0882
UP_SEQ_FEATURE	domain:Ig-like C2-type 3	7	1.39165	0.102389	26018, 23022, 4638, 5792, 3339, 2264, 5789	499	57	8782	2.16131	1	0.999659	83.6717
INTERPRO	IPR007110:Immunoglobulin-like	15	2.98211	0.108954	26018, 23022, 91624, 54587, 942, 5792, 3339, 2264, 10512, 10371, 4638, 5797, 4359, 5819, 5789	469	168	8066	1.53556	1	0.999217	83.8099
UP_SEQ_FEATURE	domain:Ig-like C2-type 2	8	1.59046	0.174655	26018, 23022, 4638, 5792, 3339, 2264, 5819, 5789	499	81	8782	1.73819	1	0.999922	96.0065
UP_SEQ_FEATURE	domain:Ig-like C2-type 1	8	1.59046	0.174655	26018, 23022, 4638, 5792, 3339, 2264, 5819, 5789	499	81	8782	1.73819	1	0.999922	96.0065
INTERPRO	IPR013106:Immunoglobulin V-set	6	1.19284	0.267582	54587, 942, 3339, 2264, 4359, 5819	469	60	8066	1.71983	1	0.999914	99.2665
INTERPRO	IPR013151:Immunoglobulin	7	1.39165	0.308781	26018, 10371, 3339, 5797, 2264, 5819, 5789	469	79	8066	1.5239	1	0.999935	99.7059
INTERPRO	IPR003598:Immunoglobulin subtype 2	7	1.39165	0.382081	26018, 23022, 4638, 5792, 3339, 2264, 5789	469	86	8066	1.39986	1	0.999941	99.9499
SMART	SM00408:IGc2	7	1.39165	0.433615	26018, 23022, 4638, 5792, 3339, 2264, 5789	265	86	4306	1.3226	1	0.996698	99.92
INTERPRO	IPR003599:Immunoglobulin subtype	8	1.59046	0.466563	26018, 10371, 54587, 91624, 4638, 5797, 10512, 5819	469	111	8066	1.23952	1	0.999982	99.9951
UP_SEQ_FEATURE	domain:Ig-like C2-type 5	3	0.596421	0.495616	23022, 4638, 3339	499	29	8782	1.82061	1	1	99.999
SMART	SM00409:IG	8	1.59046	0.526346	26018, 10371, 54587, 91624, 4638, 5797, 10512, 5819	265	111	4306	1.1711	1	0.997541	99.9915
UP_SEQ_FEATURE	domain:Ig-like C2-type 4	3	0.596421	0.613704	23022, 4638, 3339	499	36	8782	1.4666	1	1	100
Annotation Cluster 63	Enrichment Score: 0.6549422482292819
Category	Term	Count	%	PValue	Genes	List Total	Pop Hits	Pop Total	Fold Enrichment	Bonferroni	Benjamini	FDR
GOTERM_BP_FAT	GO:0043010~camera-type eye development	6	1.19284	0.160408	1410, 7422, 4628, 5797, 55636, 5469	401	49	6781	2.07064	1	0.957366	95.3333
GOTERM_BP_FAT	GO:0007423~sensory organ development	9	1.78926	0.212239	1410, 241226, 7422, 2138, 4628, 5797, 780, 55636, 5469	401	97	6781	1.56899	1	0.969888	98.4727
GOTERM_BP_FAT	GO:0060041~retina development in camera-type eye	3	0.596421	0.242774	4628, 5797, 55636	401	16	6781	3.17067	1	0.976134	99.2362
GOTERM_BP_FAT	GO:0001654~eye development	6	1.19284	0.290388	1410, 7422, 4628, 5797, 55636, 5469	401	61	6781	1.6633	1	0.983355	99.7553
Annotation Cluster 64	Enrichment Score: 0.6466518533196148
Category	Term	Count	%	PValue	Genes	List Total	Pop Hits	Pop Total	Fold Enrichment	Bonferroni	Benjamini	FDR
UP_SEQ_FEATURE	region of interest:Calmodulin-binding	5	0.994036	0.114408	6546, 4638, 4843, 800, 818	499	33	8782	2.66655	1	0.999734	86.9769
SP_PIR_KEYWORDS	calmodulin-binding	8	1.59046	0.131329	4082, 6546, 4638, 4843, 800, 818, 6711, 4628	499	75	8789	1.87874	1	0.732929	86.8102
GOTERM_MF_FAT	GO:0005516~calmodulin binding	8	1.59046	0.286915	4082, 6546, 4638, 4843, 800, 818, 6711, 4628	393	88	6445	1.49086	1	0.992834	99.3907
KEGG_PATHWAY	hsa04020:Calcium signaling pathway	7	1.39165	0.600929	3356, 6546, 4638, 4843, 801, 818, 6263	200	90	2873	1.11728	1	0.988252	99.9988
Annotation Cluster 65	Enrichment Score: 0.6403793798038365
Category	Term	Count	%	PValue	Genes	List Total	Pop Hits	Pop Total	Fold Enrichment	Bonferroni	Benjamini	FDR
GOTERM_BP_FAT	GO:0051098~regulation of binding	10	1.98807	0.122902	2280, 800, 801, 3399, 2316, 7124, 3398, 7049, 5092, 5195	401	98	6781	1.72553	1	0.95355	89.9608
GOTERM_BP_FAT	GO:0043433~negative regulation of transcription factor activity	4	0.795229	0.180424	3399, 2316, 3398, 5195	401	25	6781	2.70564	1	0.965255	96.9428
GOTERM_BP_FAT	GO:0043392~negative regulation of DNA binding	4	0.795229	0.211165	3399, 2316, 3398, 5195	401	27	6781	2.50522	1	0.969941	98.4358
GOTERM_BP_FAT	GO:0051101~regulation of DNA binding	7	1.39165	0.301272	801, 3399, 2316, 7124, 3398, 7049, 5195	401	77	6781	1.53729	1	0.984936	99.8134
GOTERM_BP_FAT	GO:0051090~regulation of transcription factor activity	6	1.19284	0.313846	3399, 2316, 7124, 3398, 7049, 5195	401	63	6781	1.6105	1	0.985882	99.8643
GOTERM_BP_FAT	GO:0051100~negative regulation of binding	4	0.795229	0.324766	3399, 2316, 3398, 5195	401	34	6781	1.98944	1	0.987719	99.8975
Annotation Cluster 66	Enrichment Score: 0.6386799922988319
Category	Term	Count	%	PValue	Genes	List Total	Pop Hits	Pop Total	Fold Enrichment	Bonferroni	Benjamini	FDR
UP_SEQ_FEATURE	domain:EGF-like 4; calcium-binding	4	0.795229	0.0784597	10516, 2199, 5627, 2202	499	18	8782	3.91093	1	0.999377	74.6112
INTERPRO	IPR013091:EGF calcium-binding	6	1.19284	0.109391	10516, 55118, 715, 2199, 5627, 2202	469	44	8066	2.34522	1	0.998841	83.9349
UP_SEQ_FEATURE	domain:EGF-like 3; calcium-binding	4	0.795229	0.138797	10516, 2199, 5627, 2202	499	23	8782	3.06073	1	0.99983	91.8485
INTERPRO	IPR013032:EGF-like region, conserved site	13	2.58449	0.150482	10516, 55118, 5742, 3339, 3371, 2335, 5627, 2264, 3688, 715, 2199, 2202, 7057	469	148	8066	1.51066	1	0.999693	92.3775
INTERPRO	IPR018097:EGF-like calcium-binding, conserved site	6	1.19284	0.202374	10516, 55118, 715, 2199, 5627, 2202	469	54	8066	1.91092	1	0.999821	97.1813
UP_SEQ_FEATURE	domain:EGF-like 6; calcium-binding	3	0.596421	0.207706	10516, 2199, 2202	499	15	8782	3.51984	1	0.999953	97.9882
SP_PIR_KEYWORDS	egf-like domain	10	1.98807	0.232214	10516, 55118, 715, 2199, 5742, 3371, 3339, 5627, 2202, 7057	499	119	8789	1.4801	1	0.838624	97.7674
UP_SEQ_FEATURE	domain:EGF-like 2; calcium-binding	4	0.795229	0.318953	10516, 5627, 2202, 7057	499	35	8782	2.01134	1	0.999995	99.8411
INTERPRO	IPR000742:EGF-like, type 3	8	1.59046	0.351061	10516, 2199, 5742, 3371, 3339, 5627, 2202, 7057	469	99	8066	1.38976	1	0.999928	99.8914
UP_SEQ_FEATURE	domain:EGF-like 5; calcium-binding	3	0.596421	0.357118	10516, 2199, 2202	499	22	8782	2.39989	1	0.999997	99.9396
INTERPRO	IPR000152:EGF-type aspartate/asparagine hydroxylation conserved site	5	0.994036	0.383467	10516, 715, 2199, 5627, 2202	469	54	8066	1.59243	1	0.999932	99.9516
INTERPRO	IPR001881:EGF-like calcium-binding	5	0.994036	0.410181	10516, 715, 2199, 5627, 2202	469	56	8066	1.53556	1	0.999958	99.9759
SMART	SM00179:EGF_CA	5	0.994036	0.452431	10516, 715, 2199, 5627, 2202	265	56	4306	1.45081	1	0.994822	99.9476
Annotation Cluster 67	Enrichment Score: 0.6167295354327264
Category	Term	Count	%	PValue	Genes	List Total	Pop Hits	Pop Total	Fold Enrichment	Bonferroni	Benjamini	FDR
GOTERM_BP_FAT	GO:0021795~cerebral cortex cell migration	3	0.596421	0.114159	5830, 26468, 5879	401	10	6781	5.07307	1	0.951023	88.0543
GOTERM_BP_FAT	GO:0021885~forebrain cell migration	3	0.596421	0.155133	5830, 26468, 5879	401	12	6781	4.22756	1	0.956626	94.7918
GOTERM_BP_FAT	GO:0022029~telencephalon cell migration	3	0.596421	0.155133	5830, 26468, 5879	401	12	6781	4.22756	1	0.956626	94.7918
GOTERM_BP_FAT	GO:0021537~telencephalon development	4	0.795229	0.324766	5830, 26468, 4628, 5879	401	34	6781	1.98944	1	0.987719	99.8975
GOTERM_BP_FAT	GO:0021987~cerebral cortex development	3	0.596421	0.33203	5830, 26468, 5879	401	20	6781	2.53653	1	0.988166	99.9152
GOTERM_BP_FAT	GO:0030900~forebrain development	7	1.39165	0.35429	5830, 26468, 2138, 4628, 5307, 4781, 5879	401	82	6781	1.44356	1	0.990312	99.9532
GOTERM_BP_FAT	GO:0021543~pallium development	3	0.596421	0.459061	5830, 26468, 5879	401	26	6781	1.95118	1	0.994518	99.9979
Annotation Cluster 68	Enrichment Score: 0.5942460243274342
Category	Term	Count	%	PValue	Genes	List Total	Pop Hits	Pop Total	Fold Enrichment	Bonferroni	Benjamini	FDR
SP_PIR_KEYWORDS	chemotaxis	4	0.795229	0.125472	6387, 3491, 146223, 2920	499	22	8789	3.2024	1	0.729245	85.4714
GOTERM_MF_FAT	GO:0005125~cytokine activity	7	1.39165	0.272532	6387, 146223, 7422, 6696, 7124, 2920, 3625	393	72	6445	1.59439	1	0.992163	99.1765
SP_PIR_KEYWORDS	cytokine	5	0.994036	0.482276	6387, 146223, 6696, 7124, 2920	499	63	8789	1.39788	1	0.948921	99.9923
Annotation Cluster 69	Enrichment Score: 0.5821013606701334
Category	Term	Count	%	PValue	Genes	List Total	Pop Hits	Pop Total	Fold Enrichment	Bonferroni	Benjamini	FDR
SP_PIR_KEYWORDS	methylated carboxyl end	3	0.596421	0.0714824	2791, 22800, 5879	499	8	8789	6.60496	1	0.651165	65.6001
SP_PIR_KEYWORDS	GTP binding	5	0.994036	0.262529	2791, 377, 22800, 1915, 5879	499	46	8789	1.91448	1	0.856352	98.7495
SP_PIR_KEYWORDS	prenylated cysteine	3	0.596421	0.271666	2791, 22800, 5879	499	18	8789	2.93554	1	0.86045	98.9548
SP_PIR_KEYWORDS	prenylation	7	1.39165	0.432769	2791, 5824, 22931, 388, 55970, 22800, 5879	499	93	8789	1.32573	1	0.940271	99.9714
GOTERM_MF_FAT	GO:0003924~GTPase activity	9	1.78926	0.556963	2791, 22931, 388, 26052, 377, 84790, 22800, 1915, 5879	393	132	6445	1.11815	1	0.998879	99.9995
Annotation Cluster 70	Enrichment Score: 0.5787160695236845
Category	Term	Count	%	PValue	Genes	List Total	Pop Hits	Pop Total	Fold Enrichment	Bonferroni	Benjamini	FDR
UP_SEQ_FEATURE	domain:BTB	7	1.39165	0.169897	201501, 10625, 253461, 64396, 7126, 57659, 23276	499	66	8782	1.86658	1	0.999922	95.6022
INTERPRO	IPR013069:BTB/POZ	6	1.19284	0.245288	201501, 10625, 253461, 64396, 57659, 23276	469	58	8066	1.77913	1	0.999877	98.8225
INTERPRO	IPR011333:BTB/POZ fold	7	1.39165	0.298482	201501, 10625, 253461, 64396, 7126, 57659, 23276	469	78	8066	1.54344	1	0.999943	99.6285
INTERPRO	IPR000210:BTB/POZ-like	7	1.39165	0.298482	201501, 10625, 253461, 64396, 7126, 57659, 23276	469	78	8066	1.54344	1	0.999943	99.6285
SMART	SM00225:BTB	7	1.39165	0.344129	201501, 10625, 253461, 64396, 7126, 57659, 23276	265	78	4306	1.45825	1	0.998529	99.4963
Annotation Cluster 71	Enrichment Score: 0.5750424129157824
Category	Term	Count	%	PValue	Genes	List Total	Pop Hits	Pop Total	Fold Enrichment	Bonferroni	Benjamini	FDR
SP_PIR_KEYWORDS	Fatty acid biosynthesis	5	0.994036	0.0788113	60481, 4706, 5742, 5740, 51422	499	29	8789	3.03676	1	0.648704	69.307
GOTERM_BP_FAT	GO:0006631~fatty acid metabolic process	12	2.38569	0.118493	51084, 10449, 5830, 10630, 1375, 51703, 60481, 4706, 5742, 5740, 51422, 2170	401	125	6781	1.62338	1	0.949285	89.0385
GOTERM_BP_FAT	GO:0046394~carboxylic acid biosynthetic process	9	1.78926	0.236385	8803, 29968, 4522, 60481, 4706, 5742, 5740, 51422, 2746	401	100	6781	1.52192	1	0.974909	99.115
GOTERM_BP_FAT	GO:0016053~organic acid biosynthetic process	9	1.78926	0.236385	8803, 29968, 4522, 60481, 4706, 5742, 5740, 51422, 2746	401	100	6781	1.52192	1	0.974909	99.115
GOTERM_BP_FAT	GO:0006633~fatty acid biosynthetic process	5	0.994036	0.340923	60481, 4706, 5742, 5740, 51422	401	50	6781	1.69102	1	0.989122	99.933
SP_PIR_KEYWORDS	lipid synthesis	6	1.19284	0.341405	7357, 60481, 4706, 5742, 5740, 51422	499	68	8789	1.55411	1	0.905462	99.7544
GOTERM_BP_FAT	GO:0008652~cellular amino acid biosynthetic process	3	0.596421	0.587971	29968, 4522, 2746	401	33	6781	1.53729	1	0.997821	100
GOTERM_BP_FAT	GO:0008610~lipid biosynthetic process	12	2.38569	0.702842	10449, 7357, 1375, 9215, 60481, 4706, 5742, 8869, 6342, 5740, 51422, 2170	401	210	6781	0.966299	1	0.999311	100
Annotation Cluster 72	Enrichment Score: 0.5723931392604282
Category	Term	Count	%	PValue	Genes	List Total	Pop Hits	Pop Total	Fold Enrichment	Bonferroni	Benjamini	FDR
GOTERM_BP_FAT	GO:0051952~regulation of amine transport	4	0.795229	0.0860464	3356, 3351, 5742, 7124	401	18	6781	3.75783	1	0.934581	79.344
GOTERM_BP_FAT	GO:0044057~regulation of system process	16	3.18091	0.138425	1958, 6546, 4843, 5742, 7124, 3625, 10398, 6233, 5037, 3356, 3351, 10371, 6385, 7533, 4881, 10659	401	187	6781	1.44686	1	0.954482	92.6588
GOTERM_BP_FAT	GO:0050804~regulation of synaptic transmission	7	1.39165	0.311774	3356, 3351, 1958, 7124, 7533, 6233, 5037	401	78	6781	1.51758	1	0.985977	99.8569
GOTERM_BP_FAT	GO:0051969~regulation of transmission of nerve impulse	7	1.39165	0.365002	3356, 3351, 1958, 7124, 7533, 6233, 5037	401	83	6781	1.42616	1	0.990796	99.9651
GOTERM_BP_FAT	GO:0031644~regulation of neurological system process	7	1.39165	0.40793	3356, 3351, 1958, 7124, 7533, 6233, 5037	401	87	6781	1.36059	1	0.99282	99.9898
GOTERM_BP_FAT	GO:0048167~regulation of synaptic plasticity	3	0.596421	0.665235	1958, 7533, 6233	401	38	6781	1.33502	1	0.999009	100
Annotation Cluster 73	Enrichment Score: 0.5704353455607425
Category	Term	Count	%	PValue	Genes	List Total	Pop Hits	Pop Total	Fold Enrichment	Bonferroni	Benjamini	FDR
GOTERM_BP_FAT	GO:0008219~cell death	31	6.16302	0.202554	64714, 9647, 1434, 2934, 7124, 114908, 2627, 30011, 2697, 3356, 388, 51776, 2245, 7852, 158471, 57142, 5728, 23089, 55851, 6310, 7317, 55819, 6233, 23345, 3856, 10371, 23263, 8454, 70, 5879, 7057	401	433	6781	1.21066	1	0.967611	98.1079
GOTERM_BP_FAT	GO:0016265~death	31	6.16302	0.212546	64714, 9647, 1434, 2934, 7124, 114908, 2627, 30011, 2697, 3356, 388, 51776, 2245, 7852, 158471, 57142, 5728, 23089, 55851, 6310, 7317, 55819, 6233, 23345, 3856, 10371, 23263, 8454, 70, 5879, 7057	401	437	6781	1.19958	1	0.969404	98.4831
GOTERM_BP_FAT	GO:0006915~apoptosis	25	4.97018	0.3327	64714, 9647, 1434, 2934, 7124, 2627, 30011, 2697, 388, 2245, 158471, 7852, 57142, 5728, 23089, 55851, 55819, 6233, 3856, 10371, 23263, 8454, 70, 5879, 7057	401	368	6781	1.14879	1	0.988052	99.9167
GOTERM_BP_FAT	GO:0012501~programmed cell death	25	4.97018	0.364933	64714, 9647, 1434, 2934, 7124, 2627, 30011, 2697, 388, 2245, 158471, 7852, 57142, 5728, 23089, 55851, 55819, 6233, 3856, 10371, 23263, 8454, 70, 5879, 7057	401	374	6781	1.13036	1	0.990973	99.965
Annotation Cluster 74	Enrichment Score: 0.5690302529620617
Category	Term	Count	%	PValue	Genes	List Total	Pop Hits	Pop Total	Fold Enrichment	Bonferroni	Benjamini	FDR
INTERPRO	IPR003659:Plexin/semaphorin/integrin	4	0.795229	0.189226	10371, 3688, 10512, 54712	469	26	8066	2.64589	1	0.999828	96.3515
SMART	SM00423:PSI	4	0.795229	0.211258	10371, 3688, 10512, 54712	265	26	4306	2.49985	1	0.997427	94.9052
UP_SEQ_FEATURE	domain:Sema	3	0.596421	0.31484	10371, 10512, 54712	499	20	8782	2.63988	1	0.999995	99.8242
INTERPRO	IPR001627:Semaphorin/CD100 antigen	3	0.596421	0.324748	10371, 10512, 54712	469	20	8066	2.57974	1	0.999954	99.7966
SMART	SM00630:Sema	3	0.596421	0.349476	10371, 10512, 54712	265	20	4306	2.43736	1	0.997916	99.5455
Annotation Cluster 75	Enrichment Score: 0.5658499862716161
Category	Term	Count	%	PValue	Genes	List Total	Pop Hits	Pop Total	Fold Enrichment	Bonferroni	Benjamini	FDR
GOTERM_BP_FAT	GO:0006688~glycosphingolipid biosynthetic process	3	0.596421	0.0598297	7357, 9215, 8869	401	7	6781	7.24724	1	0.893942	66.0889
GOTERM_BP_FAT	GO:0009247~glycolipid biosynthetic process	3	0.596421	0.0767297	7357, 9215, 8869	401	8	6781	6.34133	1	0.921946	75.325
GOTERM_BP_FAT	GO:0006687~glycosphingolipid metabolic process	3	0.596421	0.287553	7357, 9215, 8869	401	18	6781	2.81837	1	0.98325	99.7376
GOTERM_BP_FAT	GO:0030148~sphingolipid biosynthetic process	3	0.596421	0.287553	7357, 9215, 8869	401	18	6781	2.81837	1	0.98325	99.7376
SP_PIR_KEYWORDS	glycosyltransferase	9	1.78926	0.301374	2632, 7357, 9215, 6483, 8869, 2992, 11320, 3906, 2997	499	112	8789	1.41535	1	0.883227	99.4259
GOTERM_BP_FAT	GO:0046467~membrane lipid biosynthetic process	3	0.596421	0.309865	7357, 9215, 8869	401	19	6781	2.67004	1	0.985821	99.8498
GOTERM_BP_FAT	GO:0006664~glycolipid metabolic process	3	0.596421	0.353988	7357, 9215, 8869	401	21	6781	2.41575	1	0.990465	99.9528
GOTERM_BP_FAT	GO:0006665~sphingolipid metabolic process	3	0.596421	0.784499	7357, 9215, 8869	401	48	6781	1.05689	1	0.999743	100
GOTERM_BP_FAT	GO:0006643~membrane lipid metabolic process	3	0.596421	0.820678	7357, 9215, 8869	401	52	6781	0.97559	1	0.999868	100
Annotation Cluster 76	Enrichment Score: 0.5446387182737404
Category	Term	Count	%	PValue	Genes	List Total	Pop Hits	Pop Total	Fold Enrichment	Bonferroni	Benjamini	FDR
GOTERM_MF_FAT	GO:0043168~anion binding	5	0.994036	0.14925	115557, 1187, 5792, 159, 4881	393	34	6445	2.41169	1	0.949298	91.267
SP_PIR_KEYWORDS	chloride	3	0.596421	0.377529	115557, 1187, 4881	499	23	8789	2.29738	1	0.920612	99.8909
GOTERM_MF_FAT	GO:0031404~chloride ion binding	3	0.596421	0.412305	115557, 1187, 4881	393	23	6445	2.13906	1	0.9973	99.967
Annotation Cluster 77	Enrichment Score: 0.5444883892799727
Category	Term	Count	%	PValue	Genes	List Total	Pop Hits	Pop Total	Fold Enrichment	Bonferroni	Benjamini	FDR
GOTERM_BP_FAT	GO:0006692~prostanoid metabolic process	3	0.596421	0.155133	10630, 5742, 5740	401	12	6781	4.22756	1	0.956626	94.7918
GOTERM_BP_FAT	GO:0006693~prostaglandin metabolic process	3	0.596421	0.155133	10630, 5742, 5740	401	12	6781	4.22756	1	0.956626	94.7918
GOTERM_BP_FAT	GO:0006690~icosanoid metabolic process	3	0.596421	0.498273	10630, 5742, 5740	401	28	6781	1.81181	1	0.996242	99.9994
GOTERM_BP_FAT	GO:0033559~unsaturated fatty acid metabolic process	3	0.596421	0.553569	10630, 5742, 5740	401	31	6781	1.63647	1	0.997414	99.9999
Annotation Cluster 78	Enrichment Score: 0.5395338714123302
Category	Term	Count	%	PValue	Genes	List Total	Pop Hits	Pop Total	Fold Enrichment	Bonferroni	Benjamini	FDR
UP_SEQ_FEATURE	domain:VWFC	3	0.596421	0.165862	1281, 3491, 7057	499	13	8782	4.06135	1	0.999926	95.2293
INTERPRO	IPR001007:von Willebrand factor, type C	3	0.596421	0.367827	1281, 3491, 7057	469	22	8066	2.34522	1	0.999937	99.9281
SMART	SM00214:VWC	3	0.596421	0.394466	1281, 3491, 7057	265	22	4306	2.21578	1	0.997345	99.815
Annotation Cluster 79	Enrichment Score: 0.5328032880297845
Category	Term	Count	%	PValue	Genes	List Total	Pop Hits	Pop Total	Fold Enrichment	Bonferroni	Benjamini	FDR
GOTERM_BP_FAT	GO:0009063~cellular amino acid catabolic process	6	1.19284	0.141507	4522, 4843, 125061, 549, 2746, 2184	401	47	6781	2.15875	1	0.955373	93.1058
GOTERM_BP_FAT	GO:0009310~amine catabolic process	6	1.19284	0.200984	4522, 4843, 125061, 549, 2746, 2184	401	53	6781	1.91437	1	0.967355	98.0415
GOTERM_BP_FAT	GO:0016054~organic acid catabolic process	8	1.59046	0.208228	5830, 1375, 4522, 4843, 125061, 549, 2746, 2184	401	82	6781	1.64978	1	0.969601	98.3305
GOTERM_BP_FAT	GO:0046395~carboxylic acid catabolic process	8	1.59046	0.208228	5830, 1375, 4522, 4843, 125061, 549, 2746, 2184	401	82	6781	1.64978	1	0.969601	98.3305
GOTERM_BP_FAT	GO:0009065~glutamine family amino acid catabolic process	3	0.596421	0.287553	4843, 2746, 2184	401	18	6781	2.81837	1	0.98325	99.7376
GOTERM_BP_FAT	GO:0009064~glutamine family amino acid metabolic process	3	0.596421	0.650773	4843, 2746, 2184	401	37	6781	1.3711	1	0.998795	100
SP_PIR_KEYWORDS	nadp	5	0.994036	0.807628	1593, 23530, 4522, 4843, 2746	499	97	8789	0.907898	1	0.993434	100
Annotation Cluster 80	Enrichment Score: 0.5128993029484936
Category	Term	Count	%	PValue	Genes	List Total	Pop Hits	Pop Total	Fold Enrichment	Bonferroni	Benjamini	FDR
GOTERM_BP_FAT	GO:0006457~protein folding	11	2.18688	0.145638	64714, 10576, 1410, 2280, 81562, 10049, 908, 10961, 6902, 11080, 134218	401	116	6781	1.60356	1	0.957291	93.6648
GOTERM_MF_FAT	GO:0051082~unfolded protein binding	7	1.39165	0.337414	10576, 1410, 908, 6902, 6447, 11080, 22937	393	78	6445	1.47175	1	0.994215	99.7988
SP_PIR_KEYWORDS	Chaperone	7	1.39165	0.588658	10576, 10049, 908, 6902, 6447, 11080, 134218	499	109	8789	1.13112	1	0.964729	99.9997
Annotation Cluster 81	Enrichment Score: 0.49217783880131893
Category	Term	Count	%	PValue	Genes	List Total	Pop Hits	Pop Total	Fold Enrichment	Bonferroni	Benjamini	FDR
INTERPRO	IPR002017:Spectrin repeat	3	0.596421	0.258932	23263, 6711, 23345	469	17	8066	3.03499	1	0.999908	99.1171
INTERPRO	IPR018159:Spectrin/alpha-actinin	3	0.596421	0.346404	23263, 6711, 23345	469	21	8066	2.4569	1	0.999931	99.8784
SMART	SM00150:SPEC	3	0.596421	0.372132	23263, 6711, 23345	265	21	4306	2.32129	1	0.998044	99.7086
Annotation Cluster 82	Enrichment Score: 0.4822279903809019
Category	Term	Count	%	PValue	Genes	List Total	Pop Hits	Pop Total	Fold Enrichment	Bonferroni	Benjamini	FDR
UP_SEQ_FEATURE	metal ion-binding site:Manganese 2	3	0.596421	0.271974	9647, 55748, 79814	499	18	8782	2.9332	1	0.99999	99.5134
UP_SEQ_FEATURE	metal ion-binding site:Manganese 1	3	0.596421	0.271974	9647, 55748, 79814	499	18	8782	2.9332	1	0.99999	99.5134
SP_PIR_KEYWORDS	manganese	7	1.39165	0.48335	3480, 9647, 55748, 11163, 158471, 79814, 25996	499	98	8789	1.25809	1	0.948019	99.9925
Annotation Cluster 83	Enrichment Score: 0.47805392356205023
Category	Term	Count	%	PValue	Genes	List Total	Pop Hits	Pop Total	Fold Enrichment	Bonferroni	Benjamini	FDR
GOTERM_BP_FAT	GO:0042060~wound healing	11	2.18688	0.128919	10516, 5028, 6338, 1281, 2934, 3678, 4628, 5627, 2335, 9060, 7078	401	113	6781	1.64613	1	0.953954	91.1019
GOTERM_BP_FAT	GO:0007596~blood coagulation	5	0.994036	0.381924	10516, 5028, 1281, 5627, 9060	401	53	6781	1.5953	1	0.991596	99.9783
GOTERM_BP_FAT	GO:0050817~coagulation	5	0.994036	0.381924	10516, 5028, 1281, 5627, 9060	401	53	6781	1.5953	1	0.991596	99.9783
GOTERM_BP_FAT	GO:0007599~hemostasis	5	0.994036	0.46267	10516, 5028, 1281, 5627, 9060	401	59	6781	1.43307	1	0.994722	99.9981
GOTERM_BP_FAT	GO:0050878~regulation of body fluid levels	6	1.19284	0.467937	10516, 5028, 1281, 5627, 9060, 4881	401	76	6781	1.33502	1	0.99505	99.9984
Annotation Cluster 84	Enrichment Score: 0.4765688863281043
Category	Term	Count	%	PValue	Genes	List Total	Pop Hits	Pop Total	Fold Enrichment	Bonferroni	Benjamini	FDR
KEGG_PATHWAY	hsa00071:Fatty acid metabolism	5	0.994036	0.124312	10449, 223, 1375, 51703, 217	200	28	2873	2.56518	1	0.92865	80.4767
SP_PIR_KEYWORDS	lipid metabolism	6	1.19284	0.455218	10449, 7357, 5728, 1375, 51703, 22937	499	78	8789	1.35486	1	0.945116	99.984
SP_PIR_KEYWORDS	fatty acid metabolism	3	0.596421	0.656995	10449, 1375, 51703	499	39	8789	1.35486	1	0.976985	100
Annotation Cluster 85	Enrichment Score: 0.4690540304340662
Category	Term	Count	%	PValue	Genes	List Total	Pop Hits	Pop Total	Fold Enrichment	Bonferroni	Benjamini	FDR
GOTERM_BP_FAT	GO:0006979~response to oxidative stress	10	1.98807	0.185918	9588, 1843, 1410, 6414, 6546, 2882, 5742, 5829, 9962, 5037	401	108	6781	1.56576	1	0.965039	97.2828
GOTERM_BP_FAT	GO:0000302~response to reactive oxygen species	5	0.994036	0.395547	9588, 1843, 1410, 6546, 5829	401	54	6781	1.56576	1	0.992535	99.9853
GOTERM_BP_FAT	GO:0042542~response to hydrogen peroxide	4	0.795229	0.422771	9588, 1843, 1410, 6546	401	40	6781	1.69102	1	0.993107	99.9934
GOTERM_BP_FAT	GO:0010035~response to inorganic substance	10	1.98807	0.42772	9588, 1843, 1410, 5728, 6546, 2934, 801, 5829, 7057, 5037	401	138	6781	1.22538	1	0.9935	99.9944
Annotation Cluster 86	Enrichment Score: 0.4569294191434173
Category	Term	Count	%	PValue	Genes	List Total	Pop Hits	Pop Total	Fold Enrichment	Bonferroni	Benjamini	FDR
GOTERM_BP_FAT	GO:0003013~circulatory system process	10	1.98807	0.268235	6387, 2006, 59, 7422, 4843, 5742, 70, 55636, 1827, 4881	401	119	6781	1.42103	1	0.981111	99.5806
GOTERM_BP_FAT	GO:0008015~blood circulation	10	1.98807	0.268235	6387, 2006, 59, 7422, 4843, 5742, 70, 55636, 1827, 4881	401	119	6781	1.42103	1	0.981111	99.5806
GOTERM_BP_FAT	GO:0003018~vascular process in circulatory system	4	0.795229	0.422771	59, 7422, 70, 4881	401	40	6781	1.69102	1	0.993107	99.9934
GOTERM_BP_FAT	GO:0008217~regulation of blood pressure	5	0.994036	0.488816	59, 4843, 5742, 70, 4881	401	61	6781	1.38608	1	0.995789	99.9992
Annotation Cluster 87	Enrichment Score: 0.45496196014389617
Category	Term	Count	%	PValue	Genes	List Total	Pop Hits	Pop Total	Fold Enrichment	Bonferroni	Benjamini	FDR
GOTERM_BP_FAT	GO:0007411~axon guidance	7	1.39165	0.103369	6387, 10371, 4628, 7852, 5797, 5879, 6233	401	55	6781	2.15221	1	0.946662	85.23
GOTERM_BP_FAT	GO:0030182~neuron differentiation	17	3.37972	0.199751	5728, 2063, 26468, 1901, 1028, 6233, 2697, 6387, 5830, 3480, 10371, 7422, 3399, 4628, 7852, 5797, 5879	401	215	6781	1.33709	1	0.968031	97.9879
GOTERM_BP_FAT	GO:0048666~neuron development	14	2.7833	0.226376	5728, 2063, 26468, 1028, 6233, 2697, 6387, 3480, 10371, 7422, 4628, 7852, 5797, 5879	401	174	6781	1.36059	1	0.972994	98.8881
GOTERM_BP_FAT	GO:0000904~cell morphogenesis involved in differentiation	11	2.18688	0.258529	1601, 3480, 6387, 10371, 4628, 7049, 7852, 2335, 5797, 5879, 6233	401	133	6781	1.39859	1	0.980326	99.4717
GOTERM_BP_FAT	GO:0048812~neuron projection morphogenesis	9	1.78926	0.395056	2697, 3480, 6387, 10371, 4628, 7852, 5797, 5879, 6233	401	118	6781	1.28976	1	0.992627	99.9851
GOTERM_BP_FAT	GO:0007409~axonogenesis	8	1.59046	0.396376	3480, 6387, 10371, 4628, 7852, 5797, 5879, 6233	401	102	6781	1.32629	1	0.992485	99.9856
GOTERM_BP_FAT	GO:0031175~neuron projection development	10	1.98807	0.436281	2697, 3480, 6387, 10371, 5728, 4628, 7852, 5797, 5879, 6233	401	139	6781	1.21656	1	0.993867	99.9957
GOTERM_BP_FAT	GO:0030030~cell projection organization	14	2.7833	0.449083	5728, 26052, 7414, 6233, 2697, 6387, 3480, 10371, 241226, 2245, 4628, 7852, 5797, 5879	401	207	6781	1.14369	1	0.994272	99.9971
GOTERM_BP_FAT	GO:0032989~cellular component morphogenesis	15	2.98211	0.451378	1601, 2335, 6233, 2697, 6387, 3480, 3688, 10371, 10630, 4628, 70, 7049, 7852, 5797, 5879	401	224	6781	1.13238	1	0.994263	99.9973
GOTERM_BP_FAT	GO:0048667~cell morphogenesis involved in neuron differentiation	8	1.59046	0.455207	3480, 6387, 10371, 4628, 7852, 5797, 5879, 6233	401	108	6781	1.25261	1	0.994391	99.9976
GOTERM_BP_FAT	GO:0000902~cell morphogenesis	13	2.58449	0.475816	1601, 2335, 6233, 2697, 6387, 3480, 10371, 10630, 7049, 7852, 4628, 5797, 5879	401	194	6781	1.13316	1	0.995199	99.9988
GOTERM_BP_FAT	GO:0048858~cell projection morphogenesis	9	1.78926	0.547361	2697, 3480, 6387, 10371, 4628, 7852, 5797, 5879, 6233	401	135	6781	1.12735	1	0.99724	99.9999
GOTERM_BP_FAT	GO:0032990~cell part morphogenesis	9	1.78926	0.613703	2697, 3480, 6387, 10371, 4628, 7852, 5797, 5879, 6233	401	143	6781	1.06428	1	0.998256	100
Annotation Cluster 88	Enrichment Score: 0.4340344749396078
Category	Term	Count	%	PValue	Genes	List Total	Pop Hits	Pop Total	Fold Enrichment	Bonferroni	Benjamini	FDR
GOTERM_BP_FAT	GO:0005976~polysaccharide metabolic process	7	1.39165	0.165611	10894, 2632, 3699, 2992, 1634, 51422, 2997	401	63	6781	1.87891	1	0.959971	95.8151
GOTERM_BP_FAT	GO:0030203~glycosaminoglycan metabolic process	3	0.596421	0.498273	10894, 3699, 1634	401	28	6781	1.81181	1	0.996242	99.9994
GOTERM_BP_FAT	GO:0006022~aminoglycan metabolic process	3	0.596421	0.604422	10894, 3699, 1634	401	34	6781	1.49208	1	0.998197	100
Annotation Cluster 89	Enrichment Score: 0.4290255138281234
Category	Term	Count	%	PValue	Genes	List Total	Pop Hits	Pop Total	Fold Enrichment	Bonferroni	Benjamini	FDR
GOTERM_BP_FAT	GO:0007423~sensory organ development	9	1.78926	0.212239	1410, 241226, 7422, 2138, 4628, 5797, 780, 55636, 5469	401	97	6781	1.56899	1	0.969888	98.4727
GOTERM_BP_FAT	GO:0042472~inner ear morphogenesis	3	0.596421	0.287553	241226, 2138, 55636	401	18	6781	2.81837	1	0.98325	99.7376
GOTERM_BP_FAT	GO:0043583~ear development	4	0.795229	0.341263	241226, 2138, 780, 55636	401	35	6781	1.9326	1	0.988957	99.9336
GOTERM_BP_FAT	GO:0042471~ear morphogenesis	3	0.596421	0.375687	241226, 2138, 55636	401	22	6781	2.30594	1	0.991076	99.9741
GOTERM_BP_FAT	GO:0048568~embryonic organ development	6	1.19284	0.444566	241226, 7422, 2138, 3339, 55636, 5469	401	74	6781	1.3711	1	0.994079	99.9967
GOTERM_BP_FAT	GO:0048839~inner ear development	3	0.596421	0.498273	241226, 2138, 55636	401	28	6781	1.81181	1	0.996242	99.9994
GOTERM_BP_FAT	GO:0048562~embryonic organ morphogenesis	4	0.795229	0.572742	241226, 2138, 3339, 55636	401	50	6781	1.35282	1	0.997739	100
Annotation Cluster 90	Enrichment Score: 0.4102714247471079
Category	Term	Count	%	PValue	Genes	List Total	Pop Hits	Pop Total	Fold Enrichment	Bonferroni	Benjamini	FDR
GOTERM_BP_FAT	GO:0009890~negative regulation of biosynthetic process	25	4.97018	0.143359	10971, 10049, 5167, 1958, 7753, 7124, 3281, 1028, 3625, 22937, 6282, 8321, 3399, 11142, 10865, 6310, 3398, 5195, 3488, 3351, 3685, 57326, 27327, 5933, 3646	401	323	6781	1.30884	1	0.956127	93.3618
GOTERM_BP_FAT	GO:0010605~negative regulation of macromolecule metabolic process	32	6.36183	0.183101	10971, 10049, 5167, 1958, 7753, 7124, 2316, 3281, 1028, 3625, 6282, 8321, 3399, 11142, 10865, 6310, 3398, 5195, 3488, 5720, 6233, 5037, 7321, 3685, 2280, 57326, 9184, 27327, 5933, 7078, 3646, 7057	401	444	6781	1.21875	1	0.965502	97.1132
GOTERM_BP_FAT	GO:0010558~negative regulation of macromolecule biosynthetic process	23	4.57256	0.205958	10971, 5167, 10049, 1958, 7753, 11142, 10865, 7124, 6310, 3281, 5195, 3398, 1028, 3488, 3625, 6282, 3685, 57326, 8321, 27327, 3399, 5933, 3646	401	309	6781	1.25869	1	0.968961	98.2446
GOTERM_BP_FAT	GO:0031327~negative regulation of cellular biosynthetic process	23	4.57256	0.23326	10971, 5167, 10049, 1958, 7753, 11142, 10865, 7124, 6310, 3281, 5195, 3398, 1028, 3488, 3625, 6282, 3351, 57326, 8321, 27327, 3399, 5933, 3646	401	315	6781	1.23471	1	0.974572	99.0493
GOTERM_BP_FAT	GO:0045892~negative regulation of transcription, DNA-dependent	13	2.58449	0.483107	10971, 10049, 1958, 11142, 7753, 10865, 7124, 5195, 3398, 3281, 1028, 3399, 5933	401	195	6781	1.12735	1	0.995475	99.9991
GOTERM_BP_FAT	GO:0051253~negative regulation of RNA metabolic process	13	2.58449	0.519227	10971, 10049, 1958, 11142, 7753, 10865, 7124, 5195, 3398, 3281, 1028, 3399, 5933	401	200	6781	1.09916	1	0.996574	99.9997
GOTERM_BP_FAT	GO:0045934~negative regulation of nucleobase, nucleoside, nucleotide and nucleic acid metabolic process	18	3.57853	0.542053	10971, 10049, 1958, 11142, 7753, 10865, 6310, 7124, 3281, 5195, 3398, 1028, 6282, 3351, 57326, 8321, 3399, 5933	401	289	6781	1.05323	1	0.997205	99.9999
GOTERM_MF_FAT	GO:0016564~transcription repressor activity	12	2.38569	0.546625	10140, 57326, 10049, 10865, 3399, 6310, 3398, 3281, 5195, 1028, 1999, 27063	393	181	6445	1.08726	1	0.998844	99.9993
GOTERM_BP_FAT	GO:0016481~negative regulation of transcription	16	3.18091	0.556464	10971, 10049, 1958, 11142, 7753, 10865, 6310, 7124, 3281, 5195, 3398, 1028, 57326, 8321, 3399, 5933	401	257	6781	1.05278	1	0.997489	99.9999
GOTERM_BP_FAT	GO:0051172~negative regulation of nitrogen compound metabolic process	18	3.57853	0.565675	10971, 10049, 1958, 11142, 7753, 10865, 6310, 7124, 3281, 5195, 3398, 1028, 6282, 3351, 57326, 8321, 3399, 5933	401	293	6781	1.03885	1	0.997592	100
GOTERM_BP_FAT	GO:0000122~negative regulation of transcription from RNA polymerase II promoter	9	1.78926	0.629482	1958, 11142, 7753, 3399, 7124, 3398, 3281, 5933, 1028	401	145	6781	1.0496	1	0.998526	100
GOTERM_BP_FAT	GO:0010629~negative regulation of gene expression	17	3.37972	0.642523	10971, 10049, 1958, 11142, 7753, 10865, 6310, 7124, 3281, 5195, 3398, 1028, 57326, 8321, 27327, 3399, 5933	401	289	6781	0.994719	1	0.998745	100
Annotation Cluster 91	Enrichment Score: 0.38332275546254974
Category	Term	Count	%	PValue	Genes	List Total	Pop Hits	Pop Total	Fold Enrichment	Bonferroni	Benjamini	FDR
GOTERM_BP_FAT	GO:0046324~regulation of glucose import	3	0.596421	0.375687	5167, 7124, 51422	401	22	6781	2.30594	1	0.991076	99.9741
GOTERM_BP_FAT	GO:0010827~regulation of glucose transport	3	0.596421	0.39708	5167, 7124, 51422	401	23	6781	2.20568	1	0.992419	99.9859
GOTERM_BP_FAT	GO:0001932~regulation of protein amino acid phosphorylation	8	1.59046	0.4746	2280, 5167, 5573, 51776, 5576, 7124, 51422, 5037	401	110	6781	1.22983	1	0.995286	99.9987
Annotation Cluster 92	Enrichment Score: 0.3802501844266623
Category	Term	Count	%	PValue	Genes	List Total	Pop Hits	Pop Total	Fold Enrichment	Bonferroni	Benjamini	FDR
GOTERM_BP_FAT	GO:0001501~skeletal system development	14	2.7833	0.169681	1281, 3205, 3206, 3339, 3488, 9060, 3381, 7474, 9260, 10631, 6696, 2138, 5307, 55636	401	164	6781	1.44356	1	0.962387	96.1589
GOTERM_BP_FAT	GO:0001503~ossification	5	0.994036	0.632338	6696, 3339, 3488, 3381, 9260	401	73	6781	1.15823	1	0.998573	100
GOTERM_BP_FAT	GO:0060348~bone development	5	0.994036	0.674009	6696, 3339, 3488, 3381, 9260	401	77	6781	1.09807	1	0.999063	100
Annotation Cluster 93	Enrichment Score: 0.3801975007876577
Category	Term	Count	%	PValue	Genes	List Total	Pop Hits	Pop Total	Fold Enrichment	Bonferroni	Benjamini	FDR
GOTERM_BP_FAT	GO:0035137~hindlimb morphogenesis	3	0.596421	0.220471	5307, 55636, 5469	401	15	6781	3.38204	1	0.9718	98.7296
GOTERM_BP_FAT	GO:0035107~appendage morphogenesis	6	1.19284	0.22246	3205, 3206, 5307, 7474, 55636, 5469	401	55	6781	1.84475	1	0.971614	98.7852
GOTERM_BP_FAT	GO:0035108~limb morphogenesis	6	1.19284	0.22246	3205, 3206, 5307, 7474, 55636, 5469	401	55	6781	1.84475	1	0.971614	98.7852
GOTERM_BP_FAT	GO:0048736~appendage development	6	1.19284	0.267268	3205, 3206, 5307, 7474, 55636, 5469	401	59	6781	1.71968	1	0.981197	99.5708
GOTERM_BP_FAT	GO:0060173~limb development	6	1.19284	0.267268	3205, 3206, 5307, 7474, 55636, 5469	401	59	6781	1.71968	1	0.981197	99.5708
GOTERM_BP_FAT	GO:0035113~embryonic appendage morphogenesis	5	0.994036	0.340923	3205, 3206, 7474, 55636, 5469	401	50	6781	1.69102	1	0.989122	99.933
GOTERM_BP_FAT	GO:0030326~embryonic limb morphogenesis	5	0.994036	0.340923	3205, 3206, 7474, 55636, 5469	401	50	6781	1.69102	1	0.989122	99.933
UP_SEQ_FEATURE	DNA-binding region:Homeobox	4	0.795229	0.45892	3205, 3206, 26468, 5307	499	44	8782	1.59993	1	1	99.9967
GOTERM_BP_FAT	GO:0048598~embryonic morphogenesis	10	1.98807	0.504033	241226, 3205, 5573, 3206, 2138, 3339, 5216, 7474, 55636, 5469	401	147	6781	1.15036	1	0.996162	99.9995
INTERPRO	IPR001356:Homeobox	4	0.795229	0.726544	3205, 3206, 26468, 5307	469	64	8066	1.07489	1	1	100
INTERPRO	IPR017970:Homeobox, conserved site	4	0.795229	0.726544	3205, 3206, 26468, 5307	469	64	8066	1.07489	1	1	100
SP_PIR_KEYWORDS	Homeobox	4	0.795229	0.730702	3205, 3206, 26468, 5307	499	66	8789	1.06747	1	0.986291	100
SMART	SM00389:HOX	4	0.795229	0.761895	3205, 3206, 26468, 5307	265	64	4306	1.01557	1	0.99984	100
INTERPRO	IPR012287:Homeodomain-related	4	0.795229	0.772357	3205, 3206, 26468, 5307	469	69	8066	0.997003	1	1	100
Annotation Cluster 94	Enrichment Score: 0.37931093743077937
Category	Term	Count	%	PValue	Genes	List Total	Pop Hits	Pop Total	Fold Enrichment	Bonferroni	Benjamini	FDR
UP_SEQ_FEATURE	propeptide:Removed in mature form	10	1.98807	0.134898	2791, 59, 22931, 388, 1800, 55970, 70, 22800, 5879, 1368	499	104	8782	1.69223	1	0.999838	91.2067
SP_PIR_KEYWORDS	gtp-binding	15	2.98211	0.164731	22931, 26052, 1915, 159, 2746, 26284, 23157, 388, 377, 8801, 79363, 84790, 22800, 5879, 4881	499	185	8789	1.4281	1	0.791847	92.4972
GOTERM_MF_FAT	GO:0005525~GTP binding	16	3.18091	0.289405	22931, 26052, 1915, 159, 26284, 2746, 23157, 388, 377, 8801, 6447, 79363, 84790, 22800, 5879, 4881	393	209	6445	1.25546	1	0.992462	99.422
GOTERM_MF_FAT	GO:0019001~guanyl nucleotide binding	16	3.18091	0.308478	22931, 26052, 1915, 159, 26284, 2746, 23157, 388, 377, 8801, 6447, 79363, 84790, 22800, 5879, 4881	393	212	6445	1.2377	1	0.992393	99.6165
GOTERM_MF_FAT	GO:0032561~guanyl ribonucleotide binding	16	3.18091	0.308478	22931, 26052, 1915, 159, 26284, 2746, 23157, 388, 377, 8801, 6447, 79363, 84790, 22800, 5879, 4881	393	212	6445	1.2377	1	0.992393	99.6165
UP_SEQ_FEATURE	nucleotide phosphate-binding region:GTP	12	2.38569	0.341042	22931, 388, 23157, 26052, 377, 79363, 84790, 159, 22800, 1915, 26284, 5879	499	166	8782	1.27223	1	0.999996	99.9086
SP_PIR_KEYWORDS	prenylation	7	1.39165	0.432769	2791, 5824, 22931, 388, 55970, 22800, 5879	499	93	8789	1.32573	1	0.940271	99.9714
INTERPRO	IPR005225:Small GTP-binding protein	7	1.39165	0.526808	22931, 388, 377, 79363, 22800, 26284, 5879	469	100	8066	1.20388	1	0.999995	99.9993
GOTERM_MF_FAT	GO:0003924~GTPase activity	9	1.78926	0.556963	2791, 22931, 388, 26052, 377, 84790, 22800, 1915, 5879	393	132	6445	1.11815	1	0.998879	99.9995
SP_PIR_KEYWORDS	lipoprotein	19	3.77734	0.633511	22931, 53344, 7124, 7414, 1901, 7474, 5037, 2791, 3351, 4082, 5824, 388, 377, 55970, 1800, 22800, 84937, 5879, 1368	499	336	8789	0.995986	1	0.975163	99.9999
INTERPRO	IPR001806:Ras GTPase	5	0.994036	0.650702	22931, 388, 79363, 22800, 5879	469	76	8066	1.13147	1	1	100
UP_SEQ_FEATURE	short sequence motif:Effector region	4	0.795229	0.71172	22931, 388, 22800, 5879	499	64	8782	1.09995	1	1	100
INTERPRO	IPR013753:Ras	4	0.795229	0.788842	22931, 388, 22800, 5879	469	71	8066	0.968918	1	1	100
GOTERM_BP_FAT	GO:0007264~small GTPase mediated signal transduction	10	1.98807	0.797876	10971, 19878, 22931, 388, 392, 377, 8874, 79363, 22800, 5879	401	190	6781	0.890012	1	0.999803	100
Annotation Cluster 95	Enrichment Score: 0.3775159293831422
Category	Term	Count	%	PValue	Genes	List Total	Pop Hits	Pop Total	Fold Enrichment	Bonferroni	Benjamini	FDR
GOTERM_BP_FAT	GO:0045806~negative regulation of endocytosis	3	0.596421	0.114159	5728, 11252, 5879	401	10	6781	5.07307	1	0.951023	88.0543
GOTERM_BP_FAT	GO:0030100~regulation of endocytosis	3	0.596421	0.718296	5728, 11252, 5879	401	42	6781	1.20787	1	0.999419	100
GOTERM_BP_FAT	GO:0060627~regulation of vesicle-mediated transport	3	0.596421	0.898751	5728, 11252, 5879	401	64	6781	0.792667	1	0.999983	100
Annotation Cluster 96	Enrichment Score: 0.37676105814051325
Category	Term	Count	%	PValue	Genes	List Total	Pop Hits	Pop Total	Fold Enrichment	Bonferroni	Benjamini	FDR
SP_PIR_KEYWORDS	homotetramer	4	0.795229	0.112865	223, 4200, 5092, 217	499	21	8789	3.3549	1	0.703199	82.1491
UP_SEQ_FEATURE	nucleotide phosphate-binding region:NAD	6	1.19284	0.11738	51084, 223, 4200, 23530, 217, 2746	499	46	8782	2.29555	1	0.999703	87.6911
INTERPRO	IPR016040:NAD(P)-binding domain	8	1.59046	0.341475	51084, 4200, 23530, 4522, 115817, 7317, 10533, 2746	469	98	8066	1.40394	1	0.999935	99.8631
KEGG_PATHWAY	hsa00620:Pyruvate metabolism	4	0.795229	0.345086	223, 4200, 217, 2739	200	30	2873	1.91533	1	0.972886	99.453
GOTERM_MF_FAT	GO:0051287~NAD or NADH binding	4	0.795229	0.359209	51084, 4200, 23530, 2746	393	35	6445	1.87423	1	0.995387	99.8785
UP_SEQ_FEATURE	binding site:NAD	3	0.596421	0.582251	51084, 4200, 2746	499	34	8782	1.55287	1	1	100
SP_PIR_KEYWORDS	nad	7	1.39165	0.64115	51084, 223, 4200, 23530, 4706, 217, 2746	499	115	8789	1.07211	1	0.975715	100
SP_PIR_KEYWORDS	oxidoreductase	16	3.18091	0.895401	223, 4200, 23530, 4843, 5742, 4706, 217, 2746, 51084, 1593, 9588, 4522, 6390, 2882, 115817, 5264	499	348	8789	0.809804	1	0.998297	100
GOTERM_MF_FAT	GO:0050662~coenzyme binding	5	0.994036	0.953421	51084, 4200, 23530, 4843, 2746	393	126	6445	0.650773	1	0.999999	100
GOTERM_MF_FAT	GO:0048037~cofactor binding	7	1.39165	0.955492	51084, 4200, 23530, 29968, 4843, 4706, 2746	393	172	6445	0.667421	1	0.999999	100
Annotation Cluster 97	Enrichment Score: 0.37567821757618974
Category	Term	Count	%	PValue	Genes	List Total	Pop Hits	Pop Total	Fold Enrichment	Bonferroni	Benjamini	FDR
SP_PIR_KEYWORDS	peroxidase	3	0.596421	0.250182	9588, 2882, 5742	499	17	8789	3.10822	1	0.847848	98.4121
GOTERM_MF_FAT	GO:0016684~oxidoreductase activity, acting on peroxide as acceptor	3	0.596421	0.433745	9588, 2882, 5742	393	24	6445	2.04994	1	0.997831	99.9812
GOTERM_MF_FAT	GO:0004601~peroxidase activity	3	0.596421	0.433745	9588, 2882, 5742	393	24	6445	2.04994	1	0.997831	99.9812
GOTERM_MF_FAT	GO:0016209~antioxidant activity	3	0.596421	0.667671	9588, 2882, 5742	393	37	6445	1.32969	1	0.999522	100
Annotation Cluster 98	Enrichment Score: 0.3745681381369699
Category	Term	Count	%	PValue	Genes	List Total	Pop Hits	Pop Total	Fold Enrichment	Bonferroni	Benjamini	FDR
INTERPRO	IPR015609:Molecular chaperone, heat shock protein, Hsp40, DnaJ	3	0.596421	0.324748	10049, 11080, 134218	469	20	8066	2.57974	1	0.999954	99.7966
UP_SEQ_FEATURE	domain:J	3	0.596421	0.398417	10049, 11080, 134218	499	24	8782	2.1999	1	0.999999	99.9802
INTERPRO	IPR001623:Heat shock protein DnaJ, N-terminal	3	0.596421	0.409792	10049, 11080, 134218	469	24	8066	2.14979	1	0.999965	99.9757
INTERPRO	IPR018253:Heat shock protein DnaJ, conserved site	3	0.596421	0.409792	10049, 11080, 134218	469	24	8066	2.14979	1	0.999965	99.9757
GOTERM_MF_FAT	GO:0031072~heat shock protein binding	4	0.795229	0.426269	10049, 6546, 11080, 134218	393	39	6445	1.682	1	0.997724	99.9771
SMART	SM00271:DnaJ	3	0.596421	0.437993	10049, 11080, 134218	265	24	4306	2.03113	1	0.995976	99.9274
SP_PIR_KEYWORDS	Chaperone	7	1.39165	0.588658	10576, 10049, 908, 6902, 6447, 11080, 134218	499	109	8789	1.13112	1	0.964729	99.9997
Annotation Cluster 99	Enrichment Score: 0.36307096935448985
Category	Term	Count	%	PValue	Genes	List Total	Pop Hits	Pop Total	Fold Enrichment	Bonferroni	Benjamini	FDR
GOTERM_BP_FAT	GO:0008354~germ cell migration	4	0.795229	0.0131021	8611, 6387, 3688, 7852	401	9	6781	7.51566	1	0.698553	20.6405
GOTERM_BP_FAT	GO:0003006~reproductive developmental process	12	2.38569	0.242492	3480, 6387, 7422, 22862, 6696, 8031, 9510, 7852, 3625, 5819, 55636, 5037	401	146	6781	1.38988	1	0.97652	99.2312
GOTERM_BP_FAT	GO:0007281~germ cell development	5	0.994036	0.368268	6387, 22862, 7852, 5819, 5037	401	52	6781	1.62598	1	0.990721	99.9681
GOTERM_BP_FAT	GO:0048610~reproductive cellular process	7	1.39165	0.418642	8611, 6387, 3688, 22862, 7852, 5819, 5037	401	88	6781	1.34513	1	0.992921	99.9926
GOTERM_BP_FAT	GO:0007286~spermatid development	3	0.596421	0.517188	22862, 5819, 5037	401	29	6781	1.74933	1	0.996525	99.9997
GOTERM_BP_FAT	GO:0048515~spermatid differentiation	3	0.596421	0.553569	22862, 5819, 5037	401	31	6781	1.63647	1	0.997414	99.9999
GOTERM_BP_FAT	GO:0007276~gamete generation	11	2.18688	0.691903	8611, 3985, 6387, 3688, 22862, 3206, 9510, 7852, 64396, 5819, 5037	401	190	6781	0.979013	1	0.999219	100
GOTERM_BP_FAT	GO:0019953~sexual reproduction	12	2.38569	0.753199	8611, 3985, 6387, 3688, 6414, 22862, 3206, 9510, 7852, 64396, 5819, 5037	401	219	6781	0.926588	1	0.999648	100
GOTERM_BP_FAT	GO:0032504~multicellular organism reproduction	13	2.58449	0.831047	22862, 3206, 9510, 64396, 3625, 5037, 3985, 8611, 6387, 3688, 7422, 7852, 5819	401	255	6781	0.86209	1	0.99989	100
GOTERM_BP_FAT	GO:0048609~reproductive process in a multicellular organism	13	2.58449	0.831047	22862, 3206, 9510, 64396, 3625, 5037, 3985, 8611, 6387, 3688, 7422, 7852, 5819	401	255	6781	0.86209	1	0.99989	100
GOTERM_BP_FAT	GO:0007283~spermatogenesis	6	1.19284	0.933337	3985, 22862, 3206, 64396, 5819, 5037	401	144	6781	0.704593	1	0.999996	100
GOTERM_BP_FAT	GO:0048232~male gamete generation	6	1.19284	0.933337	3985, 22862, 3206, 64396, 5819, 5037	401	144	6781	0.704593	1	0.999996	100
Annotation Cluster 100	Enrichment Score: 0.3628747386331249
Category	Term	Count	%	PValue	Genes	List Total	Pop Hits	Pop Total	Fold Enrichment	Bonferroni	Benjamini	FDR
INTERPRO	IPR013032:EGF-like region, conserved site	13	2.58449	0.150482	10516, 55118, 5742, 3339, 3371, 2335, 5627, 2264, 3688, 715, 2199, 2202, 7057	469	148	8066	1.51066	1	0.999693	92.3775
SP_PIR_KEYWORDS	egf-like domain	10	1.98807	0.232214	10516, 55118, 715, 2199, 5742, 3371, 3339, 5627, 2202, 7057	499	119	8789	1.4801	1	0.838624	97.7674
INTERPRO	IPR013320:Concanavalin A-like lectin/glucanase, subgroup	5	0.994036	0.237662	81562, 494448, 3339, 5627, 7057	469	43	8066	1.9998	1	0.999873	98.62
INTERPRO	IPR000742:EGF-like, type 3	8	1.59046	0.351061	10516, 2199, 5742, 3371, 3339, 5627, 2202, 7057	469	99	8066	1.38976	1	0.999928	99.8914
INTERPRO	IPR006209:EGF	5	0.994036	0.562176	5742, 3371, 3339, 5627, 7057	469	68	8066	1.26458	1	0.999997	99.9998
INTERPRO	IPR006210:EGF-like	7	1.39165	0.565797	57795, 2199, 5742, 3371, 3339, 5627, 7057	469	104	8066	1.15758	1	0.999997	99.9998
SMART	SM00181:EGF	7	1.39165	0.621721	57795, 2199, 5742, 3371, 3339, 5627, 7057	265	104	4306	1.09369	1	0.998815	99.9995
UP_SEQ_FEATURE	domain:EGF-like 3	3	0.596421	0.657434	3371, 3339, 7057	499	39	8782	1.35378	1	1	100
UP_SEQ_FEATURE	domain:EGF-like 2	3	0.596421	0.709469	2199, 3371, 3339	499	43	8782	1.22785	1	1	100
UP_SEQ_FEATURE	domain:EGF-like 1	3	0.596421	0.874229	3339, 5627, 7057	499	62	8782	0.851574	1	1	100
Annotation Cluster 101	Enrichment Score: 0.36197342515324676
Category	Term	Count	%	PValue	Genes	List Total	Pop Hits	Pop Total	Fold Enrichment	Bonferroni	Benjamini	FDR
GOTERM_BP_FAT	GO:0051180~vitamin transport	3	0.596421	0.242774	10630, 1375, 9962	401	16	6781	3.17067	1	0.976134	99.2362
GOTERM_MF_FAT	GO:0005275~amine transmembrane transporter activity	4	0.795229	0.291168	79751, 23446, 10630, 6505	393	31	6445	2.11606	1	0.991972	99.4432
GOTERM_BP_FAT	GO:0046942~carboxylic acid transport	6	1.19284	0.397175	79751, 10630, 1375, 6505, 2170, 9962	401	70	6781	1.44945	1	0.992279	99.986
GOTERM_BP_FAT	GO:0015849~organic acid transport	6	1.19284	0.397175	79751, 10630, 1375, 6505, 2170, 9962	401	70	6781	1.44945	1	0.992279	99.986
GOTERM_BP_FAT	GO:0015837~amine transport	5	0.994036	0.409123	79751, 23446, 10630, 1375, 6505	401	55	6781	1.53729	1	0.992673	99.9901
GOTERM_BP_FAT	GO:0006865~amino acid transport	4	0.795229	0.438708	79751, 10630, 1375, 6505	401	41	6781	1.64978	1	0.993984	99.996
GOTERM_MF_FAT	GO:0015171~amino acid transmembrane transporter activity	3	0.596421	0.475317	79751, 10630, 6505	393	26	6445	1.89225	1	0.997779	99.994
SP_PIR_KEYWORDS	Symport	4	0.795229	0.487989	79751, 6558, 6505, 9962	499	46	8789	1.53158	1	0.948723	99.9934
GOTERM_MF_FAT	GO:0015293~symporter activity	4	0.795229	0.716153	79751, 6558, 6505, 9962	393	60	6445	1.0933	1	0.999595	100
GOTERM_MF_FAT	GO:0015294~solute:cation symporter activity	3	0.596421	0.721984	6558, 6505, 9962	393	41	6445	1.19996	1	0.999533	100
Annotation Cluster 102	Enrichment Score: 0.3587762509892229
Category	Term	Count	%	PValue	Genes	List Total	Pop Hits	Pop Total	Fold Enrichment	Bonferroni	Benjamini	FDR
GOTERM_CC_FAT	GO:0005911~cell-cell junction	10	1.98807	0.255419	2697, 50855, 51421, 3678, 7094, 7414, 5797, 154810, 7082, 5819	389	114	6387	1.44027	1	0.821432	98.2817
GOTERM_CC_FAT	GO:0005923~tight junction	4	0.795229	0.489905	50855, 51421, 154810, 7082	389	43	6387	1.52735	1	0.947612	99.9906
GOTERM_CC_FAT	GO:0070160~occluding junction	4	0.795229	0.489905	50855, 51421, 154810, 7082	389	43	6387	1.52735	1	0.947612	99.9906
GOTERM_CC_FAT	GO:0043296~apical junction complex	5	0.994036	0.499149	50855, 51421, 154810, 7082, 5819	389	60	6387	1.36825	1	0.948116	99.9927
GOTERM_CC_FAT	GO:0016327~apicolateral plasma membrane	5	0.994036	0.525305	50855, 51421, 154810, 7082, 5819	389	62	6387	1.32411	1	0.952478	99.9965
Annotation Cluster 103	Enrichment Score: 0.35352872368302624
Category	Term	Count	%	PValue	Genes	List Total	Pop Hits	Pop Total	Fold Enrichment	Bonferroni	Benjamini	FDR
GOTERM_BP_FAT	GO:0051592~response to calcium ion	4	0.795229	0.35773	1843, 801, 7057, 5037	401	36	6781	1.87891	1	0.990455	99.9574
GOTERM_BP_FAT	GO:0010035~response to inorganic substance	10	1.98807	0.42772	9588, 1843, 1410, 5728, 6546, 2934, 801, 5829, 7057, 5037	401	138	6781	1.22538	1	0.9935	99.9944
GOTERM_BP_FAT	GO:0010038~response to metal ion	6	1.19284	0.568459	1843, 5728, 2934, 801, 7057, 5037	401	85	6781	1.19366	1	0.997659	100
Annotation Cluster 104	Enrichment Score: 0.35264719847535886
Category	Term	Count	%	PValue	Genes	List Total	Pop Hits	Pop Total	Fold Enrichment	Bonferroni	Benjamini	FDR
GOTERM_BP_FAT	GO:0043009~chordate embryonic development	13	2.58449	0.38768	1601, 3205, 3339, 2627, 6423, 5469, 3688, 2138, 7049, 4628, 7082, 55636, 5216	401	182	6781	1.20787	1	0.992184	99.9816
GOTERM_BP_FAT	GO:0009792~embryonic development ending in birth or egg hatching	13	2.58449	0.395016	1601, 3205, 3339, 2627, 6423, 5469, 3688, 2138, 7049, 4628, 7082, 55636, 5216	401	183	6781	1.20127	1	0.992771	99.9851
GOTERM_BP_FAT	GO:0001701~in utero embryonic development	8	1.59046	0.503344	1601, 3688, 4628, 7049, 2627, 7082, 55636, 5469	401	113	6781	1.19718	1	0.996263	99.9995
GOTERM_BP_FAT	GO:0048598~embryonic morphogenesis	10	1.98807	0.504033	241226, 3205, 5573, 3206, 2138, 3339, 5216, 7474, 55636, 5469	401	147	6781	1.15036	1	0.996162	99.9995
Annotation Cluster 105	Enrichment Score: 0.35200776957080443
Category	Term	Count	%	PValue	Genes	List Total	Pop Hits	Pop Total	Fold Enrichment	Bonferroni	Benjamini	FDR
GOTERM_BP_FAT	GO:0030522~intracellular receptor-mediated signaling pathway	6	1.19284	0.278779	8611, 4843, 8031, 7533, 2099, 5469	401	60	6781	1.69102	1	0.982489	99.6748
GOTERM_BP_FAT	GO:0030518~steroid hormone receptor signaling pathway	5	0.994036	0.300078	8611, 8031, 7533, 2099, 5469	401	47	6781	1.79896	1	0.984948	99.8077
GOTERM_BP_FAT	GO:0030521~androgen receptor signaling pathway	3	0.596421	0.498273	8611, 8031, 5469	401	28	6781	1.81181	1	0.996242	99.9994
GOTERM_MF_FAT	GO:0051427~hormone receptor binding	5	0.994036	0.600469	8031, 7533, 3159, 3716, 5469	393	68	6445	1.20584	1	0.999148	99.9999
GOTERM_MF_FAT	GO:0035257~nuclear hormone receptor binding	4	0.795229	0.694238	8031, 7533, 3159, 5469	393	58	6445	1.131	1	0.999575	100
Annotation Cluster 106	Enrichment Score: 0.35149066911440785
Category	Term	Count	%	PValue	Genes	List Total	Pop Hits	Pop Total	Fold Enrichment	Bonferroni	Benjamini	FDR
SP_PIR_KEYWORDS	calcium binding	8	1.59046	0.112135	6284, 6273, 4121, 715, 826, 801, 7057, 6282	499	72	8789	1.95703	1	0.708139	81.9364
PIR_SUPERFAMILY	PIRSF002353:S-100 protein	3	0.596421	0.14249	6284, 6273, 6282	261	10	3857	4.43333	1	1	87.2204
INTERPRO	IPR013787:S100/CaBP-9k-type, calcium binding, subdomain	3	0.596421	0.151061	6284, 6273, 6282	469	12	8066	4.29957	1	0.999563	92.4592
INTERPRO	IPR001751:S100/CaBP-9k-type, calcium binding	3	0.596421	0.151061	6284, 6273, 6282	469	12	8066	4.29957	1	0.999563	92.4592
SP_PIR_KEYWORDS	EF hand	5	0.994036	0.200845	6284, 6273, 826, 801, 6282	499	41	8789	2.14795	1	0.824665	96.0278
INTERPRO	IPR018247:EF-HAND 1	9	1.78926	0.413329	63941, 6284, 6273, 826, 801, 54812, 27436, 10398, 6282	469	122	8066	1.26873	1	0.999944	99.9779
INTERPRO	IPR011992:EF-Hand type	9	1.78926	0.458035	63941, 6284, 6273, 826, 801, 208650, 6263, 10398, 6282	469	127	8066	1.21878	1	0.999981	99.9937
INTERPRO	IPR018248:EF hand	5	0.994036	0.629725	63941, 801, 6263, 10398, 6282	469	74	8066	1.16205	1	1	100
INTERPRO	IPR018249:EF-HAND 2	7	1.39165	0.655828	63941, 6273, 826, 801, 6263, 10398, 6282	469	114	8066	1.05604	1	1	100
UP_SEQ_FEATURE	domain:EF-hand 3	3	0.596421	0.811176	826, 801, 10398	499	53	8782	0.996181	1	1	100
UP_SEQ_FEATURE	domain:EF-hand 2	5	0.994036	0.814448	6273, 826, 801, 10398, 6282	499	98	8782	0.897918	1	1	100
UP_SEQ_FEATURE	domain:EF-hand 1	5	0.994036	0.820595	6284, 6273, 801, 10398, 6282	499	99	8782	0.888848	1	1	100
UP_SEQ_FEATURE	calcium-binding region:2	3	0.596421	0.904822	6284, 826, 801	499	68	8782	0.776435	1	1	100
UP_SEQ_FEATURE	calcium-binding region:1	3	0.596421	0.921196	6284, 826, 801	499	72	8782	0.7333	1	1	100
INTERPRO	IPR002048:Calcium-binding EF-hand	3	0.596421	0.953473	826, 801, 10398	469	81	8066	0.636974	1	1	100
SMART	SM00054:EFh	3	0.596421	0.963803	826, 801, 10398	265	81	4306	0.601817	1	1	100
Annotation Cluster 107	Enrichment Score: 0.341663127156435
Category	Term	Count	%	PValue	Genes	List Total	Pop Hits	Pop Total	Fold Enrichment	Bonferroni	Benjamini	FDR
GOTERM_BP_FAT	GO:0032386~regulation of intracellular transport	7	1.39165	0.0720708	1410, 11142, 22916, 801, 2316, 7124, 11163	401	50	6781	2.36743	1	0.911281	73.0491
GOTERM_BP_FAT	GO:0046822~regulation of nucleocytoplasmic transport	5	0.994036	0.195847	11142, 22916, 2316, 7124, 11163	401	39	6781	2.16798	1	0.968514	97.8087
GOTERM_BP_FAT	GO:0051224~negative regulation of protein transport	3	0.596421	0.498273	11142, 2316, 7124	401	28	6781	1.81181	1	0.996242	99.9994
GOTERM_BP_FAT	GO:0042306~regulation of protein import into nucleus	3	0.596421	0.498273	11142, 2316, 7124	401	28	6781	1.81181	1	0.996242	99.9994
GOTERM_BP_FAT	GO:0033157~regulation of intracellular protein transport	3	0.596421	0.620371	11142, 2316, 7124	401	35	6781	1.44945	1	0.99839	100
GOTERM_BP_FAT	GO:0051223~regulation of protein transport	3	0.596421	0.928292	11142, 2316, 7124	401	71	6781	0.714517	1	0.999995	100
GOTERM_BP_FAT	GO:0070201~regulation of establishment of protein localization	3	0.596421	0.944195	11142, 2316, 7124	401	76	6781	0.667509	1	0.999998	100
GOTERM_BP_FAT	GO:0032880~regulation of protein localization	3	0.596421	0.969807	11142, 2316, 7124	401	88	6781	0.576485	1	1	100
Annotation Cluster 108	Enrichment Score: 0.3409119028104963
Category	Term	Count	%	PValue	Genes	List Total	Pop Hits	Pop Total	Fold Enrichment	Bonferroni	Benjamini	FDR
INTERPRO	IPR002035:von Willebrand factor, type A	4	0.795229	0.412165	3688, 3699, 7373, 144402	469	40	8066	1.71983	1	0.999952	99.9772
SMART	SM00327:VWA	4	0.795229	0.448092	3688, 3699, 7373, 144402	265	40	4306	1.62491	1	0.995619	99.9422
UP_SEQ_FEATURE	domain:VWFA	3	0.596421	0.513838	3688, 3699, 144402	499	30	8782	1.75992	1	1	99.9994
Annotation Cluster 109	Enrichment Score: 0.3384458638108411
Category	Term	Count	%	PValue	Genes	List Total	Pop Hits	Pop Total	Fold Enrichment	Bonferroni	Benjamini	FDR
GOTERM_BP_FAT	GO:0007267~cell-cell signaling	19	3.77734	0.417257	223, 942, 5792, 818, 6310, 6505, 2264, 9568, 30011, 3906, 7474, 6233, 5037, 3356, 2697, 3351, 8321, 4359, 5228	401	285	6781	1.12735	1	0.993038	99.9923
GOTERM_BP_FAT	GO:0007268~synaptic transmission	10	1.98807	0.44483	3356, 3351, 223, 5792, 6505, 6310, 4359, 9568, 6233, 5037	401	140	6781	1.20787	1	0.993992	99.9967
GOTERM_BP_FAT	GO:0019226~transmission of nerve impulse	11	2.18688	0.520073	3356, 3351, 223, 5792, 6505, 6310, 1901, 4359, 9568, 6233, 5037	401	166	6781	1.12056	1	0.996557	99.9997
Annotation Cluster 110	Enrichment Score: 0.3375342149383073
Category	Term	Count	%	PValue	Genes	List Total	Pop Hits	Pop Total	Fold Enrichment	Bonferroni	Benjamini	FDR
GOTERM_BP_FAT	GO:0033043~regulation of organelle organization	13	2.58449	0.15225	2006, 91624, 19878, 2934, 6711, 7124, 1901, 5037, 11034, 6387, 10092, 9168, 5879	401	146	6781	1.5057	1	0.956005	94.4714
GOTERM_BP_FAT	GO:0010638~positive regulation of organelle organization	5	0.994036	0.395547	11034, 19878, 7124, 5879, 5037	401	54	6781	1.56576	1	0.992535	99.9853
GOTERM_BP_FAT	GO:0051130~positive regulation of cellular component organization	6	1.19284	0.798771	11034, 19878, 5792, 7124, 5879, 5037	401	112	6781	0.905905	1	0.9998	100
GOTERM_BP_FAT	GO:0010564~regulation of cell cycle process	3	0.596421	0.928292	19878, 7124, 5037	401	71	6781	0.714517	1	0.999995	100
Annotation Cluster 111	Enrichment Score: 0.32682081592458445
Category	Term	Count	%	PValue	Genes	List Total	Pop Hits	Pop Total	Fold Enrichment	Bonferroni	Benjamini	FDR
GOTERM_BP_FAT	GO:0042273~ribosomal large subunit biogenesis	3	0.596421	0.114159	9045, 6125, 6154	401	10	6781	5.07307	1	0.951023	88.0543
GOTERM_CC_FAT	GO:0022625~cytosolic large ribosomal subunit	5	0.994036	0.115896	9045, 6146, 6125, 6154, 6167	389	31	6387	2.64823	1	0.726146	81.6818
GOTERM_CC_FAT	GO:0015934~large ribosomal subunit	6	1.19284	0.217747	9045, 6146, 6125, 6154, 6167, 128308	389	53	6387	1.85876	1	0.795151	96.608
GOTERM_BP_FAT	GO:0006364~rRNA processing	4	0.795229	0.727376	9045, 6125, 6154, 22984	401	63	6781	1.07367	1	0.999502	100
GOTERM_BP_FAT	GO:0016072~rRNA metabolic process	4	0.795229	0.73723	9045, 6125, 6154, 22984	401	64	6781	1.05689	1	0.999575	100
GOTERM_BP_FAT	GO:0042254~ribosome biogenesis	4	0.795229	0.880702	9045, 6125, 6154, 22984	401	84	6781	0.805249	1	0.999968	100
GOTERM_BP_FAT	GO:0034470~ncRNA processing	5	0.994036	0.929999	9045, 6125, 6154, 10799, 22984	401	120	6781	0.704593	1	0.999995	100
GOTERM_BP_FAT	GO:0034660~ncRNA metabolic process	6	1.19284	0.946823	9045, 6125, 6154, 7407, 10799, 22984	401	150	6781	0.676409	1	0.999998	100
GOTERM_BP_FAT	GO:0022613~ribonucleoprotein complex biogenesis	5	0.994036	0.955297	9045, 6125, 22916, 6154, 22984	401	131	6781	0.645428	1	0.999999	100
Annotation Cluster 112	Enrichment Score: 0.3262593896427935
Category	Term	Count	%	PValue	Genes	List Total	Pop Hits	Pop Total	Fold Enrichment	Bonferroni	Benjamini	FDR
GOTERM_BP_FAT	GO:0051259~protein oligomerization	10	1.98807	0.260308	2697, 3480, 5830, 1410, 6505, 5092, 5195, 84708, 27232, 5037	401	118	6781	1.43307	1	0.980515	99.4935
GOTERM_BP_FAT	GO:0043623~cellular protein complex assembly	9	1.78926	0.376794	2280, 1434, 2331, 2934, 6902, 2316, 84790, 5829, 5879	401	116	6781	1.312	1	0.991056	99.9749
GOTERM_BP_FAT	GO:0070271~protein complex biogenesis	23	4.57256	0.399271	1410, 6450, 1434, 2934, 6505, 2316, 5092, 5195, 3159, 27232, 5037, 5469, 2697, 5830, 2965, 3480, 2280, 2331, 6902, 84790, 84708, 5829, 5879	401	348	6781	1.11763	1	0.992383	99.9868
GOTERM_BP_FAT	GO:0006461~protein complex assembly	23	4.57256	0.399271	1410, 6450, 1434, 2934, 6505, 2316, 5092, 5195, 3159, 27232, 5037, 5469, 2697, 5830, 2965, 3480, 2280, 2331, 6902, 84790, 84708, 5829, 5879	401	348	6781	1.11763	1	0.992383	99.9868
GOTERM_BP_FAT	GO:0034621~cellular macromolecular complex subunit organization	14	2.7833	0.599069	1434, 2934, 2316, 3159, 440926, 11034, 2280, 22916, 2331, 6902, 84790, 5879, 5829, 85453	401	229	6781	1.03381	1	0.998128	100
GOTERM_BP_FAT	GO:0065003~macromolecular complex assembly	26	5.16899	0.610158	1410, 1434, 2934, 2316, 27232, 2697, 3480, 6902, 84790, 84708, 5829, 6450, 6505, 5092, 5195, 3159, 440926, 5469, 5037, 5830, 2965, 2280, 22916, 2331, 5879, 85453	401	440	6781	0.999241	1	0.998306	100
GOTERM_BP_FAT	GO:0043933~macromolecular complex subunit organization	27	5.36779	0.644777	1410, 1434, 2934, 2316, 27232, 2697, 11034, 3480, 6902, 84790, 84708, 5829, 6450, 6505, 5092, 5195, 440926, 3159, 5469, 5037, 5830, 2965, 2280, 22916, 2331, 5879, 85453	401	465	6781	0.981884	1	0.998728	100
GOTERM_BP_FAT	GO:0034622~cellular macromolecular complex assembly	12	2.38569	0.665994	2280, 1434, 2331, 2934, 22916, 6902, 2316, 84790, 440926, 5829, 5879, 85453	401	204	6781	0.994719	1	0.998987	100
Annotation Cluster 113	Enrichment Score: 0.3245650501363404
Category	Term	Count	%	PValue	Genes	List Total	Pop Hits	Pop Total	Fold Enrichment	Bonferroni	Benjamini	FDR
GOTERM_BP_FAT	GO:0042098~T cell proliferation	4	0.795229	0.064351	6387, 2280, 942, 7852	401	16	6781	4.22756	1	0.89421	68.8366
GOTERM_BP_FAT	GO:0042110~T cell activation	8	1.59046	0.137569	6146, 6387, 2280, 1958, 942, 208650, 7852, 55636	401	73	6781	1.85318	1	0.956013	92.53
GOTERM_BP_FAT	GO:0046651~lymphocyte proliferation	4	0.795229	0.211165	6387, 2280, 942, 7852	401	27	6781	2.50522	1	0.969941	98.4358
GOTERM_BP_FAT	GO:0070661~leukocyte proliferation	4	0.795229	0.226942	6387, 2280, 942, 7852	401	28	6781	2.41575	1	0.972692	98.9023
GOTERM_BP_FAT	GO:0032943~mononuclear cell proliferation	4	0.795229	0.226942	6387, 2280, 942, 7852	401	28	6781	2.41575	1	0.972692	98.9023
GOTERM_BP_FAT	GO:0007204~elevation of cytosolic calcium ion concentration	5	0.994036	0.273179	81669, 2280, 6546, 7852, 1901	401	45	6781	1.87891	1	0.981906	99.6276
GOTERM_BP_FAT	GO:0046649~lymphocyte activation	9	1.78926	0.304761	6146, 6387, 2280, 3688, 1958, 942, 208650, 7852, 55636	401	108	6781	1.40919	1	0.985188	99.8291
GOTERM_BP_FAT	GO:0051480~cytosolic calcium ion homeostasis	5	0.994036	0.368268	81669, 2280, 6546, 7852, 1901	401	52	6781	1.62598	1	0.990721	99.9681
GOTERM_BP_FAT	GO:0006874~cellular calcium ion homeostasis	7	1.39165	0.418642	6387, 81669, 2280, 6546, 7852, 1901, 6263	401	88	6781	1.34513	1	0.992921	99.9926
GOTERM_BP_FAT	GO:0001775~cell activation	11	2.18688	0.432121	6146, 6387, 2280, 3688, 1281, 1958, 942, 208650, 7124, 7852, 55636	401	155	6781	1.20008	1	0.993698	99.9951
GOTERM_BP_FAT	GO:0055074~calcium ion homeostasis	7	1.39165	0.450609	6387, 81669, 2280, 6546, 7852, 1901, 6263	401	91	6781	1.30079	1	0.994301	99.9972
KEGG_PATHWAY	hsa04672:Intestinal immune network for IgA production	3	0.596421	0.503294	6387, 942, 7852	200	24	2873	1.79562	1	0.980045	99.9818
GOTERM_BP_FAT	GO:0006875~cellular metal ion homeostasis	7	1.39165	0.51318	6387, 81669, 2280, 6546, 7852, 1901, 6263	401	97	6781	1.22033	1	0.996429	99.9997
GOTERM_BP_FAT	GO:0045321~leukocyte activation	9	1.78926	0.538747	6146, 6387, 2280, 3688, 1958, 942, 208650, 7852, 55636	401	134	6781	1.13576	1	0.997104	99.9999
GOTERM_BP_FAT	GO:0055065~metal ion homeostasis	7	1.39165	0.563185	6387, 81669, 2280, 6546, 7852, 1901, 6263	401	102	6781	1.16051	1	0.997581	100
GOTERM_BP_FAT	GO:0030217~T cell differentiation	3	0.596421	0.650773	6146, 1958, 55636	401	37	6781	1.3711	1	0.998795	100
GOTERM_BP_FAT	GO:0002521~leukocyte differentiation	5	0.994036	0.653591	6146, 3688, 1958, 7124, 55636	401	75	6781	1.12735	1	0.998835	100
GOTERM_BP_FAT	GO:0030098~lymphocyte differentiation	4	0.795229	0.685072	6146, 3688, 1958, 55636	401	59	6781	1.14646	1	0.999124	100
GOTERM_BP_FAT	GO:0030005~cellular di-, tri-valent inorganic cation homeostasis	7	1.39165	0.696312	6387, 81669, 2280, 6546, 7852, 1901, 6263	401	117	6781	1.01172	1	0.999244	100
GOTERM_BP_FAT	GO:0006816~calcium ion transport	4	0.795229	0.706807	2280, 6546, 818, 6263	401	61	6781	1.10887	1	0.999328	100
GOTERM_BP_FAT	GO:0006873~cellular ion homeostasis	11	2.18688	0.734219	6387, 81669, 2280, 5167, 6546, 1146, 6310, 7852, 1901, 4359, 6263	401	197	6781	0.944226	1	0.999554	100
GOTERM_BP_FAT	GO:0019725~cellular homeostasis	15	2.98211	0.741645	64714, 5167, 6546, 6558, 1146, 6310, 1901, 6263, 9588, 6387, 81669, 2280, 9215, 7852, 4359	401	272	6781	0.932549	1	0.999607	100
GOTERM_BP_FAT	GO:0055066~di-, tri-valent inorganic cation homeostasis	7	1.39165	0.74828	6387, 81669, 2280, 6546, 7852, 1901, 6263	401	124	6781	0.954609	1	0.999613	100
GOTERM_BP_FAT	GO:0050801~ion homeostasis	12	2.38569	0.753199	6387, 81669, 2280, 5167, 6546, 1146, 6310, 7852, 1901, 4359, 6263, 4881	401	219	6781	0.926588	1	0.999648	100
GOTERM_BP_FAT	GO:0055082~cellular chemical homeostasis	11	2.18688	0.761986	6387, 81669, 2280, 5167, 6546, 1146, 6310, 7852, 1901, 4359, 6263	401	202	6781	0.920854	1	0.999666	100
GOTERM_BP_FAT	GO:0030003~cellular cation homeostasis	7	1.39165	0.82712	6387, 81669, 2280, 6546, 7852, 1901, 6263	401	137	6781	0.864026	1	0.999886	100
GOTERM_BP_FAT	GO:0055080~cation homeostasis	7	1.39165	0.899122	6387, 81669, 2280, 6546, 7852, 1901, 6263	401	154	6781	0.768647	1	0.999983	100
GOTERM_BP_FAT	GO:0048878~chemical homeostasis	13	2.58449	0.905846	5167, 6546, 1146, 6310, 1901, 6263, 6387, 2280, 81669, 7422, 7852, 4359, 4881	401	279	6781	0.787932	1	0.999986	100
GOTERM_BP_FAT	GO:0042592~homeostatic process	21	4.17495	0.908193	64714, 5167, 6546, 6558, 1146, 6310, 1901, 3398, 6263, 3356, 9588, 6387, 81669, 2280, 7422, 9215, 7852, 7049, 4359, 5879, 4881	401	436	6781	0.814483	1	0.999986	100
Annotation Cluster 114	Enrichment Score: 0.3191861456403073
Category	Term	Count	%	PValue	Genes	List Total	Pop Hits	Pop Total	Fold Enrichment	Bonferroni	Benjamini	FDR
GOTERM_BP_FAT	GO:0031098~stress-activated protein kinase signaling pathway	4	0.795229	0.390464	1410, 51776, 7124, 7474	401	38	6781	1.78002	1	0.992375	99.983
GOTERM_BP_FAT	GO:0000165~MAPKKK cascade	8	1.59046	0.455207	1410, 51776, 7124, 7852, 55715, 1848, 7474, 7057	401	108	6781	1.25261	1	0.994391	99.9976
GOTERM_BP_FAT	GO:0007254~JNK cascade	3	0.596421	0.620371	51776, 7124, 7474	401	35	6781	1.44945	1	0.99839	100
Annotation Cluster 115	Enrichment Score: 0.31763335526077524
Category	Term	Count	%	PValue	Genes	List Total	Pop Hits	Pop Total	Fold Enrichment	Bonferroni	Benjamini	FDR
SP_PIR_KEYWORDS	lyase	7	1.39165	0.391725	1652, 210, 10606, 5092, 549, 4881, 2739	499	89	8789	1.38531	1	0.925783	99.9217
GOTERM_BP_FAT	GO:0046148~pigment biosynthetic process	3	0.596421	0.498273	1652, 210, 10606	401	28	6781	1.81181	1	0.996242	99.9994
GOTERM_BP_FAT	GO:0042440~pigment metabolic process	3	0.596421	0.57102	1652, 210, 10606	401	32	6781	1.58533	1	0.997715	100
Annotation Cluster 116	Enrichment Score: 0.3105751159694182
Category	Term	Count	%	PValue	Genes	List Total	Pop Hits	Pop Total	Fold Enrichment	Bonferroni	Benjamini	FDR
GOTERM_BP_FAT	GO:0006040~amino sugar metabolic process	3	0.596421	0.176533	9435, 9215, 6483	401	13	6781	3.90236	1	0.96324	96.6782
GOTERM_CC_FAT	GO:0031228~intrinsic to Golgi membrane	4	0.795229	0.240199	9435, 9215, 6483, 8869	389	28	6387	2.34557	1	0.804162	97.7291
SP_PIR_KEYWORDS	glycosyltransferase	9	1.78926	0.301374	2632, 7357, 9215, 6483, 8869, 2992, 11320, 3906, 2997	499	112	8789	1.41535	1	0.883227	99.4259
GOTERM_BP_FAT	GO:0009100~glycoprotein metabolic process	9	1.78926	0.376794	2280, 26270, 7102, 9215, 55851, 6483, 8869, 1634, 11320	401	116	6781	1.312	1	0.991056	99.9749
GOTERM_CC_FAT	GO:0030173~integral to Golgi membrane	3	0.596421	0.494744	9215, 6483, 8869	389	27	6387	1.82434	1	0.947955	99.9918
GOTERM_CC_FAT	GO:0000139~Golgi membrane	9	1.78926	0.56431	9435, 2697, 4122, 4121, 9215, 6483, 11345, 54812, 8869	389	133	6387	1.11106	1	0.959979	99.9989
GOTERM_BP_FAT	GO:0070085~glycosylation	5	0.994036	0.621404	7102, 9215, 6483, 8869, 11320	401	72	6781	1.17432	1	0.99839	100
GOTERM_BP_FAT	GO:0043413~biopolymer glycosylation	5	0.994036	0.621404	7102, 9215, 6483, 8869, 11320	401	72	6781	1.17432	1	0.99839	100
GOTERM_BP_FAT	GO:0006486~protein amino acid glycosylation	5	0.994036	0.621404	7102, 9215, 6483, 8869, 11320	401	72	6781	1.17432	1	0.99839	100
GOTERM_BP_FAT	GO:0009101~glycoprotein biosynthetic process	5	0.994036	0.755417	7102, 9215, 6483, 8869, 11320	401	86	6781	0.983153	1	0.999639	100
GOTERM_CC_FAT	GO:0031300~intrinsic to organelle membrane	5	0.994036	0.849423	9435, 57142, 9215, 6483, 8869	389	97	6387	0.846341	1	0.996204	100
GOTERM_CC_FAT	GO:0031301~integral to organelle membrane	4	0.795229	0.906065	57142, 9215, 6483, 8869	389	87	6387	0.754898	1	0.998338	100
Annotation Cluster 117	Enrichment Score: 0.30869117802651386
Category	Term	Count	%	PValue	Genes	List Total	Pop Hits	Pop Total	Fold Enrichment	Bonferroni	Benjamini	FDR
GOTERM_BP_FAT	GO:0030097~hemopoiesis	11	2.18688	0.304058	6146, 3688, 3205, 7422, 1958, 7124, 3398, 7049, 8763, 55636, 5469	401	139	6781	1.33822	1	0.985321	99.826
GOTERM_BP_FAT	GO:0048534~hemopoietic or lymphoid organ development	11	2.18688	0.367419	6146, 3688, 3205, 7422, 1958, 7124, 3398, 7049, 8763, 55636, 5469	401	147	6781	1.26539	1	0.990967	99.9674
GOTERM_BP_FAT	GO:0002520~immune system development	11	2.18688	0.432121	6146, 3688, 3205, 7422, 1958, 7124, 3398, 7049, 8763, 55636, 5469	401	155	6781	1.20008	1	0.993698	99.9951
GOTERM_BP_FAT	GO:0030099~myeloid cell differentiation	4	0.795229	0.65026	7422, 7124, 3398, 7049	401	56	6781	1.20787	1	0.998806	100
GOTERM_BP_FAT	GO:0002521~leukocyte differentiation	5	0.994036	0.653591	6146, 3688, 1958, 7124, 55636	401	75	6781	1.12735	1	0.998835	100
GOTERM_BP_FAT	GO:0030098~lymphocyte differentiation	4	0.795229	0.685072	6146, 3688, 1958, 55636	401	59	6781	1.14646	1	0.999124	100
Annotation Cluster 118	Enrichment Score: 0.3082847947616226
Category	Term	Count	%	PValue	Genes	List Total	Pop Hits	Pop Total	Fold Enrichment	Bonferroni	Benjamini	FDR
GOTERM_CC_FAT	GO:0044433~cytoplasmic vesicle part	11	2.18688	0.234746	1601, 10972, 2697, 7422, 3273, 818, 54812, 127833, 5627, 2335, 7057	389	126	6387	1.43341	1	0.806206	97.4939
GOTERM_CC_FAT	GO:0031988~membrane-bounded vesicle	24	4.77137	0.556133	1601, 10972, 22862, 3273, 53344, 10961, 818, 2335, 5627, 79109, 3381, 5037, 2697, 9588, 3688, 81562, 7422, 6696, 6447, 54812, 127833, 11252, 5879, 7057	389	383	6387	1.02887	1	0.961184	99.9986
GOTERM_CC_FAT	GO:0031982~vesicle	28	5.5666	0.558038	10972, 1601, 9510, 2335, 3381, 30011, 22937, 2697, 81562, 7422, 54812, 11252, 22862, 3273, 53344, 10961, 818, 5627, 79109, 5037, 9588, 3688, 6696, 6447, 127833, 84937, 5879, 7057	389	450	6387	1.02163	1	0.960482	99.9987
GOTERM_CC_FAT	GO:0031410~cytoplasmic vesicle	26	5.16899	0.609236	1601, 10972, 9510, 2335, 30011, 22937, 2697, 81562, 7422, 54812, 11252, 22862, 3273, 53344, 10961, 818, 5627, 79109, 5037, 9588, 3688, 6447, 127833, 84937, 5879, 7057	389	427	6387	0.999753	1	0.969586	99.9998
GOTERM_CC_FAT	GO:0016023~cytoplasmic membrane-bounded vesicle	22	4.37376	0.647664	1601, 10972, 22862, 3273, 53344, 10961, 818, 2335, 5627, 79109, 5037, 2697, 9588, 3688, 81562, 7422, 6447, 54812, 127833, 11252, 5879, 7057	389	367	6387	0.984247	1	0.975058	99.9999
Annotation Cluster 119	Enrichment Score: 0.30505576508140697
Category	Term	Count	%	PValue	Genes	List Total	Pop Hits	Pop Total	Fold Enrichment	Bonferroni	Benjamini	FDR
GOTERM_BP_FAT	GO:0019059~initiation of viral infection	3	0.596421	0.265164	7852, 3159, 5819	401	17	6781	2.98416	1	0.980909	99.5487
GOTERM_BP_FAT	GO:0016032~viral reproduction	4	0.795229	0.544656	50855, 7852, 3159, 5819	401	48	6781	1.40919	1	0.99722	99.9999
GOTERM_BP_FAT	GO:0019058~viral infectious cycle	3	0.596421	0.553569	7852, 3159, 5819	401	31	6781	1.63647	1	0.997414	99.9999
GOTERM_BP_FAT	GO:0022415~viral reproductive process	3	0.596421	0.753302	7852, 3159, 5819	401	45	6781	1.12735	1	0.999642	100
Annotation Cluster 120	Enrichment Score: 0.3007309064892324
Category	Term	Count	%	PValue	Genes	List Total	Pop Hits	Pop Total	Fold Enrichment	Bonferroni	Benjamini	FDR
GOTERM_BP_FAT	GO:0030193~regulation of blood coagulation	3	0.596421	0.438798	10630, 3273, 7057	401	25	6781	2.02923	1	0.993876	99.996
GOTERM_BP_FAT	GO:0050818~regulation of coagulation	3	0.596421	0.498273	10630, 3273, 7057	401	28	6781	1.81181	1	0.996242	99.9994
GOTERM_BP_FAT	GO:0032101~regulation of response to external stimulus	7	1.39165	0.572894	6387, 10630, 7422, 3273, 6696, 1901, 7057	401	103	6781	1.14924	1	0.99766	100
Annotation Cluster 121	Enrichment Score: 0.30030946198466735
Category	Term	Count	%	PValue	Genes	List Total	Pop Hits	Pop Total	Fold Enrichment	Bonferroni	Benjamini	FDR
GOTERM_BP_FAT	GO:0051248~negative regulation of protein metabolic process	14	2.7833	0.0469286	5167, 2316, 3488, 5720, 6233, 5037, 7321, 3685, 2280, 9184, 27327, 7078, 3646, 7057	401	132	6781	1.79351	1	0.878056	56.938
GOTERM_BP_FAT	GO:0032269~negative regulation of cellular protein metabolic process	13	2.58449	0.0810909	5167, 3488, 5720, 6233, 5037, 3685, 7321, 2280, 9184, 27327, 7078, 3646, 7057	401	130	6781	1.69102	1	0.927958	77.2903
GOTERM_BP_FAT	GO:0032268~regulation of cellular protein metabolic process	22	4.37376	0.363983	5167, 7124, 10533, 5720, 3488, 6233, 5037, 7321, 3685, 2280, 8454, 5573, 51776, 5576, 22916, 9184, 27327, 51422, 7078, 3646, 23034, 7057	401	325	6781	1.14469	1	0.991019	99.9641
GOTERM_BP_FAT	GO:0031399~regulation of protein modification process	14	2.7833	0.42791	5167, 7124, 10533, 5720, 6233, 5037, 7321, 2280, 8454, 5573, 5576, 51776, 9184, 51422	401	204	6781	1.16051	1	0.993394	99.9944
GOTERM_BP_FAT	GO:0051247~positive regulation of protein metabolic process	12	2.38569	0.435883	2697, 7321, 2280, 8454, 208650, 7124, 10533, 5720, 51422, 23034, 6233, 7057	401	172	6781	1.17978	1	0.993946	99.9956
GOTERM_BP_FAT	GO:0031400~negative regulation of protein modification process	7	1.39165	0.439989	7321, 2280, 5167, 9184, 5720, 6233, 5037	401	90	6781	1.31524	1	0.993875	99.9961
GOTERM_BP_FAT	GO:0051439~regulation of ubiquitin-protein ligase activity during mitotic cell cycle	5	0.994036	0.475805	7321, 8454, 9184, 5720, 6233	401	60	6781	1.40919	1	0.995287	99.9988
GOTERM_BP_FAT	GO:0031396~regulation of protein ubiquitination	6	1.19284	0.502396	7321, 2280, 8454, 9184, 5720, 6233	401	79	6781	1.28432	1	0.996276	99.9995
GOTERM_BP_FAT	GO:0051438~regulation of ubiquitin-protein ligase activity	5	0.994036	0.527014	7321, 8454, 9184, 5720, 6233	401	64	6781	1.32111	1	0.996806	99.9998
GOTERM_BP_FAT	GO:0051340~regulation of ligase activity	5	0.994036	0.551696	7321, 8454, 9184, 5720, 6233	401	66	6781	1.28108	1	0.997382	99.9999
GOTERM_BP_FAT	GO:0031398~positive regulation of protein ubiquitination	5	0.994036	0.563781	7321, 2280, 8454, 5720, 6233	401	67	6781	1.26196	1	0.99756	100
GOTERM_BP_FAT	GO:0032270~positive regulation of cellular protein metabolic process	10	1.98807	0.623136	7321, 2280, 8454, 7124, 10533, 5720, 51422, 23034, 6233, 7057	401	162	6781	1.04384	1	0.99841	100
GOTERM_BP_FAT	GO:0051436~negative regulation of ubiquitin-protein ligase activity during mitotic cell cycle	4	0.795229	0.625578	7321, 9184, 5720, 6233	401	54	6781	1.25261	1	0.998449	100
GOTERM_BP_FAT	GO:0031145~anaphase-promoting complex-dependent proteasomal ubiquitin-dependent protein catabolic process	4	0.795229	0.638066	7321, 9184, 5720, 6233	401	55	6781	1.22983	1	0.998665	100
GOTERM_BP_FAT	GO:0051444~negative regulation of ubiquitin-protein ligase activity	4	0.795229	0.638066	7321, 9184, 5720, 6233	401	55	6781	1.22983	1	0.998665	100
GOTERM_BP_FAT	GO:0051352~negative regulation of ligase activity	4	0.795229	0.638066	7321, 9184, 5720, 6233	401	55	6781	1.22983	1	0.998665	100
GOTERM_BP_FAT	GO:0051437~positive regulation of ubiquitin-protein ligase activity during mitotic cell cycle	4	0.795229	0.662159	7321, 8454, 5720, 6233	401	57	6781	1.18668	1	0.998988	100
GOTERM_BP_FAT	GO:0031401~positive regulation of protein modification process	8	1.59046	0.669101	7321, 2280, 8454, 7124, 10533, 5720, 51422, 6233	401	132	6781	1.02486	1	0.999009	100
GOTERM_BP_FAT	GO:0051443~positive regulation of ubiquitin-protein ligase activity	4	0.795229	0.685072	7321, 8454, 5720, 6233	401	59	6781	1.14646	1	0.999124	100
GOTERM_BP_FAT	GO:0051351~positive regulation of ligase activity	4	0.795229	0.706807	7321, 8454, 5720, 6233	401	61	6781	1.10887	1	0.999328	100
GOTERM_BP_FAT	GO:0031397~negative regulation of protein ubiquitination	4	0.795229	0.706807	7321, 9184, 5720, 6233	401	61	6781	1.10887	1	0.999328	100
GOTERM_BP_FAT	GO:0010498~proteasomal protein catabolic process	5	0.994036	0.747213	7321, 26270, 9184, 5720, 6233	401	85	6781	0.994719	1	0.999619	100
GOTERM_BP_FAT	GO:0043161~proteasomal ubiquitin-dependent protein catabolic process	5	0.994036	0.747213	7321, 26270, 9184, 5720, 6233	401	85	6781	0.994719	1	0.999619	100
UP_SEQ_FEATURE	cross-link:Glycyl lysine isopeptide (Lys-Gly) (interchain with G-Cter in ubiquitin)	6	1.19284	0.867738	8454, 6224, 801, 9184, 5216, 6233	499	130	8782	0.812271	1	1	100
GOTERM_BP_FAT	GO:0006511~ubiquitin-dependent protein catabolic process	7	1.39165	0.9375	7321, 26270, 8454, 9184, 5720, 84708, 6233	401	168	6781	0.704593	1	0.999997	100
Annotation Cluster 122	Enrichment Score: 0.2997169481476061
Category	Term	Count	%	PValue	Genes	List Total	Pop Hits	Pop Total	Fold Enrichment	Bonferroni	Benjamini	FDR
GOTERM_BP_FAT	GO:0019216~regulation of lipid metabolic process	7	1.39165	0.301272	8611, 1375, 7124, 5933, 51422, 5879, 22937	401	77	6781	1.53729	1	0.984936	99.8134
GOTERM_BP_FAT	GO:0019217~regulation of fatty acid metabolic process	3	0.596421	0.604422	1375, 51422, 22937	401	34	6781	1.49208	1	0.998197	100
GOTERM_BP_FAT	GO:0010565~regulation of cellular ketone metabolic process	3	0.596421	0.692708	1375, 51422, 22937	401	40	6781	1.26827	1	0.999217	100
Annotation Cluster 123	Enrichment Score: 0.29299313846640807
Category	Term	Count	%	PValue	Genes	List Total	Pop Hits	Pop Total	Fold Enrichment	Bonferroni	Benjamini	FDR
UP_SEQ_FEATURE	domain:C2 2	3	0.596421	0.31484	55784, 127833, 144402	499	20	8782	2.63988	1	0.999995	99.8242
UP_SEQ_FEATURE	domain:C2 1	3	0.596421	0.31484	55784, 127833, 144402	499	20	8782	2.63988	1	0.999995	99.8242
INTERPRO	IPR000008:C2 calcium-dependent membrane targeting	4	0.795229	0.673832	55784, 127833, 144402, 7405	469	59	8066	1.16599	1	1	100
SMART	SM00239:C2	4	0.795229	0.711203	55784, 127833, 144402, 7405	265	59	4306	1.10163	1	0.999682	100
INTERPRO	IPR018029:C2 membrane targeting protein	3	0.596421	0.721622	55784, 127833, 144402	469	43	8066	1.19988	1	1	100
Annotation Cluster 124	Enrichment Score: 0.29152012069737315
Category	Term	Count	%	PValue	Genes	List Total	Pop Hits	Pop Total	Fold Enrichment	Bonferroni	Benjamini	FDR
UP_SEQ_FEATURE	metal ion-binding site:Iron (heme axial ligand)	5	0.994036	0.275772	1593, 4843, 5742, 5740, 80777	499	47	8782	1.87226	1	0.999989	99.5543
SP_PIR_KEYWORDS	heme	5	0.994036	0.444371	1593, 4843, 5742, 5740, 80777	499	60	8789	1.46777	1	0.942924	99.9787
GOTERM_MF_FAT	GO:0020037~heme binding	5	0.994036	0.513276	1593, 4843, 5742, 5740, 80777	393	61	6445	1.34422	1	0.998695	99.9981
GOTERM_MF_FAT	GO:0046906~tetrapyrrole binding	5	0.994036	0.576511	1593, 4843, 5742, 5740, 80777	393	66	6445	1.24239	1	0.999015	99.9998
SP_PIR_KEYWORDS	iron	10	1.98807	0.624924	1593, 51312, 4843, 6390, 5742, 5264, 5740, 55847, 91543, 80777	499	169	8789	1.0422	1	0.973671	99.9999
GOTERM_MF_FAT	GO:0005506~iron ion binding	10	1.98807	0.786316	1593, 51312, 4843, 6390, 5742, 5264, 5740, 55847, 91543, 80777	393	182	6445	0.901071	1	0.999786	100
Annotation Cluster 125	Enrichment Score: 0.2904835152807776
Category	Term	Count	%	PValue	Genes	List Total	Pop Hits	Pop Total	Fold Enrichment	Bonferroni	Benjamini	FDR
GOTERM_BP_FAT	GO:0008624~induction of apoptosis by extracellular signals	8	1.59046	0.123727	23263, 2245, 8874, 55851, 7124, 7078, 5879, 6233	401	71	6781	1.90538	1	0.948883	90.125
GOTERM_BP_FAT	GO:0006916~anti-apoptosis	11	2.18688	0.319672	3480, 1410, 399687, 7422, 2308, 7124, 51530, 2099, 6233, 7057, 2739	401	141	6781	1.31924	1	0.986912	99.8831
GOTERM_BP_FAT	GO:0043068~positive regulation of programmed cell death	17	3.37972	0.5039	5728, 5792, 8874, 55851, 7124, 3906, 6233, 1843, 23263, 8454, 51776, 2245, 3399, 158471, 5740, 7078, 5879	401	268	6781	1.07266	1	0.996226	99.9995
GOTERM_BP_FAT	GO:0043065~positive regulation of apoptosis	17	3.37972	0.508953	5728, 5792, 8874, 55851, 7124, 3906, 6233, 1843, 23263, 8454, 51776, 2245, 3399, 158471, 5740, 7078, 5879	401	266	6781	1.08073	1	0.996387	99.9996
GOTERM_BP_FAT	GO:0010942~positive regulation of cell death	17	3.37972	0.530617	5728, 5792, 8874, 55851, 7124, 3906, 6233, 1843, 23263, 8454, 51776, 2245, 3399, 158471, 5740, 7078, 5879	401	270	6781	1.06472	1	0.996873	99.9998
GOTERM_BP_FAT	GO:0042981~regulation of apoptosis	30	5.96421	0.559153	1410, 10049, 7124, 51530, 2099, 3906, 1843, 3480, 7422, 51776, 2245, 3399, 158471, 5740, 57142, 5728, 2308, 5792, 55851, 8874, 6233, 2739, 64798, 399687, 23263, 8454, 2138, 7078, 5879, 7057	401	498	6781	1.01869	1	0.997554	99.9999
GOTERM_BP_FAT	GO:0043067~regulation of programmed cell death	30	5.96421	0.572838	1410, 10049, 7124, 51530, 2099, 3906, 1843, 3480, 7422, 51776, 2245, 3399, 158471, 5740, 57142, 5728, 2308, 5792, 55851, 8874, 6233, 2739, 64798, 399687, 23263, 8454, 2138, 7078, 5879, 7057	401	501	6781	1.01259	1	0.9977	100
GOTERM_BP_FAT	GO:0010941~regulation of cell death	30	5.96421	0.586385	1410, 10049, 7124, 51530, 2099, 3906, 1843, 3480, 7422, 51776, 2245, 3399, 158471, 5740, 57142, 5728, 2308, 5792, 55851, 8874, 6233, 2739, 64798, 399687, 23263, 8454, 2138, 7078, 5879, 7057	401	504	6781	1.00656	1	0.997841	100
GOTERM_BP_FAT	GO:0006917~induction of apoptosis	12	2.38569	0.606219	5728, 23263, 8454, 2245, 8874, 55851, 7124, 158471, 7078, 3906, 5879, 6233	401	195	6781	1.04063	1	0.99822	100
GOTERM_BP_FAT	GO:0012502~induction of programmed cell death	12	2.38569	0.613107	5728, 23263, 8454, 2245, 8874, 55851, 7124, 158471, 7078, 3906, 5879, 6233	401	196	6781	1.03532	1	0.99827	100
GOTERM_BP_FAT	GO:0043066~negative regulation of apoptosis	13	2.58449	0.755526	1410, 5728, 2308, 7124, 51530, 2099, 6233, 2739, 3480, 399687, 7422, 2138, 7057	401	238	6781	0.923668	1	0.999633	100
GOTERM_BP_FAT	GO:0043069~negative regulation of programmed cell death	13	2.58449	0.765449	1410, 5728, 2308, 7124, 51530, 2099, 6233, 2739, 3480, 399687, 7422, 2138, 7057	401	240	6781	0.91597	1	0.999668	100
GOTERM_BP_FAT	GO:0060548~negative regulation of cell death	13	2.58449	0.770306	1410, 5728, 2308, 7124, 51530, 2099, 6233, 2739, 3480, 399687, 7422, 2138, 7057	401	241	6781	0.91217	1	0.999681	100
Annotation Cluster 126	Enrichment Score: 0.29043757402765513
Category	Term	Count	%	PValue	Genes	List Total	Pop Hits	Pop Total	Fold Enrichment	Bonferroni	Benjamini	FDR
UP_SEQ_FEATURE	zinc finger region:C2H2-type 10	5	0.994036	0.275772	253461, 58525, 57623, 7633, 342926	499	47	8782	1.87226	1	0.999989	99.5543
INTERPRO	IPR015880:Zinc finger, C2H2-like	15	2.98211	0.353622	57507, 55139, 1958, 7753, 57623, 64397, 7633, 57659, 9704, 389524, 201501, 253461, 58525, 342926, 134218	469	213	8066	1.21115	1	0.999918	99.898
UP_SEQ_FEATURE	zinc finger region:C2H2-type 8	6	1.19284	0.364898	7753, 253461, 58525, 57623, 7633, 342926	499	70	8782	1.5085	1	0.999996	99.9508
UP_SEQ_FEATURE	zinc finger region:C2H2-type 9	5	0.994036	0.406261	253461, 58525, 57623, 7633, 342926	499	57	8782	1.54379	1	0.999999	99.9841
SMART	SM00355:ZnF_C2H2	15	2.98211	0.433584	57507, 55139, 1958, 7753, 57623, 64397, 7633, 57659, 9704, 389524, 201501, 253461, 58525, 342926, 134218	265	213	4306	1.1443	1	0.997554	99.92
UP_SEQ_FEATURE	zinc finger region:C2H2-type 6	7	1.39165	0.474108	7753, 253461, 58525, 57623, 7633, 57659, 342926	499	97	8782	1.27005	1	1	99.9979
UP_SEQ_FEATURE	zinc finger region:C2H2-type 7	6	1.19284	0.4782	7753, 253461, 58525, 57623, 7633, 342926	499	80	8782	1.31994	1	1	99.9982
UP_SEQ_FEATURE	zinc finger region:C2H2-type 3	9	1.78926	0.518382	201501, 1958, 7753, 253461, 58525, 57623, 7633, 57659, 342926	499	137	8782	1.15615	1	1	99.9995
UP_SEQ_FEATURE	domain:KRAB	3	0.596421	0.548954	7753, 7633, 342926	499	32	8782	1.64992	1	1	99.9998
INTERPRO	IPR007087:Zinc finger, C2H2-type	13	2.58449	0.558251	57507, 55139, 1958, 7753, 57623, 64397, 7633, 57659, 201501, 58525, 253461, 342926, 134218	469	209	8066	1.06975	1	0.999997	99.9997
UP_SEQ_FEATURE	zinc finger region:C2H2-type 1	9	1.78926	0.567858	201501, 1958, 7753, 253461, 58525, 57623, 7633, 342926, 134218	499	143	8782	1.10764	1	1	99.9999
INTERPRO	IPR001909:Krueppel-associated box	3	0.596421	0.578644	7753, 7633, 342926	469	33	8066	1.56348	1	0.999998	99.9999
UP_SEQ_FEATURE	zinc finger region:C2H2-type 5	7	1.39165	0.598471	7753, 253461, 58525, 57623, 7633, 57659, 342926	499	110	8782	1.11995	1	1	100
SMART	SM00349:KRAB	3	0.596421	0.609923	7753, 7633, 342926	265	33	4306	1.47719	1	0.998838	99.9993
UP_SEQ_FEATURE	zinc finger region:C2H2-type 11	3	0.596421	0.643314	58525, 57623, 7633	499	38	8782	1.38941	1	1	100
UP_SEQ_FEATURE	zinc finger region:C2H2-type 2	8	1.59046	0.666054	201501, 1958, 7753, 58525, 7633, 57659, 342926, 134218	499	137	8782	1.02769	1	1	100
UP_SEQ_FEATURE	zinc finger region:C2H2-type 4	7	1.39165	0.68245	7753, 253461, 58525, 57623, 7633, 57659, 342926	499	120	8782	1.02662	1	1	100
INTERPRO	IPR013087:Zinc finger, C2H2-type/integrase, DNA-binding	7	1.39165	0.747327	201501, 1958, 7753, 253461, 57623, 7633, 342926	469	126	8066	0.955461	1	1	100
Annotation Cluster 127	Enrichment Score: 0.2857345907589133
Category	Term	Count	%	PValue	Genes	List Total	Pop Hits	Pop Total	Fold Enrichment	Bonferroni	Benjamini	FDR
GOTERM_MF_FAT	GO:0004091~carboxylesterase activity	4	0.795229	0.458905	9588, 50487, 11343, 57406	393	41	6445	1.59995	1	0.99822	99.9905
GOTERM_MF_FAT	GO:0016298~lipase activity	4	0.795229	0.474926	9588, 50487, 11343, 57406	393	42	6445	1.56186	1	0.997942	99.994
GOTERM_MF_FAT	GO:0004620~phospholipase activity	3	0.596421	0.637452	9588, 50487, 11343	393	35	6445	1.40567	1	0.999439	100
Annotation Cluster 128	Enrichment Score: 0.28531971388955296
Category	Term	Count	%	PValue	Genes	List Total	Pop Hits	Pop Total	Fold Enrichment	Bonferroni	Benjamini	FDR
SP_PIR_KEYWORDS	GTP binding	5	0.994036	0.262529	2791, 377, 22800, 1915, 5879	499	46	8789	1.91448	1	0.856352	98.7495
SP_PIR_KEYWORDS	nucleotide binding	5	0.994036	0.69984	5243, 377, 22800, 5879, 3799	499	83	8789	1.06104	1	0.982902	100
SP_PIR_KEYWORDS	P-loop	5	0.994036	0.758342	5243, 377, 22800, 5879, 3799	499	90	8789	0.978513	1	0.987864	100
Annotation Cluster 129	Enrichment Score: 0.27947186348652625
Category	Term	Count	%	PValue	Genes	List Total	Pop Hits	Pop Total	Fold Enrichment	Bonferroni	Benjamini	FDR
SP_PIR_KEYWORDS	mitochondrion outer membrane	5	0.994036	0.314117	23446, 1375, 51703, 55847, 80777	499	50	8789	1.76132	1	0.892565	99.5595
GOTERM_CC_FAT	GO:0005741~mitochondrial outer membrane	6	1.19284	0.372937	2697, 1375, 51703, 55847, 80777, 5037	389	66	6387	1.49264	1	0.895634	99.8389
GOTERM_CC_FAT	GO:0031968~organelle outer membrane	6	1.19284	0.482364	2697, 1375, 51703, 55847, 80777, 5037	389	75	6387	1.31352	1	0.947929	99.9885
GOTERM_CC_FAT	GO:0019867~outer membrane	6	1.19284	0.505905	2697, 1375, 51703, 55847, 80777, 5037	389	77	6387	1.2794	1	0.947571	99.994
GOTERM_CC_FAT	GO:0031966~mitochondrial membrane	15	2.98211	0.829408	79751, 23530, 51660, 51703, 4706, 55847, 5037, 1593, 2697, 10449, 51312, 1375, 6390, 115817, 80777	389	284	6387	0.867202	1	0.995385	100
GOTERM_CC_FAT	GO:0005740~mitochondrial envelope	15	2.98211	0.887625	79751, 23530, 51660, 51703, 4706, 55847, 5037, 1593, 2697, 10449, 51312, 1375, 6390, 115817, 80777	389	302	6387	0.815514	1	0.997846	100
Annotation Cluster 130	Enrichment Score: 0.279295703441817
Category	Term	Count	%	PValue	Genes	List Total	Pop Hits	Pop Total	Fold Enrichment	Bonferroni	Benjamini	FDR
SP_PIR_KEYWORDS	cysteine proteinase	3	0.596421	0.125655	1512, 826, 1520	499	11	8789	4.80361	1	0.72291	85.5151
GOTERM_MF_FAT	GO:0004197~cysteine-type endopeptidase activity	3	0.596421	0.74622	1512, 826, 1520	393	43	6445	1.14415	1	0.99969	100
GOTERM_MF_FAT	GO:0008234~cysteine-type peptidase activity	4	0.795229	0.83683	1512, 826, 1520, 78990	393	74	6445	0.886459	1	0.999906	100
GOTERM_MF_FAT	GO:0004175~endopeptidase activity	7	1.39165	0.973044	1512, 23089, 715, 826, 55851, 9510, 1520	393	185	6445	0.620521	1	1	100
Annotation Cluster 131	Enrichment Score: 0.2787082543594727
Category	Term	Count	%	PValue	Genes	List Total	Pop Hits	Pop Total	Fold Enrichment	Bonferroni	Benjamini	FDR
UP_SEQ_FEATURE	topological domain:Cytoplasmic	81	16.1034	0.196052	10894, 5167, 81671, 6558, 942, 1146, 7124, 55847, 6263, 22937, 54712, 283375, 3480, 81669, 8321, 196500, 23446, 3678, 11320, 7852, 780, 26526, 6546, 5792, 55851, 6505, 1901, 23471, 2264, 145407, 5037, 5028, 3351, 3685, 3688, 4122, 1375, 9215, 4121, 8869, 9486, 4359, 338773, 5789, 9435, 10972, 26018, 3597, 23530, 7102, 114908, 8763, 3356, 2697, 6338, 81562, 10630, 494448, 340348, 7049, 5797, 10113…	499	1288	8782	1.10678	1	0.999932	97.4298
UP_SEQ_FEATURE	topological domain:Extracellular	55	10.9344	0.388877	10894, 5167, 81671, 1146, 942, 7124, 54712, 283375, 3480, 81669, 8321, 196500, 3678, 7852, 780, 26526, 6546, 5792, 6505, 1901, 2264, 145407, 5028, 3685, 3351, 3688, 4359, 338773, 5789, 26018, 3597, 7102, 114908, 8763, 2697, 3356, 6338, 10630, 494448, 340348, 7049, 5797, 4881, 54587, 5099, 81832, 55819, 9568, 3762, 8611, 241226, 6383, 6385, 5819, 57406	499	912	8782	1.06136	1	0.999998	99.9742
UP_SEQ_FEATURE	transmembrane region	115	22.8628	0.520034	10894, 5167, 6558, 942, 55847, 54712, 83604, 3480, 7357, 8321, 23446, 196500, 3678, 84925, 11320, 5740, 9144, 79583, 1187, 6546, 55851, 64748, 1901, 23471, 145407, 5037, 5028, 3351, 3685, 3688, 4122, 4121, 1375, 8869, 26355, 81618, 338773, 9435, 84293, 3597, 23530, 7102, 8763, 81562, 146223, 7049, 340348, 10113, 57142, 22862, 5243, 51703, 10184, 9568, 115557, 51312, 241226, 28232, 6383, 219623, 6…	499	2011	8782	1.00642	1	1	99.9996
SP_PIR_KEYWORDS	transmembrane	115	22.8628	0.550629	10894, 5167, 6558, 942, 55847, 54712, 83604, 3480, 7357, 8321, 23446, 196500, 3678, 84925, 11320, 5740, 9144, 79583, 1187, 6546, 55851, 64748, 1901, 23471, 145407, 5037, 5028, 3351, 3685, 3688, 4122, 4121, 1375, 8869, 26355, 81618, 338773, 9435, 84293, 3597, 23530, 7102, 8763, 81562, 146223, 7049, 340348, 10113, 57142, 22862, 5243, 51703, 10184, 9568, 115557, 51312, 241226, 28232, 6383, 219623, 6…	499	2025	8789	1.00026	1	0.959485	99.999
SP_PIR_KEYWORDS	membrane	157	31.2127	0.58395	10894, 5167, 19878, 942, 6558, 55847, 83604, 54712, 3480, 8321, 7357, 196500, 23446, 3678, 84925, 11320, 22800, 5740, 9144, 79583, 1187, 6546, 64748, 5742, 55851, 1901, 23471, 3716, 5037, 145407, 5028, 1593, 3685, 3351, 5830, 3688, 23263, 4122, 4121, 1375, 8869, 26355, 84937, 11080, 81618, 338773, 9435, 84293, 3597, 23530, 7102, 826, 51699, 7414, 8763, 2791, 81562, 5824, 146223, 57617, 7049, 3403…	499	2783	8789	0.993632	1	0.964101	99.9997
GOTERM_CC_FAT	GO:0016021~integral to membrane	121	24.0557	0.93245	10894, 5167, 6558, 942, 55847, 54712, 83604, 3480, 7357, 8321, 196500, 23446, 3678, 84925, 11320, 5740, 9144, 79583, 1187, 6546, 55851, 64748, 1901, 23471, 145407, 5037, 5028, 3351, 3685, 3688, 4122, 4121, 1375, 8869, 26355, 81618, 338773, 9435, 84293, 3597, 1434, 23530, 7102, 2317, 8763, 5824, 81562, 146223, 7049, 340348, 10113, 57142, 22862, 3836, 5243, 51703, 10184, 9568, 115557, 51312, 241226…	389	2189	6387	0.907584	1	0.999073	100
GOTERM_CC_FAT	GO:0031224~intrinsic to membrane	125	24.8509	0.941816	10894, 5167, 6558, 942, 55847, 83604, 54712, 3480, 8321, 7357, 196500, 23446, 3678, 84925, 11320, 5740, 9144, 79583, 1187, 6546, 55851, 64748, 1901, 23471, 145407, 5037, 5028, 3351, 3685, 3688, 4122, 4121, 1375, 8869, 26355, 81618, 338773, 9435, 84293, 3597, 1434, 23530, 7102, 2317, 8763, 5824, 81562, 146223, 7049, 340348, 10113, 57142, 22862, 3836, 5243, 51703, 10184, 9568, 115557, 51312, 241226…	389	2268	6387	0.904929	1	0.999023	100
Annotation Cluster 132	Enrichment Score: 0.27466115185204965
Category	Term	Count	%	PValue	Genes	List Total	Pop Hits	Pop Total	Fold Enrichment	Bonferroni	Benjamini	FDR
SP_PIR_KEYWORDS	G protein-coupled receptor	6	1.19284	0.179701	5028, 3356, 3351, 81669, 7852, 1901	499	53	8789	1.99395	1	0.800894	94.2162
GOTERM_BP_FAT	GO:0048015~phosphoinositide-mediated signaling	6	1.19284	0.190523	5028, 3356, 3480, 2934, 1901, 6790	401	52	6781	1.95118	1	0.967366	97.54
GOTERM_BP_FAT	GO:0007186~G-protein coupled receptor protein signaling pathway	19	3.77734	0.283507	6558, 4843, 801, 2316, 1901, 2920, 85569, 9568, 5028, 8611, 3356, 6387, 3351, 2791, 81669, 8321, 55970, 6447, 7852	401	262	6781	1.22631	1	0.982794	99.7102
GOTERM_BP_FAT	GO:0060191~regulation of lipase activity	4	0.795229	0.470057	5028, 3356, 2280, 1901	401	43	6781	1.57304	1	0.995122	99.9985
GOTERM_BP_FAT	GO:0007200~activation of phospholipase C activity by G-protein coupled receptor protein signaling pathway coupled to IP3 second messenger	3	0.596421	0.478893	5028, 3356, 1901	401	27	6781	1.87891	1	0.99534	99.9989
SP_PIR_KEYWORDS	transducer	10	1.98807	0.558327	5028, 3356, 3351, 2791, 81669, 8321, 55970, 7852, 1901, 9568	499	160	8789	1.10083	1	0.958121	99.9992
GOTERM_BP_FAT	GO:0010863~positive regulation of phospholipase C activity	3	0.596421	0.57102	5028, 3356, 1901	401	32	6781	1.58533	1	0.997715	100
GOTERM_BP_FAT	GO:0007202~activation of phospholipase C activity	3	0.596421	0.57102	5028, 3356, 1901	401	32	6781	1.58533	1	0.997715	100
GOTERM_BP_FAT	GO:0010517~regulation of phospholipase activity	3	0.596421	0.604422	5028, 3356, 1901	401	34	6781	1.49208	1	0.998197	100
GOTERM_BP_FAT	GO:0010518~positive regulation of phospholipase activity	3	0.596421	0.604422	5028, 3356, 1901	401	34	6781	1.49208	1	0.998197	100
SP_PIR_KEYWORDS	g-protein coupled receptor	8	1.59046	0.642278	5028, 3356, 3351, 81669, 8321, 7852, 1901, 9568	499	134	8789	1.05154	1	0.975333	100
GOTERM_BP_FAT	GO:0060193~positive regulation of lipase activity	3	0.596421	0.650773	5028, 3356, 1901	401	37	6781	1.3711	1	0.998795	100
INTERPRO	IPR017452:GPCR, rhodopsin-like superfamily	6	1.19284	0.736967	5028, 3356, 3351, 81669, 7852, 1901	469	105	8066	0.98276	1	1	100
INTERPRO	IPR000276:7TM GPCR, rhodopsin-like	6	1.19284	0.744505	5028, 3356, 3351, 81669, 7852, 1901	469	106	8066	0.973488	1	1	100
PIR_SUPERFAMILY	PIRSF800006:rhodopsin-like G protein-coupled receptors	6	1.19284	0.815289	5028, 3356, 3351, 81669, 7852, 1901	261	100	3857	0.886667	1	1	100
GOTERM_BP_FAT	GO:0051345~positive regulation of hydrolase activity	5	0.994036	0.832546	5028, 3356, 11345, 7124, 1901	401	97	6781	0.871661	1	0.999893	100
KEGG_PATHWAY	hsa04080:Neuroactive ligand-receptor interaction	5	0.994036	0.946779	5028, 3356, 3351, 1901, 9568	200	107	2873	0.671262	1	0.99979	100
Annotation Cluster 133	Enrichment Score: 0.27199020299078486
Category	Term	Count	%	PValue	Genes	List Total	Pop Hits	Pop Total	Fold Enrichment	Bonferroni	Benjamini	FDR
SP_PIR_KEYWORDS	metal-binding	87	17.2962	0.25469	55139, 22978, 9647, 5167, 19878, 3628, 151636, 7753, 55748, 9510, 26468, 25797, 64397, 55847, 159, 51530, 2099, 6167, 9406, 3480, 11329, 50487, 6390, 51776, 2245, 5264, 11320, 158471, 5740, 64744, 22880, 2063, 4843, 5742, 57623, 79814, 1593, 4122, 208650, 7171, 7078, 84937, 9645, 54751, 80777, 6284, 210, 1958, 2625, 22998, 51699, 2627, 57659, 7633, 9260, 3985, 201501, 3983, 4638, 57617, 11177, 25…	499	1418	8789	1.08064	1	0.850034	98.544
GOTERM_MF_FAT	GO:0043167~ion binding	127	25.2485	0.355463	22978, 9647, 5167, 19878, 6558, 7753, 55748, 801, 26468, 64397, 25797, 159, 55847, 2099, 6167, 11329, 51776, 3678, 11320, 5740, 2202, 1187, 64744, 6546, 22880, 5742, 79814, 1593, 3685, 4122, 4121, 7171, 84937, 9645, 6284, 55118, 210, 2625, 826, 22998, 51699, 2627, 728113, 7633, 6282, 201501, 4638, 57617, 253461, 84708, 5829, 342926, 10516, 2632, 23089, 6273, 23387, 1465, 51703, 5627, 25996, 11555…	393	2010	6445	1.03619	1	0.995491	99.8673
GOTERM_MF_FAT	GO:0046872~metal ion binding	122	24.2545	0.439484	22978, 9647, 5167, 19878, 6558, 7753, 55748, 801, 26468, 64397, 25797, 159, 55847, 2099, 6167, 11329, 51776, 3678, 11320, 5740, 2202, 64744, 6546, 22880, 5742, 79814, 1593, 3685, 4122, 4121, 7171, 84937, 9645, 6284, 55118, 210, 2625, 826, 22998, 51699, 2627, 7633, 728113, 6282, 201501, 4638, 57617, 253461, 84708, 5829, 342926, 10516, 23089, 6273, 1465, 23387, 51703, 5627, 25996, 51312, 241226, 71…	393	1960	6445	1.02078	1	0.997864	99.9839
GOTERM_MF_FAT	GO:0043169~cation binding	123	24.4533	0.462972	22978, 9647, 5167, 19878, 6558, 7753, 55748, 801, 26468, 64397, 25797, 159, 55847, 2099, 6167, 11329, 51776, 3678, 11320, 5740, 2202, 64744, 6546, 22880, 5742, 79814, 1593, 3685, 4122, 4121, 7171, 84937, 9645, 6284, 55118, 210, 2625, 826, 22998, 51699, 2627, 7633, 728113, 6282, 201501, 4638, 57617, 253461, 84708, 5829, 342926, 10516, 2632, 23089, 6273, 1465, 23387, 51703, 5627, 25996, 51312, 2412…	393	1985	6445	1.01619	1	0.998023	99.9915
SP_PIR_KEYWORDS	zinc	56	11.1332	0.556651	55139, 19878, 151636, 7753, 9510, 64397, 25797, 26468, 51530, 2099, 6167, 283375, 9406, 2245, 64744, 22880, 2063, 4843, 57623, 4122, 208650, 7078, 84937, 54751, 9645, 210, 2625, 1958, 22998, 51699, 2627, 7633, 57659, 9260, 3985, 3983, 201501, 11177, 57617, 253461, 1800, 84708, 5829, 342926, 1368, 134218, 25953, 9520, 57507, 23089, 1465, 55819, 6233, 2739, 58525, 55679	499	981	8789	1.00544	1	0.959579	99.9992
GOTERM_MF_FAT	GO:0008270~zinc ion binding	58	11.5308	0.778871	55139, 19878, 151636, 7753, 55748, 9510, 64397, 25797, 26468, 51530, 2099, 6167, 283375, 9406, 389524, 2245, 64744, 22880, 2063, 4843, 57623, 9704, 4122, 208650, 84937, 54751, 9645, 210, 2625, 1958, 22998, 51699, 2627, 7633, 57659, 9260, 3985, 201501, 3983, 11177, 57617, 253461, 1800, 84708, 5829, 342926, 1368, 134218, 25953, 9520, 57507, 23089, 1465, 55819, 6233, 2739, 58525, 55679	393	1018	6445	0.934352	1	0.999789	100
GOTERM_MF_FAT	GO:0046914~transition metal ion binding	72	14.3141	0.879083	55139, 9647, 19878, 151636, 7753, 55748, 9510, 26468, 25797, 64397, 55847, 51530, 2099, 6167, 283375, 9406, 389524, 6390, 2245, 5264, 158471, 5740, 64744, 22880, 2063, 4843, 57623, 5742, 79814, 9704, 1593, 4122, 208650, 84937, 9645, 54751, 80777, 210, 2625, 1958, 22998, 51699, 2627, 7633, 57659, 9260, 3985, 201501, 3983, 11177, 57617, 253461, 1800, 84708, 5829, 1368, 342926, 134218, 25953, 57507,…	393	1307	6445	0.903415	1	0.999975	100
SP_PIR_KEYWORDS	zinc-finger	33	6.56064	0.949939	55139, 151636, 19878, 1958, 2625, 7753, 64397, 2627, 51530, 2099, 57659, 7633, 6167, 9406, 201501, 11177, 57617, 253461, 2245, 84708, 342926, 134218, 57507, 23089, 64744, 22880, 2063, 57623, 55819, 6233, 58525, 208650, 84937	499	725	8789	0.801705	1	0.999587	100
Annotation Cluster 134	Enrichment Score: 0.2703125549899733
Category	Term	Count	%	PValue	Genes	List Total	Pop Hits	Pop Total	Fold Enrichment	Bonferroni	Benjamini	FDR
INTERPRO	IPR000299:FERM domain	3	0.596421	0.508083	4478, 7094, 3716	469	29	8066	1.77913	1	0.999992	99.9986
UP_SEQ_FEATURE	domain:FERM	3	0.596421	0.513838	4478, 7094, 3716	499	30	8782	1.75992	1	1	99.9994
INTERPRO	IPR019747:FERM conserved site	3	0.596421	0.544313	4478, 7094, 3716	469	31	8066	1.66435	1	0.999997	99.9996
INTERPRO	IPR019749:Band 4.1 domain	3	0.596421	0.544313	4478, 7094, 3716	469	31	8066	1.66435	1	0.999997	99.9996
SMART	SM00295:B41	3	0.596421	0.575411	4478, 7094, 3716	265	31	4306	1.57249	1	0.9983	99.9978
Annotation Cluster 135	Enrichment Score: 0.2678850789130402
Category	Term	Count	%	PValue	Genes	List Total	Pop Hits	Pop Total	Fold Enrichment	Bonferroni	Benjamini	FDR
GOTERM_BP_FAT	GO:0042176~regulation of protein catabolic process	5	0.994036	0.183672	2697, 208650, 2316, 7124, 7078	401	38	6781	2.22503	1	0.964264	97.1484
GOTERM_BP_FAT	GO:0009894~regulation of catabolic process	6	1.19284	0.278779	2697, 208650, 2316, 7124, 51422, 7078	401	60	6781	1.69102	1	0.982489	99.6748
GOTERM_BP_FAT	GO:0009895~negative regulation of catabolic process	3	0.596421	0.33203	2316, 7124, 7078	401	20	6781	2.53653	1	0.988166	99.9152
GOTERM_BP_FAT	GO:0045732~positive regulation of protein catabolic process	3	0.596421	0.375687	2697, 208650, 7124	401	22	6781	2.30594	1	0.991076	99.9741
GOTERM_BP_FAT	GO:0009896~positive regulation of catabolic process	3	0.596421	0.57102	2697, 208650, 7124	401	32	6781	1.58533	1	0.997715	100
GOTERM_BP_FAT	GO:0009967~positive regulation of signal transduction	11	2.18688	0.69819	2697, 2280, 241226, 7422, 2316, 7124, 1028, 2099, 5879, 7057, 5037	401	191	6781	0.973887	1	0.999258	100
GOTERM_BP_FAT	GO:0010647~positive regulation of cell communication	12	2.38569	0.714552	2697, 2280, 241226, 7422, 2316, 7124, 1028, 2099, 5879, 6233, 7057, 5037	401	212	6781	0.957183	1	0.999406	100
GOTERM_BP_FAT	GO:0043123~positive regulation of I-kappaB kinase/NF-kappaB cascade	4	0.795229	0.806187	2697, 2280, 2316, 7124	401	72	6781	0.939457	1	0.999823	100
GOTERM_BP_FAT	GO:0043122~regulation of I-kappaB kinase/NF-kappaB cascade	4	0.795229	0.847344	2697, 2280, 2316, 7124	401	78	6781	0.867191	1	0.999923	100
GOTERM_BP_FAT	GO:0010627~regulation of protein kinase cascade	7	1.39165	0.935264	2697, 2280, 5728, 51776, 2316, 7124, 5037	401	167	6781	0.708812	1	0.999996	100
GOTERM_BP_FAT	GO:0010740~positive regulation of protein kinase cascade	4	0.795229	0.972454	2697, 2280, 2316, 7124	401	117	6781	0.578127	1	1	100
Annotation Cluster 136	Enrichment Score: 0.2593117466306169
Category	Term	Count	%	PValue	Genes	List Total	Pop Hits	Pop Total	Fold Enrichment	Bonferroni	Benjamini	FDR
INTERPRO	IPR001245:Tyrosine protein kinase	6	1.19284	0.336619	3480, 51776, 2264, 3716, 780, 4881	469	66	8066	1.56348	1	0.999938	99.8463
SMART	SM00219:TyrKc	6	1.19284	0.380437	3480, 51776, 2264, 3716, 780, 4881	265	66	4306	1.47719	1	0.997556	99.7535
GOTERM_MF_FAT	GO:0004713~protein tyrosine kinase activity	8	1.59046	0.39714	57396, 3480, 5756, 51776, 2264, 3716, 780, 4881	393	99	6445	1.32521	1	0.997019	99.9516
SP_PIR_KEYWORDS	tyrosine-protein kinase	5	0.994036	0.554685	57396, 3480, 2264, 3716, 780	499	69	8789	1.27632	1	0.959904	99.9991
SP_PIR_KEYWORDS	tyrosine-specific protein kinase	3	0.596421	0.565389	3480, 2264, 780	499	33	8789	1.6012	1	0.959663	99.9994
GOTERM_BP_FAT	GO:0018108~peptidyl-tyrosine phosphorylation	3	0.596421	0.604422	57396, 3716, 780	401	34	6781	1.49208	1	0.998197	100
GOTERM_BP_FAT	GO:0018212~peptidyl-tyrosine modification	3	0.596421	0.620371	57396, 3716, 780	401	35	6781	1.44945	1	0.99839	100
INTERPRO	IPR008266:Tyrosine protein kinase, active site	4	0.795229	0.662438	3480, 2264, 3716, 780	469	58	8066	1.18609	1	1	100
GOTERM_MF_FAT	GO:0004714~transmembrane receptor protein tyrosine kinase activity	3	0.596421	0.768624	3480, 2264, 780	393	45	6445	1.0933	1	0.999762	100
SP_PIR_KEYWORDS	ATP	8	1.59046	0.838058	3480, 11329, 5243, 7407, 2264, 780, 3799, 4881	499	166	8789	0.84883	1	0.995564	100
Annotation Cluster 137	Enrichment Score: 0.2590201730202661
Category	Term	Count	%	PValue	Genes	List Total	Pop Hits	Pop Total	Fold Enrichment	Bonferroni	Benjamini	FDR
GOTERM_BP_FAT	GO:0034284~response to monosaccharide stimulus	3	0.596421	0.517188	5728, 6546, 7057	401	29	6781	1.74933	1	0.996525	99.9997
GOTERM_BP_FAT	GO:0009746~response to hexose stimulus	3	0.596421	0.517188	5728, 6546, 7057	401	29	6781	1.74933	1	0.996525	99.9997
GOTERM_BP_FAT	GO:0009749~response to glucose stimulus	3	0.596421	0.517188	5728, 6546, 7057	401	29	6781	1.74933	1	0.996525	99.9997
GOTERM_BP_FAT	GO:0009743~response to carbohydrate stimulus	3	0.596421	0.665235	5728, 6546, 7057	401	38	6781	1.33502	1	0.999009	100
Annotation Cluster 138	Enrichment Score: 0.2528498705530562
Category	Term	Count	%	PValue	Genes	List Total	Pop Hits	Pop Total	Fold Enrichment	Bonferroni	Benjamini	FDR
GOTERM_BP_FAT	GO:0001656~metanephros development	3	0.596421	0.375687	241226, 2138, 5228	401	22	6781	2.30594	1	0.991076	99.9741
GOTERM_BP_FAT	GO:0001822~kidney development	4	0.795229	0.638066	241226, 9510, 2138, 5228	401	55	6781	1.22983	1	0.998665	100
GOTERM_BP_FAT	GO:0001655~urogenital system development	4	0.795229	0.727376	241226, 9510, 2138, 5228	401	63	6781	1.07367	1	0.999502	100
Annotation Cluster 139	Enrichment Score: 0.25231115328645387
Category	Term	Count	%	PValue	Genes	List Total	Pop Hits	Pop Total	Fold Enrichment	Bonferroni	Benjamini	FDR
GOTERM_MF_FAT	GO:0004866~endopeptidase inhibitor activity	6	1.19284	0.459522	5269, 3699, 3273, 5627, 7078, 5037	393	73	6445	1.3479	1	0.998072	99.9907
GOTERM_MF_FAT	GO:0030414~peptidase inhibitor activity	6	1.19284	0.471527	5269, 3699, 3273, 5627, 7078, 5037	393	74	6445	1.32969	1	0.998158	99.9934
GOTERM_MF_FAT	GO:0004867~serine-type endopeptidase inhibitor activity	4	0.795229	0.536658	5269, 3699, 3273, 5037	393	46	6445	1.42604	1	0.998716	99.9991
SP_PIR_KEYWORDS	Serine protease inhibitor	3	0.596421	0.642872	5269, 3699, 5037	499	38	8789	1.39052	1	0.974817	100
SP_PIR_KEYWORDS	protease inhibitor	3	0.596421	0.732502	5269, 3699, 5037	499	45	8789	1.17422	1	0.985816	100
Annotation Cluster 140	Enrichment Score: 0.2480704406819588
Category	Term	Count	%	PValue	Genes	List Total	Pop Hits	Pop Total	Fold Enrichment	Bonferroni	Benjamini	FDR
GOTERM_BP_FAT	GO:0006793~phosphorus metabolic process	38	7.55467	0.264756	8555, 665113, 9647, 5756, 3628, 5167, 19878, 5164, 4706, 7124, 6790, 3985, 1843, 3480, 11329, 4638, 51776, 28951, 7852, 7049, 5797, 1848, 780, 4881, 22848, 5728, 23387, 5792, 6711, 818, 2264, 3716, 8611, 57396, 54961, 2138, 7057, 5789	401	564	6781	1.13934	1	0.981183	99.5443
GOTERM_BP_FAT	GO:0006796~phosphate metabolic process	38	7.55467	0.264756	8555, 665113, 9647, 5756, 3628, 5167, 19878, 5164, 4706, 7124, 6790, 3985, 1843, 3480, 11329, 4638, 51776, 28951, 7852, 7049, 5797, 1848, 780, 4881, 22848, 5728, 23387, 5792, 6711, 818, 2264, 3716, 8611, 57396, 54961, 2138, 7057, 5789	401	564	6781	1.13934	1	0.981183	99.5443
SP_PIR_KEYWORDS	kinase	26	5.16899	0.337524	665113, 19878, 5164, 801, 30011, 6790, 3985, 3480, 11329, 4638, 51776, 11252, 780, 22848, 11142, 23387, 818, 9060, 2264, 3716, 79109, 5570, 57396, 5573, 1375, 5576	499	403	8789	1.13634	1	0.90485	99.7327
UP_SEQ_FEATURE	active site:Proton acceptor	25	4.97018	0.33776	665113, 19878, 55748, 25797, 217, 6790, 10449, 3480, 11329, 4638, 115817, 51776, 780, 22848, 223, 4200, 23387, 5742, 818, 2264, 3716, 57396, 6038, 1375, 2184	499	383	8782	1.14877	1	0.999997	99.9007
GOTERM_BP_FAT	GO:0006468~protein amino acid phosphorylation	24	4.77137	0.474467	665113, 22848, 5756, 19878, 5164, 23387, 6711, 818, 7124, 2264, 3716, 6790, 57396, 3985, 3480, 11329, 4638, 51776, 28951, 7852, 7049, 780, 7057, 4881	401	377	6781	1.07651	1	0.995365	99.9987
GOTERM_MF_FAT	GO:0004672~protein kinase activity	23	4.57256	0.474917	665113, 22848, 5756, 19878, 5164, 23387, 818, 2264, 3716, 6790, 57396, 3985, 2965, 3480, 11329, 2280, 4638, 51776, 28951, 7049, 51422, 780, 4881	393	353	6445	1.06852	1	0.998112	99.994
INTERPRO	IPR000719:Protein kinase, core	17	3.37972	0.485973	665113, 22848, 19878, 23387, 818, 2264, 3716, 6790, 3985, 57396, 3480, 11329, 4638, 51776, 28951, 780, 4881	469	268	8066	1.09094	1	0.999989	99.9973
UP_SEQ_FEATURE	binding site:ATP	19	3.77734	0.489425	665113, 22848, 19878, 5164, 23387, 818, 7407, 2264, 3716, 6790, 3985, 10588, 57396, 3480, 11329, 4638, 1375, 51776, 780	499	308	8782	1.08566	1	1	99.9987
UP_SEQ_FEATURE	domain:Protein kinase	16	3.18091	0.527392	665113, 22848, 19878, 23387, 818, 2264, 6790, 3985, 57396, 3480, 11329, 4638, 51776, 28951, 780, 4881	499	263	8782	1.07067	1	1	99.9997
INTERPRO	IPR017441:Protein kinase, ATP binding site	15	2.98211	0.630975	665113, 22848, 19878, 23387, 818, 2264, 3716, 6790, 3985, 57396, 3480, 11329, 4638, 51776, 780	469	256	8066	1.00771	1	1	100
GOTERM_MF_FAT	GO:0004674~protein serine/threonine kinase activity	15	2.98211	0.64279	665113, 22848, 19878, 23387, 818, 6790, 3985, 57396, 2965, 2280, 11329, 4638, 51776, 7049, 51422	393	246	6445	0.999969	1	0.999456	100
INTERPRO	IPR008271:Serine/threonine protein kinase, active site	11	2.18688	0.696452	3985, 57396, 665113, 22848, 11329, 19878, 4638, 23387, 51776, 818, 6790	469	194	8066	0.975161	1	1	100
INTERPRO	IPR017442:Serine/threonine protein kinase-related	11	2.18688	0.726223	3985, 57396, 665113, 22848, 11329, 19878, 4638, 23387, 28951, 818, 6790	469	199	8066	0.950659	1	1	100
SP_PIR_KEYWORDS	serine/threonine-protein kinase	11	2.18688	0.754186	3985, 57396, 665113, 22848, 11329, 19878, 4638, 23387, 51776, 818, 6790	499	209	8789	0.927012	1	0.987891	100
SP_PIR_KEYWORDS	atp-binding	40	7.95229	0.764823	665113, 59, 19878, 5164, 2746, 6790, 10588, 3985, 3480, 11329, 4638, 51776, 63893, 780, 3799, 22848, 23387, 5243, 51703, 818, 7317, 7407, 9060, 2264, 3716, 5037, 57396, 9704, 7321, 8940, 10576, 399687, 908, 1375, 8803, 4522, 10606, 4628, 70, 55636	499	758	8789	0.929458	1	0.98821	100
INTERPRO	IPR002290:Serine/threonine protein kinase	8	1.59046	0.781245	57396, 665113, 11329, 19878, 4638, 23387, 818, 6790	469	151	8066	0.911168	1	1	100
GOTERM_BP_FAT	GO:0016310~phosphorylation	25	4.97018	0.799307	665113, 5756, 19878, 5164, 4706, 7124, 6790, 3985, 3480, 11329, 4638, 28951, 51776, 7049, 7852, 780, 4881, 22848, 23387, 6711, 818, 2264, 3716, 57396, 7057	401	469	6781	0.901398	1	0.999799	100
SMART	SM00220:S_TKc	8	1.59046	0.829007	57396, 665113, 11329, 19878, 4638, 23387, 818, 6790	265	151	4306	0.860877	1	0.999971	100
UP_SEQ_FEATURE	nucleotide phosphate-binding region:ATP	26	5.16899	0.835112	665113, 19878, 5164, 6790, 3985, 10588, 3480, 11329, 4638, 51776, 780, 3799, 22848, 23387, 818, 7317, 9060, 2264, 3716, 9704, 57396, 399687, 4522, 1375, 4628, 55636	499	520	8782	0.87996	1	1	100
SP_PIR_KEYWORDS	transferase	36	7.15706	0.945902	9435, 665113, 19878, 5164, 1431, 25797, 6342, 27232, 6790, 5019, 3985, 10449, 3480, 11329, 7357, 4638, 51776, 2992, 11320, 2997, 780, 22848, 2632, 23387, 29968, 818, 9060, 2264, 3716, 57396, 1375, 9215, 2941, 6483, 8869, 9486	499	780	8789	0.812918	1	0.999534	100
Annotation Cluster 141	Enrichment Score: 0.24655092602039802
Category	Term	Count	%	PValue	Genes	List Total	Pop Hits	Pop Total	Fold Enrichment	Bonferroni	Benjamini	FDR
INTERPRO	IPR000372:Leucine-rich repeat, cysteine-rich flanking region, N-terminal	4	0.795229	0.299385	26018, 2331, 4060, 1634	469	33	8066	2.08464	1	0.999928	99.636
UP_SEQ_FEATURE	compositionally biased region:Cys-rich	6	1.19284	0.307942	23446, 53344, 2331, 4060, 9510, 1634	499	65	8782	1.62454	1	0.999995	99.792
SMART	SM00013:LRRNT	4	0.795229	0.32968	26018, 2331, 4060, 1634	265	33	4306	1.96958	1	0.998769	99.338
UP_SEQ_FEATURE	repeat:LRR 12	4	0.795229	0.350606	26018, 2331, 4060, 1634	499	37	8782	1.90262	1	0.999996	99.9285
UP_SEQ_FEATURE	repeat:LRR 11	4	0.795229	0.428606	26018, 2331, 4060, 1634	499	42	8782	1.67611	1	0.999999	99.9916
INTERPRO	IPR003591:Leucine-rich repeat, typical subtype	4	0.795229	0.489287	26018, 2331, 4060, 1634	469	45	8066	1.52874	1	0.999988	99.9975
UP_SEQ_FEATURE	repeat:LRR 10	4	0.795229	0.503035	26018, 2331, 4060, 1634	499	47	8782	1.4978	1	1	99.9992
SMART	SM00369:LRR_TYP	4	0.795229	0.527412	26018, 2331, 4060, 1634	265	45	4306	1.44436	1	0.996956	99.9917
UP_SEQ_FEATURE	repeat:LRR 9	4	0.795229	0.545231	26018, 2331, 4060, 1634	499	50	8782	1.40794	1	1	99.9998
UP_SEQ_FEATURE	repeat:LRR 8	4	0.795229	0.558826	26018, 2331, 4060, 1634	499	51	8782	1.38033	1	1	99.9999
UP_SEQ_FEATURE	repeat:LRR 6	5	0.994036	0.621985	26018, 2331, 4060, 1634, 101358	499	75	8782	1.17328	1	1	100
UP_SEQ_FEATURE	repeat:LRR 5	5	0.994036	0.691316	26018, 2331, 4060, 1634, 101358	499	82	8782	1.07312	1	1	100
UP_SEQ_FEATURE	repeat:LRR 7	4	0.795229	0.71172	26018, 2331, 4060, 1634	499	64	8782	1.09995	1	1	100
UP_SEQ_FEATURE	repeat:LRR 4	5	0.994036	0.781093	26018, 2331, 4060, 1634, 101358	499	93	8782	0.946193	1	1	100
UP_SEQ_FEATURE	repeat:LRR 3	5	0.994036	0.832387	26018, 2331, 4060, 1634, 101358	499	101	8782	0.871247	1	1	100
INTERPRO	IPR001611:Leucine-rich repeat	4	0.795229	0.851181	26018, 2331, 4060, 1634	469	80	8066	0.859915	1	1	100
SP_PIR_KEYWORDS	leucine-rich repeat	5	0.994036	0.877332	26018, 2331, 4060, 1634, 101358	499	110	8789	0.800601	1	0.997673	100
UP_SEQ_FEATURE	repeat:LRR 1	5	0.994036	0.877722	26018, 2331, 4060, 1634, 101358	499	110	8782	0.799964	1	1	100
UP_SEQ_FEATURE	repeat:LRR 2	5	0.994036	0.877722	26018, 2331, 4060, 1634, 101358	499	110	8782	0.799964	1	1	100
Annotation Cluster 142	Enrichment Score: 0.24043212167395336
Category	Term	Count	%	PValue	Genes	List Total	Pop Hits	Pop Total	Fold Enrichment	Bonferroni	Benjamini	FDR
GOTERM_MF_FAT	GO:0017048~Rho GTPase binding	3	0.596421	0.514987	50855, 2316, 5216	393	28	6445	1.75709	1	0.998622	99.9982
GOTERM_MF_FAT	GO:0031267~small GTPase binding	5	0.994036	0.526278	50855, 2245, 2316, 79109, 5216	393	62	6445	1.32254	1	0.998787	99.9987
GOTERM_MF_FAT	GO:0051020~GTPase binding	5	0.994036	0.600469	50855, 2245, 2316, 79109, 5216	393	68	6445	1.20584	1	0.999148	99.9999
GOTERM_MF_FAT	GO:0017016~Ras GTPase binding	4	0.795229	0.671074	50855, 2316, 79109, 5216	393	56	6445	1.17139	1	0.999483	100
Annotation Cluster 143	Enrichment Score: 0.23246984169917093
Category	Term	Count	%	PValue	Genes	List Total	Pop Hits	Pop Total	Fold Enrichment	Bonferroni	Benjamini	FDR
GOTERM_CC_FAT	GO:0044433~cytoplasmic vesicle part	11	2.18688	0.234746	1601, 10972, 2697, 7422, 3273, 818, 54812, 127833, 5627, 2335, 7057	389	126	6387	1.43341	1	0.806206	97.4939
GOTERM_CC_FAT	GO:0012506~vesicle membrane	7	1.39165	0.572937	1601, 10972, 2697, 22862, 818, 54812, 127833	389	100	6387	1.14933	1	0.960358	99.9992
GOTERM_CC_FAT	GO:0030659~cytoplasmic vesicle membrane	6	1.19284	0.626319	1601, 10972, 2697, 818, 54812, 127833	389	88	6387	1.11948	1	0.971315	99.9999
GOTERM_CC_FAT	GO:0030135~coated vesicle	5	0.994036	0.897531	1601, 81562, 54812, 127833, 5037	389	107	6387	0.767244	1	0.99817	100
GOTERM_CC_FAT	GO:0030136~clathrin-coated vesicle	4	0.795229	0.910124	1601, 54812, 127833, 5037	389	88	6387	0.746319	1	0.998379	100
Annotation Cluster 144	Enrichment Score: 0.22447520562698917
Category	Term	Count	%	PValue	Genes	List Total	Pop Hits	Pop Total	Fold Enrichment	Bonferroni	Benjamini	FDR
GOTERM_BP_FAT	GO:0060429~epithelium development	9	1.78926	0.376794	8321, 7422, 3399, 2138, 1901, 2627, 1999, 5228, 5216	401	116	6781	1.312	1	0.991056	99.9749
GOTERM_BP_FAT	GO:0060562~epithelial tube morphogenesis	3	0.596421	0.679211	2138, 5228, 5216	401	39	6781	1.30079	1	0.99912	100
GOTERM_BP_FAT	GO:0002009~morphogenesis of an epithelium	3	0.596421	0.82883	2138, 5228, 5216	401	53	6781	0.957183	1	0.999885	100
Annotation Cluster 145	Enrichment Score: 0.22355899593402678
Category	Term	Count	%	PValue	Genes	List Total	Pop Hits	Pop Total	Fold Enrichment	Bonferroni	Benjamini	FDR
INTERPRO	IPR011993:Pleckstrin homology-type	13	2.58449	0.282459	1601, 23216, 19878, 26052, 6711, 5007, 115557, 2965, 4478, 23263, 2245, 7094, 55715	469	170	8066	1.31516	1	0.999938	99.4694
INTERPRO	IPR001331:Guanine-nucleotide dissociation stimulator, CDC24, conserved site	4	0.795229	0.331801	115557, 23263, 2245, 8874	469	35	8066	1.96552	1	0.999942	99.8277
UP_SEQ_FEATURE	domain:DH	4	0.795229	0.350606	115557, 23263, 2245, 8874	499	37	8782	1.90262	1	0.999996	99.9285
INTERPRO	IPR000219:Dbl homology (DH) domain	4	0.795229	0.380263	115557, 23263, 2245, 8874	469	38	8066	1.81035	1	0.999949	99.9475
GOTERM_BP_FAT	GO:0035023~regulation of Rho protein signal transduction	5	0.994036	0.395547	115557, 23263, 2245, 8874, 5879	401	54	6781	1.56576	1	0.992535	99.9853
SMART	SM00325:RhoGEF	4	0.795229	0.414885	115557, 23263, 2245, 8874	265	38	4306	1.71043	1	0.997483	99.8797
GOTERM_MF_FAT	GO:0005089~Rho guanyl-nucleotide exchange factor activity	4	0.795229	0.474926	115557, 23263, 2245, 8874	393	42	6445	1.56186	1	0.997942	99.994
GOTERM_BP_FAT	GO:0046578~regulation of Ras protein signal transduction	8	1.59046	0.52222	115557, 23216, 64744, 23263, 2245, 8874, 1901, 5879	401	115	6781	1.17636	1	0.996612	99.9998
SP_PIR_KEYWORDS	guanine-nucleotide releasing factor	5	0.994036	0.542983	115557, 23263, 2245, 8874, 5866	499	68	8789	1.29509	1	0.960956	99.9987
GOTERM_BP_FAT	GO:0043087~regulation of GTPase activity	5	0.994036	0.563781	23216, 64744, 392, 2245, 1901	401	67	6781	1.26196	1	0.99756	100
GOTERM_MF_FAT	GO:0005088~Ras guanyl-nucleotide exchange factor activity	4	0.795229	0.594059	115557, 23263, 2245, 8874	393	50	6445	1.31196	1	0.999108	99.9999
UP_SEQ_FEATURE	domain:PH	8	1.59046	0.594626	115557, 23263, 19878, 26052, 8874, 6711, 5007, 55715	499	128	8782	1.09995	1	1	100
INTERPRO	IPR001849:Pleckstrin homology	9	1.78926	0.670456	115557, 23263, 19878, 26052, 2245, 8874, 6711, 5007, 55715	469	153	8066	1.01166	1	1	100
GOTERM_BP_FAT	GO:0032318~regulation of Ras GTPase activity	4	0.795229	0.673763	23216, 64744, 2245, 1901	401	58	6781	1.16622	1	0.999076	100
SMART	SM00233:PH	9	1.78926	0.731389	115557, 23263, 19878, 26052, 2245, 8874, 6711, 5007, 55715	265	153	4306	0.955827	1	0.99974	100
GOTERM_BP_FAT	GO:0051056~regulation of small GTPase mediated signal transduction	8	1.59046	0.747704	115557, 23216, 64744, 23263, 2245, 8874, 1901, 5879	401	143	6781	0.946027	1	0.999616	100
GOTERM_MF_FAT	GO:0005085~guanyl-nucleotide exchange factor activity	5	0.994036	0.75231	115557, 23263, 2245, 8874, 5866	393	83	6445	0.987921	1	0.999712	100
GOTERM_MF_FAT	GO:0005083~small GTPase regulator activity	8	1.59046	0.831322	115557, 665113, 23216, 64744, 23263, 392, 2245, 8874	393	153	6445	0.85749	1	0.999903	100
GOTERM_MF_FAT	GO:0060589~nucleoside-triphosphatase regulator activity	10	1.98807	0.951284	115557, 665113, 23216, 64744, 23263, 10049, 392, 2245, 8874, 5866	393	233	6445	0.703841	1	0.999999	100
SP_PIR_KEYWORDS	GTPase activation	3	0.596421	0.955667	23216, 64744, 392	499	84	8789	0.629044	1	0.999673	100
GOTERM_MF_FAT	GO:0008047~enzyme activator activity	7	1.39165	0.967224	23216, 64744, 10049, 392, 2335, 51422, 80777	393	180	6445	0.637758	1	1	100
GOTERM_MF_FAT	GO:0030695~GTPase regulator activity	9	1.78926	0.969846	115557, 665113, 23216, 64744, 23263, 392, 2245, 8874, 5866	393	226	6445	0.653077	1	1	100
GOTERM_MF_FAT	GO:0005096~GTPase activator activity	3	0.596421	0.995545	23216, 64744, 392	393	120	6445	0.409987	1	1	100
Annotation Cluster 146	Enrichment Score: 0.2219542683255051
Category	Term	Count	%	PValue	Genes	List Total	Pop Hits	Pop Total	Fold Enrichment	Bonferroni	Benjamini	FDR
SP_PIR_KEYWORDS	iron-sulfur	3	0.596421	0.531181	6390, 55847, 91543	499	31	8789	1.70451	1	0.957737	99.9982
GOTERM_MF_FAT	GO:0051540~metal cluster binding	3	0.596421	0.637452	6390, 55847, 91543	393	35	6445	1.40567	1	0.999439	100
GOTERM_MF_FAT	GO:0051536~iron-sulfur cluster binding	3	0.596421	0.637452	6390, 55847, 91543	393	35	6445	1.40567	1	0.999439	100
Annotation Cluster 147	Enrichment Score: 0.21512462961725876
Category	Term	Count	%	PValue	Genes	List Total	Pop Hits	Pop Total	Fold Enrichment	Bonferroni	Benjamini	FDR
SP_PIR_KEYWORDS	nucleotide-binding	58	11.5308	0.366084	22978, 19878, 5164, 22931, 159, 2746, 10588, 3480, 11329, 388, 51776, 63893, 22800, 780, 22848, 9060, 7407, 2264, 3716, 5037, 57396, 9704, 8940, 10576, 399687, 1375, 377, 70, 5879, 665113, 59, 1915, 26284, 6790, 3985, 23157, 4638, 79363, 84790, 3799, 4881, 5243, 23387, 26052, 51703, 818, 7317, 7321, 908, 4522, 8803, 5573, 10606, 5576, 8801, 4628, 3068, 55636	499	961	8789	1.06303	1	0.91478	99.8582
UP_SEQ_FEATURE	binding site:ATP	19	3.77734	0.489425	665113, 22848, 19878, 5164, 23387, 818, 7407, 2264, 3716, 6790, 3985, 10588, 57396, 3480, 11329, 4638, 1375, 51776, 780	499	308	8782	1.08566	1	1	99.9987
GOTERM_MF_FAT	GO:0032555~purine ribonucleotide binding	63	12.5249	0.535336	5167, 19878, 5164, 22931, 159, 2746, 10588, 3480, 11329, 388, 51776, 63893, 22800, 51422, 780, 22848, 22880, 9060, 7407, 2264, 3716, 5037, 57396, 5028, 9704, 8940, 10576, 399687, 1375, 377, 6447, 70, 81618, 5879, 665113, 59, 1915, 26284, 6790, 3985, 23157, 4638, 28951, 79363, 84790, 3799, 4881, 5243, 23387, 26052, 51703, 818, 7317, 7321, 908, 4522, 8803, 5573, 5576, 10606, 8801, 4628, 55636	393	1023	6445	1.00994	1	0.998789	99.999
GOTERM_MF_FAT	GO:0032553~ribonucleotide binding	63	12.5249	0.535336	5167, 19878, 5164, 22931, 159, 2746, 10588, 3480, 11329, 388, 51776, 63893, 22800, 51422, 780, 22848, 22880, 9060, 7407, 2264, 3716, 5037, 57396, 5028, 9704, 8940, 10576, 399687, 1375, 377, 6447, 70, 81618, 5879, 665113, 59, 1915, 26284, 6790, 3985, 23157, 4638, 28951, 79363, 84790, 3799, 4881, 5243, 23387, 26052, 51703, 818, 7317, 7321, 908, 4522, 8803, 5573, 5576, 10606, 8801, 4628, 55636	393	1023	6445	1.00994	1	0.998789	99.999
GOTERM_MF_FAT	GO:0032559~adenyl ribonucleotide binding	51	10.1392	0.576436	19878, 5167, 5164, 22931, 2746, 10588, 3480, 11329, 51776, 63893, 51422, 780, 22848, 22880, 9060, 7407, 2264, 3716, 5037, 5028, 9704, 57396, 10576, 8940, 399687, 1375, 70, 81618, 665113, 59, 6790, 3985, 4638, 28951, 4881, 3799, 23387, 5243, 51703, 818, 7317, 7321, 908, 8803, 5573, 4522, 10606, 5576, 8801, 4628, 55636	393	836	6445	1.00045	1	0.99909	99.9998
GOTERM_MF_FAT	GO:0000166~nucleotide binding	78	15.507	0.578147	22978, 5167, 19878, 5164, 22931, 159, 2746, 6421, 51084, 10588, 3480, 11329, 388, 51776, 220988, 63893, 22800, 51422, 780, 10659, 22848, 22880, 4843, 55599, 9060, 7407, 2264, 3716, 5037, 57396, 9704, 5028, 8940, 10576, 399687, 1375, 377, 27327, 6447, 70, 3181, 81618, 5879, 665113, 59, 23530, 9987, 1915, 26284, 6790, 3985, 23157, 4638, 28951, 84790, 79363, 3799, 4881, 4200, 26052, 5243, 23387, 517…	393	1284	6445	0.996231	1	0.998967	99.9998
GOTERM_MF_FAT	GO:0017076~purine nucleotide binding	64	12.7237	0.658552	5167, 19878, 5164, 22931, 159, 2746, 10588, 3480, 11329, 388, 51776, 63893, 22800, 51422, 780, 22848, 22880, 4843, 9060, 7407, 2264, 3716, 5037, 57396, 5028, 9704, 8940, 10576, 399687, 1375, 377, 6447, 70, 81618, 5879, 665113, 59, 1915, 26284, 6790, 3985, 23157, 4638, 28951, 79363, 84790, 3799, 4881, 5243, 23387, 26052, 51703, 818, 7317, 7321, 908, 4522, 8803, 5573, 5576, 10606, 8801, 4628, 55636	393	1077	6445	0.974529	1	0.999504	100
GOTERM_MF_FAT	GO:0005524~ATP binding	49	9.74155	0.663637	19878, 5167, 5164, 22931, 2746, 10588, 3480, 11329, 51776, 63893, 51422, 780, 22848, 22880, 9060, 7407, 2264, 3716, 5037, 5028, 9704, 57396, 10576, 8940, 399687, 1375, 70, 81618, 665113, 59, 6790, 3985, 4638, 28951, 4881, 3799, 23387, 5243, 51703, 818, 7317, 7321, 908, 8803, 4522, 10606, 8801, 4628, 55636	393	827	6445	0.971675	1	0.999518	100
GOTERM_MF_FAT	GO:0001883~purine nucleoside binding	53	10.5368	0.68257	19878, 5167, 5164, 22931, 2746, 10588, 3480, 11329, 388, 51776, 63893, 51422, 780, 22848, 22880, 4843, 9060, 7407, 2264, 3716, 5037, 57396, 5028, 9704, 8940, 10576, 399687, 1375, 70, 81618, 665113, 59, 6790, 3985, 4638, 28951, 4881, 3799, 5243, 23387, 51703, 818, 7317, 7321, 908, 8803, 5573, 4522, 10606, 5576, 8801, 4628, 55636	393	900	6445	0.965748	1	0.999563	100
GOTERM_MF_FAT	GO:0001882~nucleoside binding	53	10.5368	0.698527	19878, 5167, 5164, 22931, 2746, 10588, 3480, 11329, 388, 51776, 63893, 51422, 780, 22848, 22880, 4843, 9060, 7407, 2264, 3716, 5037, 57396, 5028, 9704, 8940, 10576, 399687, 1375, 70, 81618, 665113, 59, 6790, 3985, 4638, 28951, 4881, 3799, 5243, 23387, 51703, 818, 7317, 7321, 908, 8803, 5573, 4522, 10606, 5576, 8801, 4628, 55636	393	905	6445	0.960412	1	0.999583	100
GOTERM_MF_FAT	GO:0030554~adenyl nucleotide binding	52	10.338	0.701316	19878, 5167, 5164, 22931, 2746, 10588, 3480, 11329, 51776, 63893, 51422, 780, 22848, 22880, 4843, 9060, 7407, 2264, 3716, 5037, 5028, 9704, 57396, 8940, 10576, 399687, 1375, 70, 81618, 665113, 59, 6790, 3985, 4638, 28951, 4881, 3799, 23387, 5243, 51703, 818, 7317, 7321, 908, 8803, 5573, 4522, 10606, 5576, 8801, 4628, 55636	393	889	6445	0.95925	1	0.999578	100
SP_PIR_KEYWORDS	atp-binding	40	7.95229	0.764823	665113, 59, 19878, 5164, 2746, 6790, 10588, 3985, 3480, 11329, 4638, 51776, 63893, 780, 3799, 22848, 23387, 5243, 51703, 818, 7317, 7407, 9060, 2264, 3716, 5037, 57396, 9704, 7321, 8940, 10576, 399687, 908, 1375, 8803, 4522, 10606, 4628, 70, 55636	499	758	8789	0.929458	1	0.98821	100
UP_SEQ_FEATURE	nucleotide phosphate-binding region:ATP	26	5.16899	0.835112	665113, 19878, 5164, 6790, 3985, 10588, 3480, 11329, 4638, 51776, 780, 3799, 22848, 23387, 818, 7317, 9060, 2264, 3716, 9704, 57396, 399687, 4522, 1375, 4628, 55636	499	520	8782	0.87996	1	1	100
Annotation Cluster 148	Enrichment Score: 0.21392480964404567
Category	Term	Count	%	PValue	Genes	List Total	Pop Hits	Pop Total	Fold Enrichment	Bonferroni	Benjamini	FDR
SP_PIR_KEYWORDS	purine biosynthesis	3	0.596421	0.0412767	4522, 10606, 159	499	6	8789	8.80661	1	0.526788	45.4746
SP_PIR_KEYWORDS	multifunctional enzyme	5	0.994036	0.225015	9588, 5167, 4522, 10606, 9060	499	43	8789	2.04805	1	0.8321	97.4466
GOTERM_BP_FAT	GO:0009123~nucleoside monophosphate metabolic process	4	0.795229	0.422771	10606, 11163, 159, 4881	401	40	6781	1.69102	1	0.993107	99.9934
GOTERM_BP_FAT	GO:0009124~nucleoside monophosphate biosynthetic process	3	0.596421	0.57102	10606, 159, 4881	401	32	6781	1.58533	1	0.997715	100
GOTERM_BP_FAT	GO:0044271~nitrogen compound biosynthetic process	12	2.38569	0.714552	210, 8803, 29968, 4522, 4843, 10606, 5092, 159, 51422, 2746, 79814, 4881	401	212	6781	0.957183	1	0.999406	100
KEGG_PATHWAY	hsa00230:Purine metabolism	6	1.19284	0.741417	22978, 5167, 10606, 159, 9060, 4881	200	88	2873	0.979432	1	0.993551	100
GOTERM_BP_FAT	GO:0006164~purine nucleotide biosynthetic process	5	0.994036	0.82648	4522, 10606, 159, 51422, 4881	401	96	6781	0.880741	1	0.999886	100
GOTERM_BP_FAT	GO:0006163~purine nucleotide metabolic process	6	1.19284	0.84461	5167, 4522, 10606, 159, 51422, 4881	401	120	6781	0.845511	1	0.999918	100
GOTERM_BP_FAT	GO:0009165~nucleotide biosynthetic process	5	0.994036	0.932745	4522, 10606, 159, 51422, 4881	401	121	6781	0.69877	1	0.999996	100
GOTERM_BP_FAT	GO:0034654~nucleobase, nucleoside, nucleotide and nucleic acid biosynthetic process	5	0.994036	0.94727	4522, 10606, 159, 51422, 4881	401	127	6781	0.665757	1	0.999998	100
GOTERM_BP_FAT	GO:0034404~nucleobase, nucleoside and nucleotide biosynthetic process	5	0.994036	0.94727	4522, 10606, 159, 51422, 4881	401	127	6781	0.665757	1	0.999998	100
GOTERM_BP_FAT	GO:0009152~purine ribonucleotide biosynthetic process	3	0.596421	0.954443	10606, 159, 51422	401	80	6781	0.634133	1	0.999999	100
GOTERM_BP_FAT	GO:0009260~ribonucleotide biosynthetic process	3	0.596421	0.966515	10606, 159, 51422	401	86	6781	0.589892	1	1	100
GOTERM_BP_FAT	GO:0009150~purine ribonucleotide metabolic process	3	0.596421	0.979046	10606, 159, 51422	401	95	6781	0.534007	1	1	100
GOTERM_BP_FAT	GO:0009259~ribonucleotide metabolic process	3	0.596421	0.986273	10606, 159, 51422	401	103	6781	0.492531	1	1	100
Annotation Cluster 149	Enrichment Score: 0.20975156200893835
Category	Term	Count	%	PValue	Genes	List Total	Pop Hits	Pop Total	Fold Enrichment	Bonferroni	Benjamini	FDR
SP_PIR_KEYWORDS	myosin	3	0.596421	0.531181	399687, 4628, 10398	499	31	8789	1.70451	1	0.957737	99.9982
SP_PIR_KEYWORDS	motor protein	5	0.994036	0.554685	399687, 26052, 4628, 10398, 3799	499	69	8789	1.27632	1	0.959904	99.9991
GOTERM_CC_FAT	GO:0016459~myosin complex	3	0.596421	0.695181	399687, 4628, 10398	389	39	6387	1.263	1	0.983193	100
GOTERM_MF_FAT	GO:0003774~motor activity	5	0.994036	0.707305	399687, 26052, 4628, 10398, 3799	393	78	6445	1.05125	1	0.999602	100
Annotation Cluster 150	Enrichment Score: 0.2040325791222947
Category	Term	Count	%	PValue	Genes	List Total	Pop Hits	Pop Total	Fold Enrichment	Bonferroni	Benjamini	FDR
GOTERM_BP_FAT	GO:0010876~lipid localization	7	1.39165	0.482179	5167, 1375, 51228, 5007, 7124, 6342, 2170	401	94	6781	1.25927	1	0.995493	99.999
SP_PIR_KEYWORDS	lipid transport	3	0.596421	0.670668	51228, 5007, 6342	499	40	8789	1.32099	1	0.978937	100
GOTERM_BP_FAT	GO:0006869~lipid transport	5	0.994036	0.755417	1375, 51228, 5007, 6342, 2170	401	86	6781	0.983153	1	0.999639	100
Annotation Cluster 151	Enrichment Score: 0.2033841353651527
Category	Term	Count	%	PValue	Genes	List Total	Pop Hits	Pop Total	Fold Enrichment	Bonferroni	Benjamini	FDR
GOTERM_BP_FAT	GO:0008286~insulin receptor signaling pathway	3	0.596421	0.438798	3480, 2308, 64397	401	25	6781	2.02923	1	0.993876	99.996
GOTERM_BP_FAT	GO:0032869~cellular response to insulin stimulus	4	0.795229	0.59973	3480, 5167, 2308, 64397	401	52	6781	1.30079	1	0.998115	100
GOTERM_BP_FAT	GO:0032868~response to insulin stimulus	5	0.994036	0.643068	3480, 5167, 2308, 64397, 2170	401	74	6781	1.14258	1	0.998735	100
GOTERM_BP_FAT	GO:0043434~response to peptide hormone stimulus	5	0.994036	0.907791	3480, 5167, 2308, 64397, 2170	401	113	6781	0.74824	1	0.999987	100
Annotation Cluster 152	Enrichment Score: 0.1996391345114188
Category	Term	Count	%	PValue	Genes	List Total	Pop Hits	Pop Total	Fold Enrichment	Bonferroni	Benjamini	FDR
GOTERM_BP_FAT	GO:0045137~development of primary sexual characteristics	6	1.19284	0.467937	7422, 22862, 8031, 9510, 3625, 55636	401	76	6781	1.33502	1	0.99505	99.9984
GOTERM_BP_FAT	GO:0046660~female sex differentiation	4	0.795229	0.500597	7422, 9510, 3625, 55636	401	45	6781	1.50313	1	0.99631	99.9995
GOTERM_BP_FAT	GO:0046545~development of primary female sexual characteristics	4	0.795229	0.500597	7422, 9510, 3625, 55636	401	45	6781	1.50313	1	0.99631	99.9995
GOTERM_BP_FAT	GO:0007548~sex differentiation	6	1.19284	0.589464	7422, 22862, 8031, 9510, 3625, 55636	401	87	6781	1.16622	1	0.997836	100
GOTERM_BP_FAT	GO:0008406~gonad development	5	0.994036	0.610268	7422, 22862, 8031, 9510, 3625	401	71	6781	1.19086	1	0.998278	100
GOTERM_BP_FAT	GO:0048608~reproductive structure development	5	0.994036	0.653591	7422, 22862, 8031, 9510, 3625	401	75	6781	1.12735	1	0.998835	100
GOTERM_BP_FAT	GO:0008585~female gonad development	3	0.596421	0.705733	7422, 9510, 3625	401	41	6781	1.23733	1	0.999326	100
GOTERM_BP_FAT	GO:0022602~ovulation cycle process	3	0.596421	0.718296	7422, 9510, 3625	401	42	6781	1.20787	1	0.999419	100
GOTERM_BP_FAT	GO:0042698~ovulation cycle	3	0.596421	0.76411	7422, 9510, 3625	401	46	6781	1.10284	1	0.999663	100
GOTERM_BP_FAT	GO:0048511~rhythmic process	3	0.596421	0.944195	7422, 9510, 3625	401	76	6781	0.667509	1	0.999998	100
Annotation Cluster 153	Enrichment Score: 0.19896544873478408
Category	Term	Count	%	PValue	Genes	List Total	Pop Hits	Pop Total	Fold Enrichment	Bonferroni	Benjamini	FDR
GOTERM_BP_FAT	GO:0007389~pattern specification process	9	1.78926	0.404196	6387, 3491, 3205, 7422, 3206, 2138, 7852, 4300, 6423	401	119	6781	1.27892	1	0.992818	99.9886
GOTERM_BP_FAT	GO:0009952~anterior/posterior pattern formation	4	0.795229	0.696086	3205, 3206, 4300, 6423	401	60	6781	1.12735	1	0.999254	100
GOTERM_BP_FAT	GO:0003002~regionalization	4	0.795229	0.899185	3205, 3206, 4300, 6423	401	88	6781	0.768647	1	0.999983	100
Annotation Cluster 154	Enrichment Score: 0.19869476964704702
Category	Term	Count	%	PValue	Genes	List Total	Pop Hits	Pop Total	Fold Enrichment	Bonferroni	Benjamini	FDR
GOTERM_MF_FAT	GO:0022834~ligand-gated channel activity	5	0.994036	0.197926	3762, 6338, 2280, 1146, 6263	393	38	6445	2.15783	1	0.97697	96.409
GOTERM_MF_FAT	GO:0015276~ligand-gated ion channel activity	5	0.994036	0.197926	3762, 6338, 2280, 1146, 6263	393	38	6445	2.15783	1	0.97697	96.409
GOTERM_MF_FAT	GO:0046873~metal ion transmembrane transporter activity	9	1.78926	0.512215	3762, 6338, 51312, 2280, 6546, 1146, 7126, 6263, 283375	393	127	6445	1.16217	1	0.998781	99.998
GOTERM_CC_FAT	GO:0034702~ion channel complex	5	0.994036	0.525305	3762, 1187, 6338, 1146, 7126	389	62	6387	1.32411	1	0.952478	99.9965
GOTERM_MF_FAT	GO:0022836~gated channel activity	7	1.39165	0.533456	3762, 1187, 6338, 2280, 1146, 7126, 6263	393	96	6445	1.1958	1	0.998847	99.999
GOTERM_MF_FAT	GO:0005261~cation channel activity	6	1.19284	0.627396	3762, 6338, 2280, 1146, 7126, 6263	393	88	6445	1.11815	1	0.999365	100
GOTERM_BP_FAT	GO:0006811~ion transport	20	3.97614	0.663512	1187, 5167, 79751, 6546, 23530, 6558, 1146, 818, 6505, 7126, 6263, 283375, 3762, 6338, 51312, 2280, 23446, 1375, 28232, 9962	401	346	6781	0.97747	1	0.998995	100
GOTERM_MF_FAT	GO:0022838~substrate specific channel activity	8	1.59046	0.669214	3762, 1187, 6338, 2280, 10630, 1146, 7126, 6263	393	128	6445	1.02497	1	0.999501	100
GOTERM_MF_FAT	GO:0015267~channel activity	8	1.59046	0.715203	3762, 1187, 6338, 2280, 10630, 1146, 7126, 6263	393	134	6445	0.979074	1	0.999615	100
GOTERM_MF_FAT	GO:0022803~passive transmembrane transporter activity	8	1.59046	0.715203	3762, 1187, 6338, 2280, 10630, 1146, 7126, 6263	393	134	6445	0.979074	1	0.999615	100
SP_PIR_KEYWORDS	ionic channel	5	0.994036	0.742591	3762, 1187, 6338, 1146, 6263	499	88	8789	1.00075	1	0.986377	100
GOTERM_CC_FAT	GO:0034703~cation channel complex	3	0.596421	0.745609	3762, 6338, 7126	389	43	6387	1.14551	1	0.989308	100
GOTERM_BP_FAT	GO:0015674~di-, tri-valent inorganic cation transport	5	0.994036	0.747213	51312, 2280, 6546, 818, 6263	401	85	6781	0.994719	1	0.999619	100
GOTERM_MF_FAT	GO:0005216~ion channel activity	7	1.39165	0.767652	3762, 1187, 6338, 2280, 1146, 7126, 6263	393	123	6445	0.933304	1	0.999772	100
GOTERM_BP_FAT	GO:0006812~cation transport	14	2.7833	0.807224	6546, 23530, 6558, 818, 7126, 6263, 283375, 3762, 51312, 6338, 2280, 23446, 1375, 9962	401	268	6781	0.88337	1	0.999825	100
GOTERM_BP_FAT	GO:0030001~metal ion transport	11	2.18688	0.820201	3762, 6338, 51312, 2280, 6546, 6558, 818, 7126, 6263, 9962, 283375	401	214	6781	0.869217	1	0.999871	100
GOTERM_BP_FAT	GO:0015672~monovalent inorganic cation transport	7	1.39165	0.86499	3762, 6338, 6546, 23530, 6558, 7126, 9962	401	145	6781	0.816356	1	0.999949	100
SP_PIR_KEYWORDS	ion transport	11	2.18688	0.892391	3762, 1187, 6338, 51312, 6546, 1146, 6558, 28232, 6263, 9962, 283375	499	244	8789	0.794039	1	0.99822	100
GOTERM_MF_FAT	GO:0005244~voltage-gated ion channel activity	3	0.596421	0.903621	3762, 1187, 7126	393	63	6445	0.780928	1	0.999989	100
GOTERM_MF_FAT	GO:0022832~voltage-gated channel activity	3	0.596421	0.903621	3762, 1187, 7126	393	63	6445	0.780928	1	0.999989	100
Annotation Cluster 155	Enrichment Score: 0.19574055838519142
Category	Term	Count	%	PValue	Genes	List Total	Pop Hits	Pop Total	Fold Enrichment	Bonferroni	Benjamini	FDR
GOTERM_CC_FAT	GO:0016324~apical plasma membrane	7	1.39165	0.303668	5028, 6338, 4478, 10630, 6558, 2335, 9962	389	75	6387	1.53244	1	0.854893	99.3173
SP_PIR_KEYWORDS	Sodium transport	4	0.795229	0.54468	6338, 6546, 6558, 9962	499	50	8789	1.40906	1	0.959443	99.9988
SP_PIR_KEYWORDS	Sodium	4	0.795229	0.558274	6338, 6546, 6558, 9962	499	51	8789	1.38143	1	0.959135	99.9992
GOTERM_MF_FAT	GO:0031402~sodium ion binding	4	0.795229	0.620974	6338, 6546, 6558, 9962	393	52	6445	1.2615	1	0.999333	100
GOTERM_MF_FAT	GO:0031420~alkali metal ion binding	6	1.19284	0.685053	3762, 6338, 3628, 6546, 6558, 9962	393	94	6445	1.04678	1	0.999553	100
GOTERM_BP_FAT	GO:0006814~sodium ion transport	4	0.795229	0.696086	6338, 6546, 6558, 9962	401	60	6781	1.12735	1	0.999254	100
GOTERM_BP_FAT	GO:0030001~metal ion transport	11	2.18688	0.820201	3762, 6338, 51312, 2280, 6546, 6558, 818, 7126, 6263, 9962, 283375	401	214	6781	0.869217	1	0.999871	100
GOTERM_BP_FAT	GO:0015672~monovalent inorganic cation transport	7	1.39165	0.86499	3762, 6338, 6546, 23530, 6558, 7126, 9962	401	145	6781	0.816356	1	0.999949	100
SP_PIR_KEYWORDS	ion transport	11	2.18688	0.892391	3762, 1187, 6338, 51312, 6546, 1146, 6558, 28232, 6263, 9962, 283375	499	244	8789	0.794039	1	0.99822	100
Annotation Cluster 156	Enrichment Score: 0.18927890155319052
Category	Term	Count	%	PValue	Genes	List Total	Pop Hits	Pop Total	Fold Enrichment	Bonferroni	Benjamini	FDR
GOTERM_BP_FAT	GO:0007194~negative regulation of adenylate cyclase activity	3	0.596421	0.478893	2316, 1901, 9568	401	27	6781	1.87891	1	0.99534	99.9989
GOTERM_BP_FAT	GO:0031280~negative regulation of cyclase activity	3	0.596421	0.478893	2316, 1901, 9568	401	27	6781	1.87891	1	0.99534	99.9989
GOTERM_BP_FAT	GO:0051350~negative regulation of lyase activity	3	0.596421	0.478893	2316, 1901, 9568	401	27	6781	1.87891	1	0.99534	99.9989
GOTERM_BP_FAT	GO:0030808~regulation of nucleotide biosynthetic process	5	0.994036	0.563781	3351, 2316, 1901, 9568, 4881	401	67	6781	1.26196	1	0.99756	100
GOTERM_BP_FAT	GO:0030802~regulation of cyclic nucleotide biosynthetic process	5	0.994036	0.563781	3351, 2316, 1901, 9568, 4881	401	67	6781	1.26196	1	0.99756	100
GOTERM_BP_FAT	GO:0030799~regulation of cyclic nucleotide metabolic process	5	0.994036	0.587404	3351, 2316, 1901, 9568, 4881	401	69	6781	1.22538	1	0.997839	100
GOTERM_BP_FAT	GO:0006140~regulation of nucleotide metabolic process	5	0.994036	0.621404	3351, 2316, 1901, 9568, 4881	401	72	6781	1.17432	1	0.99839	100
GOTERM_BP_FAT	GO:0030817~regulation of cAMP biosynthetic process	4	0.795229	0.696086	3351, 2316, 1901, 9568	401	60	6781	1.12735	1	0.999254	100
GOTERM_BP_FAT	GO:0019935~cyclic-nucleotide-mediated signaling	5	0.994036	0.703049	3351, 4843, 2316, 11163, 1901	401	80	6781	1.05689	1	0.999302	100
GOTERM_BP_FAT	GO:0030814~regulation of cAMP metabolic process	4	0.795229	0.717236	3351, 2316, 1901, 9568	401	62	6781	1.09098	1	0.999427	100
GOTERM_BP_FAT	GO:0007187~G-protein signaling, coupled to cyclic nucleotide second messenger	4	0.795229	0.798488	3351, 4843, 2316, 1901	401	71	6781	0.952689	1	0.999802	100
GOTERM_BP_FAT	GO:0045761~regulation of adenylate cyclase activity	3	0.596421	0.851321	2316, 1901, 9568	401	56	6781	0.905905	1	0.99993	100
GOTERM_BP_FAT	GO:0031279~regulation of cyclase activity	3	0.596421	0.8582	2316, 1901, 9568	401	57	6781	0.890012	1	0.999939	100
GOTERM_BP_FAT	GO:0051339~regulation of lyase activity	3	0.596421	0.8582	2316, 1901, 9568	401	57	6781	0.890012	1	0.999939	100
Annotation Cluster 157	Enrichment Score: 0.18444367208266754
Category	Term	Count	%	PValue	Genes	List Total	Pop Hits	Pop Total	Fold Enrichment	Bonferroni	Benjamini	FDR
UP_SEQ_FEATURE	repeat:3	5	0.994036	0.642752	800, 7414, 1028, 6263, 6421	499	77	8782	1.14281	1	1	100
UP_SEQ_FEATURE	repeat:2	6	1.19284	0.659649	800, 51228, 7414, 1028, 6263, 6421	499	98	8782	1.0775	1	1	100
UP_SEQ_FEATURE	repeat:1	6	1.19284	0.659649	800, 51228, 7414, 1028, 6263, 6421	499	98	8782	1.0775	1	1	100
Annotation Cluster 158	Enrichment Score: 0.17992110066069503
Category	Term	Count	%	PValue	Genes	List Total	Pop Hits	Pop Total	Fold Enrichment	Bonferroni	Benjamini	FDR
GOTERM_BP_FAT	GO:0010324~membrane invagination	10	1.98807	0.545193	1601, 3685, 22931, 26052, 10043, 11252, 30011, 5879, 7057, 9260	401	152	6781	1.11251	1	0.997193	99.9999
GOTERM_BP_FAT	GO:0006897~endocytosis	10	1.98807	0.545193	1601, 3685, 22931, 26052, 10043, 11252, 30011, 5879, 7057, 9260	401	152	6781	1.11251	1	0.997193	99.9999
GOTERM_BP_FAT	GO:0016044~membrane organization	14	2.7833	0.762831	1601, 22931, 26052, 10043, 10533, 30011, 9260, 3685, 5830, 4628, 11252, 10113, 5879, 7057	401	258	6781	0.917609	1	0.999666	100
GOTERM_BP_FAT	GO:0016192~vesicle-mediated transport	20	3.97614	0.840981	1601, 10972, 22931, 26052, 10043, 2934, 2316, 30011, 9260, 3685, 10640, 81562, 388, 377, 11345, 4628, 11252, 10113, 5879, 7057	401	390	6781	0.867191	1	0.999911	100
Annotation Cluster 159	Enrichment Score: 0.1779797627265772
Category	Term	Count	%	PValue	Genes	List Total	Pop Hits	Pop Total	Fold Enrichment	Bonferroni	Benjamini	FDR
GOTERM_MF_FAT	GO:0042802~identical protein binding	27	5.36779	0.440768	5167, 210, 5164, 7124, 2316, 217, 2746, 3625, 6282, 5019, 51084, 3480, 51421, 7422, 51776, 5228, 4843, 6310, 10533, 5092, 11117, 154810, 3688, 399687, 10606, 7057, 5819	393	410	6445	1.07997	1	0.997714	99.9844
GOTERM_MF_FAT	GO:0042803~protein homodimerization activity	12	2.38569	0.717201	5019, 51084, 5167, 5164, 7422, 4843, 2316, 10533, 3625, 5228, 5819, 6282	393	206	6445	0.95531	1	0.999516	100
GOTERM_MF_FAT	GO:0046983~protein dimerization activity	16	3.18091	0.925144	5167, 5164, 55748, 4843, 826, 2316, 10533, 3625, 6282, 5019, 51084, 3985, 3688, 7422, 5228, 5819	393	337	6445	0.778611	1	0.999996	100
Annotation Cluster 160	Enrichment Score: 0.17779356119109915
Category	Term	Count	%	PValue	Genes	List Total	Pop Hits	Pop Total	Fold Enrichment	Bonferroni	Benjamini	FDR
GOTERM_BP_FAT	GO:0033273~response to vitamin	4	0.795229	0.572742	1843, 6696, 2934, 7078	401	50	6781	1.35282	1	0.997739	100
GOTERM_BP_FAT	GO:0007584~response to nutrient	7	1.39165	0.582497	1843, 5728, 6546, 6696, 2934, 7407, 7078	401	104	6781	1.13819	1	0.997817	100
GOTERM_BP_FAT	GO:0009991~response to extracellular stimulus	9	1.78926	0.754269	1843, 5728, 6546, 6696, 2934, 27327, 7407, 7078, 6423	401	163	6781	0.933693	1	0.999643	100
GOTERM_BP_FAT	GO:0031667~response to nutrient levels	8	1.59046	0.772763	1843, 5728, 6546, 6696, 2934, 27327, 7407, 7078	401	147	6781	0.920284	1	0.999688	100
Annotation Cluster 161	Enrichment Score: 0.17343142246859042
Category	Term	Count	%	PValue	Genes	List Total	Pop Hits	Pop Total	Fold Enrichment	Bonferroni	Benjamini	FDR
GOTERM_CC_FAT	GO:0044431~Golgi apparatus part	13	2.58449	0.610467	9435, 10972, 63941, 2316, 3985, 2697, 4122, 9215, 4121, 8869, 54812, 6483, 11345	389	207	6387	1.03115	1	0.968868	99.9998
GOTERM_CC_FAT	GO:0005794~Golgi apparatus	34	6.75944	0.653134	10972, 9435, 63941, 1410, 5007, 2316, 22937, 2697, 3985, 10588, 81562, 115817, 2245, 11345, 54812, 140606, 11320, 6397, 22862, 55851, 5742, 23345, 5037, 399687, 4122, 9215, 4121, 377, 6385, 6483, 8869, 9486, 81618, 91543	389	572	6387	0.975956	1	0.975545	100
SP_PIR_KEYWORDS	golgi apparatus	20	3.97614	0.756904	9435, 10972, 63941, 987, 22862, 55851, 5007, 22937, 81562, 4122, 9215, 4121, 377, 6483, 11345, 8869, 9486, 140606, 11320, 91543	499	382	8789	0.922158	1	0.987975	100
Annotation Cluster 162	Enrichment Score: 0.17125409055714258
Category	Term	Count	%	PValue	Genes	List Total	Pop Hits	Pop Total	Fold Enrichment	Bonferroni	Benjamini	FDR
GOTERM_BP_FAT	GO:0000060~protein import into nucleus, translocation	3	0.596421	0.39708	10140, 6711, 7124	401	23	6781	2.20568	1	0.992419	99.9859
GOTERM_BP_FAT	GO:0017038~protein import	7	1.39165	0.543462	10140, 5830, 1434, 3836, 6711, 7124, 5195	401	100	6781	1.18372	1	0.997217	99.9999
GOTERM_BP_FAT	GO:0006606~protein import into nucleus	5	0.994036	0.551696	10140, 1434, 3836, 6711, 7124	401	66	6781	1.28108	1	0.997382	99.9999
GOTERM_BP_FAT	GO:0051170~nuclear import	5	0.994036	0.575685	10140, 1434, 3836, 6711, 7124	401	68	6781	1.2434	1	0.997725	100
GOTERM_BP_FAT	GO:0006605~protein targeting	10	1.98807	0.584995	10140, 10971, 5830, 5824, 1434, 3836, 6711, 7124, 5195, 23471	401	157	6781	1.07708	1	0.997869	100
GOTERM_BP_FAT	GO:0046907~intracellular transport	29	5.76541	0.618928	10972, 10971, 1434, 10043, 7124, 2316, 5824, 81562, 388, 11345, 10113, 3799, 10140, 3836, 10961, 6711, 6310, 5195, 11163, 23471, 51312, 5830, 10640, 1375, 22916, 6447, 7533, 4628, 70	401	494	6781	0.992705	1	0.998379	100
GOTERM_BP_FAT	GO:0034504~protein localization in nucleus	5	0.994036	0.632338	10140, 1434, 3836, 6711, 7124	401	73	6781	1.15823	1	0.998573	100
SP_PIR_KEYWORDS	protein transport	19	3.77734	0.668152	10972, 6284, 1434, 22931, 3836, 10043, 51699, 5195, 10533, 23471, 320938, 5830, 10640, 388, 57617, 377, 11345, 54812, 10113	499	343	8789	0.97566	1	0.978948	100
GOTERM_BP_FAT	GO:0008104~protein localization	34	6.75944	0.679571	63941, 10972, 64714, 10971, 1434, 22931, 10043, 51699, 2316, 7124, 3339, 2317, 320938, 5824, 81562, 388, 57617, 11345, 54812, 9168, 10113, 10140, 3836, 10961, 6711, 5195, 10533, 23471, 10640, 5830, 377, 7094, 6447, 7533	401	596	6781	0.964677	1	0.99911	100
GOTERM_BP_FAT	GO:0006913~nucleocytoplasmic transport	7	1.39165	0.680229	10140, 1434, 3836, 22916, 6711, 7124, 6310	401	115	6781	1.02932	1	0.999105	100
GOTERM_BP_FAT	GO:0051169~nuclear transport	7	1.39165	0.696312	10140, 1434, 3836, 22916, 6711, 7124, 6310	401	117	6781	1.01172	1	0.999244	100
GOTERM_BP_FAT	GO:0045184~establishment of protein localization	29	5.76541	0.754601	10972, 63941, 10971, 1434, 22931, 10043, 51699, 7124, 2316, 320938, 5824, 81562, 388, 57617, 11345, 54812, 10113, 10140, 3836, 10961, 6711, 5195, 10533, 23471, 5830, 10640, 377, 6447, 7533	401	528	6781	0.928781	1	0.999639	100
GOTERM_BP_FAT	GO:0015031~protein transport	28	5.5666	0.797786	10972, 63941, 10971, 1434, 22931, 10043, 51699, 7124, 320938, 5824, 81562, 388, 57617, 11345, 54812, 10113, 10140, 3836, 10961, 6711, 5195, 10533, 23471, 5830, 10640, 377, 6447, 7533	401	523	6781	0.905328	1	0.999806	100
GOTERM_BP_FAT	GO:0006886~intracellular protein transport	14	2.7833	0.858789	10140, 10971, 1434, 10043, 3836, 10961, 6711, 7124, 5195, 23471, 5830, 5824, 6447, 7533	401	282	6781	0.839515	1	0.999939	100
GOTERM_BP_FAT	GO:0034613~cellular protein localization	15	2.98211	0.879016	10971, 10140, 1434, 10043, 3836, 10961, 6711, 2316, 7124, 5195, 23471, 5830, 5824, 6447, 7533	401	308	6781	0.82355	1	0.999967	100
GOTERM_BP_FAT	GO:0070727~cellular macromolecule localization	15	2.98211	0.884521	10971, 10140, 1434, 10043, 3836, 10961, 6711, 2316, 7124, 5195, 23471, 5830, 5824, 6447, 7533	401	310	6781	0.818237	1	0.999972	100
GOTERM_BP_FAT	GO:0033365~protein localization in organelle	5	0.994036	0.904153	10140, 1434, 3836, 6711, 7124	401	112	6781	0.754921	1	0.999985	100
Annotation Cluster 163	Enrichment Score: 0.16900748801214416
Category	Term	Count	%	PValue	Genes	List Total	Pop Hits	Pop Total	Fold Enrichment	Bonferroni	Benjamini	FDR
SP_PIR_KEYWORDS	wnt signaling pathway	5	0.994036	0.50697	27122, 665113, 8321, 6423, 7474	499	65	8789	1.35486	1	0.952937	99.9962
KEGG_PATHWAY	hsa04310:Wnt signaling pathway	6	1.19284	0.741417	8321, 8454, 818, 6423, 5879, 7474	200	88	2873	0.979432	1	0.993551	100
GOTERM_BP_FAT	GO:0016055~Wnt receptor signaling pathway	4	0.795229	0.827814	27122, 8321, 6423, 7474	401	75	6781	0.901879	1	0.999886	100
Annotation Cluster 164	Enrichment Score: 0.16565946805833237
Category	Term	Count	%	PValue	Genes	List Total	Pop Hits	Pop Total	Fold Enrichment	Bonferroni	Benjamini	FDR
GOTERM_MF_FAT	GO:0016564~transcription repressor activity	12	2.38569	0.546625	10140, 57326, 10049, 10865, 3399, 6310, 3398, 3281, 5195, 1028, 1999, 27063	393	181	6445	1.08726	1	0.998844	99.9993
GOTERM_MF_FAT	GO:0003714~transcription corepressor activity	6	1.19284	0.627396	10140, 57326, 3399, 3281, 5195, 27063	393	88	6445	1.11815	1	0.999365	100
GOTERM_MF_FAT	GO:0003712~transcription cofactor activity	11	2.18688	0.928518	10140, 57326, 8031, 3399, 3281, 5092, 5195, 3159, 1999, 27063, 5469	393	241	6445	0.748524	1	0.999996	100
Annotation Cluster 165	Enrichment Score: 0.16381709172112366
Category	Term	Count	%	PValue	Genes	List Total	Pop Hits	Pop Total	Fold Enrichment	Bonferroni	Benjamini	FDR
GOTERM_BP_FAT	GO:0051605~protein maturation by peptide bond cleavage	4	0.795229	0.586377	715, 55851, 6447, 3075	401	51	6781	1.32629	1	0.99788	100
GOTERM_BP_FAT	GO:0051604~protein maturation	5	0.994036	0.703049	2280, 715, 55851, 6447, 3075	401	80	6781	1.05689	1	0.999302	100
GOTERM_BP_FAT	GO:0016485~protein processing	4	0.795229	0.782323	715, 55851, 6447, 3075	401	69	6781	0.980303	1	0.999733	100
Annotation Cluster 166	Enrichment Score: 0.16216737846696505
Category	Term	Count	%	PValue	Genes	List Total	Pop Hits	Pop Total	Fold Enrichment	Bonferroni	Benjamini	FDR
GOTERM_BP_FAT	GO:0030218~erythrocyte differentiation	3	0.596421	0.587971	7422, 3398, 7049	401	33	6781	1.53729	1	0.997821	100
GOTERM_BP_FAT	GO:0030099~myeloid cell differentiation	4	0.795229	0.65026	7422, 7124, 3398, 7049	401	56	6781	1.20787	1	0.998806	100
GOTERM_BP_FAT	GO:0034101~erythrocyte homeostasis	3	0.596421	0.665235	7422, 3398, 7049	401	38	6781	1.33502	1	0.999009	100
GOTERM_BP_FAT	GO:0048872~homeostasis of number of cells	3	0.596421	0.882901	7422, 3398, 7049	401	61	6781	0.83165	1	0.999971	100
Annotation Cluster 167	Enrichment Score: 0.1609913486633872
Category	Term	Count	%	PValue	Genes	List Total	Pop Hits	Pop Total	Fold Enrichment	Bonferroni	Benjamini	FDR
GOTERM_BP_FAT	GO:0002684~positive regulation of immune system process	10	1.98807	0.436281	3597, 6387, 7422, 942, 4843, 715, 208650, 3075, 5819, 7057	401	139	6781	1.21656	1	0.993867	99.9957
GOTERM_BP_FAT	GO:0050867~positive regulation of cell activation	5	0.994036	0.575685	3597, 10630, 942, 5819, 7057	401	68	6781	1.2434	1	0.997725	100
GOTERM_BP_FAT	GO:0050865~regulation of cell activation	6	1.19284	0.72736	3597, 10630, 942, 208650, 5819, 7057	401	102	6781	0.994719	1	0.999511	100
GOTERM_BP_FAT	GO:0002696~positive regulation of leukocyte activation	4	0.795229	0.746801	3597, 942, 5819, 7057	401	65	6781	1.04063	1	0.999622	100
GOTERM_BP_FAT	GO:0002694~regulation of leukocyte activation	5	0.994036	0.820234	3597, 942, 208650, 5819, 7057	401	95	6781	0.890012	1	0.999868	100
GOTERM_BP_FAT	GO:0051249~regulation of lymphocyte activation	3	0.596421	0.966515	3597, 942, 208650	401	86	6781	0.589892	1	1	100
Annotation Cluster 168	Enrichment Score: 0.15319003385395052
Category	Term	Count	%	PValue	Genes	List Total	Pop Hits	Pop Total	Fold Enrichment	Bonferroni	Benjamini	FDR
GOTERM_BP_FAT	GO:0000077~DNA damage checkpoint	3	0.596421	0.535622	26270, 51776, 7508	401	30	6781	1.69102	1	0.997064	99.9999
GOTERM_BP_FAT	GO:0031570~DNA integrity checkpoint	3	0.596421	0.587971	26270, 51776, 7508	401	33	6781	1.53729	1	0.997821	100
GOTERM_BP_FAT	GO:0000075~cell cycle checkpoint	4	0.795229	0.696086	26270, 51776, 9184, 7508	401	60	6781	1.12735	1	0.999254	100
GOTERM_BP_FAT	GO:0042770~DNA damage response, signal transduction	3	0.596421	0.81218	26270, 51776, 7508	401	51	6781	0.994719	1	0.999844	100
GOTERM_BP_FAT	GO:0006974~response to DNA damage stimulus	9	1.78926	0.962765	2965, 26270, 51776, 7515, 2138, 7979, 7405, 7508, 6421	401	227	6781	0.670449	1	1	100
Annotation Cluster 169	Enrichment Score: 0.15215595712505262
Category	Term	Count	%	PValue	Genes	List Total	Pop Hits	Pop Total	Fold Enrichment	Bonferroni	Benjamini	FDR
GOTERM_BP_FAT	GO:0051325~interphase	5	0.994036	0.575685	3688, 8454, 818, 158471, 1028	401	68	6781	1.2434	1	0.997725	100
GOTERM_BP_FAT	GO:0000082~G1/S transition of mitotic cell cycle	3	0.596421	0.63582	3688, 8454, 818	401	36	6781	1.40919	1	0.998635	100
GOTERM_BP_FAT	GO:0051329~interphase of mitotic cell cycle	4	0.795229	0.746801	3688, 8454, 818, 1028	401	65	6781	1.04063	1	0.999622	100
GOTERM_BP_FAT	GO:0022403~cell cycle phase	11	2.18688	0.900849	3688, 8454, 8812, 818, 9184, 158471, 1028, 51530, 27436, 900, 6790	401	237	6781	0.784863	1	0.999983	100
Annotation Cluster 170	Enrichment Score: 0.14993187307915254
Category	Term	Count	%	PValue	Genes	List Total	Pop Hits	Pop Total	Fold Enrichment	Bonferroni	Benjamini	FDR
GOTERM_MF_FAT	GO:0005070~SH3/SH2 adaptor activity	3	0.596421	0.588155	10140, 6450, 392	393	32	6445	1.53745	1	0.999076	99.9998
GOTERM_MF_FAT	GO:0030674~protein binding, bridging	4	0.795229	0.774607	10140, 6450, 392, 7373	393	66	6445	0.993909	1	0.99978	100
GOTERM_MF_FAT	GO:0060090~molecular adaptor activity	3	0.596421	0.779168	10140, 6450, 392	393	46	6445	1.06953	1	0.999776	100
Annotation Cluster 171	Enrichment Score: 0.14786865757349626
Category	Term	Count	%	PValue	Genes	List Total	Pop Hits	Pop Total	Fold Enrichment	Bonferroni	Benjamini	FDR
UP_TISSUE	Ovarian carcinoma	10	1.98807	0.0984771	54961, 8669, 9987, 27327, 220988, 7171, 1915, 3181, 27436, 6421	496	96	8634	1.81326	1	0.657936	73.7195
UP_SEQ_FEATURE	domain:RRM 1	6	1.19284	0.319257	9987, 220988, 55599, 3181, 6421, 10659	499	66	8782	1.59993	1	0.999994	99.8423
UP_SEQ_FEATURE	domain:RRM 2	6	1.19284	0.319257	9987, 220988, 55599, 3181, 6421, 10659	499	66	8782	1.59993	1	0.999994	99.8423
INTERPRO	IPR000504:RNA recognition motif, RNP-1	8	1.59046	0.643655	22916, 9987, 27327, 220988, 55599, 3181, 6421, 10659	469	131	8066	1.05028	1	1	100
INTERPRO	IPR012677:Nucleotide-binding, alpha-beta plait	8	1.59046	0.682232	22916, 9987, 27327, 220988, 55599, 3181, 6421, 10659	469	136	8066	1.01166	1	1	100
SMART	SM00360:RRM	8	1.59046	0.702054	22916, 9987, 27327, 220988, 55599, 3181, 6421, 10659	265	131	4306	0.992309	1	0.9997	100
UP_SEQ_FEATURE	compositionally biased region:Gly-rich	6	1.19284	0.702166	22848, 1465, 51585, 9987, 220988, 3181	499	103	8782	1.0252	1	1	100
SP_PIR_KEYWORDS	rna-binding	17	3.37972	0.838055	6146, 6125, 9987, 55599, 6310, 26284, 6167, 6421, 9406, 9704, 79048, 22916, 220988, 27327, 549, 3181, 10659	499	347	8789	0.862896	1	0.995706	100
SP_PIR_KEYWORDS	mrna processing	9	1.78926	0.866603	9406, 57461, 51585, 22916, 220988, 55599, 3181, 6421, 10659	499	194	8789	0.817108	1	0.997326	100
GOTERM_BP_FAT	GO:0016071~mRNA metabolic process	13	2.58449	0.893034	57461, 51585, 55599, 6421, 9406, 6038, 7422, 22916, 220988, 3181, 549, 3646, 10659	401	274	6781	0.80231	1	0.999978	100
SP_PIR_KEYWORDS	mrna splicing	7	1.39165	0.900471	9406, 57461, 22916, 220988, 55599, 3181, 6421	499	161	8789	0.765792	1	0.998407	100
GOTERM_CC_FAT	GO:0005681~spliceosome	5	0.994036	0.901508	57461, 10625, 220988, 55599, 3181	389	108	6387	0.76014	1	0.99828	100
SP_PIR_KEYWORDS	Spliceosome	4	0.795229	0.918723	57461, 220988, 55599, 3181	499	97	8789	0.726319	1	0.998945	100
GOTERM_MF_FAT	GO:0003723~RNA binding	23	4.57256	0.929741	6146, 6125, 9987, 6310, 55599, 6154, 26284, 6167, 22984, 6421, 6187, 9406, 9704, 9045, 6210, 6224, 79048, 22916, 220988, 27327, 549, 3181, 10659	393	472	6445	0.799128	1	0.999996	100
GOTERM_BP_FAT	GO:0006396~RNA processing	18	3.57853	0.9335	57461, 51585, 6125, 9987, 55599, 6310, 6154, 10799, 22984, 6421, 9406, 9045, 6038, 10625, 22916, 220988, 3181, 10659	401	392	6781	0.77649	1	0.999996	100
GOTERM_BP_FAT	GO:0008380~RNA splicing	9	1.78926	0.952965	9406, 57461, 10625, 51585, 22916, 220988, 55599, 3181, 6421	401	220	6781	0.691782	1	0.999999	100
GOTERM_BP_FAT	GO:0006397~mRNA processing	10	1.98807	0.956565	9406, 57461, 6038, 51585, 22916, 220988, 55599, 3181, 6421, 10659	401	244	6781	0.693042	1	0.999999	100
GOTERM_BP_FAT	GO:0000377~RNA splicing, via transesterification reactions with bulged adenosine as nucleophile	4	0.795229	0.982832	51585, 22916, 220988, 3181	401	127	6781	0.532605	1	1	100
GOTERM_BP_FAT	GO:0000398~nuclear mRNA splicing, via spliceosome	4	0.795229	0.982832	51585, 22916, 220988, 3181	401	127	6781	0.532605	1	1	100
GOTERM_BP_FAT	GO:0000375~RNA splicing, via transesterification reactions	4	0.795229	0.982832	51585, 22916, 220988, 3181	401	127	6781	0.532605	1	1	100
KEGG_PATHWAY	hsa03040:Spliceosome	3	0.596421	0.99416	57461, 22916, 220988	200	100	2873	0.43095	1	0.999999	100
Annotation Cluster 172	Enrichment Score: 0.13153280821016458
Category	Term	Count	%	PValue	Genes	List Total	Pop Hits	Pop Total	Fold Enrichment	Bonferroni	Benjamini	FDR
GOTERM_MF_FAT	GO:0008528~peptide receptor activity, G-protein coupled	3	0.596421	0.709151	81669, 7852, 4881	393	40	6445	1.22996	1	0.99959	100
GOTERM_MF_FAT	GO:0001653~peptide receptor activity	3	0.596421	0.709151	81669, 7852, 4881	393	40	6445	1.22996	1	0.99959	100
GOTERM_MF_FAT	GO:0042277~peptide binding	6	1.19284	0.801539	3480, 5830, 81669, 3836, 7852, 4881	393	109	6445	0.902724	1	0.999826	100
Annotation Cluster 173	Enrichment Score: 0.13152129838524032
Category	Term	Count	%	PValue	Genes	List Total	Pop Hits	Pop Total	Fold Enrichment	Bonferroni	Benjamini	FDR
GOTERM_BP_FAT	GO:0001932~regulation of protein amino acid phosphorylation	8	1.59046	0.4746	2280, 5167, 5573, 51776, 5576, 7124, 51422, 5037	401	110	6781	1.22983	1	0.995286	99.9987
GOTERM_BP_FAT	GO:0043408~regulation of MAPKKK cascade	3	0.596421	0.908184	51776, 7124, 5037	401	66	6781	0.768647	1	0.999987	100
GOTERM_BP_FAT	GO:0010627~regulation of protein kinase cascade	7	1.39165	0.935264	2697, 2280, 5728, 51776, 2316, 7124, 5037	401	167	6781	0.708812	1	0.999996	100
Annotation Cluster 174	Enrichment Score: 0.1311574080574734
Category	Term	Count	%	PValue	Genes	List Total	Pop Hits	Pop Total	Fold Enrichment	Bonferroni	Benjamini	FDR
GOTERM_BP_FAT	GO:0010604~positive regulation of macromolecule metabolic process	31	6.16302	0.580919	1958, 942, 8031, 7124, 2627, 2099, 22937, 2697, 3480, 7422, 253461, 4781, 51422, 23034, 2308, 6310, 5092, 1901, 10533, 5720, 3159, 6233, 5469, 7321, 2965, 2280, 8454, 208650, 2138, 7533, 7057	401	520	6781	1.00811	1	0.997839	100
GOTERM_BP_FAT	GO:0045944~positive regulation of transcription from RNA polymerase II promoter	12	2.38569	0.678558	2965, 7422, 1958, 2308, 253461, 7124, 6310, 1901, 2627, 4781, 22937, 5469	401	206	6781	0.985062	1	0.999126	100
GOTERM_BP_FAT	GO:0051173~positive regulation of nitrogen compound metabolic process	22	4.37376	0.680774	1958, 2308, 942, 8031, 7124, 6310, 5092, 1901, 2627, 3159, 22937, 6233, 5037, 5469, 2965, 3480, 7422, 253461, 2138, 7533, 4781, 4881	401	385	6781	0.966299	1	0.999098	100
[truncated: 210 more rows]

## Sheet: Sheet 4 IPA func all FDR0.05
Category	Function	Function Annotation	B-H p-value	# Molecules	Molecules
[truncated: 362 more rows]

## Sheet: Sheet 5 Effect func all FDR0.05
Function Annotation	Molecules	# Molecules
[truncated: 1,016 more rows]

[truncated: 9 more sheets: Sheet 6 IPA path all FDR0.05, Sheet 7 Funct chart DEG > ASC, Sheet 8 Funct cluster DEG > ASC, Sheet 9 IPA Func DEG > ASCvBMSC, Sheet 10 Effect funct DEG > ASC, Sheet 11 IPA Path DEG >ASCvBMSC, Sheet 12 Funct chart DEG > BMSC, Sheet 13 Funct cluster DEG>BMSC, Sheet 14 IPA Path DEG >BMSCvASC]
