# Supplementary material for: Transcriptomics Comparison between Porcine Adipose and Bone Marrow Mesenchymal Stem Cells during In Vitro Osteogenic and Adipogenic Differentiation
Source: PLoS One. 2012 Mar 7;7(3):e32481. doi: 10.1371/journal.pone.0032481 (PMC3296722; doi:10.1371/journal.pone.0032481)
Supplement: File S10 — Complete list of markers for osteogenic and adipogenic differentiation with relative functional analysis. The excel file contains 15 sheets: “Sheet1 Markers” complete list of markers; “Sheet2 David adipog markers” functional analysis of overall adipogenic markers; “Sheet3 David osteog markers” functional analysis of overall osteogenic markers; “Sheet4 David adipog markers ASC” functional analysis of adipogenic markers in ASC; “Sheet5 David osteog markers ASC” functional analysis of osteogenic markers in ASC; “Sheet6 David adipog marker BMSC” functional analysis of adipogenic markers in BMSC; “Sheet7 David osteog marker BMSC” functional analysis of osteogenic markers in BMSC; “Sheet8 David adipog markers 2dd” functional analysis of adipogenic markers at dd2; “Sheet9 David adipog markers 7dd” functional analysis of adipogenic markers at dd7; “Sheet10 David adipog markers 21dd” functional analysis of adipogenic markers at dd21; “Sheet11 David adipog mark 7–21dd” functional analysis of adipogenic markers between 7 and 21 day of differentiation; “Sheet12 David osteog marker 2dd” functional analysis of osteogenic markers at dd2; “Sheet13 David osteog marker 7dd” functional analysis of osteogenic markers at dd7; “Sheet14 David osteog mark 21dd” functional analysis of osteogenic markers at dd21; “Sheet15 David osteog mark 7–21dd” functional analysis of osteogenic markers between 7 and 21 day of differentiation. (XLSX) [file pone.0032481.s015.xlsx]

## Sheet: Sheet1 Markers
Number of markes		39					65					43					15					40					70					35					71					56					49
Best marker in whole differentiation										Marker in ASC whole differentiation										Marker in BMSC whole differentiation										Adipogenic
Adipogenic					Osteogenic					Adipogenic					Osteogenic					Adipogenic					Osteogenic					2dd					7dd					21dd					Medium-late
Gene ID	Gene Symbol	Gene description	RFU expression**	ASC/BMSC	Gene ID	Gene Symbol	Gene description	RFU expression	ASC/BMSC	Gene ID	Gene Symbol	Gene description	RFU expression	ASC/BMSC	Gene ID	Gene Symbol	Gene description	RFU expression	ASC/BMSC	Gene ID	Gene Symbol	Gene description	RFU expression	ASC/BMSC	Gene ID	Gene Symbol	Gene description	RFU expression	ASC/BMSC	Gene ID	Gene Symbol	Gene description	RFU expression	ASC/BMSC	Gene ID	Gene Symbol	Gene description	RFU expression	ASC/BMSC	Gene ID	Gene Symbol	Gene description	RFU expression	ASC/BMSC	Gene ID	Gene Symbol	Gene description	RFU expression	ASC/BMSC
360	AQP3	aquaporin 3 (Gill blood group)	<1,000 RFU	5.3911	3263	HPX	hemopexin	<1,000 RFU	0.246447	216	ALDH1A1	aldehyde dehydrogenase 1 family, member A1	<1,000 RFU	6.41106	728113	ANXA8L1	annexin A8-like 1	<1,000 RFU	0.118827	2170	FABP3	fatty acid binding protein 3, muscle and heart (mammary-derived growth inhibitor)	<1,000 RFU	4.17571	3263	HPX	hemopexin	<1,000 RFU	0.276288	10144	FAM13A1	family with sequence similarity 13, member A1	<1,000 RFU	3.68471	6319	SCD	stearoyl-CoA desaturase (delta-9-desaturase)	<1,000 RFU	10.7007	360	AQP3	aquaporin 3 (Gill blood group)	<1,000 RFU	6.06338	360	AQP3	aquaporin 3 (Gill blood group)	<1,000 RFU	7.88287
1728	NQO1	NAD(P)H dehydrogenase, quinone 1	<1,000 RFU	4.3	1281	COL3A1	collagen, type III, alpha 1 (Ehlers-Danlos syndrome type IV, autosomal dominant)	<1,000 RFU	0.280866	1728	NQO1	NAD(P)H dehydrogenase, quinone 1	<1,000 RFU	5.16357	1827	RCAN1	regulator of calcineurin 1	<1,000 RFU	0.209019	2512	FTL	ferritin, light polypeptide	10520.7	3.97486	2319	FLOT2	flotillin 2	2602	0.283662	1728	NQO1	NAD(P)H dehydrogenase, quinone 1	<1,000 RFU	3.22368	360	AQP3	aquaporin 3 (Gill blood group)	<1,000 RFU	9.70235	1728	NQO1	NAD(P)H dehydrogenase, quinone 1	<1,000 RFU	5.81993	6319	SCD	stearoyl-CoA desaturase (delta-9-desaturase)	<1,000 RFU	7.57213
6319	SCD	stearoyl-CoA desaturase (delta-9-desaturase)	<1,000 RFU	4.24632	728113	ANXA8L1	annexin A8-like 1	<1,000 RFU	0.307487	648947	LOC648947	similar to Aldo-keto reductase family 1 member C3 (Trans-1,2-dihydrobenzene-1,2-diol dehydrogenase) (3-alpha-hydroxysteroid dehydrogenase type 2) (3-alpha-HSD type 2) (3-alpha-HSD type II, brain) (Prostaglandin F synthase) (PGFS) (Estradiol 17-beta...	<1,000 RFU	4.7412	3263	HPX	hemopexin	<1,000 RFU	0.261568	1728	NQO1	NAD(P)H dehydrogenase, quinone 1	<1,000 RFU	3.96489	6696	SPP1	secreted phosphoprotein 1 (osteopontin, bone sialoprotein I, early T-lymphocyte activation 1)	<1,000 RFU	0.309688	123	ADFP	adipose differentiation-related protein	<1,000 RFU	3.21311	2170	FABP3	fatty acid binding protein 3, muscle and heart (mammary-derived growth inhibitor)	<1,000 RFU	9.63187	3398	ID2	inhibitor of DNA binding 2, dominant negative helix-loop-helix protein	<1,000 RFU	5.69454	2170	FABP3	fatty acid binding protein 3, muscle and heart (mammary-derived growth inhibitor)	<1,000 RFU	7.20874
2170	FABP3	fatty acid binding protein 3, muscle and heart (mammary-derived growth inhibitor)	<1,000 RFU	3.74348	2319	FLOT2	flotillin 2	2602	0.316093	2512	FTL	ferritin, light polypeptide	10520.7	4.55641	2791	GNG11	guanine nucleotide binding protein (G protein), gamma 11	<1,000 RFU	0.26314	6319	SCD	stearoyl-CoA desaturase (delta-9-desaturase)	<1,000 RFU	3.73426	1281	COL3A1	collagen, type III, alpha 1 (Ehlers-Danlos syndrome type IV, autosomal dominant)	<1,000 RFU	0.320047	10628	TXNIP	thioredoxin interacting protein	<1,000 RFU	2.90339	6319	SCD	stearoyl-CoA desaturase (delta-9-desaturase)	<1,000 RFU	7.09935	2512	FTL	ferritin, light polypeptide	10520.7	5.41922	6319	SCD	stearoyl-CoA desaturase (delta-9-desaturase)	<1,000 RFU	5.73846
2512	FTL	ferritin, light polypeptide	10520.7	3.64055	1281	COL3A1	collagen, type III, alpha 1 (Ehlers-Danlos syndrome type IV, autosomal dominant)	<1,000 RFU	0.320031	1113	CHGA	chromogranin A (parathyroid secretory protein 1)	<1,000 RFU	3.81759	7980	TFPI2	tissue factor pathway inhibitor 2	<1,000 RFU	0.283639	8322	FZD4	frizzled homolog 4 (Drosophila)	<1,000 RFU	3.1831	728113	ANXA8L1	annexin A8-like 1	<1,000 RFU	0.325624	677	ZFP36L1	zinc finger protein 36, C3H type-like 1	<1,000 RFU	2.88647	2171	FABP5	fatty acid binding protein 5 (psoriasis-associated)	<1,000 RFU	5.90758	847	CAT	catalase	<1,000 RFU	5.02194	648947	LOC648947	similar to Aldo-keto reductase family 1 member C3 (Trans-1,2-dihydrobenzene-1,2-diol dehydrogenase) (3-alpha-hydroxysteroid dehydrogenase type 2) (3-alpha-HSD type 2) (3-alpha-HSD type II, brain) (Prostaglandin F synthase) (PGFS) (Estradiol 17-beta...	<1,000 RFU	5.1657
6319	SCD	stearoyl-CoA desaturase (delta-9-desaturase)	<1,000 RFU	3.41995	10631	POSTN	periostin, osteoblast specific factor	<1,000 RFU	0.34131	Ssc.54808	LOC654406	Putative aldo-keto reductase family 1 member C4	<1,000 RFU	3.62854	388	RHOB	ras homolog gene family, member B	<1,000 RFU	0.314454	1113	CHGA	chromogranin A (parathyroid secretory protein 1)	<1,000 RFU	3.13695	55194	C1orf78	chromosome 1 open reading frame 78	1615.83	0.336958	648947	LOC648947	similar to Aldo-keto reductase family 1 member C3 (Trans-1,2-dihydrobenzene-1,2-diol dehydrogenase) (3-alpha-hydroxysteroid dehydrogenase type 2) (3-alpha-HSD type 2) (3-alpha-HSD type II, brain) (Prostaglandin F synthase) (PGFS) (Estradiol 17-beta...	<1,000 RFU	2.85429	648947	LOC648947	similar to Aldo-keto reductase family 1 member C3 (Trans-1,2-dihydrobenzene-1,2-diol dehydrogenase) (3-alpha-hydroxysteroid dehydrogenase type 2) (3-alpha-HSD type 2) (3-alpha-HSD type II, brain) (Prostaglandin F synthase) (PGFS) (Estradiol 17-beta...	<1,000 RFU	5.83507	8322	FZD4	frizzled homolog 4 (Drosophila)	<1,000 RFU	4.80729	1728	NQO1	NAD(P)H dehydrogenase, quinone 1	<1,000 RFU	5.09473
1113	CHGA	chromogranin A (parathyroid secretory protein 1)	<1,000 RFU	2.90018	5176	SERPINF1	serpin peptidase inhibitor, clade F (alpha-2 antiplasmin, pigment epithelium derived factor), member 1	<1,000 RFU	0.354096	360	AQP3	aquaporin 3 (Gill blood group)	<1,000 RFU	3.2527	642940	LOC642940	similar to myotubularin related protein 9	<1,000 RFU	0.379213	6319	SCD	stearoyl-CoA desaturase (delta-9-desaturase)	<1,000 RFU	3.11034	57541	ZNF398	zinc finger protein 398	<1,000 RFU	0.34241	677	ZFP36L1	zinc finger protein 36, C3H type-like 1	<1,000 RFU	2.74515	8322	FZD4	frizzled homolog 4 (Drosophila)	<1,000 RFU	4.79805	2170	FABP3	fatty acid binding protein 3, muscle and heart (mammary-derived growth inhibitor)	<1,000 RFU	4.78562	2512	FTL	ferritin, light polypeptide	10520.7	4.72642
23204	ARL6IP1	ADP-ribosylation factor-like 6 interacting protein 1	<1,000 RFU	2.78785	338773	TMEM119	transmembrane protein 119	<1,000 RFU	0.357246	6319	SCD	stearoyl-CoA desaturase (delta-9-desaturase)	<1,000 RFU	3.1347	84255	SLC37A3	solute carrier family 37 (glycerol-3-phosphate transporter), member 3	<1,000 RFU	0.389471	Ssc.19364	AK230517	Transcribed locus	3201.83	3.09619	84255	SLC37A3	solute carrier family 37 (glycerol-3-phosphate transporter), member 3	<1,000 RFU	0.344724	360	AQP3	aquaporin 3 (Gill blood group)	<1,000 RFU	2.66342	1728	NQO1	NAD(P)H dehydrogenase, quinone 1	<1,000 RFU	4.36954	648947	LOC648947	similar to Aldo-keto reductase family 1 member C3 (Trans-1,2-dihydrobenzene-1,2-diol dehydrogenase) (3-alpha-hydroxysteroid dehydrogenase type 2) (3-alpha-HSD type 2) (3-alpha-HSD type II, brain) (Prostaglandin F synthase) (PGFS) (Estradiol 17-beta...	<1,000 RFU	4.49633	2171	FABP5	fatty acid binding protein 5 (psoriasis-associated)	<1,000 RFU	4.66452
2171	FABP5	fatty acid binding protein 5 (psoriasis-associated)	<1,000 RFU	2.61117	55194	C1orf78	chromosome 1 open reading frame 78	1615.83	0.35848	8613	PPAP2B	phosphatidic acid phosphatase type 2B	<1,000 RFU	3.0821	388	RHOB	ras homolog gene family, member B	<1,000 RFU	0.429131	360	AQP3	aquaporin 3 (Gill blood group)	<1,000 RFU	3.03368	56975	FAM20C	family with sequence similarity 20, member C	2640.83	0.349039	57561	ARRDC3	arrestin domain containing 3	<1,000 RFU	2.59509	Ssc.54808	LOC654406	Putative aldo-keto reductase family 1 member C4	<1,000 RFU	4.0669	6319	SCD	stearoyl-CoA desaturase (delta-9-desaturase)	<1,000 RFU	4.44354	8322	FZD4	frizzled homolog 4 (Drosophila)	<1,000 RFU	4.34896
5577	PRKAR2B	protein kinase, cAMP-dependent, regulatory, type II, beta	<1,000 RFU	2.5938	2791	GNG11	guanine nucleotide binding protein (G protein), gamma 11	<1,000 RFU	0.362108	6319	SCD	stearoyl-CoA desaturase (delta-9-desaturase)	<1,000 RFU	2.82237	113791	PIK3IP1	phosphoinositide-3-kinase interacting protein 1	<1,000 RFU	0.437908	123	ADFP	adipose differentiation-related protein	<1,000 RFU	2.99084	10975	UQCR	ubiquinol-cytochrome c reductase, 6.4kDa subunit	5705.83	0.350785	10144	FAM13A1	family with sequence similarity 13, member A1	<1,000 RFU	2.58513	2512	FTL	ferritin, light polypeptide	10520.7	4.03361	6319	SCD	stearoyl-CoA desaturase (delta-9-desaturase)	<1,000 RFU	4.37757	8322	FZD4	frizzled homolog 4 (Drosophila)	<1,000 RFU	4.24329
3512	IGJ	immunoglobulin J polypeptide, linker protein for immunoglobulin alpha and mu polypeptides	<1,000 RFU	2.52157	84255	SLC37A3	solute carrier family 37 (glycerol-3-phosphate transporter), member 3	<1,000 RFU	0.36768	Ssc.19605	BI181388	Transcribed locus	1794	2.7767	8404	SPARCL1	SPARC-like 1 (mast9, hevin)	<1,000 RFU	0.442134	Ssc.19605	BI181388	Transcribed locus	1794	2.74767	1281	COL3A1	collagen, type III, alpha 1 (Ehlers-Danlos syndrome type IV, autosomal dominant)	<1,000 RFU	0.354302	6648	SOD2	superoxide dismutase 2, mitochondrial	<1,000 RFU	2.57156	84649	DGAT2	diacylglycerol O-acyltransferase homolog 2 (mouse)	<1,000 RFU	4.01752	5577	PRKAR2B	protein kinase, cAMP-dependent, regulatory, type II, beta	<1,000 RFU	4.04666	847	CAT	catalase	<1,000 RFU	4.15674
Ssc.19605	BI181388	Transcribed locus	1794	2.50297	8425	LTBP4	latent transforming growth factor beta binding protein 4	5518.67	0.380308	3512	IGJ	immunoglobulin J polypeptide, linker protein for immunoglobulin alpha and mu polypeptides	<1,000 RFU	2.76675	57048	PLSCR3	phospholipid scramblase 3	3299.5	0.448443	3985	LIMK2	LIM domain kinase 2	<1,000 RFU	2.74374	65108	MARCKSL1	MARCKS-like 1	22069.3	0.359848	54541	DDIT4	DNA-damage-inducible transcript 4	<1,000 RFU	2.56368	8322	FZD4	frizzled homolog 4 (Drosophila)	<1,000 RFU	3.89062	8322	FZD4	frizzled homolog 4 (Drosophila)	<1,000 RFU	3.68853	3398	ID2	inhibitor of DNA binding 2, dominant negative helix-loop-helix protein	<1,000 RFU	3.97566
934	CD24	CD24 molecule	<1,000 RFU	2.49943	Ssc.24309	BQ604397	Transcribed locus	4233.67	0.381123	59345	GNB4	guanine nucleotide binding protein (G protein), beta polypeptide 4	<1,000 RFU	2.72095	2191	FAP	fibroblast activation protein, alpha	<1,000 RFU	0.457036	3512	IGJ	immunoglobulin J polypeptide, linker protein for immunoglobulin alpha and mu polypeptides	<1,000 RFU	2.58995	2872	MKNK2	MAP kinase interacting serine/threonine kinase 2	3174.83	0.360036	3552	IL1A	interleukin 1, alpha	<1,000 RFU	2.54055	1113	CHGA	chromogranin A (parathyroid secretory protein 1)	<1,000 RFU	3.57071	1113	CHGA	chromogranin A (parathyroid secretory protein 1)	<1,000 RFU	3.55096	Ssc.54808	LOC654406	Putative aldo-keto reductase family 1 member C4	<1,000 RFU	3.72099
8613	PPAP2B	phosphatidic acid phosphatase type 2B	<1,000 RFU	2.3049	54936	ADPRHL2	ADP-ribosylhydrolase like 2	<1,000 RFU	0.381499	Ssc.6468	BQ597740	Transcribed locus	2406.67	2.68183	10814	CPLX2	complexin 2	<1,000 RFU	0.474289	30827	CXXC1	CXXC finger 1 (PHD domain)	<1,000 RFU	2.58557	Ssc.4732	BF703317	Transcribed locus	2146.17	0.360117	Ssc.54808	LOC654406	Putative aldo-keto reductase family 1 member C4	<1,000 RFU	2.51222	1622	DBI	diazepam binding inhibitor (GABA receptor modulator, acyl-Coenzyme A binding protein)	<1,000 RFU	3.36088	2171	FABP5	fatty acid binding protein 5 (psoriasis-associated)	<1,000 RFU	3.42146	1113	CHGA	chromogranin A (parathyroid secretory protein 1)	<1,000 RFU	3.56084
10144	FAM13A1	family with sequence similarity 13, member A1	<1,000 RFU	2.27663	65108	MARCKSL1	MARCKS-like 1	22069.3	0.382157	Hs.534061	EL949911	Transcribed locus	34204.5	2.58928	2537	IFI6	interferon, alpha-inducible protein 6	<1,000 RFU	0.494619	30061	SLC40A1	solute carrier family 40 (iron-regulated transporter), member 1	<1,000 RFU	2.51584	54936	ADPRHL2	ADP-ribosylhydrolase like 2	<1,000 RFU	0.361952	2920	CXCL2	chemokine (C-X-C motif) ligand 2	<1,000 RFU	2.49117	23204	ARL6IP1	ADP-ribosylation factor-like 6 interacting protein 1	<1,000 RFU	3.33865	Ssc.54808	LOC654406	Putative aldo-keto reductase family 1 member C4	<1,000 RFU	3.37509	5577	PRKAR2B	protein kinase, cAMP-dependent, regulatory, type II, beta	<1,000 RFU	3.39207
118429	ANTXR2	anthrax toxin receptor 2	3075.33	2.27002	388	RHOB	ras homolog gene family, member B	<1,000 RFU	0.383655	2171	FABP5	fatty acid binding protein 5 (psoriasis-associated)	<1,000 RFU	2.57487						23512	SUZ12	suppressor of zeste 12 homolog (Drosophila)	<1,000 RFU	2.44019	8425	LTBP4	latent transforming growth factor beta binding protein 4	5518.67	0.367443	91947	ARRDC4	arrestin domain containing 4	<1,000 RFU	2.39048	Ssc.19605	BI181388	Transcribed locus	1794	3.31999	23204	ARL6IP1	ADP-ribosylation factor-like 6 interacting protein 1	<1,000 RFU	3.22919	23204	ARL6IP1	ADP-ribosylation factor-like 6 interacting protein 1	<1,000 RFU	3.28392
Hs.534061	EL949911	Transcribed locus	34204.5	2.26395	10585	POMT1	protein-O-mannosyltransferase 1	3036.17	0.38749	1906	EDN1	endothelin 1	<1,000 RFU	2.54885						151126	ZNF533	zinc finger protein 533	<1,000 RFU	2.43925	1827	RCAN1	regulator of calcineurin 1	<1,000 RFU	0.368309	10628	TXNIP	thioredoxin interacting protein	<1,000 RFU	2.35359	847	CAT	catalase	<1,000 RFU	3.29153	3398	ID2	inhibitor of DNA binding 2, dominant negative helix-loop-helix protein	<1,000 RFU	3.22105	Ssc.19605	BI181388	Transcribed locus	1794	3.18936
23512	SUZ12	suppressor of zeste 12 homolog (Drosophila)	<1,000 RFU	2.22466	2191	FAP	fibroblast activation protein, alpha	<1,000 RFU	0.394167	118429	ANTXR2	anthrax toxin receptor 2	3075.33	2.51893						66107	1100001G20Rik	RIKEN cDNA 1100001G20 gene	<1,000 RFU	2.41956	4171	MCM2	minichromosome maintenance complex component 2	2236.5	0.369358	8870	IER3	immediate early response 3	<1,000 RFU	2.34291	3512	IGJ	immunoglobulin J polypeptide, linker protein for immunoglobulin alpha and mu polypeptides	<1,000 RFU	3.17913	Ssc.19605	BI181388	Transcribed locus	1794	3.05873	1622	DBI	diazepam binding inhibitor (GABA receptor modulator, acyl-Coenzyme A binding protein)	<1,000 RFU	3.0603
1622	DBI	diazepam binding inhibitor (GABA receptor modulator, acyl-Coenzyme A binding protein)	<1,000 RFU	2.21366	84336	TMEM101	transmembrane protein 101	7579.67	0.394389	30061	SLC40A1	solute carrier family 40 (iron-regulated transporter), member 1	<1,000 RFU	2.48054						Ssc.11243	BI181152	Transcribed locus	<1,000 RFU	2.30281	3880	KRT19	keratin 19	<1,000 RFU	0.377353	21814	Tgfbr3	transforming growth factor, beta receptor III	<1,000 RFU	2.31694	2690	GHR	growth hormone receptor	<1,000 RFU	3.05395	3512	IGJ	immunoglobulin J polypeptide, linker protein for immunoglobulin alpha and mu polypeptides	<1,000 RFU	2.8018	3512	IGJ	immunoglobulin J polypeptide, linker protein for immunoglobulin alpha and mu polypeptides	<1,000 RFU	2.99046
7296	TXNRD1	thioredoxin reductase 1	<1,000 RFU	2.19453	Ssc.4732	BF703317	Transcribed locus	2146.17	0.399427	5130	PCYT1A	phosphate cytidylyltransferase 1, choline, alpha	7273.83	2.39941						6659	SOX4	SRY (sex determining region Y)-box 4	<1,000 RFU	2.3011	5176	SERPINF1	serpin peptidase inhibitor, clade F (alpha-2 antiplasmin, pigment epithelium derived factor), member 1	<1,000 RFU	0.379085	6374	CXCL5	chemokine (C-X-C motif) ligand 5	<1,000 RFU	2.2988	216	ALDH1A1	aldehyde dehydrogenase 1 family, member A1	<1,000 RFU	3.00957	Hs.631494	AK026903	Transcribed locus	2777.33	2.7928	118429	ANTXR2	anthrax toxin receptor 2	3075.33	2.79628
Ssc.55797	AJ946886	Transcribed locus	<1,000 RFU	2.17617	10975	UQCR	ubiquinol-cytochrome c reductase, 6.4kDa subunit	5705.83	0.399721	7390	UROS	uroporphyrinogen III synthase (congenital erythropoietic porphyria)	<1,000 RFU	2.35057						283131	TncRNA	trophoblast-derived noncoding RNA	2664.5	2.28126	84336	TMEM101	transmembrane protein 101	7579.67	0.38515	7049	TGFBR3	transforming growth factor, beta receptor III	<1,000 RFU	2.2932	123	ADFP	adipose differentiation-related protein	<1,000 RFU	2.96686	118429	ANTXR2	anthrax toxin receptor 2	3075.33	2.77583	23512	SUZ12	suppressor of zeste 12 homolog (Drosophila)	<1,000 RFU	2.73654
8800	PEX11A	peroxisomal biogenesis factor 11A	<1,000 RFU	2.1715	79962	FLJ13236	Transcribed locus	<1,000 RFU	0.400695	8613	PPAP2B	phosphatidic acid phosphatase type 2B	<1,000 RFU	2.29028						118429	ANTXR2	anthrax toxin receptor 2	3075.33	2.25571	1520	CTSS	cathepsin S	<1,000 RFU	0.38783	2182	ACSL4	acyl-CoA synthetase long-chain family member 4	<1,000 RFU	2.26668	Ssc.6468	BQ597740	Transcribed locus	2406.67	2.93824	1906	EDN1	endothelin 1	<1,000 RFU	2.75978	Ssc.11243	BI181152	Transcribed locus	<1,000 RFU	2.72013
283131	TncRNA	trophoblast-derived noncoding RNA	2664.5	2.15558	2537	IFI6	interferon, alpha-inducible protein 6	<1,000 RFU	0.40181	79726	WDR59	WD repeat domain 59	1938.33	2.2791						Hs.534061	EL949911	Transcribed locus	34204.5	2.20668	10585	POMT1	protein-O-mannosyltransferase 1	3036.17	0.388102	1958	EGR1	early growth response 1	<1,000 RFU	2.25465	7390	UROS	uroporphyrinogen III synthase (congenital erythropoietic porphyria)	<1,000 RFU	2.88812	1622	DBI	diazepam binding inhibitor (GABA receptor modulator, acyl-Coenzyme A binding protein)	<1,000 RFU	2.75971	3398	ID2	inhibitor of DNA binding 2, dominant negative helix-loop-helix protein	<1,000 RFU	2.69328
30061	SLC40A1	solute carrier family 40 (iron-regulated transporter), member 1	<1,000 RFU	2.14432	1827	RCAN1	regulator of calcineurin 1	<1,000 RFU	0.406317	23512	SUZ12	suppressor of zeste 12 homolog (Drosophila)	<1,000 RFU	2.25656						Hs.631496	EL950524	Transcribed locus	37177.3	2.19717	553115	PEF1	penta-EF-hand domain containing 1	2899.17	0.388319	27289	RND1	Rho family GTPase 1	<1,000 RFU	2.24493	3985	LIMK2	LIM domain kinase 2	<1,000 RFU	2.88554	8613	PPAP2B	phosphatidic acid phosphatase type 2B	<1,000 RFU	2.73478	8613	PPAP2B	phosphatidic acid phosphatase type 2B	<1,000 RFU	2.65279
30827	CXXC1	CXXC finger 1 (PHD domain)	<1,000 RFU	2.14259	553115	PEF1	penta-EF-hand domain containing 1	2899.17	0.408683	3553	IL1B	interleukin 1, beta	<1,000 RFU	2.22563						378938	MALAT1	metastasis associated lung adenocarcinoma transcript 1 (non-protein coding)	4927.67	2.18967	9159	PCSK7	proprotein convertase subtilisin/kexin type 7	<1,000 RFU	0.391183	7296	TXNRD1	thioredoxin reductase 1	<1,000 RFU	2.21523	Ssc.11243	BI181152	Transcribed locus	<1,000 RFU	2.87426	Hs.631496	EL950524	Transcribed locus	37177.3	2.72238	10589	DRAP1	DR1-associated protein 1 (negative cofactor 2 alpha)	1540.67	2.62735
Ssc.6468	BQ597740	Transcribed locus	2406.67	2.14125	27254	CSDC2	cold shock domain containing C2, RNA binding	1970.17	0.410167	Ssc.12158	BI401187	Transcribed locus	<1,000 RFU	2.21835						10589	DRAP1	DR1-associated protein 1 (negative cofactor 2 alpha)	1540.67	2.18679	50855	PARD6A	par-6 partitioning defective 6 homolog alpha (C. elegans)	<1,000 RFU	0.394758	283131	TncRNA	trophoblast-derived noncoding RNA	2664.5	2.21064	23512	SUZ12	suppressor of zeste 12 homolog (Drosophila)	<1,000 RFU	2.82032	650	BMP2	bone morphogenetic protein 2	<1,000 RFU	2.70428	Ssc.6468	BQ597740	Transcribed locus	2406.67	2.62496
59345	GNB4	guanine nucleotide binding protein (G protein), beta polypeptide 4	<1,000 RFU	2.1363	9704	DHX34	DEAH (Asp-Glu-Ala-His) box polypeptide 34	<1,000 RFU	0.414815	4155	MBP	myelin basic protein	2285.5	2.21345						23204	ARL6IP1	ADP-ribosylation factor-like 6 interacting protein 1	<1,000 RFU	2.1732	715	C1R	complement component 1, r subcomponent	<1,000 RFU	0.401522	2512	FTL	ferritin, light polypeptide	10520.7	2.20734	118429	ANTXR2	anthrax toxin receptor 2	3075.33	2.81674	23512	SUZ12	suppressor of zeste 12 homolog (Drosophila)	<1,000 RFU	2.65276	650	BMP2	bone morphogenetic protein 2	<1,000 RFU	2.60117
1906	EDN1	endothelin 1	<1,000 RFU	2.11256	643664	AMAC1L3	acyl-malonyl condensing enzyme 1-like 3	<1,000 RFU	0.418929	2170	FABP3	fatty acid binding protein 3, muscle and heart (mammary-derived growth inhibitor)	<1,000 RFU	2.19767						378938	MALAT1	metastasis associated lung adenocarcinoma transcript 1 (non-protein coding)	4927.67	2.13787	146059	CDAN1	congenital dyserythropoietic anemia, type I	2142.67	0.40641	51449	PCYOX1	prenylcysteine oxidase 1	<1,000 RFU	2.18136	59345	GNB4	guanine nucleotide binding protein (G protein), beta polypeptide 4	<1,000 RFU	2.76305	30061	SLC40A1	solute carrier family 40 (iron-regulated transporter), member 1	<1,000 RFU	2.64684	2180	ACSL1	acyl-CoA synthetase long-chain family member 1	<1,000 RFU	2.56491
4609	MYC	v-myc myelocytomatosis viral oncogene homolog (avian)	<1,000 RFU	2.08453	642940	LOC642940	similar to myotubularin related protein 9	<1,000 RFU	0.420369	10144	FAM13A1	family with sequence similarity 13, member A1	<1,000 RFU	2.19675						1906	EDN1	endothelin 1	<1,000 RFU	2.12394	79962	FLJ13236	Transcribed locus	<1,000 RFU	0.411692	10397	NDRG1	N-myc downstream regulated gene 1	<1,000 RFU	2.14391	5577	PRKAR2B	protein kinase, cAMP-dependent, regulatory, type II, beta	<1,000 RFU	2.73748	10589	DRAP1	DR1-associated protein 1 (negative cofactor 2 alpha)	1540.67	2.61755	Hs.631494	AK026903	Transcribed locus	2777.33	2.51162
5577	PRKAR2B	protein kinase, cAMP-dependent, regulatory, type II, beta	<1,000 RFU	2.06984	57541	ZNF398	zinc finger protein 398	<1,000 RFU	0.420577	650	BMP2	bone morphogenetic protein 2	<1,000 RFU	2.187						8800	PEX11A	peroxisomal biogenesis factor 11A	<1,000 RFU	2.11688	79039	DDX54	DEAD (Asp-Glu-Ala-Asp) box polypeptide 54	4567.83	0.412751	6675	UAP1	UDP-N-acteylglucosamine pyrophosphorylase 1	<1,000 RFU	2.11904	5130	PCYT1A	phosphate cytidylyltransferase 1, choline, alpha	7273.83	2.71757	123036	TC2N	tandem C2 domains, nuclear	1972.83	2.58969	7390	UROS	uroporphyrinogen III synthase (congenital erythropoietic porphyria)	<1,000 RFU	2.51094
Ssc.11243	BI181152	Transcribed locus	<1,000 RFU	2.0568	7980	TFPI2	tissue factor pathway inhibitor 2	<1,000 RFU	0.423488	10589	DRAP1	DR1-associated protein 1 (negative cofactor 2 alpha)	1540.67	2.17607						8613	PPAP2B	phosphatidic acid phosphatase type 2B	<1,000 RFU	2.11484	57048	PLSCR3	phospholipid scramblase 3	3299.5	0.414729	151126	ZNF533	zinc finger protein 533	<1,000 RFU	2.06706	1050	CEBPA	CCAAT/enhancer binding protein (C/EBP), alpha	<1,000 RFU	2.67656	30	ACAA1	acetyl-Coenzyme A acyltransferase 1 (peroxisomal 3-oxoacyl-Coenzyme A thiolase)	<1,000 RFU	2.57165	59345	GNB4	guanine nucleotide binding protein (G protein), beta polypeptide 4	<1,000 RFU	2.50232
10144	FAM13A1	family with sequence similarity 13, member A1	<1,000 RFU	2.04783	2872	MKNK2	MAP kinase interacting serine/threonine kinase 2	3174.83	0.429814	Ssc.55797	AJ946886	Transcribed locus	<1,000 RFU	2.17599						650	BMP2	bone morphogenetic protein 2	<1,000 RFU	2.09001	8404	SPARCL1	SPARC-like 1 (mast9, hevin)	<1,000 RFU	0.416219	91947	ARRDC4	arrestin domain containing 4	<1,000 RFU	2.05673	2180	ACSL1	acyl-CoA synthetase long-chain family member 1	<1,000 RFU	2.66544	Ssc.11243	BI181152	Transcribed locus	<1,000 RFU	2.566	123036	TC2N	tandem C2 domains, nuclear	1972.83	2.49842
5130	PCYT1A	phosphate cytidylyltransferase 1, choline, alpha	7273.83	2.04591	6241	RRM2	ribonucleotide reductase M2 polypeptide	<1,000 RFU	0.429945	Ssc.11243	BI181152	Transcribed locus	<1,000 RFU	2.17227						7832	BTG2	BTG family, member 2	<1,000 RFU	2.08014	1798	DPAGT1	dolichyl-phosphate (UDP-N-acetylglucosamine) N-acetylglucosaminephosphotransferase 1 (GlcNAc-1-P transferase)	8405.33	0.419361	3398	ID2	inhibitor of DNA binding 2, dominant negative helix-loop-helix protein	<1,000 RFU	2.04255	10589	DRAP1	DR1-associated protein 1 (negative cofactor 2 alpha)	1540.67	2.63716	56999	ADAMTS9	ADAM metallopeptidase with thrombospondin type 1 motif, 9	4594.83	2.51389	30827	CXXC1	CXXC finger 1 (PHD domain)	<1,000 RFU	2.49754
10589	DRAP1	DR1-associated protein 1 (negative cofactor 2 alpha)	1540.67	2.04038	29800	ZDHHC1	zinc finger, DHHC-type containing 1	<1,000 RFU	0.431255	55709	KBTBD4	kelch repeat and BTB (POZ) domain containing 4	<1,000 RFU	2.14909						2171	FABP5	fatty acid binding protein 5 (psoriasis-associated)	<1,000 RFU	2.07689	1277	COL1A1	collagen, type I, alpha 1	5524.5	0.42109	128434	VSTM2L	V-set and transmembrane domain containing 2 like	<1,000 RFU	2.01566	30827	CXXC1	CXXC finger 1 (PHD domain)	<1,000 RFU	2.58767	2180	ACSL1	acyl-CoA synthetase long-chain family member 1	<1,000 RFU	2.46439	79726	WDR59	WD repeat domain 59	1938.33	2.44998
8613	PPAP2B	phosphatidic acid phosphatase type 2B	<1,000 RFU	2.04011	1277	COL1A1	collagen, type I, alpha 1	5524.5	0.435386	2246	FGF1	fibroblast growth factor 1 (acidic)	<1,000 RFU	2.11936						84858	ZNF503	zinc finger protein 503	<1,000 RFU	2.03182	9704	DHX34	DEAH (Asp-Glu-Ala-His) box polypeptide 34	<1,000 RFU	0.42367	145741	FAM148A	family with sequence similarity 148, member A	<1,000 RFU	2.00653	8613	PPAP2B	phosphatidic acid phosphatase type 2B	<1,000 RFU	2.57079	7763	ZFAND5	zinc finger, AN1-type domain 5	<1,000 RFU	2.41643	3985	LIMK2	LIM domain kinase 2	<1,000 RFU	2.44659
7763	ZFAND5	zinc finger, AN1-type domain 5	<1,000 RFU	2.02729	146059	CDAN1	congenital dyserythropoietic anemia, type I	2142.67	0.436375	1622	DBI	diazepam binding inhibitor (GABA receptor modulator, acyl-Coenzyme A binding protein)	<1,000 RFU	2.11798						Ssc.6468	BQ597740	Transcribed locus	2406.67	2.03077	2191	FAP	fibroblast activation protein, alpha	<1,000 RFU	0.426663						653566	LOC653566	signal peptidase complex subunit 2 homolog pseudogene	<1,000 RFU	2.53886	30827	CXXC1	CXXC finger 1 (PHD domain)	<1,000 RFU	2.40742	5130	PCYT1A	phosphate cytidylyltransferase 1, choline, alpha	7273.83	2.41475
123036	TC2N	tandem C2 domains, nuclear	1972.83	2.01536	9159	PCSK7	proprotein convertase subtilisin/kexin type 7	<1,000 RFU	0.438201	123036	TC2N	tandem C2 domains, nuclear	1972.83	2.10201						123036	TC2N	tandem C2 domains, nuclear	1972.83	2.01533	1280	COL2A1	collagen, type II, alpha 1 (primary osteoarthritis, spondyloepiphyseal dysplasia, congenital)	22337	0.433193						79726	WDR59	WD repeat domain 59	1938.33	2.51219	79726	WDR59	WD repeat domain 59	1938.33	2.38776	1906	EDN1	endothelin 1	<1,000 RFU	2.41379
7832	BTG2	BTG family, member 2	<1,000 RFU	2.01439	2639	GCDH	glutaryl-Coenzyme A dehydrogenase	6616.17	0.438602	23204	ARL6IP1	ADP-ribosylation factor-like 6 interacting protein 1	<1,000 RFU	2.09035						1622	DBI	diazepam binding inhibitor (GABA receptor modulator, acyl-Coenzyme A binding protein)	<1,000 RFU	2.0135	1052	CEBPD	CCAAT/enhancer binding protein (C/EBP), delta	8408.67	0.437179						55709	KBTBD4	kelch repeat and BTB (POZ) domain containing 4	<1,000 RFU	2.50999	114112	TXNRD3	thioredoxin reductase 3	<1,000 RFU	2.37493	1050	CEBPA	CCAAT/enhancer binding protein (C/EBP), alpha	<1,000 RFU	2.40332
7390	UROS	uroporphyrinogen III synthase (congenital erythropoietic porphyria)	<1,000 RFU	2.00051	3880	KRT19	keratin 19	<1,000 RFU	0.442417	11010	GLIPR1	GLI pathogenesis-related 1 (glioma)	<1,000 RFU	2.07075						7262	PHLDA2	pleckstrin homology-like domain, family A, member 2	<1,000 RFU	2.0036	Ssc.24309	BQ604397	Transcribed locus	4233.67	0.437186						650	BMP2	bone morphogenetic protein 2	<1,000 RFU	2.49807	Ssc.6468	BQ597740	Transcribed locus	2406.67	2.31167	Hs.631496	EL950524	Transcribed locus	37177.3	2.40256
					8404	SPARCL1	SPARC-like 1 (mast9, hevin)	<1,000 RFU	0.446126	8800	PEX11A	peroxisomal biogenesis factor 11A	<1,000 RFU	2.06368						59345	GNB4	guanine nucleotide binding protein (G protein), beta polypeptide 4	<1,000 RFU	2.00132	4174	MCM5	minichromosome maintenance complex component 5	9693.5	0.439689						3553	IL1B	interleukin 1, beta	<1,000 RFU	2.42424	Ssc.19364	AK230517	Transcribed locus	3201.83	2.28946	7763	ZFAND5	zinc finger, AN1-type domain 5	<1,000 RFU	2.39372
* Best adipogenic marker					1520	CTSS	cathepsin S	<1,000 RFU	0.454802	27071	DAPP1	dual adaptor of phosphotyrosine and 3-phosphoinositides	<1,000 RFU	2.02425											1277	COL1A1	collagen, type I, alpha 1		0.444026						123036	TC2N	tandem C2 domains, nuclear	1972.83	2.40715	59345	GNB4	guanine nucleotide binding protein (G protein), beta polypeptide 4	<1,000 RFU	2.2416	30061	SLC40A1	solute carrier family 40 (iron-regulated transporter), member 1	<1,000 RFU	2.37571
** Relative Fluorescent Units at time 0 (prior differentiation)					10897	YIF1A	Yip1 interacting factor homolog A (S. cerevisiae)	<1,000 RFU	0.456053	653566	LOC653566	signal peptidase complex subunit 2 homolog pseudogene	<1,000 RFU	2.02265											10897	YIF1A	Yip1 interacting factor homolog A (S. cerevisiae)		0.444435						7763	ZFAND5	zinc finger, AN1-type domain 5	<1,000 RFU	2.37102	66107	1100001G20Rik	RIKEN cDNA 1100001G20 gene	<1,000 RFU	2.21492	55709	KBTBD4	kelch repeat and BTB (POZ) domain containing 4	<1,000 RFU	2.35493
					79959	CEP76	centrosomal protein 76kDa	<1,000 RFU	0.456454	374882	UNQ501	MBC3205	<1,000 RFU	2.01652											11018	TMED1	transmembrane emp24 protein transport domain containing 1		0.444872						11010	GLIPR1	GLI pathogenesis-related 1 (glioma)	<1,000 RFU	2.34014	Hs.534061	EL949911	Transcribed locus	34204.5	2.20722	114112	TXNRD3	thioredoxin reductase 3	<1,000 RFU	2.35196
					64773	FAM113A	family with sequence similarity 113, member A	7702	0.460164																85569	GALP	galanin-like peptide		0.444991						114112	TXNRD3	thioredoxin reductase 3	<1,000 RFU	2.32899	Ssc.28477	BF079964	Transcribed locus	<1,000 RFU	2.20251	30	ACAA1	acetyl-Coenzyme A acyltransferase 1 (peroxisomal 3-oxoacyl-Coenzyme A thiolase)	<1,000 RFU	2.29682
					2952	GSTT1	glutathione S-transferase theta 1	<1,000 RFU	0.460863																388	RHOB	ras homolog gene family, member B		0.44722						Ssc.12158	BI401187	Transcribed locus	<1,000 RFU	2.31895	55709	KBTBD4	kelch repeat and BTB (POZ) domain containing 4	<1,000 RFU	2.19988	653566	LOC653566	signal peptidase complex subunit 2 homolog pseudogene	<1,000 RFU	2.27318
					57048	PLSCR3	phospholipid scramblase 3	3299.5	0.461649																80237	ELL3	elongation factor RNA polymerase II-like 3		0.448969						4155	MBP	myelin basic protein	2285.5	2.29563	0	XM_001126087.1	XK, Kell blood group complex subunit-related family, member 9	<1,000 RFU	2.16502	4155	MBP	myelin basic protein	2285.5	2.22266
					50859	SPOCK3	sparc/osteonectin, cwcv and kazal-like domains proteoglycan (testican) 3	<1,000 RFU	0.462574																2639	GCDH	glutaryl-Coenzyme A dehydrogenase		0.450207						7262	PHLDA2	pleckstrin homology-like domain, family A, member 2	<1,000 RFU	2.26364	4155	MBP	myelin basic protein	2285.5	2.1497	25820	ARIH1	ariadne homolog, ubiquitin-conjugating enzyme E2 binding protein, 1 (Drosophila)	<1,000 RFU	2.16338
					Ssc.46811	CO952710	Transcribed locus	1573	0.466678																8614	STC2	stanniocalcin 2		0.450561						7482	WNT2B	wingless-type MMTV integration site family, member 2B	<1,000 RFU	2.25781	7390	UROS	uroporphyrinogen III synthase (congenital erythropoietic porphyria)	<1,000 RFU	2.13377	7482	WNT2B	wingless-type MMTV integration site family, member 2B	<1,000 RFU	2.13788
					80237	ELL3	elongation factor RNA polymerase II-like 3	20030.3	0.471432																7078	TIMP3	TIMP metallopeptidase inhibitor 3 (Sorsby fundus dystrophy, pseudoinflammatory)		0.455909						3398	ID2	inhibitor of DNA binding 2, dominant negative helix-loop-helix protein	<1,000 RFU	2.25678	1050	CEBPA	CCAAT/enhancer binding protein (C/EBP), alpha	<1,000 RFU	2.13009	Ssc.28477	BF079964	Transcribed locus	<1,000 RFU	2.12463
					56975	FAM20C	family with sequence similarity 20, member C	2640.83	0.471456																7078	TIMP3	TIMP metallopeptidase inhibitor 3 (Sorsby fundus dystrophy, pseudoinflammatory)		0.456159						25820	ARIH1	ariadne homolog, ubiquitin-conjugating enzyme E2 binding protein, 1 (Drosophila)	<1,000 RFU	2.25607	Hs.534061	EL949911	Transcribed locus	34204.5	2.12093
					715	C1R	complement component 1, r subcomponent	<1,000 RFU	0.473459																667	DST	dystonin		0.457857						Hs.631494	AK026903	adherens junction associated protein 1	2777.33	2.23043	5130	PCYT1A	phosphate cytidylyltransferase 1, choline, alpha	7273.83	2.11193
					2335	FN1	fibronectin 1	10997.7	0.477303																4843	NOS2A	nitric oxide synthase 2A (inducible, hepatocytes)		0.461045						8800	PEX11A	peroxisomal biogenesis factor 11A	<1,000 RFU	2.22499	25820	ARIH1	ariadne homolog, ubiquitin-conjugating enzyme E2 binding protein, 1 (Drosophila)	<1,000 RFU	2.07069
					3659	IRF1	interferon regulatory factor 1	<1,000 RFU	0.479954																Hs.578975	DB325239	Transcribed locus		0.461135						6258	RXRG	retinoid X receptor, gamma	<1,000 RFU	2.22363	128434	VSTM2L	V-set and transmembrane domain containing 2 like	<1,000 RFU	2.05007
					11060	WWP2	WW domain containing E3 ubiquitin protein ligase 2	<1,000 RFU	0.481915																6397	SEC14L1	SEC14-like 1 (S. cerevisiae)		0.462407						Hs.231852	CB850735	Transcribed locus	<1,000 RFU	2.22047	7482	WNT2B	wingless-type MMTV integration site family, member 2B	<1,000 RFU	2.01795
					1280	COL2A1	collagen, type II, alpha 1 (primary osteoarthritis, spondyloepiphyseal dysplasia, congenital)	22337	0.482876																3659	IRF1	interferon regulatory factor 1		0.46488						729085	LOC729085	hypothetical protein LOC729085	<1,000 RFU	2.18192	3985	LIMK2	LIM domain kinase 2	<1,000 RFU	2.00764
					1052	CEBPD	CCAAT/enhancer binding protein (C/EBP), delta	8408.67	0.485247																64773	FAM113A	family with sequence similarity 113, member A		0.466864						3398	ID2	inhibitor of DNA binding 2, dominant negative helix-loop-helix protein	<1,000 RFU	2.16551	653566	LOC653566	signal peptidase complex subunit 2 homolog pseudogene	<1,000 RFU	2.00749
					5606	MAP2K3	mitogen-activated protein kinase kinase 3	16291	0.486756																50859	SPOCK3	sparc/osteonectin, cwcv and kazal-like domains proteoglycan (testican) 3		0.469254						1106	CHD2	chromodomain helicase DNA binding protein 2	<1,000 RFU	2.15916
					388	RHOB	ras homolog gene family, member B	<1,000 RFU	0.489624																84246	MED10	mediator complex subunit 10		0.470319						7832	BTG2	BTG family, member 2	<1,000 RFU	2.10499
					4171	MCM2	minichromosome maintenance complex component 2	2236.5	0.491433																79959	CEP76	centrosomal protein 76kDa		0.476757						30061	SLC40A1	solute carrier family 40 (iron-regulated transporter), member 1	<1,000 RFU	2.10458
					1277	COL1A1	collagen, type I, alpha 1	5524.5	0.491754																4218	RAB8A	RAB8A, member RAS oncogene family		0.47699						7296	TXNRD1	thioredoxin reductase 1	<1,000 RFU	2.08554
					79039	DDX54	DEAD (Asp-Glu-Ala-Asp) box polypeptide 54	4567.83	0.493003																4793	NFKBIB	nuclear factor of kappa light polypeptide gene enhancer in B-cells inhibitor, beta		0.478449						222389	C10orf30	chromosome 10 open reading frame 30	<1,000 RFU	2.0841
					Ssc.3440	BI182885	Transcribed locus	<1,000 RFU	0.493586																5256	PHKA2	phosphorylase kinase, alpha 2 (liver)		0.479051						Hs.631496	EL950524	Transcribed locus	37177.3	2.08274
					113791	PIK3IP1	phosphoinositide-3-kinase interacting protein 1	<1,000 RFU	0.494641																421	ARVCF	armadillo repeat gene deletes in velocardiofacial syndrome		0.480351						1906	EDN1	endothelin 1	<1,000 RFU	2.06781
					642031	LOC642031	hypothetical protein LOC642031	<1,000 RFU	0.495323																113791	PIK3IP1	phosphoinositide-3-kinase interacting protein 1		0.481659						5222	PGA5	pepsinogen 5, group I (pepsinogen A)	<1,000 RFU	2.05529
					84246	MED10	mediator complex subunit 10	6977.67	0.496736																4060	LUM	lumican		0.485645						10618	TGOLN2	trans-golgi network protein 2	<1,000 RFU	2.05065
																									1949	EFNB3	ephrin-B3		0.48637						Ssc.28477	BF079964	Transcribed locus	<1,000 RFU	2.04674
																									94103	ORMDL3	ORM1-like 3 (S. cerevisiae)		0.488696						3417	IDH1	isocitrate dehydrogenase 1 (NADP+), soluble	<1,000 RFU	2.02917
																									1295	COL8A1	collagen, type VIII, alpha 1		0.494027						30	ACAA1	acetyl-Coenzyme A acyltransferase 1 (peroxisomal 3-oxoacyl-Coenzyme A thiolase)	<1,000 RFU	2.022
																									11060	WWP2	WW domain containing E3 ubiquitin protein ligase 2		0.498385						27071	DAPP1	dual adaptor of phosphotyrosine and 3-phosphoinositides	<1,000 RFU	2.01403
																									5016	OVGP1	oviductal glycoprotein 1, 120kDa (mucin 9, oviductin)		0.49878						6558	SLC12A2	solute carrier family 12 (sodium/potassium/chloride transporters), member 2	<1,000 RFU	2.00731
																																			6880	TAF9	TAF9 RNA polymerase II, TATA box binding protein (TBP)-associated factor, 32kDa	<1,000 RFU	2.00491
[truncated: 20 more columns]

## Sheet: Sheet2 David adipog markers 
Category	Term	Count	%	PValue	Genes	List Total	Pop Hits	Pop Total	Fold Enrichment	Bonferroni	Benjamini	FDR
KEGG_PATHWAY	hsa03320:PPAR signaling pathway	4	13.7931	0.000742139	6319, 2170, 1622, 2171	12	50	2873	19.1533	0.0198456	0.0198456	0.61319
SP_PIR_KEYWORDS	acetylated amino end	4	13.7931	0.00108661	5577, 2170, 1622, 2512	28	67	8789	18.7399	0.0961658	0.0961658	1.18315
GOTERM_BP_FAT	GO:0006879~cellular iron ion homeostasis	3	10.3448	0.00201484	30061, 2512, 4609	24	20	6781	42.3813	0.660758	0.660758	2.89017
GOTERM_BP_FAT	GO:0055072~iron ion homeostasis	3	10.3448	0.00266638	30061, 2512, 4609	24	23	6781	36.8533	0.760951	0.511073	3.80799
GOTERM_MF_FAT	GO:0005504~fatty acid binding	3	10.3448	0.00313526	2170, 1622, 2171	22	26	6445	33.8024	0.26258	0.26258	3.40604
GOTERM_MF_FAT	GO:0033293~monocarboxylic acid binding	3	10.3448	0.00628782	2170, 1622, 2171	22	37	6445	23.7531	0.45765	0.263556	6.72417
GOTERM_BP_FAT	GO:0030005~cellular di-, tri-valent inorganic cation homeostasis	4	13.7931	0.00689286	30061, 2512, 1906, 4609	24	117	6781	9.65954	0.975458	0.709395	9.56846
GOTERM_BP_FAT	GO:0055066~di-, tri-valent inorganic cation homeostasis	4	13.7931	0.00809169	30061, 2512, 1906, 4609	24	124	6781	9.11425	0.987155	0.663345	11.1429
GOTERM_BP_FAT	GO:0006631~fatty acid metabolic process	4	13.7931	0.0082724	6319, 5577, 2170, 1906	24	125	6781	9.04133	0.98835	0.589545	11.378
UP_SEQ_FEATURE	binding site:Fatty acid	2	6.89655	0.00919613	2170, 2171	28	3	8782	209.095	0.663838	0.663838	10.0333
GOTERM_CC_FAT	GO:0005829~cytosol	8	27.5862	0.010374	23204, 7390, 5577, 7296, 5130, 2170, 8613, 2512	19	937	6387	2.87008	0.61286	0.61286	10.7463
GOTERM_BP_FAT	GO:0030003~cellular cation homeostasis	4	13.7931	0.0106292	30061, 2512, 1906, 4609	24	137	6781	8.24939	0.996746	0.615042	14.3916
GOTERM_BP_FAT	GO:0019725~cellular homeostasis	5	17.2414	0.0122725	30061, 7296, 2512, 1906, 4609	24	272	6781	5.19378	0.998665	0.611528	16.4362
GOTERM_BP_FAT	GO:0048598~embryonic morphogenesis	4	13.7931	0.0128639	7296, 8613, 1906, 4609	24	147	6781	7.68821	0.999032	0.57999	17.1609
GOTERM_BP_FAT	GO:0055080~cation homeostasis	4	13.7931	0.0145779	30061, 2512, 1906, 4609	24	154	6781	7.33874	0.999618	0.582966	19.228
SP_PIR_KEYWORDS	lipid-binding	3	10.3448	0.0148775	2170, 1622, 2171	28	61	8789	15.4374	0.751921	0.501925	15.1339
GOTERM_BP_FAT	GO:0009719~response to endogenous stimulus	5	17.2414	0.0148965	7832, 7390, 5577, 59345, 2170	24	288	6781	4.90524	0.999679	0.552669	19.6068
GOTERM_MF_FAT	GO:0048037~cofactor binding	4	13.7931	0.0174455	1728, 7390, 7296, 1622	22	172	6445	6.8129	0.818617	0.433936	17.6524
GOTERM_BP_FAT	GO:0042474~middle ear morphogenesis	2	6.89655	0.0235129	1906, 4609	24	7	6781	80.7262	0.999997	0.686327	29.2479
GOTERM_BP_FAT	GO:0010033~response to organic substance	6	20.6897	0.0249872	7832, 7390, 5577, 59345, 2170, 4609	24	507	6781	3.34369	0.999999	0.677056	30.7854
PIR_SUPERFAMILY	PIRSF500199:intracellular lipid-binding protein	2	6.89655	0.0251527	2170, 2171	15	7	3857	73.4667	0.383696	0.383696	17.3798
GOTERM_BP_FAT	GO:0006873~cellular ion homeostasis	4	13.7931	0.0278818	30061, 2512, 1906, 4609	24	197	6781	5.73689	1	0.688364	33.7141
PIR_SUPERFAMILY	PIRSF002390:lipid binding protein, FABP type	2	6.89655	0.0286976	2170, 2171	15	8	3857	64.2833	0.424911	0.241654	19.605
GOTERM_BP_FAT	GO:0055082~cellular chemical homeostasis	4	13.7931	0.0297421	30061, 2512, 1906, 4609	24	202	6781	5.59488	1	0.685249	35.5349
INTERPRO	IPR000463:Cytosolic fatty-acid binding	2	6.89655	0.031788	2170, 2171	27	10	8066	59.7481	0.916876	0.916876	28.8819
GOTERM_BP_FAT	GO:0008610~lipid biosynthetic process	4	13.7931	0.0328544	6319, 5130, 2170, 1906	24	210	6781	5.38175	1	0.696908	38.4774
GOTERM_MF_FAT	GO:0031406~carboxylic acid binding	3	10.3448	0.0354991	2170, 1622, 2171	22	92	6445	9.55287	0.969984	0.583765	32.8928
GOTERM_BP_FAT	GO:0050801~ion homeostasis	4	13.7931	0.036555	30061, 2512, 1906, 4609	24	219	6781	5.16058	1	0.712789	41.8132
GOTERM_BP_FAT	GO:0006656~phosphatidylcholine biosynthetic process	2	6.89655	0.0367104	5130, 2170	24	11	6781	51.3712	1	0.692487	41.9494
UP_TISSUE	Liver	9	31.0345	0.0374608	3512, 1728, 6319, 8800, 7390, 5577, 1113, 2170, 2512	28	1282	8634	2.16475	0.890788	0.890788	31.605
GOTERM_BP_FAT	GO:0016053~organic acid biosynthetic process	3	10.3448	0.0445561	6319, 7390, 1906	24	100	6781	8.47625	1	0.742632	48.4581
GOTERM_BP_FAT	GO:0046394~carboxylic acid biosynthetic process	3	10.3448	0.0445561	6319, 7390, 1906	24	100	6781	8.47625	1	0.742632	48.4581
GOTERM_BP_FAT	GO:0046470~phosphatidylcholine metabolic process	2	6.89655	0.0464964	5130, 2170	24	14	6781	40.3631	1	0.738981	49.9593
SP_PIR_KEYWORDS	acetylation	11	37.931	0.052669	30827, 1728, 5577, 7296, 5130, 59345, 2170, 1622, 2512, 2171, 4609	28	1922	8789	1.79647	0.993474	0.813124	44.6964
INTERPRO	IPR012674:Calycin	2	6.89655	0.053459	2170, 2171	27	17	8066	35.146	0.985454	0.879394	43.9911
GOTERM_BP_FAT	GO:0006644~phospholipid metabolic process	3	10.3448	0.0554742	5130, 2170, 8613	24	113	6781	7.50111	1	0.783364	56.3905
GOTERM_BP_FAT	GO:0042592~homeostatic process	5	17.2414	0.0564295	30061, 7296, 2512, 1906, 4609	24	436	6781	3.24016	1	0.772938	57.0275
GOTERM_BP_FAT	GO:0009725~response to hormone stimulus	4	13.7931	0.0576258	7832, 5577, 59345, 2170	24	263	6781	4.29721	1	0.764502	57.813
INTERPRO	IPR000566:Lipocalin-related protein and Bos/Can/Equ allergen	2	6.89655	0.0595646	2170, 2171	27	19	8066	31.4464	0.991162	0.793251	47.6876
GOTERM_BP_FAT	GO:0019637~organophosphate metabolic process	3	10.3448	0.0608043	5130, 2170, 8613	24	119	6781	7.1229	1	0.768208	59.8355
GOTERM_MF_FAT	GO:0050662~coenzyme binding	3	10.3448	0.0625242	1728, 7296, 1622	22	126	6445	6.97511	0.998094	0.714224	50.9588
GOTERM_BP_FAT	GO:0042439~ethanolamine and derivative metabolic process	2	6.89655	0.0657839	5130, 2170	24	20	6781	28.2542	1	0.781228	62.8233
GOTERM_BP_FAT	GO:0048878~chemical homeostasis	4	13.7931	0.0664744	30061, 2512, 1906, 4609	24	279	6781	4.05078	1	0.771173	63.2209
GOTERM_BP_FAT	GO:0006826~iron ion transport	2	6.89655	0.0689619	30061, 2512	24	21	6781	26.9087	1	0.77078	64.6205
GOTERM_BP_FAT	GO:0042471~ear morphogenesis	2	6.89655	0.0721297	1906, 4609	24	22	6781	25.6856	1	0.773764	66.3312
GOTERM_BP_FAT	GO:0042127~regulation of cell proliferation	5	17.2414	0.0798226	7832, 23512, 2170, 1906, 4609	24	490	6781	2.88308	1	0.796578	70.1701
GOTERM_CC_FAT	GO:0005789~endoplasmic reticulum membrane	3	10.3448	0.0799199	23204, 5130, 8613	19	168	6387	6.00282	0.999489	0.977402	59.6698
GOTERM_BP_FAT	GO:0007585~respiratory gaseous exchange	2	6.89655	0.0846978	7763, 1906	24	26	6781	21.734	1	0.805192	72.3876
GOTERM_CC_FAT	GO:0005783~endoplasmic reticulum	5	17.2414	0.0849282	6319, 23204, 118429, 5130, 8613	19	608	6387	2.76446	0.999689	0.932266	61.9997
GOTERM_CC_FAT	GO:0042175~nuclear envelope-endoplasmic reticulum network	3	10.3448	0.0874373	23204, 5130, 8613	19	177	6387	5.69759	0.999758	0.875268	63.1203
SP_PIR_KEYWORDS	iron	3	10.3448	0.0943687	6319, 30061, 2512	28	169	8789	5.57206	0.999901	0.900202	66.2148
UP_TISSUE	Trachea	3	10.3448	0.0982205	123036, 5577, 7296	28	170	8634	5.4416	0.997512	0.950122	64.2498

## Sheet: Sheet3 David osteog markers 
Category	Term	Count	%	PValue	Genes	List Total	Pop Hits	Pop Total	Fold Enrichment	Bonferroni	Benjamini	FDR
SP_PIR_KEYWORDS	extracellular matrix	8	14.0351	3.28961e-05	1280, 1281, 10631, 8404, 1277, 2335, 8425, 50859	56	147	8789	8.5413	0.00521691	0.00521691	0.0396719
GOTERM_CC_FAT	GO:0005578~proteinaceous extracellular matrix	9	15.7895	3.33695e-05	1280, 1281, 7980, 10631, 8404, 1277, 2335, 8425, 50859	45	187	6387	6.83102	0.00386345	0.00386345	0.0380641
GOTERM_CC_FAT	GO:0031012~extracellular matrix	9	15.7895	6.21716e-05	1280, 1281, 7980, 10631, 8404, 1277, 2335, 8425, 50859	45	204	6387	6.26176	0.00718618	0.00359957	0.0709075
UP_SEQ_FEATURE	region of interest:Nonhelical region (C-terminal)	3	5.26316	0.000115077	1280, 1281, 1277	56	3	8782	156.821	0.0330461	0.0330461	0.153035
UP_SEQ_FEATURE	propeptide:N-terminal propeptide	3	5.26316	0.000380511	1280, 1281, 1277	56	5	8782	94.0929	0.105178	0.0540497	0.505198
GOTERM_MF_FAT	GO:0005201~extracellular matrix structural constituent	5	8.77193	0.000490508	1280, 1281, 7980, 1277, 2335	44	56	6445	13.0783	0.0672977	0.0672977	0.578652
PIR_SUPERFAMILY	PIRSF002255:collagen alpha 1(I) chain	3	5.26316	0.000576516	1280, 1281, 1277	31	5	3857	74.6516	0.0205465	0.0205465	0.513038
SP_PIR_KEYWORDS	pyroglutamic acid	4	7.01754	0.000680027	1280, 1281, 1277, 2335	56	28	8789	22.4209	0.102517	0.0526442	0.817167
GOTERM_BP_FAT	GO:0030198~extracellular matrix organization	5	8.77193	0.00080411	1280, 1281, 10585, 10631, 1277	44	67	6781	11.501	0.354943	0.354943	1.1656
UP_TISSUE	Plasma	7	12.2807	0.000885137	3263, 10631, 715, 8404, 5176, 2335, 2191	56	178	8634	6.0632	0.0708629	0.0708629	0.943801
UP_SEQ_FEATURE	glycosylation site:O-linked (Gal...)	3	5.26316	0.00134796	1280, 1281, 1277	56	9	8782	52.2738	0.325559	0.123037	1.77906
INTERPRO	IPR000885:Fibrillar collagen, C-terminal	3	5.26316	0.00157717	1280, 1281, 1277	50	10	8066	48.396	0.205823	0.205823	1.85859
UP_SEQ_FEATURE	domain:Fibrillar collagen NC1	3	5.26316	0.00167819	1280, 1281, 1277	56	10	8782	47.0464	0.387646	0.115392	2.21041
GOTERM_CC_FAT	GO:0044421~extracellular region part	11	19.2982	0.0019128	3263, 1280, 1281, 7980, 10631, 8404, 5176, 1277, 2335, 8425, 50859	45	507	6387	3.07942	0.199163	0.0713585	2.16069
SMART	SM00038:COLFI	3	5.26316	0.00203987	1280, 1281, 1277	31	10	4306	41.671	0.0746603	0.0746603	1.82846
GOTERM_MF_FAT	GO:0048407~platelet-derived growth factor binding	3	5.26316	0.00230204	1280, 1281, 1277	44	11	6445	39.9483	0.279108	0.150947	2.68925
GOTERM_CC_FAT	GO:0005583~fibrillar collagen	3	5.26316	0.0024525	1280, 1281, 1277	45	11	6387	38.7091	0.247865	0.0687337	2.76258
GOTERM_BP_FAT	GO:0043062~extracellular structure organization	5	8.77193	0.00271877	1280, 1281, 10585, 10631, 1277	44	93	6781	8.28568	0.773213	0.523779	3.89026
UP_SEQ_FEATURE	domain:VWFC	3	5.26316	0.00287402	1280, 1281, 1277	56	13	8782	36.1896	0.568472	0.154718	3.75781
SP_PIR_KEYWORDS	signal	18	31.5789	0.00340523	3263, 56975, 1280, 1281, 8404, 5176, 2335, 113791, 7980, 10631, 715, 1520, 1277, 2537, 9159, 8425, 338773, 50859	56	1378	8789	2.0501	0.418623	0.165386	4.03089
GOTERM_BP_FAT	GO:0018149~peptide cross-linking	3	5.26316	0.00340586	1281, 2335, 50859	44	14	6781	33.0244	0.844228	0.461941	4.85085
UP_SEQ_FEATURE	signal peptide	18	31.5789	0.00343427	3263, 56975, 1280, 1281, 8404, 5176, 2335, 113791, 7980, 10631, 715, 1520, 1277, 2537, 9159, 8425, 338773, 50859	56	1378	8782	2.04847	0.633784	0.154158	4.47495
SP_PIR_KEYWORDS	hydroxylation	4	7.01754	0.00412636	1280, 1281, 715, 1277	56	52	8789	12.0728	0.481829	0.151565	4.86516
GOTERM_CC_FAT	GO:0005576~extracellular region	14	24.5614	0.00422259	3263, 56975, 1280, 1281, 8404, 5176, 2335, 7980, 10631, 715, 1520, 1277, 8425, 50859	45	864	6387	2.29985	0.387899	0.0935066	4.713
KEGG_PATHWAY	hsa04512:ECM-receptor interaction	4	7.01754	0.00434344	1280, 1281, 1277, 2335	18	58	2873	11.0077	0.141314	0.141314	3.78225
UP_SEQ_FEATURE	region of interest:Triple-helical region	3	5.26316	0.00436868	1280, 1281, 1277	56	16	8782	29.404	0.721531	0.166928	5.66005
SP_PIR_KEYWORDS	Secreted	12	21.0526	0.00439376	3263, 56975, 1280, 1281, 7980, 10631, 8404, 5176, 1277, 2335, 8425, 50859	56	720	8789	2.61577	0.503488	0.130667	5.17282
SP_PIR_KEYWORDS	trimer	3	5.26316	0.00614152	1280, 1281, 1277	56	19	8789	24.781	0.624506	0.150623	7.16135
GOTERM_BP_FAT	GO:0030199~collagen fibril organization	3	5.26316	0.00627273	1280, 1281, 1277	44	19	6781	24.3337	0.967594	0.575716	8.76321
SP_PIR_KEYWORDS	acute phase	3	5.26316	0.00679667	3263, 715, 2335	56	20	8789	23.542	0.661882	0.143507	7.89685
INTERPRO	IPR001007:von Willebrand factor, type C	3	5.26316	0.00772857	1280, 1281, 1277	50	22	8066	21.9982	0.677855	0.432422	8.80929
SP_PIR_KEYWORDS	hydroxylysine	3	5.26316	0.00894244	1280, 1281, 1277	56	23	8789	20.4713	0.760271	0.163501	10.2685
SMART	SM00214:VWC	3	5.26316	0.00994182	1280, 1281, 1277	31	22	4306	18.9413	0.31592	0.172908	8.63405
SP_PIR_KEYWORDS	triple helix	3	5.26316	0.0105194	1280, 1281, 1277	56	25	8789	18.8336	0.813894	0.170412	11.9756
UP_SEQ_FEATURE	region of interest:Nonhelical region (N-terminal)	2	3.50877	0.0124871	1281, 1277	56	2	8782	156.821	0.974503	0.367863	15.399
UP_SEQ_FEATURE	site:Cleavage; by procollagen C-endopeptidase	2	3.50877	0.0124871	1280, 1277	56	2	8782	156.821	0.974503	0.367863	15.399
UP_SEQ_FEATURE	site:Cleavage; by procollagen N-endopeptidase	2	3.50877	0.0124871	1280, 1277	56	2	8782	156.821	0.974503	0.367863	15.399
SP_PIR_KEYWORDS	hydroxyproline	3	5.26316	0.0130968	1280, 1281, 1277	56	28	8789	16.8157	0.87707	0.189103	14.7017
GOTERM_MF_FAT	GO:0019838~growth factor binding	4	7.01754	0.014872	1280, 1281, 1277, 8425	44	78	6445	7.51166	0.880887	0.507976	16.2415
GOTERM_CC_FAT	GO:0005581~collagen	3	5.26316	0.0156507	1280, 1281, 1277	45	28	6387	15.2071	0.839561	0.262857	16.4703
GOTERM_MF_FAT	GO:0005539~glycosaminoglycan binding	4	7.01754	0.0181207	10631, 2335, 8425, 50859	44	84	6445	6.97511	0.925483	0.477528	19.4509
SP_PIR_KEYWORDS	skin	2	3.50877	0.0186583	1281, 1277	56	3	8789	104.631	0.949948	0.238333	20.3224
GOTERM_CC_FAT	GO:0044420~extracellular matrix part	4	7.01754	0.0191143	1280, 1281, 1277, 2335	45	83	6387	6.84016	0.893405	0.273718	19.7628
SP_PIR_KEYWORDS	Pyrrolidone carboxylic acid	3	5.26316	0.0211442	5176, 1277, 2335	56	36	8789	13.0789	0.966559	0.246604	22.7231
GOTERM_MF_FAT	GO:0001871~pattern binding	4	7.01754	0.0217354	10631, 2335, 8425, 50859	44	90	6445	6.5101	0.955863	0.464252	22.8893
GOTERM_MF_FAT	GO:0030247~polysaccharide binding	4	7.01754	0.0217354	10631, 2335, 8425, 50859	44	90	6445	6.5101	0.955863	0.464252	22.8893
GOTERM_MF_FAT	GO:0005509~calcium ion binding	8	14.0351	0.025508	57048, 56975, 715, 8404, 553115, 8425, 728113, 50859	44	442	6445	2.65117	0.974501	0.457476	26.3343
UP_SEQ_FEATURE	disulfide bond	13	22.807	0.030505	3263, 1281, 8404, 2335, 113791, 7980, 10631, 715, 1520, 1277, 8425, 50859, 2191	56	1070	8782	1.90531	0.999882	0.634002	33.786
GOTERM_BP_FAT	GO:0032964~collagen biosynthetic process	2	3.50877	0.0313158	1281, 1277	44	5	6781	61.6455	1	0.968821	37.1061
GOTERM_BP_FAT	GO:0060351~cartilage development involved in endochondral bone morphogenesis	2	3.50877	0.0313158	1280, 1277	44	5	6781	61.6455	1	0.968821	37.1061
SP_PIR_KEYWORDS	glycoprotein	18	31.5789	0.0326923	3263, 1280, 56975, 1281, 5176, 8404, 2335, 7980, 10631, 10585, 715, 1520, 1277, 84255, 9159, 8425, 50859, 2191	56	1737	8789	1.62639	0.994933	0.334045	33.0298
INTERPRO	IPR019577:SPARC/Testican, calcium-binding domain	2	3.50877	0.0359112	8404, 50859	50	6	8066	53.7733	0.995202	0.831333	35.2532
INTERPRO	IPR008160:Collagen triple helix repeat	3	5.26316	0.0368065	1280, 1281, 1277	50	50	8066	9.6792	0.99581	0.745584	35.9643
SP_PIR_KEYWORDS	disulfide bond	13	22.807	0.0412886	3263, 1281, 8404, 2335, 113791, 7980, 10631, 715, 1520, 1277, 8425, 50859, 2191	56	1120	8789	1.8217	0.998774	0.380521	39.866
SP_PIR_KEYWORDS	cartilage	2	3.50877	0.0430053	1280, 1277	56	7	8789	44.8418	0.999078	0.372461	41.152
UP_SEQ_FEATURE	propeptide:C-terminal propeptide	2	3.50877	0.043039	1281, 1277	56	7	8782	44.8061	0.999997	0.723234	44.3145
SP_PIR_KEYWORDS	Serine protease	3	5.26316	0.0432407	715, 9159, 2191	56	53	8789	8.88376	0.999114	0.355494	41.3264
KEGG_PATHWAY	hsa04510:Focal adhesion	4	7.01754	0.0449755	1280, 1281, 1277, 2335	18	138	2873	4.62641	0.80024	0.553055	33.4763
SP_PIR_KEYWORDS	collagen	3	5.26316	0.0477566	1280, 1281, 1277	56	56	8789	8.40784	0.999582	0.367252	44.5809
GOTERM_BP_FAT	GO:0001958~endochondral ossification	2	3.50877	0.0496433	1280, 1277	44	8	6781	38.5284	1	0.990197	52.3896
SP_PIR_KEYWORDS	plasma	3	5.26316	0.0556453	3263, 715, 2335	56	61	8789	7.71868	0.999889	0.39694	49.8719
SP_PIR_KEYWORDS	duplication	4	7.01754	0.0559842	3263, 7980, 715, 2335	56	139	8789	4.51644	0.999895	0.38253	50.0884
SP_PIR_KEYWORDS	Ehlers-Danlos syndrome	2	3.50877	0.0608754	1281, 1277	56	10	8789	31.3893	0.999954	0.393055	53.1199
GOTERM_MF_FAT	GO:0004252~serine-type endopeptidase activity	3	5.26316	0.0639233	715, 9159, 2191	44	62	6445	7.08761	0.999916	0.738163	54.2215
GOTERM_BP_FAT	GO:0060350~endochondral bone morphogenesis	2	3.50877	0.067632	1280, 1277	44	11	6781	28.0207	1	0.995713	63.9636
COG_ONTOLOGY	Posttranslational modification, protein turnover, chaperones	3	5.26316	0.0723467	57541, 2952, 10585	8	61	926	5.69262	0.25947	0.25947	24.9283
UP_TISSUE	Muscle	8	14.0351	0.0741788	1280, 84336, 5606, 5176, 6241, 50859, 4171, 65108	56	581	8634	2.12294	0.998334	0.95918	56.1923
UP_SEQ_FEATURE	glycosylation site:N-linked (GlcNAc...)	16	28.0702	0.075247	3263, 56975, 1280, 8404, 5176, 2335, 7980, 10631, 10585, 715, 1520, 1277, 84255, 9159, 8425, 2191	56	1639	8782	1.5309	1	0.874646	64.692
GOTERM_BP_FAT	GO:0007155~cell adhesion	6	10.5263	0.0807268	1280, 1281, 388, 10631, 2319, 2335	44	367	6781	2.51957	1	0.996767	70.6768
GOTERM_BP_FAT	GO:0022610~biological adhesion	6	10.5263	0.0814628	1280, 1281, 388, 10631, 2319, 2335	44	368	6781	2.51272	1	0.994175	71.0171
GOTERM_MF_FAT	GO:0004866~endopeptidase inhibitor activity	3	5.26316	0.0848916	7980, 5176, 50859	44	73	6445	6.01961	0.999997	0.79292	64.9826
GOTERM_BP_FAT	GO:0001501~skeletal system development	4	7.01754	0.0849334	1280, 1281, 10631, 1277	44	164	6781	3.75887	1	0.992072	72.5729
SP_PIR_KEYWORDS	calcium	6	10.5263	0.0850199	57048, 56975, 8404, 553115, 728113, 50859	56	376	8789	2.50446	0.999999	0.489694	65.7588
GOTERM_BP_FAT	GO:0060349~bone morphogenesis	2	3.50877	0.0852879	1280, 1277	44	14	6781	22.0162	1	0.987927	72.7274
GOTERM_MF_FAT	GO:0030414~peptidase inhibitor activity	3	5.26316	0.0868911	7980, 5176, 50859	44	74	6445	5.93827	0.999998	0.761695	65.877
UP_SEQ_FEATURE	active site:Charge relay system	3	5.26316	0.0893304	715, 9159, 2191	56	80	8782	5.8808	1	0.897408	71.2143
GOTERM_MF_FAT	GO:0008236~serine-type peptidase activity	3	5.26316	0.0950301	715, 9159, 2191	44	78	6445	5.63374	0.999999	0.757783	69.306
GOTERM_MF_FAT	GO:0017171~serine hydrolase activity	3	5.26316	0.0970987	715, 9159, 2191	44	79	6445	5.56243	0.999999	0.73248	70.1257

## Sheet: Sheet4 David adipog markers ASC
Category	Term	Count	%	PValue	Genes	List Total	Pop Hits	Pop Total	Fold Enrichment	Bonferroni	Benjamini	FDR
KEGG_PATHWAY	hsa03320:PPAR signaling pathway	4	11.7647	0.00125512	6319, 2170, 1622, 2171	14	50	2873	16.4171	0.035766	0.035766	1.05481
SP_PIR_KEYWORDS	acetylated amino end	4	11.7647	0.00179316	2170, 1622, 2512, 4155	33	67	8789	15.9005	0.171759	0.171759	1.9903
GOTERM_BP_FAT	GO:0007267~cell-cell signaling	6	17.6471	0.00278509	1728, 2246, 3553, 650, 1906, 4155	25	285	6781	5.71032	0.865377	0.865377	4.13318
GOTERM_MF_FAT	GO:0005504~fatty acid binding	3	8.82353	0.00375858	2170, 1622, 2171	24	26	6445	30.9856	0.313786	0.313786	4.09349
GOTERM_BP_FAT	GO:0006873~cellular ion homeostasis	5	14.7059	0.00465217	30061, 3553, 2512, 1906, 4155	25	197	6781	6.88426	0.965011	0.812946	6.81406
GOTERM_BP_FAT	GO:0055082~cellular chemical homeostasis	5	14.7059	0.00508603	30061, 3553, 2512, 1906, 4155	25	202	6781	6.71386	0.974426	0.705378	7.42692
GOTERM_BP_FAT	GO:0050801~ion homeostasis	5	14.7059	0.00676481	30061, 3553, 2512, 1906, 4155	25	219	6781	6.19269	0.992406	0.704801	9.76304
GOTERM_MF_FAT	GO:0033293~monocarboxylic acid binding	3	8.82353	0.00752092	2170, 1622, 2171	24	37	6445	21.7736	0.529958	0.314404	8.03782
GOTERM_BP_FAT	GO:0030005~cellular di-, tri-valent inorganic cation homeostasis	4	11.7647	0.0077797	30061, 3553, 2512, 1906	25	117	6781	9.27316	0.996359	0.674729	11.1485
GOTERM_BP_FAT	GO:0055066~di-, tri-valent inorganic cation homeostasis	4	11.7647	0.00912585	30061, 3553, 2512, 1906	25	124	6781	8.74968	0.998628	0.666663	12.9555
UP_SEQ_FEATURE	binding site:Fatty acid	2	5.88235	0.0108929	2170, 2171	33	3	8782	177.414	0.740027	0.740027	11.8642
GOTERM_BP_FAT	GO:0030003~cellular cation homeostasis	4	11.7647	0.0119708	30061, 3553, 2512, 1906	25	137	6781	7.91942	0.999826	0.709744	16.6622
GOTERM_BP_FAT	GO:0033273~response to vitamin	3	8.82353	0.013261	3553, 650, 360	25	50	6781	16.2744	0.999932	0.698747	18.294
GOTERM_BP_FAT	GO:0019725~cellular homeostasis	5	14.7059	0.0142729	30061, 3553, 2512, 1906, 4155	25	272	6781	4.98603	0.999968	0.682875	19.553
GOTERM_MF_FAT	GO:0008289~lipid binding	5	14.7059	0.0147536	27071, 216, 2170, 1622, 2171	24	273	6445	4.91835	0.773804	0.390704	15.2085
GOTERM_BP_FAT	GO:0048878~chemical homeostasis	5	14.7059	0.0155484	30061, 3553, 2512, 1906, 4155	25	279	6781	4.86093	0.999987	0.675903	21.1142
GOTERM_BP_FAT	GO:0055080~cation homeostasis	4	11.7647	0.016388	30061, 3553, 2512, 1906	25	154	6781	7.04519	0.999993	0.660424	22.1263
GOTERM_BP_FAT	GO:0001568~blood vessel development	4	11.7647	0.0203117	2246, 3553, 8613, 1906	25	167	6781	6.49677	1	0.707573	26.6975
SP_PIR_KEYWORDS	lipid-binding	3	8.82353	0.0205633	2170, 1622, 2171	33	61	8789	13.0984	0.887145	0.664061	20.7637
GOTERM_BP_FAT	GO:0001944~vasculature development	4	11.7647	0.0212851	2246, 3553, 8613, 1906	25	170	6781	6.38212	1	0.695761	27.7922
GOTERM_CC_FAT	GO:0005789~endoplasmic reticulum membrane	4	11.7647	0.0215106	23204, 5130, 653566, 8613	24	168	6387	6.33631	0.88384	0.88384	21.4081
SMART	SM00442:FGF	2	5.88235	0.0239179	2246, 3553	14	8	4306	76.8929	0.321138	0.321138	15.7948
GOTERM_CC_FAT	GO:0042175~nuclear envelope-endoplasmic reticulum network	4	11.7647	0.0246557	23204, 5130, 653566, 8613	24	177	6387	6.01412	0.915543	0.709384	24.1618
GOTERM_BP_FAT	GO:0042127~regulation of cell proliferation	6	17.6471	0.026051	2246, 23512, 3553, 650, 2170, 1906	25	490	6781	3.32131	1	0.742218	32.9345
PIR_SUPERFAMILY	PIRSF500199:intracellular lipid-binding protein	2	5.88235	0.0269284	2170, 2171	16	7	3857	68.875	0.404679	0.404679	18.501
GOTERM_CC_FAT	GO:0005576~extracellular region	8	23.5294	0.0278847	3512, 118429, 2246, 3553, 1113, 11010, 650, 1906	24	864	6387	2.46412	0.939178	0.606734	26.8973
INTERPRO	IPR002348:Interleukin 1/heparin-binding growth factor	2	5.88235	0.0293826	2246, 3553	31	8	8066	65.0484	0.910692	0.910692	27.2276
PIR_SUPERFAMILY	PIRSF002390:lipid binding protein, FABP type	2	5.88235	0.0307196	2170, 2171	16	8	3857	60.2656	0.447236	0.256519	20.8508
GOTERM_MF_FAT	GO:0008083~growth factor activity	3	8.82353	0.0317812	2246, 3553, 650	24	79	6445	10.1978	0.960431	0.553996	30.126
UP_TISSUE	Liver	10	29.4118	0.0318879	3512, 1728, 6319, 2246, 216, 8800, 7390, 1113, 2170, 2512	32	1282	8634	2.10462	0.882214	0.882214	28.2043
INTERPRO	IPR000463:Cytosolic fatty-acid binding	2	5.88235	0.0365969	2170, 2171	31	10	8066	52.0387	0.951196	0.779085	32.7895
GOTERM_BP_FAT	GO:0008610~lipid biosynthetic process	4	11.7647	0.0367142	6319, 5130, 2170, 1906	25	210	6781	5.16648	1	0.833532	43.2273
GOTERM_BP_FAT	GO:0006656~phosphatidylcholine biosynthetic process	2	5.88235	0.0382783	5130, 2170	25	11	6781	49.3164	1	0.826906	44.6066
GOTERM_BP_FAT	GO:0033280~response to vitamin D	2	5.88235	0.0416877	3553, 360	25	12	6781	45.2067	1	0.834858	47.5053
GOTERM_MF_FAT	GO:0031406~carboxylic acid binding	3	8.82353	0.0419919	2170, 1622, 2171	24	92	6445	8.75679	0.986294	0.575982	37.883
GOTERM_BP_FAT	GO:0051353~positive regulation of oxidoreductase activity	2	5.88235	0.0450855	3553, 1906	25	13	6781	41.7292	1	0.841623	50.2527
UP_TISSUE	Lymph node	3	8.82353	0.0453111	27071, 55709, 118429	32	95	8634	8.52039	0.953131	0.783508	37.7557
GOTERM_BP_FAT	GO:0001525~angiogenesis	3	8.82353	0.04558	2246, 3553, 1906	25	97	6781	8.38887	1	0.82888	50.6412
GOTERM_CC_FAT	GO:0044432~endoplasmic reticulum part	4	11.7647	0.0474863	23204, 5130, 653566, 8613	24	229	6387	4.64847	0.991904	0.70004	41.6651
GOTERM_BP_FAT	GO:0016053~organic acid biosynthetic process	3	8.82353	0.0481494	6319, 7390, 1906	25	100	6781	8.1372	1	0.830352	52.6145
GOTERM_BP_FAT	GO:0046394~carboxylic acid biosynthetic process	3	8.82353	0.0481494	6319, 7390, 1906	25	100	6781	8.1372	1	0.830352	52.6145
GOTERM_BP_FAT	GO:0046470~phosphatidylcholine metabolic process	2	5.88235	0.0484717	5130, 2170	25	14	6781	38.7486	1	0.817526	52.8567
GOTERM_BP_FAT	GO:0007584~response to nutrient	3	8.82353	0.0516569	3553, 650, 360	25	104	6781	7.82423	1	0.823319	55.1895
GOTERM_BP_FAT	GO:0008284~positive regulation of cell proliferation	4	11.7647	0.0560836	2246, 23512, 3553, 1906	25	249	6781	4.35727	1	0.835411	58.2528
GOTERM_BP_FAT	GO:0001932~regulation of protein amino acid phosphorylation	3	8.82353	0.0570867	3553, 650, 1906	25	110	6781	7.39745	1	0.828124	58.9193
GOTERM_BP_FAT	GO:0046888~negative regulation of hormone secretion	2	5.88235	0.0585614	3553, 1906	25	17	6781	31.9106	1	0.823698	59.881
GOTERM_BP_FAT	GO:0051785~positive regulation of nuclear division	2	5.88235	0.0585614	3553, 1906	25	17	6781	31.9106	1	0.823698	59.881
GOTERM_BP_FAT	GO:0045840~positive regulation of mitosis	2	5.88235	0.0585614	3553, 1906	25	17	6781	31.9106	1	0.823698	59.881
GOTERM_BP_FAT	GO:0006644~phospholipid metabolic process	3	8.82353	0.0598748	5130, 2170, 8613	25	113	6781	7.20106	1	0.818665	60.7197
GOTERM_BP_FAT	GO:0060284~regulation of cell development	3	8.82353	0.0608146	650, 1906, 4155	25	114	6781	7.13789	1	0.811905	61.3099
GOTERM_CC_FAT	GO:0005783~endoplasmic reticulum	6	17.6471	0.0612179	6319, 23204, 118429, 5130, 653566, 8613	24	608	6387	2.62623	0.998077	0.713725	50.3335
INTERPRO	IPR016160:Aldehyde dehydrogenase, conserved site	2	5.88235	0.0614407	216, 7390	31	17	8066	30.611	0.99412	0.819505	49.1237
INTERPRO	IPR012674:Calycin	2	5.88235	0.0614407	2170, 2171	31	17	8066	30.611	0.99412	0.819505	49.1237
GOTERM_BP_FAT	GO:0045429~positive regulation of nitric oxide biosynthetic process	2	5.88235	0.0619019	3553, 1906	25	18	6781	30.1378	1	0.80619	61.9822
GOTERM_BP_FAT	GO:0042592~homeostatic process	5	14.7059	0.0644174	30061, 3553, 2512, 1906, 4155	25	436	6781	3.11055	1	0.808117	63.4963
GOTERM_BP_FAT	GO:0019637~organophosphate metabolic process	3	8.82353	0.065591	5130, 2170, 8613	25	119	6781	6.83798	1	0.80327	64.1831
INTERPRO	IPR000566:Lipocalin-related protein and Bos/Can/Equ allergen	2	5.88235	0.0684245	2170, 2171	31	19	8066	27.3888	0.996789	0.761951	53.0163
GOTERM_BP_FAT	GO:0006879~cellular iron ion homeostasis	2	5.88235	0.0685486	30061, 2512	25	20	6781	27.124	1	0.807374	65.8611
GOTERM_BP_FAT	GO:0043507~positive regulation of JUN kinase activity	2	5.88235	0.0685486	3553, 1906	25	20	6781	27.124	1	0.807374	65.8611
GOTERM_BP_FAT	GO:0042439~ethanolamine and derivative metabolic process	2	5.88235	0.0685486	5130, 2170	25	20	6781	27.124	1	0.807374	65.8611
GOTERM_BP_FAT	GO:0006631~fatty acid metabolic process	3	8.82353	0.071486	6319, 2170, 1906	25	125	6781	6.50976	1	0.811093	67.4546
SP_PIR_KEYWORDS	acetylation	12	35.2941	0.0716967	1728, 2246, 216, 374882, 5130, 59345, 653566, 2170, 1622, 2512, 2171, 4155	33	1922	8789	1.66285	0.999595	0.926015	56.5403
GOTERM_BP_FAT	GO:0045428~regulation of nitric oxide biosynthetic process	2	5.88235	0.0718551	3553, 1906	25	21	6781	25.8324	1	0.803022	67.6499
GOTERM_BP_FAT	GO:0006826~iron ion transport	2	5.88235	0.0718551	30061, 2512	25	21	6781	25.8324	1	0.803022	67.6499
GOTERM_BP_FAT	GO:0035295~tube development	3	8.82353	0.0734891	2246, 650, 1906	25	127	6781	6.40724	1	0.800939	68.5012
GOTERM_BP_FAT	GO:0051341~regulation of oxidoreductase activity	2	5.88235	0.0751503	3553, 1906	25	22	6781	24.6582	1	0.799088	69.3452
GOTERM_BP_FAT	GO:0051781~positive regulation of cell division	2	5.88235	0.0784342	2246, 3553	25	23	6781	23.5861	1	0.804335	70.9519
GOTERM_BP_FAT	GO:0055072~iron ion homeostasis	2	5.88235	0.0784342	30061, 2512	25	23	6781	23.5861	1	0.804335	70.9519
GOTERM_BP_FAT	GO:0009719~response to endogenous stimulus	4	11.7647	0.0794928	7390, 3553, 59345, 2170	25	288	6781	3.76722	1	0.800032	71.4528
GOTERM_BP_FAT	GO:0045934~negative regulation of nucleobase, nucleoside, nucleotide and nucleic acid metabolic process	4	11.7647	0.0801431	10589, 23512, 650, 1906	25	289	6781	3.75419	1	0.794151	71.7565
GOTERM_BP_FAT	GO:0043506~regulation of JUN kinase activity	2	5.88235	0.081707	3553, 1906	25	24	6781	22.6033	1	0.792257	72.4746
GOTERM_BP_FAT	GO:0051172~negative regulation of nitrogen compound metabolic process	4	11.7647	0.0827685	10589, 23512, 650, 1906	25	293	6781	3.70294	1	0.788379	72.9522
SP_PIR_KEYWORDS	mitogen	2	5.88235	0.0839244	2246, 3553	33	24	8789	22.1944	0.999899	0.899839	62.5386
SP_PIR_KEYWORDS	cleavage on pair of basic residues	3	8.82353	0.0861583	1113, 650, 1906	33	135	8789	5.91852	0.999922	0.849239	63.5493
GOTERM_BP_FAT	GO:0032526~response to retinoic acid	2	5.88235	0.0882192	650, 360	25	26	6781	20.8646	1	0.802023	75.2853
GOTERM_BP_FAT	GO:0048514~blood vessel morphogenesis	3	8.82353	0.0890789	2246, 3553, 1906	25	142	6781	5.73042	1	0.797535	75.6357
GOTERM_BP_FAT	GO:0051302~regulation of cell division	2	5.88235	0.0914587	2246, 3553	25	27	6781	20.0919	1	0.798867	76.5814
GOTERM_BP_FAT	GO:0010558~negative regulation of macromolecule biosynthetic process	4	11.7647	0.0936471	10589, 23512, 650, 1906	25	309	6781	3.5112	1	0.799461	77.4208
GOTERM_BP_FAT	GO:0031667~response to nutrient levels	3	8.82353	0.0944828	3553, 650, 360	25	147	6781	5.53551	1	0.795212	77.7338
GOTERM_BP_FAT	GO:0048762~mesenchymal cell differentiation	2	5.88235	0.0946872	650, 1906	25	28	6781	19.3743	1	0.788775	77.8098
GOTERM_BP_FAT	GO:0014031~mesenchymal cell development	2	5.88235	0.0946872	650, 1906	25	28	6781	19.3743	1	0.788775	77.8098
GOTERM_BP_FAT	GO:0060485~mesenchyme development	2	5.88235	0.0946872	650, 1906	25	28	6781	19.3743	1	0.788775	77.8098
GOTERM_BP_FAT	GO:0031327~negative regulation of cellular biosynthetic process	4	11.7647	0.0978777	10589, 23512, 650, 1906	25	315	6781	3.44432	1	0.79315	78.9643
GOTERM_BP_FAT	GO:0051240~positive regulation of multicellular organismal process	3	8.82353	0.0999823	3553, 650, 1906	25	152	6781	5.35342	1	0.793596	79.6949

## Sheet: Sheet5 David osteog markers ASC
Category	Term	Count	%	PValue	Genes	List Total	Pop Hits	Pop Total	Fold Enrichment	Bonferroni	Benjamini	FDR
UP_TISSUE	Plasma	3	23.0769	0.0205704	3263, 8404, 2191	12	178	8634	12.1264	0.353695	0.353695	14.8272
UP_TISSUE	Mammary gland	3	23.0769	0.0369769	3263, 113791, 1827	12	244	8634	8.84631	0.546716	0.326736	25.2428
UP_SEQ_FEATURE	disulfide bond	5	38.4615	0.0485903	3263, 7980, 8404, 113791, 2191	13	1070	8782	3.15672	0.949644	0.949644	39.2974
GOTERM_BP_FAT	GO:0048878~chemical homeostasis	3	23.0769	0.0501579	57048, 3263, 2537	10	279	6781	7.2914	0.999976	0.999976	47.7236
SP_PIR_KEYWORDS	disulfide bond	5	38.4615	0.0559753	3263, 7980, 8404, 113791, 2191	13	1120	8789	3.0182	0.977669	0.977669	44.5093
SP_PIR_KEYWORDS	lipoprotein	3	23.0769	0.0746895	57048, 2791, 388	13	336	8789	6.0364	0.994044	0.922823	54.7821
SP_PIR_KEYWORDS	calcium	3	23.0769	0.0907793	57048, 8404, 728113	13	376	8789	5.39423	0.998129	0.876768	62.2064

## Sheet: Sheet6 David adipog marker BMSC
Category	Term	Count	%	PValue	Genes	List Total	Pop Hits	Pop Total	Fold Enrichment	Bonferroni	Benjamini	FDR
KEGG_PATHWAY	hsa03320:PPAR signaling pathway	4	12.5	0.000387236	6319, 2170, 1622, 2171	10	50	2873	22.984	0.00694735	0.00694735	0.285089
GOTERM_MF_FAT	GO:0005504~fatty acid binding	3	9.375	0.00344026	2170, 1622, 2171	23	26	6445	32.3328	0.269191	0.269191	3.6873
GOTERM_MF_FAT	GO:0033293~monocarboxylic acid binding	3	9.375	0.00689171	2170, 1622, 2171	23	37	6445	22.7203	0.467044	0.269962	7.2621
UP_SEQ_FEATURE	binding site:Fatty acid	2	6.25	0.00953564	2170, 2171	29	3	8782	201.885	0.654767	0.654767	10.2762
SP_PIR_KEYWORDS	lipid-binding	3	9.375	0.0159511	2170, 1622, 2171	29	61	8789	14.905	0.736741	0.736741	15.8183
SP_PIR_KEYWORDS	acetylated amino end	3	9.375	0.0190474	2170, 1622, 2512	29	67	8789	13.5703	0.797332	0.549814	18.6118
PIR_SUPERFAMILY	PIRSF500199:intracellular lipid-binding protein	2	6.25	0.0251527	2170, 2171	15	7	3857	73.4667	0.383696	0.383696	17.3798
PIR_SUPERFAMILY	PIRSF002390:lipid binding protein, FABP type	2	6.25	0.0286976	2170, 2171	15	8	3857	64.2833	0.424911	0.241654	19.605
GOTERM_BP_FAT	GO:0042127~regulation of cell proliferation	6	18.75	0.0306921	7832, 23512, 6659, 650, 2170, 1906	26	490	6781	3.19356	1	1	36.3939
INTERPRO	IPR000463:Cytosolic fatty-acid binding	2	6.25	0.0329922	2170, 2171	28	10	8066	57.6143	0.904479	0.904479	29.3337
GOTERM_CC_FAT	GO:0005576~extracellular region	7	21.875	0.0343068	3512, 118429, 66107, 123, 1113, 650, 1906	20	864	6387	2.58733	0.950321	0.950321	31.3696
GOTERM_MF_FAT	GO:0031406~carboxylic acid binding	3	9.375	0.0386929	2170, 1622, 2171	23	92	6445	9.13752	0.972429	0.697899	34.9624
UP_SEQ_FEATURE	compositionally biased region:Gly-rich	3	9.375	0.0422513	23512, 8800, 84858	29	103	8782	8.82022	0.991703	0.908912	38.6489
GOTERM_BP_FAT	GO:0015909~long-chain fatty acid transport	2	6.25	0.0469227	123, 2170	26	13	6781	40.1243	1	0.999997	50.22
INTERPRO	IPR012674:Calycin	2	6.25	0.0554604	2170, 2171	28	17	8066	33.8908	0.981575	0.864261	44.5949
UP_TISSUE	Synovial cell	2	6.25	0.0599117	118429, 151126	29	19	8634	31.3394	0.973881	0.973881	46.0407
INTERPRO	IPR000566:Lipocalin-related protein and Bos/Can/Equ allergen	2	6.25	0.061787	2170, 2171	28	19	8066	30.3233	0.988489	0.774212	48.3175
GOTERM_BP_FAT	GO:0015908~fatty acid transport	2	6.25	0.0644009	123, 2170	26	18	6781	28.9786	1	0.999992	61.9476
SP_PIR_KEYWORDS	cleavage on pair of basic residues	3	9.375	0.0682853	1113, 650, 1906	29	135	8789	6.73487	0.997178	0.858694	53.112
GOTERM_BP_FAT	GO:0030005~cellular di-, tri-valent inorganic cation homeostasis	3	9.375	0.0684421	30061, 2512, 1906	26	117	6781	6.68738	1	0.999915	64.2649
GOTERM_BP_FAT	GO:0006879~cellular iron ion homeostasis	2	6.25	0.0713056	30061, 2512	26	20	6781	26.0808	1	0.999601	65.8266
GOTERM_BP_FAT	GO:0006826~iron ion transport	2	6.25	0.0747396	30061, 2512	26	21	6781	24.8388	1	0.998939	67.6155
GOTERM_BP_FAT	GO:0055066~di-, tri-valent inorganic cation homeostasis	3	9.375	0.0757312	30061, 2512, 1906	26	124	6781	6.30986	1	0.997398	68.1156
GOTERM_BP_FAT	GO:0006631~fatty acid metabolic process	3	9.375	0.0767926	6319, 2170, 1906	26	125	6781	6.25938	1	0.994925	68.6429
GOTERM_BP_FAT	GO:0055072~iron ion homeostasis	2	6.25	0.0815711	30061, 2512	26	23	6781	22.6789	1	0.993272	70.9181
KEGG_PATHWAY	hsa05217:Basal cell carcinoma	2	6.25	0.0815792	8322, 650	10	27	2873	21.2815	0.783852	0.535083	46.5962
GOTERM_BP_FAT	GO:0045934~negative regulation of nucleobase, nucleoside, nucleotide and nucleic acid metabolic process	4	12.5	0.0883246	10589, 23512, 650, 1906	26	289	6781	3.6098	1	0.992492	73.8724
GOTERM_BP_FAT	GO:0030003~cellular cation homeostasis	3	9.375	0.0898944	30061, 2512, 1906	26	137	6781	5.71112	1	0.989218	74.5179
GOTERM_BP_FAT	GO:0051172~negative regulation of nitrogen compound metabolic process	4	12.5	0.0911806	10589, 23512, 650, 1906	26	293	6781	3.56051	1	0.985224	75.0356
GOTERM_BP_FAT	GO:0032526~response to retinoic acid	2	6.25	0.0917277	650, 360	26	26	6781	20.0621	1	0.98006	75.2528
GOTERM_BP_FAT	GO:0015718~monocarboxylic acid transport	2	6.25	0.0950891	123, 2170	26	27	6781	19.3191	1	0.977074	76.5494
GOTERM_BP_FAT	GO:0007507~heart development	3	9.375	0.0978292	6659, 650, 1906	26	144	6781	5.43349	1	0.973504	77.5593
GOTERM_BP_FAT	GO:0060485~mesenchyme development	2	6.25	0.0984387	650, 1906	26	28	6781	18.6291	1	0.967489	77.7783
GOTERM_BP_FAT	GO:0048762~mesenchymal cell differentiation	2	6.25	0.0984387	650, 1906	26	28	6781	18.6291	1	0.967489	77.7783
GOTERM_BP_FAT	GO:0014031~mesenchymal cell development	2	6.25	0.0984387	650, 1906	26	28	6781	18.6291	1	0.967489	77.7783
GOTERM_CC_FAT	GO:0005783~endoplasmic reticulum	5	15.625	0.0998528	6319, 23204, 118429, 123, 8613	20	608	6387	2.62623	0.999882	0.989149	67.8376

## Sheet: Sheet7 David osteog marker BMSC
Category	Term	Count	%	PValue	Genes	List Total	Pop Hits	Pop Total	Fold Enrichment	Bonferroni	Benjamini	FDR
SP_PIR_KEYWORDS	extracellular matrix	11	17.1875	7.54989e-08	1280, 1281, 6696, 4060, 8404, 1295, 1277, 8425, 7078, 50859, 667	64	147	8789	10.2763	1.31367e-05	1.31367e-05	9.24689e-05
GOTERM_CC_FAT	GO:0005578~proteinaceous extracellular matrix	10	15.625	1.61619e-05	1280, 1281, 4060, 8404, 1295, 1277, 8425, 7078, 50859, 667	53	187	6387	6.44435	0.00219563	0.00219563	0.0189709
GOTERM_CC_FAT	GO:0031012~extracellular matrix	10	15.625	3.23752e-05	1280, 1281, 4060, 8404, 1295, 1277, 8425, 7078, 50859, 667	53	204	6387	5.90733	0.00439342	0.00219913	0.0379986
GOTERM_CC_FAT	GO:0044420~extracellular matrix part	7	10.9375	5.06855e-05	1280, 1281, 4060, 1295, 1277, 7078, 667	53	83	6387	10.1634	0.0068697	0.00229516	0.0594835
GOTERM_CC_FAT	GO:0005581~collagen	5	7.8125	6.92437e-05	1280, 1281, 4060, 1295, 1277	53	28	6387	21.5195	0.00937327	0.0023516	0.0812549
GOTERM_CC_FAT	GO:0005583~fibrillar collagen	4	6.25	8.02234e-05	1280, 1281, 4060, 1277	53	11	6387	43.8216	0.0108515	0.00217978	0.0941336
UP_SEQ_FEATURE	region of interest:Nonhelical region (C-terminal)	3	4.6875	0.000151252	1280, 1281, 1277	64	3	8782	137.219	0.0505603	0.0505603	0.206045
GOTERM_CC_FAT	GO:0005576~extracellular region	18	28.125	0.000306704	3263, 56975, 1280, 1281, 8404, 5176, 1295, 85569, 8614, 667, 6696, 715, 4060, 1520, 1277, 7078, 8425, 50859	53	864	6387	2.51061	0.0408599	0.0069289	0.359447
GOTERM_BP_FAT	GO:0030199~collagen fibril organization	4	6.25	0.000356807	1280, 1281, 4060, 1277	52	19	6781	27.4534	0.223548	0.223548	0.537652
SP_PIR_KEYWORDS	signal	22	34.375	0.000391204	3263, 56975, 1280, 1281, 1949, 1295, 5176, 8404, 85569, 8614, 113791, 11018, 5016, 6696, 4060, 715, 1520, 1277, 9159, 7078, 8425, 50859	64	1378	8789	2.19247	0.0658168	0.0334685	0.478082
UP_SEQ_FEATURE	signal peptide	22	34.375	0.000395548	3263, 56975, 1280, 1281, 1949, 1295, 5176, 8404, 85569, 8614, 113791, 11018, 5016, 6696, 4060, 715, 1520, 1277, 9159, 7078, 8425, 50859	64	1378	8782	2.19072	0.126895	0.0655992	0.538011
SP_PIR_KEYWORDS	Secreted	15	23.4375	0.000458646	3263, 56975, 1280, 1281, 8404, 1295, 5176, 85569, 8614, 6696, 4060, 1277, 7078, 8425, 50859	64	720	8789	2.861	0.0767199	0.0262567	0.56029
UP_SEQ_FEATURE	propeptide:N-terminal propeptide	3	4.6875	0.000499516	1280, 1281, 1277	64	5	8782	82.3312	0.157496	0.0555245	0.67898
SP_PIR_KEYWORDS	hydroxylation	5	7.8125	0.000501575	1280, 1281, 715, 1295, 1277	64	52	8789	13.2046	0.0835941	0.0215876	0.612585
GOTERM_CC_FAT	GO:0044421~extracellular region part	13	20.3125	0.000598002	3263, 1280, 1281, 8404, 1295, 5176, 667, 6696, 4060, 1277, 8425, 7078, 50859	53	507	6387	3.08999	0.0781314	0.0115545	0.699744
PIR_SUPERFAMILY	PIRSF002255:collagen alpha 1(I) chain	3	4.6875	0.000741959	1280, 1281, 1277	35	5	3857	66.12	0.0306929	0.0306929	0.684582
GOTERM_BP_FAT	GO:0030198~extracellular matrix organization	5	7.8125	0.00153469	1280, 1281, 10585, 4060, 1277	52	67	6781	9.73163	0.663425	0.419849	2.29344
UP_SEQ_FEATURE	glycosylation site:O-linked (Gal...)	3	4.6875	0.00176524	1280, 1281, 1277	64	9	8782	45.7396	0.454479	0.140585	2.38037
UP_SEQ_FEATURE	domain:Fibrillar collagen NC1	3	4.6875	0.00219637	1280, 1281, 1277	64	10	8782	41.1656	0.529606	0.140012	2.9537
INTERPRO	IPR000885:Fibrillar collagen, C-terminal	3	4.6875	0.00220373	1280, 1281, 1277	59	10	8066	41.0136	0.315769	0.315769	2.66075
SMART	SM00038:COLFI	3	4.6875	0.00293239	1280, 1281, 1277	37	10	4306	34.9135	0.128923	0.128923	2.75079
GOTERM_MF_FAT	GO:0048407~platelet-derived growth factor binding	3	4.6875	0.00298129	1280, 1281, 1277	50	11	6445	35.1545	0.394442	0.394442	3.57
UP_SEQ_FEATURE	domain:VWFC	3	4.6875	0.00375462	1280, 1281, 1277	64	13	8782	31.6659	0.724801	0.193494	5
GOTERM_BP_FAT	GO:0043062~extracellular structure organization	5	7.8125	0.00506566	1280, 1281, 10585, 4060, 1277	52	93	6781	7.01096	0.972695	0.698874	7.38494
GOTERM_MF_FAT	GO:0005509~calcium ion binding	10	15.625	0.00541323	57048, 56975, 4843, 715, 8404, 553115, 8425, 728113, 50859, 667	50	442	6445	2.91629	0.598237	0.366152	6.39511
INTERPRO	IPR008160:Collagen triple helix repeat	4	6.25	0.00544312	1280, 1281, 1295, 1277	59	50	8066	10.9369	0.608893	0.374614	6.4541
UP_SEQ_FEATURE	region of interest:Triple-helical region	3	4.6875	0.00569693	1280, 1281, 1277	64	16	8782	25.7285	0.85909	0.244177	7.49466
KEGG_PATHWAY	hsa04512:ECM-receptor interaction	4	6.25	0.00697549	1280, 1281, 6696, 1277	21	58	2873	9.43514	0.233559	0.233559	6.13014
SP_PIR_KEYWORDS	collagen	4	6.25	0.00742671	1280, 1281, 1295, 1277	64	56	8789	9.80915	0.726668	0.228496	8.72559
SP_PIR_KEYWORDS	glycoprotein	22	34.375	0.00766759	3263, 1280, 56975, 1281, 1949, 5176, 8404, 1798, 8614, 667, 5016, 10585, 6696, 4060, 715, 1520, 1277, 84255, 9159, 8425, 50859, 2191	64	1737	8789	1.73933	0.737972	0.200059	8.99652
SP_PIR_KEYWORDS	trimer	3	4.6875	0.00799444	1280, 1281, 1277	64	19	8789	21.6834	0.752569	0.180874	9.36295
GOTERM_MF_FAT	GO:0005201~extracellular matrix structural constituent	4	6.25	0.00863081	1280, 1281, 4060, 1277	50	56	6445	9.20714	0.766896	0.384563	10.0162
UP_TISSUE	Plasma	6	9.375	0.00882682	3263, 715, 4060, 8404, 5176, 2191	63	178	8634	4.61958	0.565433	0.565433	9.26791
GOTERM_CC_FAT	GO:0005604~basement membrane	4	6.25	0.00991446	1280, 1295, 7078, 667	53	55	6387	8.76432	0.742077	0.155818	11.0385
INTERPRO	IPR001007:von Willebrand factor, type C	3	4.6875	0.0107037	1280, 1281, 1277	59	22	8066	18.6425	0.842915	0.460434	12.3262
SP_PIR_KEYWORDS	hydroxylysine	3	4.6875	0.0116126	1280, 1281, 1277	64	23	8789	17.9124	0.868981	0.224348	13.3298
GOTERM_BP_FAT	GO:0007601~visual perception	4	6.25	0.0131511	1280, 4060, 1277, 7078	52	66	6781	7.90326	0.999916	0.904295	18.1255
GOTERM_BP_FAT	GO:0050953~sensory perception of light stimulus	4	6.25	0.0131511	1280, 4060, 1277, 7078	52	66	6781	7.90326	0.999916	0.904295	18.1255
SP_PIR_KEYWORDS	triple helix	3	4.6875	0.0136441	1280, 1281, 1277	64	25	8789	16.4794	0.908408	0.233255	15.4865
SMART	SM00214:VWC	3	4.6875	0.0141347	1280, 1281, 1277	37	22	4306	15.8698	0.487816	0.28433	12.647
UP_SEQ_FEATURE	site:Cleavage; by procollagen C-endopeptidase	2	3.125	0.0142969	1280, 1277	64	2	8782	137.219	0.99284	0.460657	17.828
UP_SEQ_FEATURE	site:Cleavage; by procollagen N-endopeptidase	2	3.125	0.0142969	1280, 1277	64	2	8782	137.219	0.99284	0.460657	17.828
UP_SEQ_FEATURE	region of interest:Nonhelical region (N-terminal)	2	3.125	0.0142969	1281, 1277	64	2	8782	137.219	0.99284	0.460657	17.828
SP_PIR_KEYWORDS	cell adhesion	6	9.375	0.0143139	388, 6696, 2319, 1295, 421, 667	64	201	8789	4.09935	0.91862	0.22187	16.1868
SP_PIR_KEYWORDS	pyroglutamic acid	3	4.6875	0.0169568	1280, 1281, 1277	64	28	8789	14.7137	0.948993	0.237022	18.8981
SP_PIR_KEYWORDS	hydroxyproline	3	4.6875	0.0169568	1280, 1281, 1277	64	28	8789	14.7137	0.948993	0.237022	18.8981
SP_PIR_KEYWORDS	calcium	8	12.5	0.0174723	57048, 56975, 4843, 8404, 553115, 728113, 50859, 667	64	376	8789	2.92188	0.953442	0.225539	19.4174
GOTERM_BP_FAT	GO:0007155~cell adhesion	8	12.5	0.0189969	1280, 1281, 388, 6696, 2319, 1295, 421, 667	52	367	6781	2.84259	0.999999	0.934104	25.1539
GOTERM_BP_FAT	GO:0022610~biological adhesion	8	12.5	0.0192547	1280, 1281, 388, 6696, 2319, 1295, 421, 667	52	368	6781	2.83487	0.999999	0.899485	25.4504
GOTERM_BP_FAT	GO:0048545~response to steroid hormone stimulus	5	7.8125	0.0205569	6696, 3880, 1277, 7078, 1827	52	140	6781	4.65728	1	0.87801	26.9318
GOTERM_MF_FAT	GO:0019838~growth factor binding	4	6.25	0.0210879	1280, 1281, 1277, 8425	50	78	6445	6.61026	0.972142	0.591459	22.8563
SP_PIR_KEYWORDS	skin	2	3.125	0.0213528	1281, 1277	64	3	8789	91.5521	0.976614	0.250909	23.2299
GOTERM_BP_FAT	GO:0010810~regulation of cell-substrate adhesion	3	4.6875	0.022442	6696, 1295, 1277	52	31	6781	12.6197	1	0.866223	29.0277
SP_PIR_KEYWORDS	Pyrrolidone carboxylic acid	3	4.6875	0.0272469	4060, 5176, 1277	64	36	8789	11.444	0.991826	0.290603	28.705
GOTERM_BP_FAT	GO:0009612~response to mechanical stimulus	3	4.6875	0.0344288	1277, 7078, 1827	52	39	6781	10.0311	1	0.936709	41.0959
GOTERM_MF_FAT	GO:0005178~integrin binding	3	4.6875	0.0350958	1281, 8425, 667	50	39	6445	9.91538	0.997526	0.698929	35.2726
UP_SEQ_FEATURE	glycosylation site:N-linked (GlcNAc...)	19	29.6875	0.036052	3263, 56975, 1280, 1949, 5176, 8404, 1798, 8614, 667, 5016, 10585, 6696, 715, 1520, 1277, 84255, 9159, 8425, 2191	64	1639	8782	1.5907	0.999997	0.753246	39.3879
GOTERM_BP_FAT	GO:0032964~collagen biosynthetic process	2	3.125	0.0370544	1281, 1277	52	5	6781	52.1615	1	0.931236	43.4697
GOTERM_BP_FAT	GO:0060351~cartilage development involved in endochondral bone morphogenesis	2	3.125	0.0370544	1280, 1277	52	5	6781	52.1615	1	0.931236	43.4697
SP_PIR_KEYWORDS	metalloprotease inhibitor	2	3.125	0.0422567	7078, 50859	64	6	8789	45.776	0.999454	0.393976	41.0689
UP_SEQ_FEATURE	domain:MCM	2	3.125	0.0422898	4174, 4171	64	6	8782	45.7396	1	0.772841	44.5229
INTERPRO	IPR018525:DNA-dependent ATPase MCM, conserved site	2	3.125	0.0423888	4174, 4171	59	6	8066	45.5706	0.999419	0.844712	41.1077
INTERPRO	IPR001208:DNA-dependent ATPase MCM	2	3.125	0.0423888	4174, 4171	59	6	8066	45.5706	0.999419	0.844712	41.1077
INTERPRO	IPR019577:SPARC/Testican, calcium-binding domain	2	3.125	0.0423888	8404, 50859	59	6	8066	45.5706	0.999419	0.844712	41.1077
GOTERM_BP_FAT	GO:0007584~response to nutrient	4	6.25	0.0429337	6696, 1277, 7078, 8614	52	104	6781	5.01553	1	0.940895	48.465
SP_PIR_KEYWORDS	bone	2	3.125	0.0491266	6696, 1277	64	7	8789	39.2366	0.999844	0.421791	46.0423
SP_PIR_KEYWORDS	cartilage	2	3.125	0.0491266	1280, 1277	64	7	8789	39.2366	0.999844	0.421791	46.0423
SP_PIR_KEYWORDS	metalloenzyme inhibitor	2	3.125	0.0491266	7078, 50859	64	7	8789	39.2366	0.999844	0.421791	46.0423
SMART	SM00350:MCM	2	3.125	0.0491537	4174, 4171	37	6	4306	38.7928	0.906419	0.545994	38.0434
UP_SEQ_FEATURE	propeptide:C-terminal propeptide	2	3.125	0.0491649	1281, 1277	64	7	8782	39.2054	1	0.792375	49.7138
SP_PIR_KEYWORDS	disulfide bond	14	21.875	0.0516109	3263, 1281, 1949, 8404, 8614, 113791, 715, 4060, 1520, 1277, 8425, 7078, 50859, 2191	64	1120	8789	1.7166	0.999901	0.418633	47.7438
GOTERM_MF_FAT	GO:0008191~metalloendopeptidase inhibitor activity	2	3.125	0.0520446	7078, 50859	50	7	6445	36.8286	0.999874	0.776097	47.8347
GOTERM_MF_FAT	GO:0048551~metalloenzyme inhibitor activity	2	3.125	0.0520446	7078, 50859	50	7	6445	36.8286	0.999874	0.776097	47.8347
SP_PIR_KEYWORDS	Serine protease	3	4.6875	0.0551716	715, 9159, 2191	64	53	8789	7.77329	0.999949	0.422243	50.0967
GOTERM_BP_FAT	GO:0009100~glycoprotein metabolic process	4	6.25	0.0561614	1280, 10585, 1798, 50859	52	116	6781	4.49668	1	0.967124	58.2367
GOTERM_BP_FAT	GO:0001958~endochondral ossification	2	3.125	0.0586374	1280, 1277	52	8	6781	32.601	1	0.962954	59.8614
GOTERM_MF_FAT	GO:0010576~metalloenzyme regulator activity	2	3.125	0.0592596	7078, 50859	50	8	6445	32.225	0.999965	0.769179	52.4684
UP_SEQ_FEATURE	domain:GOLD	2	3.125	0.0627697	11018, 6397	64	9	8782	30.4931	1	0.843226	58.6853
INTERPRO	IPR009038:GOLD	2	3.125	0.0629159	11018, 6397	59	9	8066	30.3804	0.999986	0.893049	54.812
INTERPRO	IPR011992:EF-Hand type	4	6.25	0.0629404	8404, 553115, 50859, 667	59	127	8066	4.30589	0.999986	0.844883	54.8264
GOTERM_BP_FAT	GO:0006270~DNA replication initiation	2	3.125	0.0657257	4174, 4171	52	9	6781	28.9786	1	0.96803	64.1925
KEGG_PATHWAY	hsa04510:Focal adhesion	4	6.25	0.0679573	1280, 1281, 6696, 1277	21	138	2873	3.96549	0.931046	0.737409	47.0604
SP_PIR_KEYWORDS	Ehlers-Danlos syndrome	2	3.125	0.0694464	1281, 1277	64	10	8789	27.4656	0.999996	0.482707	58.5854
UP_SEQ_FEATURE	disulfide bond	13	20.3125	0.0755903	3263, 1281, 1949, 8404, 113791, 715, 4060, 1520, 1277, 8425, 7078, 50859, 2191	64	1070	8782	1.66714	1	0.874296	65.7596
UP_SEQ_FEATURE	compositionally biased region:Cys-rich	3	4.6875	0.0790053	57048, 4060, 8425	64	65	8782	6.33317	1	0.866863	67.4448
GOTERM_BP_FAT	GO:0060350~endochondral bone morphogenesis	2	3.125	0.0797458	1280, 1277	52	11	6781	23.7098	1	0.980319	71.5045
GOTERM_MF_FAT	GO:0004252~serine-type endopeptidase activity	3	4.6875	0.0802865	715, 9159, 2191	50	62	6445	6.2371	0.999999	0.827534	63.9044
GOTERM_BP_FAT	GO:0005976~polysaccharide metabolic process	3	4.6875	0.081044	5016, 5256, 50859	52	63	6781	6.20971	1	0.976368	72.1057
GOTERM_BP_FAT	GO:0048585~negative regulation of response to stimulus	3	4.6875	0.0877721	1281, 6696, 5176	52	66	6781	5.92745	1	0.978319	75.0365
SP_PIR_KEYWORDS	lipoprotein	6	9.375	0.0922598	57048, 4218, 388, 5256, 9159, 65108	64	336	8789	2.45229	1	0.56921	69.442
GOTERM_BP_FAT	GO:0031667~response to nutrient levels	4	6.25	0.098011	6696, 1277, 7078, 8614	52	147	6781	3.5484	1	0.982804	78.95

## Sheet: Sheet8 David adipog markers 2dd
Category	Term	Count	%	PValue	Genes	List Total	Pop Hits	Pop Total	Fold Enrichment	Bonferroni	Benjamini	FDR
INTERPRO	IPR011021:Arrestin-like, N-terminal	3	10	0.000191856	10628, 91947, 57561	26	7	8066	132.956	0.0112568	0.0112568	0.191419
INTERPRO	IPR011022:Arrestin-like, C-terminal	3	10	0.000191856	10628, 91947, 57561	26	7	8066	132.956	0.0112568	0.0112568	0.191419
GOTERM_BP_FAT	GO:0030097~hemopoiesis	5	16.6667	0.000771548	6648, 1958, 21814, 3398, 7049	22	139	6781	11.0873	0.303177	0.303177	1.09511
GOTERM_BP_FAT	GO:0048534~hemopoietic or lymphoid organ development	5	16.6667	0.000951913	6648, 1958, 21814, 3398, 7049	22	147	6781	10.4839	0.359629	0.199768	1.3495
GOTERM_BP_FAT	GO:0002520~immune system development	5	16.6667	0.0011603	6648, 1958, 21814, 3398, 7049	22	155	6781	9.94282	0.419192	0.165658	1.64265
GOTERM_BP_FAT	GO:0042592~homeostatic process	7	23.3333	0.00161507	6648, 21814, 3398, 7049, 7296, 3552, 2512	22	436	6781	4.9486	0.530676	0.172309	2.2796
GOTERM_BP_FAT	GO:0042127~regulation of cell proliferation	7	23.3333	0.00293626	10628, 6648, 21814, 6374, 3398, 7049, 3552	22	490	6781	4.40325	0.747461	0.240609	4.10838
GOTERM_BP_FAT	GO:0030218~erythrocyte differentiation	3	10	0.00455226	21814, 3398, 7049	22	33	6781	28.0207	0.881794	0.299448	6.30196
GOTERM_BP_FAT	GO:0007610~behavior	5	16.6667	0.00528538	6648, 1958, 6374, 2920, 2182	22	235	6781	6.55803	0.916267	0.298337	7.28163
GOTERM_BP_FAT	GO:0034101~erythrocyte homeostasis	3	10	0.00600488	21814, 3398, 7049	22	38	6781	24.3337	0.94032	0.296962	8.23385
GOTERM_BP_FAT	GO:0001889~liver development	3	10	0.00600488	6648, 21814, 7049	22	38	6781	24.3337	0.94032	0.296962	8.23385
UP_SEQ_FEATURE	chain:TGF-beta receptor type III	2	6.66667	0.00613984	21814, 7049	28	2	8782	313.643	0.396506	0.396506	6.36772
GOTERM_BP_FAT	GO:0060318~definitive erythrocyte differentiation	2	6.66667	0.00618464	21814, 7049	22	2	6781	308.227	0.945164	0.275736	8.47032
GOTERM_BP_FAT	GO:0010633~negative regulation of epithelial cell migration	2	6.66667	0.00618464	21814, 7049	22	2	6781	308.227	0.945164	0.275736	8.47032
GOTERM_BP_FAT	GO:0010719~negative regulation of epithelial to mesenchymal transition	2	6.66667	0.00618464	21814, 7049	22	2	6781	308.227	0.945164	0.275736	8.47032
PIR_SUPERFAMILY	PIRSF002558:transforming growth factor beta receptor type III	2	6.66667	0.00724729	21814, 7049	15	2	3857	257.133	0.109862	0.109862	5.03416
GOTERM_BP_FAT	GO:0010035~response to inorganic substance	4	13.3333	0.00838623	10628, 6648, 10397, 360	22	138	6781	8.93412	0.980577	0.325734	11.3209
GOTERM_BP_FAT	GO:0010771~negative regulation of cell morphogenesis involved in differentiation	2	6.66667	0.00926328	21814, 7049	22	3	6781	205.485	0.987163	0.326958	12.4334
INTERPRO	IPR001089:Small chemokine, C-X-C	2	6.66667	0.00927065	6374, 2920	26	3	8066	206.821	0.422773	0.240245	8.88127
GOTERM_BP_FAT	GO:0007507~heart development	4	13.3333	0.00942402	6648, 21814, 3398, 7049	22	144	6781	8.56187	0.988102	0.308768	12.6358
PIR_SUPERFAMILY	PIRSF500568:growth regulated protein, alpha/beta/gamma types	2	6.66667	0.0108526	6374, 2920	15	3	3857	171.422	0.1602	0.0835937	7.45632
GOTERM_CC_FAT	GO:0044421~extracellular region part	6	20	0.0111036	51449, 21814, 6374, 2920, 7049, 3552	19	507	6387	3.9782	0.562317	0.562317	11.0297
INTERPRO	IPR002473:Small chemokine, C-X-C/Interleukin 8	2	6.66667	0.0123425	6374, 2920	26	4	8066	155.115	0.519409	0.216705	11.6635
GOTERM_BP_FAT	GO:0030099~myeloid cell differentiation	3	10	0.0127213	21814, 3398, 7049	22	56	6781	16.5122	0.997501	0.369288	16.6942
GOTERM_BP_FAT	GO:0048872~homeostasis of number of cells	3	10	0.0149772	21814, 3398, 7049	22	61	6781	15.1587	0.999143	0.396165	19.3691
GOTERM_CC_FAT	GO:0005615~extracellular space	5	16.6667	0.0149924	51449, 6374, 2920, 7049, 3552	19	352	6387	4.77497	0.673015	0.428174	14.6244
GOTERM_BP_FAT	GO:0060038~cardiac muscle cell proliferation	2	6.66667	0.0153933	21814, 7049	22	5	6781	123.291	0.999297	0.383691	19.8537
GOTERM_BP_FAT	GO:0055017~cardiac muscle tissue growth	2	6.66667	0.0153933	21814, 7049	22	5	6781	123.291	0.999297	0.383691	19.8537
GOTERM_BP_FAT	GO:0060419~heart growth	2	6.66667	0.0153933	21814, 7049	22	5	6781	123.291	0.999297	0.383691	19.8537
GOTERM_BP_FAT	GO:0010632~regulation of epithelial cell migration	2	6.66667	0.0153933	21814, 7049	22	5	6781	123.291	0.999297	0.383691	19.8537
GOTERM_BP_FAT	GO:0014855~striated muscle cell proliferation	2	6.66667	0.0153933	21814, 7049	22	5	6781	123.291	0.999297	0.383691	19.8537
INTERPRO	IPR017976:Endoglin/CD105 antigen subgroup	2	6.66667	0.0154052	21814, 7049	26	5	8066	124.092	0.599875	0.204667	14.3611
SP_PIR_KEYWORDS	cytokine	3	10	0.0158179	6374, 2920, 3552	28	63	8789	14.9473	0.783606	0.783606	16.1055
GOTERM_BP_FAT	GO:0051090~regulation of transcription factor activity	3	10	0.0159247	21814, 3398, 7049	22	63	6781	14.6775	0.999454	0.374713	20.4685
GOTERM_MF_FAT	GO:0005125~cytokine activity	3	10	0.0167763	6374, 2920, 3552	19	72	6445	14.1338	0.839139	0.839139	17.3458
SMART	SM00241:ZP	2	6.66667	0.0177578	21814, 7049	12	7	4306	102.524	0.16404	0.16404	10.2003
SMART	SM00199:SCY	2	6.66667	0.0177578	6374, 2920	12	7	4306	102.524	0.16404	0.16404	10.2003
PIR_SUPERFAMILY	PIRSF002522:CXC chemokine	2	6.66667	0.0180268	6374, 2920	15	5	3857	102.853	0.25253	0.0924623	12.1187
UP_SEQ_FEATURE	domain:ZP	2	6.66667	0.0183108	21814, 7049	28	6	8782	104.548	0.78028	0.531257	17.9163
GOTERM_BP_FAT	GO:0060347~heart trabecula formation	2	6.66667	0.0184448	21814, 7049	22	6	6781	102.742	0.999836	0.401013	23.3254
GOTERM_BP_FAT	GO:0033002~muscle cell proliferation	2	6.66667	0.0184448	21814, 7049	22	6	6781	102.742	0.999836	0.401013	23.3254
GOTERM_BP_FAT	GO:0060216~definitive hemopoiesis	2	6.66667	0.0184448	21814, 7049	22	6	6781	102.742	0.999836	0.401013	23.3254
INTERPRO	IPR017977:Endoglin/CD105 antigen conserved site	2	6.66667	0.0184588	21814, 7049	26	6	8066	103.41	0.666877	0.19736	16.9767
INTERPRO	IPR018048:Small chemokine, C-X-C, conserved site	2	6.66667	0.0184588	6374, 2920	26	6	8066	103.41	0.666877	0.19736	16.9767
GOTERM_BP_FAT	GO:0060389~pathway-restricted SMAD protein phosphorylation	2	6.66667	0.0214873	21814, 7049	22	7	6781	88.0649	0.999962	0.431503	26.6471
GOTERM_BP_FAT	GO:0035265~organ growth	2	6.66667	0.0214873	21814, 7049	22	7	6781	88.0649	0.999962	0.431503	26.6471
INTERPRO	IPR001811:Small chemokine, interleukin-8-like	2	6.66667	0.0215032	6374, 2920	26	7	8066	88.6374	0.722665	0.192454	19.5126
INTERPRO	IPR001507:Endoglin/CD105 antigen	2	6.66667	0.0215032	21814, 7049	26	7	8066	88.6374	0.722665	0.192454	19.5126
GOTERM_MF_FAT	GO:0050431~transforming growth factor beta binding	2	6.66667	0.0221376	21814, 7049	19	8	6445	84.8026	0.910876	0.701463	22.281
GOTERM_BP_FAT	GO:0051101~regulation of DNA binding	3	10	0.0232472	21814, 3398, 7049	22	77	6781	12.0089	0.999983	0.439752	28.507
GOTERM_BP_FAT	GO:0010717~regulation of epithelial to mesenchymal transition	2	6.66667	0.0245207	21814, 7049	22	8	6781	77.0568	0.999991	0.440626	29.8254
GOTERM_BP_FAT	GO:0060343~trabecula formation	2	6.66667	0.0245207	21814, 7049	22	8	6781	77.0568	0.999991	0.440626	29.8254
GOTERM_CC_FAT	GO:0005576~extracellular region	7	23.3333	0.0264083	51449, 21814, 6374, 123, 2920, 7049, 3552	19	864	6387	2.7235	0.861997	0.483232	24.4309
GOTERM_MF_FAT	GO:0008009~chemokine activity	2	6.66667	0.0275993	6374, 2920	19	10	6445	67.8421	0.951327	0.634885	27.0311
GOTERM_BP_FAT	GO:0010038~response to metal ion	3	10	0.0279469	10628, 10397, 360	22	85	6781	10.8786	0.999998	0.468305	33.261
SP_PIR_KEYWORDS	FAD	3	10	0.0283522	1728, 51449, 7296	28	86	8789	10.9498	0.93678	0.748565	27.1511
GOTERM_MF_FAT	GO:0042379~chemokine receptor binding	2	6.66667	0.0303193	6374, 2920	19	11	6445	61.6746	0.964033	0.564511	29.2967
GOTERM_BP_FAT	GO:0055114~oxidation reduction	5	16.6667	0.0323512	1728, 51449, 6648, 7296, 2512	22	401	6781	3.84323	1	0.503204	37.4477
GOTERM_BP_FAT	GO:0008285~negative regulation of cell proliferation	4	13.3333	0.0329953	6648, 21814, 7049, 3552	22	231	6781	5.33727	1	0.494753	38.0391
GOTERM_MF_FAT	GO:0005024~transforming growth factor beta receptor activity	2	6.66667	0.0330321	21814, 7049	19	12	6445	56.5351	0.973423	0.515938	31.4922
GOTERM_MF_FAT	GO:0004675~transmembrane receptor protein serine/threonine kinase activity	2	6.66667	0.0330321	21814, 7049	19	12	6445	56.5351	0.973423	0.515938	31.4922
GOTERM_BP_FAT	GO:0048729~tissue morphogenesis	3	10	0.0356488	21814, 7049, 7296	22	97	6781	9.5328	1	0.507295	40.4211
UP_SEQ_FEATURE	glycosylation site:O-linked (Xyl...) (glycosaminoglycan)	2	6.66667	0.0362985	21814, 7049	28	12	8782	52.2738	0.951773	0.636004	32.6317
GOTERM_BP_FAT	GO:0051098~regulation of binding	3	10	0.0363243	21814, 3398, 7049	22	98	6781	9.43553	1	0.499751	41.0137
SP_PIR_KEYWORDS	inflammation	2	6.66667	0.0392347	2920, 3552	28	13	8789	48.2912	0.978558	0.722186	35.6501
GOTERM_BP_FAT	GO:0055010~ventricular cardiac muscle morphogenesis	2	6.66667	0.0395543	21814, 7049	22	13	6781	47.4196	1	0.516373	43.7724
INTERPRO	IPR013027:FAD-dependent pyridine nucleotide-disulphide oxidoreductase	2	6.66667	0.0395806	51449, 7296	26	13	8066	47.7278	0.907702	0.288507	33.1875
GOTERM_BP_FAT	GO:0006979~response to oxidative stress	3	10	0.0433504	10628, 1728, 6648	22	108	6781	8.56187	1	0.536144	46.8612
GOTERM_BP_FAT	GO:0055008~cardiac muscle tissue morphogenesis	2	6.66667	0.0484682	21814, 7049	22	16	6781	38.5284	1	0.564126	50.776
GOTERM_BP_FAT	GO:0050680~negative regulation of epithelial cell proliferation	2	6.66667	0.0484682	21814, 7049	22	16	6781	38.5284	1	0.564126	50.776
GOTERM_BP_FAT	GO:0060415~muscle tissue morphogenesis	2	6.66667	0.0484682	21814, 7049	22	16	6781	38.5284	1	0.564126	50.776
GOTERM_BP_FAT	GO:0045596~negative regulation of cell differentiation	3	10	0.0485496	6648, 21814, 7049	22	115	6781	8.04071	1	0.552083	50.836
GOTERM_BP_FAT	GO:0008283~cell proliferation	4	13.3333	0.0488657	21814, 7049, 7296, 3552	22	270	6781	4.56633	1	0.542309	51.0685
KEGG_PATHWAY	hsa04060:Cytokine-cytokine receptor interaction	3	10	0.050017	6374, 2920, 3552	11	106	2873	7.39194	0.602914	0.602914	31.4925
GOTERM_BP_FAT	GO:0060021~palate development	2	6.66667	0.054367	21814, 7049	22	18	6781	34.2475	1	0.569979	54.9548
GOTERM_BP_FAT	GO:0006955~immune response	4	13.3333	0.0587377	6374, 2920, 7049, 3552	22	291	6781	4.2368	1	0.58741	57.8357
GOTERM_BP_FAT	GO:0007626~locomotory behavior	3	10	0.0612368	6648, 6374, 2920	22	131	6781	7.05864	1	0.591874	59.405
GOTERM_BP_FAT	GO:0042981~regulation of apoptosis	5	16.6667	0.0633849	10628, 1728, 8870, 6648, 3552	22	498	6781	3.09465	1	0.59398	60.7103
GOTERM_BP_FAT	GO:0043067~regulation of programmed cell death	5	16.6667	0.0645365	10628, 1728, 8870, 6648, 3552	22	501	6781	3.07612	1	0.590185	61.3939
BBID	114.Genomic_reformatting_Brain_Ischemia	2	6.66667	0.0654219	1958, 3552	3	8	241	20.0833	0.491658	0.491658	33.3875
GOTERM_BP_FAT	GO:0010941~regulation of cell death	5	16.6667	0.0656996	10628, 1728, 8870, 6648, 3552	22	504	6781	3.05781	1	0.586643	62.0731
GOTERM_BP_FAT	GO:0010033~response to organic substance	5	16.6667	0.066874	10628, 1958, 123, 3398, 7049	22	507	6781	3.03972	1	0.583337	62.7476
GOTERM_MF_FAT	GO:0030165~PDZ domain binding	2	6.66667	0.0676527	21814, 7049	19	25	6445	27.1368	0.999482	0.716601	54.5593
GOTERM_BP_FAT	GO:0055072~iron ion homeostasis	2	6.66667	0.0689619	6648, 2512	22	23	6781	26.8024	1	0.585228	63.9193
GOTERM_BP_FAT	GO:0006916~anti-apoptosis	3	10	0.06969	8870, 6648, 3552	22	141	6781	6.55803	1	0.579726	64.3197
GOTERM_BP_FAT	GO:0051092~positive regulation of NF-kappaB transcription factor activity	2	6.66667	0.0747396	21814, 7049	22	25	6781	24.6582	1	0.597016	66.9854
GOTERM_BP_FAT	GO:0010721~negative regulation of cell development	2	6.66667	0.0747396	21814, 7049	22	25	6781	24.6582	1	0.597016	66.9854
GOTERM_MF_FAT	GO:0046332~SMAD binding	2	6.66667	0.0754742	21814, 7049	19	28	6445	24.2293	0.999791	0.702025	58.6716
GOTERM_MF_FAT	GO:0016667~oxidoreductase activity, acting on sulfur group of donors	2	6.66667	0.080654	51449, 7296	19	30	6445	22.614	0.999886	0.678659	61.2052
GOTERM_BP_FAT	GO:0042493~response to drug	3	10	0.08305	10628, 6648, 123	22	156	6781	5.92745	1	0.628303	70.9728
SP_PIR_KEYWORDS	inflammatory response	2	6.66667	0.0854914	2920, 3552	28	29	8789	21.6478	0.999812	0.882913	62.63
SP_PIR_KEYWORDS	oxidoreductase	4	13.3333	0.0893873	1728, 51449, 6648, 7296	28	348	8789	3.60796	0.999875	0.834344	64.3465
KEGG_PATHWAY	hsa05020:Prion diseases	2	6.66667	0.0902375	1958, 3552	11	27	2873	19.3468	0.817735	0.573074	50.1978
GOTERM_BP_FAT	GO:0050877~neurological system process	4	13.3333	0.0917353	1728, 6648, 1958, 2182	22	351	6781	3.51256	1	0.657731	74.6581
GOTERM_BP_FAT	GO:0001824~blastocyst development	2	6.66667	0.0918686	21814, 7049	22	31	6781	19.8856	1	0.64965	74.7111
GOTERM_BP_FAT	GO:0001568~blood vessel development	3	10	0.093319	677, 21814, 7049	22	167	6781	5.53702	1	0.647247	75.2812
GOTERM_BP_FAT	GO:0001944~vasculature development	3	10	0.0961835	677, 21814, 7049	22	170	6781	5.4393	1	0.650671	76.3723
SP_PIR_KEYWORDS	proteoglycan	2	6.66667	0.0967161	21814, 7049	28	33	8789	19.0238	0.999943	0.803579	67.3825
GOTERM_MF_FAT	GO:0016209~antioxidant activity	2	6.66667	0.0985683	6648, 7296	19	37	6445	18.3357	0.999986	0.712132	68.9155

## Sheet: Sheet9 David adipog markers 7dd
Category	Term	Count	%	PValue	Genes	List Total	Pop Hits	Pop Total	Fold Enrichment	Bonferroni	Benjamini	FDR
KEGG_PATHWAY	hsa03320:PPAR signaling pathway	7	11.8644	5.75739e-06	2180, 6319, 30, 6258, 2170, 1622, 2171	29	50	2873	13.8697	0.000282073	0.000282073	0.00552003
GOTERM_BP_FAT	GO:0006631~fatty acid metabolic process	7	11.8644	0.00022653	2180, 6319, 30, 5577, 2690, 2170, 1906	49	125	6781	7.74971	0.19747	0.19747	0.355974
GOTERM_BP_FAT	GO:0014070~response to organic cyclic substance	6	10.1695	0.000260473	2180, 7832, 123, 3417, 2690, 3553	49	82	6781	10.1259	0.223495	0.118805	0.40921
GOTERM_MF_FAT	GO:0050661~NADP or NADPH binding	4	6.77966	0.000574452	3417, 7296, 847, 114112	44	25	6445	23.4364	0.113164	0.113164	0.722788
SP_PIR_KEYWORDS	peroxisome	5	8.47458	0.000591771	2180, 30, 8800, 3417, 847	58	60	8789	12.6279	0.0957332	0.0957332	0.719563
GOTERM_BP_FAT	GO:0010033~response to organic substance	12	20.339	0.000649909	2180, 7832, 123, 7390, 5577, 3417, 3398, 2690, 3553, 59345, 2170, 6880	49	507	6781	3.27545	0.468083	0.189758	1.0181
GOTERM_MF_FAT	GO:0048037~cofactor binding	7	11.8644	0.000889087	1728, 7390, 3417, 7296, 847, 1622, 114112	44	172	6445	5.96128	0.169645	0.0887618	1.11663
SP_PIR_KEYWORDS	acetylated amino end	5	8.47458	0.000899398	5577, 2170, 1622, 2512, 4155	58	67	8789	11.3085	0.141842	0.0736316	1.09174
GOTERM_CC_FAT	GO:0044438~microbody part	4	6.77966	0.00105077	2180, 30, 8800, 847	46	29	6387	19.1514	0.135958	0.135958	1.23126
GOTERM_CC_FAT	GO:0044439~peroxisomal part	4	6.77966	0.00105077	2180, 30, 8800, 847	46	29	6387	19.1514	0.135958	0.135958	1.23126
GOTERM_CC_FAT	GO:0042579~microbody	5	8.47458	0.00133158	2180, 30, 8800, 3417, 847	46	69	6387	10.0614	0.169072	0.0884476	1.55793
GOTERM_CC_FAT	GO:0005777~peroxisome	5	8.47458	0.00133158	2180, 30, 8800, 3417, 847	46	69	6387	10.0614	0.169072	0.0884476	1.55793
GOTERM_MF_FAT	GO:0050662~coenzyme binding	6	10.1695	0.00140022	1728, 3417, 7296, 847, 1622, 114112	44	126	6445	6.97511	0.253867	0.0930039	1.75336
GOTERM_BP_FAT	GO:0019725~cellular homeostasis	8	13.5593	0.00277621	6558, 30061, 7296, 3553, 114112, 2512, 1906, 4155	49	272	6781	4.07023	0.932757	0.490773	4.28159
SP_PIR_KEYWORDS	nadp	5	8.47458	0.00352113	1728, 3417, 7296, 847, 114112	58	97	8789	7.81106	0.450995	0.181173	4.21202
GOTERM_BP_FAT	GO:0009719~response to endogenous stimulus	8	13.5593	0.00381864	7832, 7390, 5577, 3417, 2690, 3553, 59345, 2170	49	288	6781	3.8441	0.975645	0.524315	5.84447
GOTERM_BP_FAT	GO:0006575~cellular amino acid derivative metabolic process	5	8.47458	0.00605527	3417, 2690, 5130, 2170, 114112	49	104	6781	6.65326	0.997254	0.625785	9.11747
GOTERM_BP_FAT	GO:0001932~regulation of protein amino acid phosphorylation	5	8.47458	0.00737151	5577, 2690, 3553, 650, 1906	49	110	6781	6.29035	0.999242	0.641677	10.9935
GOTERM_CC_FAT	GO:0005783~endoplasmic reticulum	11	18.6441	0.00840717	2180, 6319, 23204, 118429, 84649, 123, 5130, 653566, 847, 114112, 8613	46	608	6387	2.51205	0.690729	0.323741	9.47013
GOTERM_CC_FAT	GO:0005778~peroxisomal membrane	3	5.08475	0.00936223	2180, 8800, 847	46	21	6387	19.8354	0.729499	0.278822	10.4923
GOTERM_CC_FAT	GO:0031903~microbody membrane	3	5.08475	0.00936223	2180, 8800, 847	46	21	6387	19.8354	0.729499	0.278822	10.4923
GOTERM_BP_FAT	GO:0009725~response to hormone stimulus	7	11.8644	0.0100459	7832, 5577, 3417, 2690, 3553, 59345, 2170	49	263	6781	3.68332	0.999945	0.706386	14.6941
GOTERM_BP_FAT	GO:0042592~homeostatic process	9	15.2542	0.0106222	6558, 30061, 3398, 7296, 3553, 114112, 2512, 1906, 4155	49	436	6781	2.85663	0.999969	0.684043	15.4725
GOTERM_MF_FAT	GO:0005504~fatty acid binding	3	5.08475	0.0127681	2170, 1622, 2171	44	26	6445	16.9012	0.931827	0.489022	14.9751
UP_TISSUE	Liver	16	27.1186	0.0142757	216, 5577, 2690, 1113, 847, 1050, 3512, 2180, 1728, 6319, 10618, 30, 8800, 7390, 2170, 2512	57	1282	8634	1.89047	0.709617	0.709617	14.3626
GOTERM_BP_FAT	GO:0009628~response to abiotic stimulus	6	10.1695	0.0154816	7832, 6558, 3553, 5130, 650, 847	49	209	6781	3.97285	1	0.780196	21.7759
UP_SEQ_FEATURE	binding site:Fatty acid	2	3.38983	0.0193477	2170, 2171	58	3	8782	100.943	0.987429	0.987429	22.0747
GOTERM_BP_FAT	GO:0006091~generation of precursor metabolites and energy	6	10.1695	0.01961	1050, 30, 3417, 7296, 847, 114112	49	222	6781	3.74021	1	0.825917	26.7825
GOTERM_BP_FAT	GO:0031667~response to nutrient levels	5	8.47458	0.0197185	2180, 2690, 3553, 650, 360	49	147	6781	4.70707	1	0.800412	26.9101
INTERPRO	IPR006338:Thioredoxin and glutathione reductase selenoprotein	2	3.38983	0.0199526	7296, 114112	55	3	8066	97.7697	0.963312	0.963312	21.6816
GOTERM_BP_FAT	GO:0009755~hormone-mediated signaling	3	5.08475	0.0200234	5577, 2690, 59345	49	31	6781	13.3924	1	0.779259	27.267
GOTERM_BP_FAT	GO:0055114~oxidation reduction	8	13.5593	0.021599	1728, 6319, 216, 3417, 7296, 847, 114112, 2512	49	401	6781	2.76085	1	0.780072	29.086
UP_TISSUE	Lymph node	4	6.77966	0.0235036	27071, 55709, 118429, 84649	57	95	8634	6.37784	0.870677	0.640384	22.6223
GOTERM_BP_FAT	GO:0006357~regulation of transcription from RNA polymerase II promoter	8	13.5593	0.0240708	1050, 10589, 23512, 1106, 3398, 6258, 650, 6880	49	410	6781	2.70025	1	0.793457	31.8542
SP_PIR_KEYWORDS	oxidoreductase	7	11.8644	0.0245006	1728, 6319, 216, 3417, 7296, 847, 114112	58	348	8789	3.04811	0.985257	0.651544	26.1125
GOTERM_MF_FAT	GO:0033293~monocarboxylic acid binding	3	5.08475	0.0249838	2170, 1622, 2171	44	37	6445	11.8765	0.994948	0.652708	27.3422
GOTERM_MF_FAT	GO:0016209~antioxidant activity	3	5.08475	0.0249838	7296, 847, 114112	44	37	6445	11.8765	0.994948	0.652708	27.3422
GOTERM_CC_FAT	GO:0005829~cytosol	13	22.0339	0.0253735	23204, 216, 5577, 3398, 7296, 847, 8613, 2180, 7390, 3417, 5130, 2170, 2512	46	937	6387	1.92638	0.971912	0.510556	26.13
GOTERM_MF_FAT	GO:0004791~thioredoxin-disulfide reductase activity	2	3.38983	0.0264275	7296, 114112	44	4	6445	73.2386	0.996293	0.606606	28.6888
GOTERM_BP_FAT	GO:0009991~response to extracellular stimulus	5	8.47458	0.0275808	2180, 2690, 3553, 650, 360	49	163	6781	4.24502	1	0.816827	35.6114
KEGG_PATHWAY	hsa05217:Basal cell carcinoma	3	5.08475	0.0276672	8322, 650, 7482	29	27	2873	11.0077	0.74711	0.497118	23.5865
GOTERM_BP_FAT	GO:0051216~cartilage development	3	5.08475	0.0279202	2690, 650, 1906	49	37	6781	11.2206	1	0.801591	35.9642
GOTERM_BP_FAT	GO:0046486~glycerolipid metabolic process	4	6.77966	0.0284735	84649, 5130, 2170, 847	49	94	6781	5.88884	1	0.789502	36.5355
GOTERM_BP_FAT	GO:0009612~response to mechanical stimulus	3	5.08475	0.0307886	7832, 6558, 650	49	39	6781	10.6452	1	0.797738	38.8747
GOTERM_BP_FAT	GO:0006518~peptide metabolic process	3	5.08475	0.0307886	3417, 653566, 114112	49	39	6781	10.6452	1	0.797738	38.8747
GOTERM_BP_FAT	GO:0043603~cellular amide metabolic process	3	5.08475	0.0307886	1050, 3417, 2690	49	39	6781	10.6452	1	0.797738	38.8747
UP_SEQ_FEATURE	cross-link:Cysteinyl-selenocysteine (Cys-Sec)	2	3.38983	0.0320414	7296, 114112	58	5	8782	60.5655	0.999321	0.973941	34.0153
INTERPRO	IPR011767:Glutaredoxin active site	2	3.38983	0.0330367	7296, 114112	55	5	8066	58.6618	0.995952	0.936376	33.4597
INTERPRO	IPR000815:Mercuric reductase	2	3.38983	0.0330367	7296, 114112	55	5	8066	58.6618	0.995952	0.936376	33.4597
INTERPRO	IPR012999:Pyridine nucleotide-disulphide oxidoreductase, class I, active site	2	3.38983	0.0330367	7296, 114112	55	5	8066	58.6618	0.995952	0.936376	33.4597
GOTERM_BP_FAT	GO:0045787~positive regulation of cell cycle	3	5.08475	0.033769	3398, 3553, 1906	49	41	6781	10.1259	1	0.811339	41.7671
GOTERM_CC_FAT	GO:0005576~extracellular region	12	20.339	0.0339066	5222, 3512, 118429, 123, 729085, 2690, 3553, 1113, 11010, 650, 7482, 1906	46	864	6387	1.92844	0.991727	0.55028	33.4018
GOTERM_MF_FAT	GO:0008289~lipid binding	6	10.1695	0.0339829	27071, 216, 6258, 2170, 1622, 2171	44	273	6445	3.21928	0.999273	0.643804	35.3685
UP_SEQ_FEATURE	nucleotide phosphate-binding region:FAD	3	5.08475	0.0357	1728, 7296, 114112	58	46	8782	9.87481	0.999709	0.933752	37.1294
GOTERM_BP_FAT	GO:0007584~response to nutrient	4	6.77966	0.0368414	2180, 3553, 650, 360	49	104	6781	5.32261	1	0.823714	44.6145
INTERPRO	IPR004099:Pyridine nucleotide-disulphide oxidoreductase, dimerisation	2	3.38983	0.0395143	7296, 114112	55	6	8066	48.8848	0.998656	0.889634	38.6679
SP_PIR_KEYWORDS	microsome	3	5.08475	0.0415069	2180, 653566, 114112	58	50	8789	9.09207	0.999258	0.763394	40.3804
UP_SEQ_FEATURE	domain:Glutaredoxin	2	3.38983	0.0445736	7296, 114112	58	7	8782	43.2611	0.999963	0.922188	44.1283
INTERPRO	IPR001327:Pyridine nucleotide-disulphide oxidoreductase, NAD-binding region	2	3.38983	0.0459493	7296, 114112	55	7	8066	41.9013	0.999554	0.854645	43.4689
GOTERM_BP_FAT	GO:0045892~negative regulation of transcription, DNA-dependent	5	8.47458	0.0482945	1050, 10589, 23512, 3398, 650	49	195	6781	3.5484	1	0.887492	54.1202
GOTERM_BP_FAT	GO:0033273~response to vitamin	3	5.08475	0.0484708	3553, 650, 360	49	50	6781	8.30327	1	0.877245	54.2538
GOTERM_BP_FAT	GO:0030005~cellular di-, tri-valent inorganic cation homeostasis	4	6.77966	0.0494044	30061, 3553, 2512, 1906	49	117	6781	4.73121	1	0.87125	54.9552
GOTERM_BP_FAT	GO:0006873~cellular ion homeostasis	5	8.47458	0.049814	30061, 3553, 2512, 1906, 4155	49	197	6781	3.51238	1	0.862568	55.2598
PIR_SUPERFAMILY	PIRSF500199:intracellular lipid-binding protein	2	3.38983	0.0514983	2170, 2171	30	7	3857	36.7333	0.879351	0.879351	38.3517
GOTERM_BP_FAT	GO:0051253~negative regulation of RNA metabolic process	5	8.47458	0.052143	1050, 10589, 23512, 3398, 650	49	200	6781	3.45969	1	0.864658	56.9551
GOTERM_MF_FAT	GO:0016668~oxidoreductase activity, acting on sulfur group of donors, NAD or NADP as acceptor	2	3.38983	0.0521725	7296, 114112	44	8	6445	36.6193	0.999986	0.753366	49.1578
GOTERM_BP_FAT	GO:0045934~negative regulation of nucleobase, nucleoside, nucleotide and nucleic acid metabolic process	6	10.1695	0.052212	1050, 10589, 23512, 3398, 650, 1906	49	289	6781	2.8731	1	0.854633	57.0044
INTERPRO	IPR002109:Glutaredoxin	2	3.38983	0.052342	7296, 114112	55	8	8066	36.6636	0.999852	0.828536	47.8947
GOTERM_BP_FAT	GO:0042325~regulation of phosphorylation	6	10.1695	0.0534969	3985, 5577, 2690, 3553, 650, 1906	49	291	6781	2.85336	1	0.851425	57.9128
GOTERM_BP_FAT	GO:0055082~cellular chemical homeostasis	5	8.47458	0.0537287	30061, 3553, 2512, 1906, 4155	49	202	6781	3.42544	1	0.842624	58.0747
GOTERM_BP_FAT	GO:0051172~negative regulation of nitrogen compound metabolic process	6	10.1695	0.0548004	1050, 10589, 23512, 3398, 650, 1906	49	293	6781	2.83388	1	0.838646	58.8159
GOTERM_BP_FAT	GO:0042127~regulation of cell proliferation	8	13.5593	0.0551096	1050, 7832, 23512, 3398, 3553, 650, 2170, 1906	49	490	6781	2.25939	1	0.830612	59.0275
GOTERM_BP_FAT	GO:0070555~response to interleukin-1	2	3.38983	0.0552733	2690, 6880	49	8	6781	34.5969	1	0.821887	59.1391
GOTERM_BP_FAT	GO:0014072~response to isoquinoline alkaloid	2	3.38983	0.0552733	2690, 3553	49	8	6781	34.5969	1	0.821887	59.1391
GOTERM_BP_FAT	GO:0043278~response to morphine	2	3.38983	0.0552733	2690, 3553	49	8	6781	34.5969	1	0.821887	59.1391
GOTERM_BP_FAT	GO:0031399~regulation of protein modification process	5	8.47458	0.0553408	5577, 2690, 3553, 650, 1906	49	204	6781	3.39186	1	0.812721	59.185
GOTERM_BP_FAT	GO:0001934~positive regulation of protein amino acid phosphorylation	3	5.08475	0.055628	2690, 3553, 650	49	54	6781	7.68821	1	0.804963	59.3799
GOTERM_BP_FAT	GO:0055066~di-, tri-valent inorganic cation homeostasis	4	6.77966	0.0569346	30061, 3553, 2512, 1906	49	124	6781	4.46412	1	0.80334	60.2555
GOTERM_BP_FAT	GO:0045017~glycerolipid biosynthetic process	3	5.08475	0.0574725	84649, 5130, 2170	49	55	6781	7.54842	1	0.797394	60.6109
PIR_SUPERFAMILY	PIRSF002390:lipid binding protein, FABP type	2	3.38983	0.0586429	2170, 2171	30	8	3857	32.1417	0.910839	0.701401	42.4721
SP_PIR_KEYWORDS	lipid-binding	3	5.08475	0.0592846	2170, 1622, 2171	58	61	8789	7.45252	0.999969	0.822996	52.5545
GOTERM_BP_FAT	GO:0008610~lipid biosynthetic process	5	8.47458	0.0603349	6319, 84649, 5130, 2170, 1906	49	210	6781	3.29495	1	0.804689	62.4522
GOTERM_BP_FAT	GO:0051174~regulation of phosphorus metabolic process	6	10.1695	0.0608967	3985, 5577, 2690, 3553, 650, 1906	49	302	6781	2.74943	1	0.799204	62.804
GOTERM_BP_FAT	GO:0019220~regulation of phosphate metabolic process	6	10.1695	0.0608967	3985, 5577, 2690, 3553, 650, 1906	49	302	6781	2.74943	1	0.799204	62.804
GOTERM_MF_FAT	GO:0015035~protein disulfide oxidoreductase activity	2	3.38983	0.0647944	7296, 114112	44	10	6445	29.2955	0.999999	0.788944	57.0737
INTERPRO	IPR000463:Cytosolic fatty-acid binding	2	3.38983	0.0650016	2170, 2171	55	10	8066	29.3309	0.999984	0.840719	55.7352
GOTERM_BP_FAT	GO:0042327~positive regulation of phosphorylation	3	5.08475	0.0650599	2690, 3553, 650	49	59	6781	7.03667	1	0.812677	65.3164
GOTERM_BP_FAT	GO:0010558~negative regulation of macromolecule biosynthetic process	6	10.1695	0.0658993	1050, 10589, 23512, 3398, 650, 1906	49	309	6781	2.68714	1	0.80888	65.8033
GOTERM_MF_FAT	GO:0016651~oxidoreductase activity, acting on NADH or NADPH	3	5.08475	0.0675871	1728, 7296, 114112	44	64	6445	6.86612	1	0.76836	58.6641
GOTERM_BP_FAT	GO:0050801~ion homeostasis	5	8.47458	0.0682664	30061, 3553, 2512, 1906, 4155	49	219	6781	3.15954	1	0.812613	67.1422
GOTERM_BP_FAT	GO:0010562~positive regulation of phosphorus metabolic process	3	5.08475	0.0689739	2690, 3553, 650	49	61	6781	6.80596	1	0.808386	67.5327
GOTERM_BP_FAT	GO:0045937~positive regulation of phosphate metabolic process	3	5.08475	0.0689739	2690, 3553, 650	49	61	6781	6.80596	1	0.808386	67.5327
GOTERM_BP_FAT	GO:0043406~positive regulation of MAP kinase activity	3	5.08475	0.0689739	2690, 3553, 1906	49	61	6781	6.80596	1	0.808386	67.5327
GOTERM_BP_FAT	GO:0031327~negative regulation of cellular biosynthetic process	6	10.1695	0.0703686	1050, 10589, 23512, 3398, 650, 1906	49	315	6781	2.63596	1	0.807508	68.2899
GOTERM_BP_FAT	GO:0045860~positive regulation of protein kinase activity	4	6.77966	0.0710362	5577, 2690, 3553, 1906	49	136	6781	4.07023	1	0.803306	68.6464
GOTERM_CC_FAT	GO:0005792~microsome	4	6.77966	0.0713575	2180, 84649, 653566, 114112	46	137	6387	4.05395	0.999966	0.770087	58.2052
GOTERM_BP_FAT	GO:0030003~cellular cation homeostasis	4	6.77966	0.072277	30061, 3553, 2512, 1906	49	137	6781	4.04052	1	0.801866	69.2992
GOTERM_BP_FAT	GO:0051090~regulation of transcription factor activity	3	5.08475	0.0729643	3398, 3553, 847	49	63	6781	6.58989	1	0.797955	69.6553
GOTERM_BP_FAT	GO:0006656~phosphatidylcholine biosynthetic process	2	3.38983	0.07522	5130, 2170	49	11	6781	25.1614	1	0.801222	70.7968
GOTERM_CC_FAT	GO:0042598~vesicular fraction	4	6.77966	0.0763658	2180, 84649, 653566, 114112	46	141	6387	3.93895	0.999984	0.748486	60.7855
GOTERM_BP_FAT	GO:0009890~negative regulation of biosynthetic process	6	10.1695	0.0765871	1050, 10589, 23512, 3398, 650, 1906	49	323	6781	2.57067	1	0.800479	71.469
GOTERM_BP_FAT	GO:0032268~regulation of cellular protein metabolic process	6	10.1695	0.0781878	5577, 2690, 3553, 650, 6880, 1906	49	325	6781	2.55485	1	0.800775	72.2376
GOTERM_CC_FAT	GO:0000267~cell fraction	9	15.2542	0.0784745	3985, 2180, 6558, 84649, 5577, 3417, 5130, 653566, 114112	46	645	6387	1.93741	0.999988	0.716968	61.8277
GOTERM_BP_FAT	GO:0033674~positive regulation of kinase activity	4	6.77966	0.078628	5577, 2690, 3553, 1906	49	142	6781	3.89825	1	0.796142	72.4456
GOTERM_BP_FAT	GO:0008285~negative regulation of cell proliferation	5	8.47458	0.07965	1050, 7832, 3553, 650, 2170	49	231	6781	2.99541	1	0.794082	72.9228
UP_SEQ_FEATURE	disulfide bond	12	20.339	0.08021	5222, 3512, 8322, 118429, 7296, 2690, 1113, 5130, 650, 114112, 2171, 1906	58	1070	8782	1.6981	1	0.976382	65.6095
GOTERM_BP_FAT	GO:0033280~response to vitamin D	2	3.38983	0.0817768	3553, 360	49	12	6781	23.0646	1	0.796703	73.891
GOTERM_BP_FAT	GO:0000122~negative regulation of transcription from RNA polymerase II promoter	4	6.77966	0.0825538	1050, 10589, 23512, 3398	49	145	6781	3.81759	1	0.793724	74.2367
GOTERM_BP_FAT	GO:0032147~activation of protein kinase activity	3	5.08475	0.0832561	5577, 2690, 1906	49	68	6781	6.10534	1	0.79051	74.5453
GOTERM_MF_FAT	GO:0015036~disulfide oxidoreductase activity	2	3.38983	0.08342	7296, 114112	44	13	6445	22.535	1	0.80891	66.7012
INTERPRO	IPR013027:FAD-dependent pyridine nucleotide-disulphide oxidoreductase	2	3.38983	0.0836802	7296, 114112	55	13	8066	22.5622	0.999999	0.870932	65.343
GOTERM_BP_FAT	GO:0051347~positive regulation of transferase activity	4	6.77966	0.0865639	5577, 2690, 3553, 1906	49	148	6781	3.74021	1	0.797795	75.9532
GOTERM_BP_FAT	GO:0006790~sulfur metabolic process	3	5.08475	0.087492	3417, 2690, 114112	49	70	6781	5.9309	1	0.795576	76.3349
GOTERM_BP_FAT	GO:0015909~long-chain fatty acid transport	2	3.38983	0.088288	123, 2170	49	13	6781	21.2904	1	0.792904	76.6578
GOTERM_BP_FAT	GO:0051353~positive regulation of oxidoreductase activity	2	3.38983	0.088288	3553, 1906	49	13	6781	21.2904	1	0.792904	76.6578
GOTERM_BP_FAT	GO:0019915~lipid storage	2	3.38983	0.088288	123, 3553	49	13	6781	21.2904	1	0.792904	76.6578
BIOCARTA	h_longevityPathway:The IGF-1 Receptor and Longevity	2	3.38983	0.0901178	2690, 847	11	9	962	19.4343	0.87478	0.87478	52.2467
SP_PIR_KEYWORDS	lipid metabolism	3	5.08475	0.0908083	2180, 30, 84649	58	78	8789	5.82825	1	0.900935	68.6957
GOTERM_BP_FAT	GO:0010605~negative regulation of macromolecule metabolic process	7	11.8644	0.0912611	1050, 10589, 23512, 3398, 650, 6880, 1906	49	444	6781	2.18179	1	0.798529	77.8276
SP_PIR_KEYWORDS	Secreted	9	15.2542	0.0914712	5222, 118429, 729085, 2690, 3553, 1113, 650, 7482, 1906	58	720	8789	1.89418	1	0.869774	68.973
GOTERM_BP_FAT	GO:0051240~positive regulation of multicellular organismal process	4	6.77966	0.092039	2690, 3553, 650, 1906	49	152	6781	3.64178	1	0.79588	78.1244
SP_PIR_KEYWORDS	Flavoprotein	3	5.08475	0.0927918	1728, 7296, 114112	58	79	8789	5.75447	1	0.841097	69.5188
GOTERM_BP_FAT	GO:0046470~phosphatidylcholine metabolic process	2	3.38983	0.0947541	5130, 2170	49	14	6781	19.7697	1	0.800318	79.1317
GOTERM_BP_FAT	GO:0055080~cation homeostasis	4	6.77966	0.0948303	30061, 3553, 2512, 1906	49	154	6781	3.59449	1	0.795249	79.1593
SP_PIR_KEYWORDS	iron	4	6.77966	0.0964067	6319, 30061, 847, 2512	58	169	8789	3.58661	1	0.82154	70.9679
GOTERM_BP_FAT	GO:0042493~response to drug	4	6.77966	0.0976567	2180, 123, 3553, 2170	49	156	6781	3.5484	1	0.799984	80.1604
UP_TISSUE	Trachea	4	6.77966	0.0976933	123036, 8322, 5577, 7296	57	170	8634	3.56409	0.999855	0.947501	66.9957

## Sheet: Sheet10 David adip markers 21dd
Category	Term	Count	%	PValue	Genes	List Total	Pop Hits	Pop Total	Fold Enrichment	Bonferroni	Benjamini	FDR
KEGG_PATHWAY	hsa03320:PPAR signaling pathway	6	14.2857	9.41255e-06	2180, 6319, 30, 2170, 1622, 2171	19	50	2873	18.1453	0.000263518	0.000263518	0.00787392
SP_PIR_KEYWORDS	acetylated amino end	5	11.9048	0.000207568	5577, 2170, 1622, 2512, 4155	40	67	8789	16.3974	0.0282409	0.0282409	0.244018
GOTERM_BP_FAT	GO:0006631~fatty acid metabolic process	6	14.2857	0.000356105	2180, 6319, 30, 5577, 2170, 1906	35	125	6781	9.29966	0.210611	0.210611	0.531907
GOTERM_CC_FAT	GO:0005783~endoplasmic reticulum	9	21.4286	0.00567711	2180, 6319, 23204, 118429, 5130, 653566, 847, 114112, 8613	31	608	6387	3.04982	0.480417	0.480417	6.27931
GOTERM_MF_FAT	GO:0005504~fatty acid binding	3	7.14286	0.00765233	2170, 1622, 2171	34	26	6445	21.8722	0.653573	0.653573	8.64419
GOTERM_CC_FAT	GO:0044439~peroxisomal part	3	7.14286	0.00800389	2180, 30, 847	31	29	6387	21.3137	0.603132	0.370025	8.7473
GOTERM_CC_FAT	GO:0044438~microbody part	3	7.14286	0.00800389	2180, 30, 847	31	29	6387	21.3137	0.603132	0.370025	8.7473
GOTERM_MF_FAT	GO:0048037~cofactor binding	5	11.9048	0.0109581	1728, 7390, 847, 1622, 114112	34	172	6445	5.51043	0.781413	0.532467	12.1624
KEGG_PATHWAY	hsa05217:Basal cell carcinoma	3	7.14286	0.0118631	8322, 650, 7482	19	27	2873	16.8012	0.284055	0.153865	9.50138
UP_SEQ_FEATURE	binding site:Fatty acid	2	4.7619	0.0132651	2170, 2171	40	3	8782	146.367	0.907171	0.907171	15.141
GOTERM_BP_FAT	GO:0045934~negative regulation of nucleobase, nucleoside, nucleotide and nucleic acid metabolic process	6	14.2857	0.0136937	1050, 10589, 23512, 3398, 650, 1906	35	289	6781	4.02234	0.999894	0.989722	18.6546
GOTERM_BP_FAT	GO:0051172~negative regulation of nitrogen compound metabolic process	6	14.2857	0.0144663	1050, 10589, 23512, 3398, 650, 1906	35	293	6781	3.96743	0.999937	0.960255	19.6036
GOTERM_MF_FAT	GO:0033293~monocarboxylic acid binding	3	7.14286	0.0151414	2170, 1622, 2171	34	37	6445	15.3696	0.878215	0.504324	16.4367
GOTERM_BP_FAT	GO:0045892~negative regulation of transcription, DNA-dependent	5	11.9048	0.0156657	1050, 10589, 23512, 3398, 650	35	195	6781	4.96777	0.999972	0.927277	21.0564
UP_SEQ_FEATURE	disulfide bond	11	26.1905	0.0159804	3512, 8322, 118429, 1113, 5130, 56999, 650, 114112, 2171, 128434, 1906	40	1070	8782	2.25706	0.943158	0.761585	17.9678
GOTERM_BP_FAT	GO:0051253~negative regulation of RNA metabolic process	5	11.9048	0.0170464	1050, 10589, 23512, 3398, 650	35	200	6781	4.84357	0.999989	0.89805	22.6982
GOTERM_BP_FAT	GO:0010558~negative regulation of macromolecule biosynthetic process	6	14.2857	0.0178533	1050, 10589, 23512, 3398, 650, 1906	35	309	6781	3.762	0.999994	0.863798	23.643
GOTERM_BP_FAT	GO:0031327~negative regulation of cellular biosynthetic process	6	14.2857	0.0192498	1050, 10589, 23512, 3398, 650, 1906	35	315	6781	3.69034	0.999998	0.841782	25.2527
SP_PIR_KEYWORDS	microsome	3	7.14286	0.0205555	2180, 653566, 114112	40	50	8789	13.1835	0.943086	0.761434	21.686
GOTERM_BP_FAT	GO:0009890~negative regulation of biosynthetic process	6	14.2857	0.0212226	1050, 10589, 23512, 3398, 650, 1906	35	323	6781	3.59894	0.999999	0.831436	27.4728
SP_PIR_KEYWORDS	disulfide bond	11	26.1905	0.021381	3512, 8322, 118429, 1113, 5130, 56999, 650, 114112, 2171, 128434, 1906	40	1120	8789	2.15801	0.949338	0.629979	22.4593
SP_PIR_KEYWORDS	cleavage on pair of basic residues	4	9.52381	0.0216528	1113, 56999, 650, 1906	40	135	8789	6.51037	0.951243	0.530097	22.7124
UP_TISSUE	Liver	12	28.5714	0.0230547	3512, 1050, 2180, 1728, 6319, 30, 7390, 5577, 1113, 2170, 847, 2512	40	1282	8634	2.02044	0.804603	0.804603	21.4465
GOTERM_CC_FAT	GO:0005829~cytosol	10	23.8095	0.0240718	2180, 23204, 7390, 5577, 3398, 5130, 2170, 847, 8613, 2512	31	937	6387	2.19885	0.939319	0.607037	24.2363
GOTERM_MF_FAT	GO:0050662~coenzyme binding	4	9.52381	0.0259777	1728, 847, 1622, 114112	34	126	6445	6.01774	0.973545	0.596701	26.6391
SP_PIR_KEYWORDS	peroxisome	3	7.14286	0.0288891	2180, 30, 847	40	60	8789	10.9863	0.982497	0.554733	29.1786
SP_PIR_KEYWORDS	lipid-binding	3	7.14286	0.0297858	2170, 1622, 2171	40	61	8789	10.8061	0.984593	0.501167	29.9446
GOTERM_BP_FAT	GO:0000122~negative regulation of transcription from RNA polymerase II promoter	4	9.52381	0.0353457	1050, 10589, 23512, 3398	35	145	6781	5.34463	1	0.929696	41.658
PIR_SUPERFAMILY	PIRSF500199:intracellular lipid-binding protein	2	4.7619	0.0357652	2170, 2171	21	7	3857	52.4762	0.625945	0.625945	26.0468
GOTERM_BP_FAT	GO:0010033~response to organic substance	7	16.6667	0.0379224	2180, 66107, 7390, 5577, 3398, 59345, 2170	35	507	6781	2.67495	1	0.923237	43.9484
GOTERM_BP_FAT	GO:0016481~negative regulation of transcription	5	11.9048	0.0383057	1050, 10589, 23512, 3398, 650	35	257	6781	3.76932	1	0.905365	44.2819
SP_PIR_KEYWORDS	iron	4	9.52381	0.0385103	6319, 30061, 847, 2512	40	169	8789	5.20059	0.99557	0.538931	37.01
PIR_SUPERFAMILY	PIRSF002390:lipid binding protein, FABP type	2	4.7619	0.0407743	2170, 2171	21	8	3857	45.9167	0.675016	0.429926	29.17
GOTERM_CC_FAT	GO:0005777~peroxisome	3	7.14286	0.041196	2180, 30, 847	31	69	6387	8.95792	0.992076	0.701645	38.0718
GOTERM_CC_FAT	GO:0042579~microbody	3	7.14286	0.041196	2180, 30, 847	31	69	6387	8.95792	0.992076	0.701645	38.0718
GOTERM_CC_FAT	GO:0005789~endoplasmic reticulum membrane	4	9.52381	0.0431718	23204, 5130, 653566, 8613	31	168	6387	4.90553	0.99375	0.637606	39.5101
GOTERM_BP_FAT	GO:0019725~cellular homeostasis	5	11.9048	0.0456629	30061, 114112, 2512, 1906, 4155	35	272	6781	3.56145	1	0.924693	50.3345
INTERPRO	IPR000463:Cytosolic fatty-acid binding	2	4.7619	0.0461502	2170, 2171	39	10	8066	41.3641	0.997637	0.997637	42.2311
KEGG_PATHWAY	hsa04916:Melanogenesis	3	7.14286	0.0467667	8322, 7482, 1906	19	56	2873	8.10056	0.738436	0.360472	33.0134
GOTERM_CC_FAT	GO:0042175~nuclear envelope-endoplasmic reticulum network	4	9.52381	0.0491362	23204, 5130, 653566, 8613	31	177	6387	4.6561	0.996955	0.619284	43.6687
SP_PIR_KEYWORDS	developmental protein	5	11.9048	0.0531972	8322, 3398, 650, 7482, 114112	40	322	8789	3.41188	0.999471	0.610527	47.4475
GOTERM_BP_FAT	GO:0006656~phosphatidylcholine biosynthetic process	2	4.7619	0.0538307	5130, 2170	35	11	6781	35.226	1	0.940767	56.3326
GOTERM_BP_FAT	GO:0010629~negative regulation of gene expression	5	11.9048	0.0549076	1050, 10589, 23512, 3398, 650	35	289	6781	3.35195	1	0.931328	57.071
GOTERM_BP_FAT	GO:0042592~homeostatic process	6	14.2857	0.0640351	30061, 3398, 114112, 2512, 1906, 4155	35	436	6781	2.66619	1	0.946574	62.8773
GOTERM_MF_FAT	GO:0005506~iron ion binding	4	9.52381	0.0650928	6319, 30061, 847, 2512	34	182	6445	4.16613	0.999908	0.843969	54.7136
GOTERM_BP_FAT	GO:0046470~phosphatidylcholine metabolic process	2	4.7619	0.0680167	5130, 2170	35	14	6781	27.6776	1	0.946243	65.173
GOTERM_BP_FAT	GO:0010605~negative regulation of macromolecule metabolic process	6	14.2857	0.0681859	1050, 10589, 23512, 3398, 650, 1906	35	444	6781	2.61815	1	0.936607	65.2675
SP_PIR_KEYWORDS	nadp	3	7.14286	0.0686374	1728, 847, 114112	40	97	8789	6.79562	0.999945	0.663885	56.6936
GOTERM_BP_FAT	GO:0006873~cellular ion homeostasis	4	9.52381	0.0748519	30061, 2512, 1906, 4155	35	197	6781	3.93387	1	0.943302	68.8077
INTERPRO	IPR012674:Calycin	2	4.7619	0.0772145	2170, 2171	39	17	8066	24.3318	0.999966	0.99416	60.6718
GOTERM_BP_FAT	GO:0055082~cellular chemical homeostasis	4	9.52381	0.0793904	30061, 2512, 1906, 4155	35	202	6781	3.83649	1	0.944469	71.0221
GOTERM_MF_FAT	GO:0031406~carboxylic acid binding	3	7.14286	0.0800173	2170, 1622, 2171	34	92	6445	6.18127	0.99999	0.85313	62.5273
GOTERM_BP_FAT	GO:0046486~glycerolipid metabolic process	3	7.14286	0.0801344	5130, 2170, 847	35	94	6781	6.18328	1	0.937533	71.3709
KEGG_PATHWAY	hsa01040:Biosynthesis of unsaturated fatty acids	2	4.7619	0.0844126	6319, 30	19	14	2873	21.6015	0.915356	0.460615	52.1817
INTERPRO	IPR000566:Lipocalin-related protein and Bos/Can/Equ allergen	2	4.7619	0.0859075	2170, 2171	39	19	8066	21.7706	0.99999	0.978344	64.7657
GOTERM_BP_FAT	GO:0008610~lipid biosynthetic process	4	9.52381	0.0869008	6319, 5130, 2170, 1906	35	210	6781	3.69034	1	0.943556	74.3672
GOTERM_BP_FAT	GO:0016053~organic acid biosynthetic process	3	7.14286	0.0890978	6319, 7390, 1906	35	100	6781	5.81229	1	0.940189	75.2754
GOTERM_BP_FAT	GO:0046394~carboxylic acid biosynthetic process	3	7.14286	0.0890978	6319, 7390, 1906	35	100	6781	5.81229	1	0.940189	75.2754
GOTERM_CC_FAT	GO:0044432~endoplasmic reticulum part	4	9.52381	0.0908974	23204, 5130, 653566, 8613	31	229	6387	3.59882	0.999983	0.791037	66.2272
GOTERM_CC_FAT	GO:0005778~peroxisomal membrane	2	4.7619	0.0942806	2180, 847	31	21	6387	19.6221	0.999989	0.759129	67.6315
GOTERM_CC_FAT	GO:0031903~microbody membrane	2	4.7619	0.0942806	2180, 847	31	21	6387	19.6221	0.999989	0.759129	67.6315
UP_TISSUE	Milk	2	4.7619	0.0949104	3512, 7482	40	22	8634	19.6227	0.99907	0.969507	64.3717
GOTERM_BP_FAT	GO:0042127~regulation of cell proliferation	6	14.2857	0.0949604	1050, 23512, 3398, 650, 2170, 1906	35	490	6781	2.37236	1	0.943894	77.554
GOTERM_BP_FAT	GO:0006575~cellular amino acid derivative metabolic process	3	7.14286	0.0952343	5130, 2170, 114112	35	104	6781	5.58874	1	0.937266	77.6555
GOTERM_BP_FAT	GO:0007584~response to nutrient	3	7.14286	0.0952343	2180, 650, 360	35	104	6781	5.58874	1	0.937266	77.6555
GOTERM_BP_FAT	GO:0050801~ion homeostasis	4	9.52381	0.095704	30061, 2512, 1906, 4155	35	219	6781	3.53868	1	0.930879	77.8285
GOTERM_BP_FAT	GO:0006879~cellular iron ion homeostasis	2	4.7619	0.0957722	30061, 2512	35	20	6781	19.3743	1	0.923545	77.8535
GOTERM_BP_FAT	GO:0042439~ethanolamine and derivative metabolic process	2	4.7619	0.0957722	5130, 2170	35	20	6781	19.3743	1	0.923545	77.8535
SP_PIR_KEYWORDS	coenzyme A	2	4.7619	0.0973452	2180, 30	40	23	8789	19.1065	0.999999	0.756668	70.0411
GOTERM_BP_FAT	GO:0006091~generation of precursor metabolites and energy	4	9.52381	0.098719	1050, 30, 847, 114112	35	222	6781	3.49086	1	0.922394	78.91

[truncated: 5 more sheets: Sheet11 David adip mark 7-21dd, Sheet12 David osteog marker 2dd, Sheet13 David osteog marker 7dd, Sheet14 David osteog mark 21dd, Sheet15 David osteo mark 7-21dd]
