# Supplementary material for: Transcriptomics Comparison between Porcine Adipose and Bone Marrow Mesenchymal Stem Cells during In Vitro Osteogenic and Adipogenic Differentiation
Source: PLoS One. 2012 Mar 7;7(3):e32481. doi: 10.1371/journal.pone.0032481 (PMC3296722; doi:10.1371/journal.pone.0032481)
Supplement: File S11 — Functional chart analysis from DAVID of the entire annotated microarray used in the present experiment (excel file with only 1 sheet). (XLSX) [file pone.0032481.s016.xlsx]

## Sheet: Chart results
Category	Term	Count	%	PValue	Genes	List Total	Pop Hits	Pop Total	Fold Enrichment	Bonferroni	Benjamini	FDR
SP_PIR_KEYWORDS	phosphoprotein	4240	49.7477	6.10448e-212	79801, 8227, 8220, 63922, 10991, 63925, 10992, 23657, 5371, 10993, 23650, 25799, 6868, 2950, 63916, 6867, 535, 25792, 25791, 538, 2959, 1829, 6093, 79811, 8214, 23649, 23648, 6882, 5361, 63935, 23645, 3295, 6883, 5362, 6885, 23644, 3299, 3298, 5364, 3297, 6880, 23640, 79813, 5358, 6879, 2944, 6876, 10096, 546, 6878, 1810, 10094, 25782, 1812, 1813, 374868, 8208, 8243, 23636, 23637, 140576, 51493, …	8485	7263	19235	1.3234	6.28151e-209	6.28151e-209	9.68004e-209
SP_PIR_KEYWORDS	acetylation	1867	21.9054	1.2752e-195	1411, 1410, 1414, 8220, 1417, 25796, 10992, 26608, 2950, 2954, 539, 6093, 79811, 6882, 3295, 1429, 23644, 6880, 3297, 10093, 10097, 6876, 10096, 546, 1810, 10094, 8208, 8243, 51493, 1434, 51491, 51496, 1431, 22919, 51499, 23633, 5350, 6894, 6888, 84886, 6470, 22928, 6472, 515, 514, 8237, 25766, 128866, 22908, 79837, 25764, 10075, 522, 6897, 2965, 84875, 115361, 2962, 5335, 908, 22916, 374882, 639…	8485	2635	19235	1.60622	1.31218e-192	6.56088e-193	2.02211e-192
UP_TISSUE	Epithelium	1658	19.4532	2.07761e-95	79801, 8227, 8220, 23657, 10992, 63925, 5371, 23650, 25799, 90233, 22905, 6491, 6868, 6867, 63916, 25792, 6499, 1829, 6494, 79811, 23649, 6885, 23644, 6880, 3297, 6879, 6878, 546, 84895, 8208, 8243, 8242, 140576, 1432, 51496, 51495, 25777, 57223, 2975, 6888, 2976, 8239, 514, 79834, 25766, 25764, 10075, 1831, 1832, 115361, 2962, 5335, 2969, 136647, 989, 988, 10067, 987, 7593, 5331, 10952, 10951, 3…	8323	2567	18201	1.41245	1.17801e-92	1.17801e-92	3.04472e-92
SP_PIR_KEYWORDS	cytoplasm	1963	23.0318	1.46403e-79	121214, 90637, 5372, 5371, 25796, 23650, 10993, 22905, 6491, 6867, 63916, 2952, 29911, 25791, 2954, 538, 84079, 84073, 6494, 6093, 1428, 1429, 3292, 23644, 3298, 3297, 10093, 10092, 5358, 10097, 6876, 2944, 10096, 2941, 10094, 25782, 2948, 2947, 9, 8208, 23636, 23637, 1434, 1432, 22919, 51499, 25778, 6895, 57223, 22924, 6888, 6470, 22927, 1840, 8239, 6477, 1848, 84883, 1445, 128866, 22907, 79837,…	8485	3332	19235	1.33554	1.50648e-76	5.02161e-77	2.32155e-76
UP_TISSUE	Placenta	1927	22.6094	1.58612e-62	8227, 79801, 121214, 63922, 23657, 10994, 947, 90233, 22905, 535, 2954, 6499, 80739, 79812, 3291, 23648, 5362, 3292, 6880, 23640, 10093, 5358, 2, 6878, 546, 84895, 9, 84892, 23637, 1436, 1434, 1432, 2980, 25778, 5351, 57223, 115353, 84888, 10081, 5347, 1447, 1441, 22908, 22907, 23623, 123355, 25764, 10075, 10072, 115361, 6480, 374882, 203068, 6482, 6484, 6487, 80704, 84870, 2967, 122704, 988, 100…	8323	3273	18201	1.28751	8.99331e-60	4.49666e-60	2.32444e-59
GOTERM_CC_FAT	GO:0031974~membrane-enclosed lumen	1229	14.4198	3.74237e-62	8227, 338, 8220, 332, 6874, 3284, 3479, 6871, 5371, 336, 337, 335, 3481, 3482, 2959, 10714, 6497, 2958, 196463, 204851, 23649, 55226, 931, 6882, 3295, 55954, 6883, 6884, 8731, 63931, 6880, 3297, 2, 6879, 7345, 7343, 6878, 6877, 7341, 8208, 55215, 55920, 23636, 920, 78988, 84295, 51491, 1432, 51497, 1431, 6891, 7329, 311, 25776, 2975, 513, 10084, 6886, 2976, 5347, 51295, 6472, 1848, 515, 90665, 18…	6198	1856	12782	1.36559	3.58893e-59	3.58893e-59	5.88128e-59
GOTERM_CC_FAT	GO:0043233~organelle lumen	1205	14.1382	9.84506e-61	8227, 338, 8220, 332, 6874, 3479, 6871, 5371, 336, 337, 335, 3481, 2959, 10714, 6497, 2958, 196463, 204851, 23649, 55226, 931, 6882, 3295, 55954, 6883, 6884, 8731, 63931, 6880, 3297, 2, 6879, 7345, 7343, 6878, 6877, 7341, 8208, 55215, 55920, 23636, 920, 78988, 84295, 51491, 1432, 51497, 1431, 6891, 7329, 311, 25776, 2975, 513, 10084, 6886, 2976, 5347, 51295, 6472, 1848, 515, 90665, 1846, 514, 842…	6198	1820	12782	1.36541	9.44141e-58	4.72071e-58	1.54719e-57
UP_SEQ_FEATURE	mutagenesis site	1253	14.7014	1.92622e-59	338, 55236, 25797, 23654, 332, 3281, 5371, 84279, 10993, 3480, 85464, 538, 2959, 84270, 80739, 6093, 8409, 3291, 3290, 931, 23645, 6885, 3292, 8731, 3299, 5364, 3298, 3297, 50619, 5366, 10093, 7347, 6879, 7345, 2944, 7341, 8411, 9, 549, 80727, 10726, 8243, 8438, 8242, 920, 1435, 1432, 8031, 928, 27183, 7329, 22919, 25778, 5351, 8766, 10084, 115548, 7334, 84888, 5347, 8440, 6477, 8446, 1445, 8428,…	8479	2045	19113	1.38115	2.93845e-55	2.93845e-55	4.09591e-56
GOTERM_CC_FAT	GO:0005829~cytosol	920	10.7943	3.13134e-58	113451, 8416, 332, 6491, 7358, 7353, 2954, 25791, 6499, 538, 84270, 6093, 8021, 8409, 8408, 8027, 6885, 131669, 7337, 7345, 8411, 9, 8208, 29907, 23637, 1432, 7327, 6891, 22919, 310, 6888, 6470, 5347, 84883, 1445, 8428, 329, 55201, 128866, 55937, 324, 115557, 7321, 6897, 10073, 523, 7324, 908, 5335, 22916, 203068, 529, 526, 8436, 55902, 29952, 5333, 5331, 79849, 50649, 983, 10755, 50650, 84033, 7…	6198	1330	12782	1.42654	3.00296e-55	1.00099e-55	4.92103e-55
GOTERM_CC_FAT	GO:0070013~intracellular organelle lumen	1173	13.7628	1.98372e-57	338, 8227, 8220, 332, 6874, 6871, 5371, 336, 337, 335, 3481, 2959, 10714, 6497, 2958, 196463, 204851, 23649, 55226, 931, 6882, 3295, 55954, 6883, 6884, 8731, 63931, 6880, 3297, 6879, 7345, 7343, 6878, 6877, 7341, 8208, 55215, 55920, 23636, 920, 78988, 84295, 51491, 1432, 51497, 1431, 6891, 7329, 311, 25776, 2975, 513, 10084, 6886, 2976, 5347, 51295, 6472, 1848, 515, 90665, 1846, 514, 8428, 328, 2…	6198	1779	12782	1.35978	1.90238e-54	4.75596e-55	3.11749e-54
UP_TISSUE	Muscle	576	6.75818	7.64832e-53	8883, 805, 801, 332, 3281, 6871, 8318, 84279, 1312, 79802, 90233, 118980, 3481, 533, 51177, 539, 6768, 85465, 5228, 80731, 63935, 8733, 1327, 10099, 207, 3297, 409, 8729, 29903, 163, 7345, 84993, 738, 84897, 79095, 84280, 23787, 211, 84293, 55920, 55119, 8439, 826, 347733, 8861, 178, 217, 55111, 25778, 6895, 10730, 22928, 6472, 8445, 8446, 84292, 327, 8237, 23521, 55201, 5245, 8048, 2962, 6383, 2…	8323	801	18201	1.57255	4.3366e-50	1.44553e-50	1.12085e-49
UP_TISSUE	Skin	1107	12.9884	2.8672e-50	84275, 10999, 80740, 84271, 5378, 947, 7358, 63916, 3484, 7353, 3486, 79084, 2959, 84270, 10713, 79080, 10717, 84285, 84283, 8733, 10099, 23644, 3292, 63932, 347, 50618, 10092, 5358, 6879, 2, 8728, 3491, 84899, 84897, 8724, 8723, 10094, 84893, 80724, 374868, 10726, 55215, 23636, 51491, 51497, 55210, 79822, 6892, 8761, 25778, 5351, 25776, 115353, 22928, 147965, 1440, 79621, 1848, 8445, 514, 1846, …	8323	1772	18201	1.36615	1.6257e-47	4.06425e-48	4.20184e-47
UP_TISSUE	Brain	4052	47.5419	9.60547e-50	10999, 113451, 8226, 90634, 8220, 90637, 23654, 63922, 63923, 25798, 3284, 10991, 5372, 25796, 5371, 63925, 10994, 5368, 2950, 6868, 63916, 6867, 535, 534, 25792, 2954, 539, 538, 537, 113444, 8216, 6093, 3290, 90624, 23645, 3295, 23646, 3292, 5362, 3298, 5364, 3297, 5367, 6880, 79813, 10093, 10092, 6876, 10096, 546, 6877, 10094, 2941, 25782, 1812, 2947, 1813, 9, 374868, 8243, 23636, 23637, 140576…	8323	7789	18201	1.13764	5.4463e-47	1.08926e-47	1.40767e-46
UP_TISSUE	Lung	1487	17.4469	4.86848e-46	84276, 10999, 8220, 25797, 332, 54107, 63922, 140890, 10992, 10993, 79802, 334, 79086, 3480, 7351, 3483, 2952, 79607, 79084, 85464, 148808, 2958, 79603, 1827, 113444, 204851, 8407, 23649, 23647, 8404, 6882, 23646, 55954, 8733, 6883, 1429, 8731, 6885, 23640, 7347, 50626, 79098, 7345, 3491, 79096, 63929, 738, 2948, 1813, 79614, 79091, 79090, 9, 8412, 10726, 51491, 51292, 7327, 7329, 23632, 78987, 1…	8323	2529	18201	1.28581	2.76043e-43	4.60072e-44	7.1347e-43
UP_TISSUE	Uterus	1039	12.1905	2.45754e-43	84273, 25796, 334, 25799, 374291, 6491, 79089, 6867, 3485, 10712, 79602, 84270, 10713, 1827, 113444, 8407, 55224, 55225, 23648, 6885, 5366, 10093, 137392, 8729, 3490, 8728, 6876, 1810, 2941, 2947, 8208, 55920, 23637, 8242, 8439, 7327, 5354, 146177, 6890, 51499, 23633, 23635, 84885, 25771, 7334, 7336, 8440, 8239, 6472, 51299, 1846, 1445, 329, 22907, 322, 84876, 85459, 6897, 84875, 10073, 219623, 5…	8323	1685	18201	1.34844	1.39343e-40	1.99061e-41	3.6015e-40
UP_TISSUE	Liver	1217	14.279	2.95617e-42	338, 8416, 23654, 3479, 10991, 330, 5372, 10992, 949, 10993, 336, 337, 8013, 3481, 3482, 7358, 3483, 2952, 3484, 3486, 6499, 537, 10713, 1829, 6093, 196463, 3290, 3295, 23646, 1429, 131669, 5362, 29035, 5364, 347, 735, 5358, 2, 2944, 8723, 9, 730, 80727, 920, 318, 1432, 51290, 166647, 51495, 6891, 6892, 25777, 57222, 5350, 513, 6470, 22928, 722, 721, 518, 8443, 517, 516, 1848, 327, 140885, 329, 5…	8323	2032	18201	1.30973	1.67615e-39	2.09518e-40	4.33222e-39
UP_TISSUE	Platelet	400	4.69318	1.12327e-40	8417, 335, 150, 2950, 2207, 94274, 539, 6499, 2011, 6767, 2010, 10611, 80739, 2017, 8407, 6786, 6885, 51366, 735, 10093, 8729, 10092, 8724, 10094, 25782, 824, 210, 1432, 51291, 213, 7326, 928, 821, 8766, 6374, 7336, 8440, 8853, 813, 5241, 226, 51181, 10075, 427, 1831, 718, 908, 8436, 2820, 10066, 55902, 112, 5917, 10857, 10856, 7450, 55276, 5912, 847, 7454, 7448, 25898, 2244, 6396, 29959, 2107, 2…	8323	543	18201	1.61093	6.36892e-38	7.07657e-39	1.64613e-37
SP_PIR_KEYWORDS	mitochondrion	552	6.47659	1.164e-39	84275, 6770, 51373, 3284, 374291, 118980, 7351, 7352, 94097, 539, 1723, 204, 205, 1329, 1327, 63931, 79814, 5366, 123263, 2021, 549, 23788, 23787, 211, 119559, 212, 78988, 5250, 10873, 23530, 1431, 217, 5350, 27089, 513, 10730, 22921, 622, 51295, 6472, 518, 517, 516, 515, 84883, 514, 196294, 5245, 22907, 94081, 522, 1831, 521, 6389, 617, 55486, 2820, 122704, 84816, 2110, 192111, 28976, 8050, 2716…	8485	832	19235	1.50403	1.19775e-36	2.99439e-37	1.84578e-36
GOTERM_BP_FAT	GO:0046907~intracellular transport	480	5.63182	1.09725e-38	10892, 8417, 1315, 5371, 154, 22906, 7351, 7352, 55374, 29911, 539, 8878, 537, 84079, 10717, 8021, 79716, 8409, 27072, 58498, 23649, 8027, 207, 79711, 348, 161, 8729, 162, 163, 7345, 84897, 25782, 1812, 400, 8411, 29907, 1434, 215, 7227, 51290, 51399, 6891, 6892, 27183, 8106, 57222, 23633, 8766, 513, 51194, 58485, 6748, 6747, 6746, 6745, 411, 811, 814, 27095, 55201, 100133941, 10073, 22916, 6386,…	6579	657	13528	1.50228	7.09372e-35	7.09372e-35	2.14461e-35
UP_TISSUE	Fetal brain cortex	184	2.15886	1.50685e-36	8880, 1291, 805, 5230, 7295, 10549, 801, 25796, 6421, 10540, 38, 5534, 335, 5019, 23468, 1627, 2950, 7167, 220988, 3925, 6767, 3921, 203, 1892, 10808, 10539, 5223, 1428, 8939, 55752, 5034, 56850, 5036, 5037, 8682, 7345, 10476, 7178, 4831, 471, 1277, 7171, 8411, 2023, 5217, 83759, 10525, 822, 9805, 347733, 213, 9987, 29979, 5413, 7414, 3313, 7415, 7416, 7417, 3312, 57698, 1072, 7334, 3320, 2597, 3…	8323	210	18201	1.91608	8.54386e-34	8.54386e-35	2.20828e-33
GOTERM_CC_FAT	GO:0005739~mitochondrion	722	8.4712	1.2176e-35	84275, 6770, 113451, 2004, 84273, 51373, 3284, 374291, 22906, 118980, 55379, 7351, 7352, 2954, 94097, 539, 1723, 203, 204, 205, 1329, 3295, 1327, 63931, 79814, 5366, 123263, 10628, 63929, 2021, 549, 8208, 23788, 23787, 211, 119559, 212, 78988, 5250, 10873, 23530, 1431, 217, 8106, 51499, 27089, 5350, 513, 10730, 22921, 2976, 6470, 622, 51295, 6472, 518, 517, 516, 515, 84883, 411, 514, 196294, 5245…	6198	1087	12782	1.36979	1.16768e-32	2.33535e-33	1.9135e-32
GOTERM_CC_FAT	GO:0031090~organelle membrane	726	8.51813	2.93255e-35	84275, 338, 8884, 84273, 8417, 1315, 3284, 5371, 22905, 7355, 374291, 118980, 3481, 7351, 534, 7352, 29911, 94097, 539, 1723, 2010, 8879, 10610, 204, 27072, 8408, 1329, 8407, 3290, 6786, 8733, 55361, 1327, 50617, 161, 1717, 1718, 8729, 162, 163, 10096, 93210, 7341, 8869, 23788, 23787, 23636, 920, 212, 5250, 215, 23530, 5355, 928, 27183, 6892, 25777, 27089, 513, 622, 8440, 6472, 6748, 6747, 518, 6…	6198	1096	12782	1.36607	2.81232e-32	4.6872e-33	4.60863e-32
GOTERM_CC_FAT	GO:0031981~nuclear lumen	923	10.8295	4.49453e-35	8227, 8220, 332, 6874, 6871, 5371, 2959, 10714, 6497, 2958, 204851, 23649, 55226, 931, 6882, 55954, 6883, 6884, 8731, 3297, 6880, 6879, 7345, 7343, 6878, 6877, 7341, 8208, 23636, 55920, 55215, 84295, 51491, 1432, 51497, 7329, 25776, 311, 2975, 10084, 6886, 2976, 5347, 51295, 1848, 90665, 1846, 8428, 328, 25766, 10075, 2965, 7321, 84875, 7324, 2962, 2961, 22916, 714, 2968, 2967, 55902, 988, 10951,…	6198	1450	12782	1.31275	4.31025e-32	6.1575e-33	7.06333e-32
UP_TISSUE	Cajal-Retzius cell	168	1.97114	7.31364e-34	8880, 805, 5230, 7295, 10549, 801, 2098, 25796, 34, 2746, 335, 5019, 2950, 8668, 7167, 220988, 3925, 3921, 1892, 5223, 7284, 1428, 9352, 4190, 55752, 5034, 5036, 5037, 7345, 10096, 4831, 471, 92609, 7171, 2023, 403, 7203, 11335, 347733, 213, 5413, 3313, 7416, 217, 7417, 6950, 3312, 1072, 11034, 2271, 174, 9775, 7334, 3320, 2597, 23193, 3419, 3417, 84790, 3945, 811, 226, 5245, 7317, 10492, 5052, 4…	8323	191	18201	1.9235	4.14683e-31	3.76985e-32	1.0718e-30
GOTERM_BP_FAT	GO:0010033~response to organic substance	502	5.88994	1.22008e-31	6770, 1410, 338, 6774, 10892, 6772, 6347, 59345, 5371, 336, 1312, 949, 8013, 387597, 3480, 3481, 6868, 3484, 3485, 51176, 6499, 79602, 2203, 5228, 1827, 205, 3291, 23645, 166, 207, 6880, 3297, 208, 348, 5366, 2, 3490, 10628, 3491, 10626, 10096, 6777, 1812, 2021, 6776, 2947, 1813, 6778, 11080, 10726, 23636, 920, 6750, 1432, 6891, 217, 6895, 1843, 174, 10081, 3399, 410, 518, 629, 411, 1846, 8850, 3…	6579	721	13528	1.43167	7.88781e-28	3.9439e-28	2.38468e-28
SP_PIR_KEYWORDS	transit peptide	333	3.90707	1.66218e-30	6770, 51373, 35, 36, 33, 34, 51081, 37, 38, 374291, 132001, 1583, 539, 1723, 81689, 3712, 1329, 171425, 1327, 55750, 80221, 80222, 79814, 123263, 1593, 1594, 1591, 84681, 51095, 30, 2021, 92609, 549, 56922, 211, 212, 5250, 10229, 23530, 10873, 1431, 18, 217, 513, 56616, 22921, 84693, 25902, 622, 51295, 55526, 6472, 518, 517, 516, 515, 9997, 3735, 5625, 522, 6389, 134266, 64087, 91647, 2820, 55486…	8485	476	19235	1.58591	1.71038e-27	3.42076e-28	2.63576e-27
UP_TISSUE	Kidney	874	10.2546	2.24042e-30	10992, 23657, 5371, 79802, 5376, 26608, 50614, 22906, 535, 533, 3486, 538, 148808, 537, 79081, 744, 84286, 3291, 55229, 6097, 50617, 79814, 8729, 3491, 84897, 9, 8412, 374868, 10726, 1435, 84298, 5354, 8761, 25777, 311, 78987, 10084, 22924, 6470, 51293, 1848, 84883, 514, 140885, 8751, 5340, 522, 521, 84875, 523, 10072, 148811, 526, 50855, 987, 79849, 55276, 10955, 113201, 84034, 7391, 57486, 3234…	8323	1456	18201	1.3127	1.27032e-27	1.0586e-28	3.2833e-27
SP_PIR_KEYWORDS	disease mutation	915	10.7357	2.27762e-29	1410, 338, 1417, 3284, 5378, 5376, 335, 374291, 3480, 3481, 7352, 25793, 538, 1829, 3291, 3295, 131669, 345, 3299, 50617, 348, 8022, 7337, 735, 7345, 546, 25782, 1813, 549, 730, 8243, 8438, 23636, 55215, 8242, 84295, 5354, 5351, 78987, 5350, 6888, 79628, 721, 8443, 79621, 348938, 128866, 7317, 324, 5345, 5340, 8048, 717, 84876, 10075, 1832, 718, 713, 714, 710, 80704, 136647, 3242, 200894, 79840, …	8485	1591	19235	1.30374	2.34367e-26	3.90612e-27	3.61169e-26
GOTERM_CC_FAT	GO:0044429~mitochondrial part	421	4.93958	2.56544e-29	6770, 84275, 84273, 51373, 3284, 374291, 55379, 118980, 7351, 7352, 94097, 539, 1723, 204, 205, 1329, 1327, 63931, 10628, 23788, 23787, 211, 212, 78988, 5250, 10873, 23530, 1431, 217, 27089, 513, 622, 6472, 518, 517, 516, 84883, 515, 514, 196294, 5245, 22907, 94081, 522, 521, 6389, 617, 55486, 2820, 122704, 840, 2110, 847, 28977, 8050, 844, 28973, 2109, 4967, 57380, 6390, 6391, 29957, 57486, 572,…	6198	595	12782	1.45919	2.46026e-26	3.07533e-27	4.0317e-26
UP_SEQ_FEATURE	transit peptide:Mitochondrion	326	3.82494	4.45339e-29	6770, 51373, 35, 36, 33, 34, 51081, 37, 38, 374291, 132001, 1583, 539, 1723, 81689, 3712, 1329, 171425, 1327, 55750, 80221, 80222, 79814, 1593, 123263, 1594, 1591, 84681, 51095, 2021, 92609, 549, 56922, 211, 212, 5250, 10229, 23530, 10873, 1431, 18, 217, 513, 56616, 22921, 84693, 25902, 622, 51295, 55526, 6472, 518, 517, 516, 515, 9997, 5625, 522, 6389, 134266, 64087, 91647, 2820, 55486, 122704, …	8479	467	19113	1.57357	6.79364e-25	3.39682e-25	9.46965e-26
GOTERM_CC_FAT	GO:0030529~ribonucleoprotein complex	370	4.34119	7.39422e-28	8227, 51574, 90135, 8220, 92906, 51373, 6204, 140890, 6205, 6206, 6207, 10992, 51081, 6208, 6209, 10486, 6210, 51087, 3921, 55643, 6780, 55759, 6217, 55954, 6218, 23, 4116, 51362, 23644, 63931, 6880, 7884, 11338, 10625, 6224, 6223, 84991, 6222, 55651, 91151, 6606, 440275, 23636, 78988, 55119, 9987, 22794, 8106, 8761, 51690, 6895, 51691, 23293, 10081, 79622, 84292, 23112, 811, 23524, 328, 23521, 5…	6198	515	12782	1.48164	7.09106e-25	7.87896e-26	1.16203e-24
GOTERM_CC_FAT	GO:0031975~envelope	433	5.08037	1.0558e-27	6770, 84275, 23511, 84273, 3284, 5371, 374291, 118980, 3482, 7351, 59343, 7352, 94097, 55374, 539, 1723, 2010, 8021, 204, 8407, 1329, 1327, 79711, 1717, 50626, 10628, 7341, 23788, 23787, 23636, 212, 1434, 5250, 23530, 25777, 310, 23633, 311, 27089, 513, 622, 51194, 6472, 518, 517, 516, 84883, 515, 514, 196294, 5245, 94081, 522, 521, 10073, 6389, 80705, 617, 55486, 2820, 840, 2110, 847, 4967, 5738…	6198	622	12782	1.43564	1.01251e-24	1.01251e-25	1.65923e-24
GOTERM_CC_FAT	GO:0031967~organelle envelope	431	5.0569	2.26365e-27	6770, 84275, 23511, 84273, 3284, 5371, 374291, 118980, 3482, 7351, 59343, 7352, 94097, 55374, 539, 1723, 2010, 8021, 204, 8407, 1329, 1327, 79711, 1717, 50626, 10628, 7341, 23788, 23787, 23636, 212, 1434, 5250, 23530, 25777, 310, 23633, 311, 27089, 513, 622, 51194, 6472, 518, 517, 516, 84883, 515, 514, 196294, 5245, 94081, 522, 521, 10073, 6389, 80705, 617, 55486, 2820, 840, 2110, 847, 4967, 5738…	6198	620	12782	1.43362	2.17084e-24	1.97349e-25	3.55741e-24
SP_PIR_KEYWORDS	ubl conjugation	387	4.54065	6.68156e-27	8880, 805, 942, 23513, 2002, 6772, 801, 332, 5371, 7490, 154, 10617, 22905, 59343, 51176, 5224, 3299, 207, 3297, 208, 409, 26001, 5358, 10628, 84897, 402, 5216, 55215, 7227, 8861, 7329, 340542, 27089, 513, 6886, 7334, 6749, 6748, 90933, 5241, 324, 6897, 55388, 5335, 85235, 203068, 808, 2969, 7450, 200734, 8841, 846, 3383, 983, 2898, 25898, 4967, 51274, 8362, 94239, 701, 2101, 573, 8502, 3105, 739…	8485	588	19235	1.49202	6.87533e-24	9.82189e-25	1.05951e-23
SP_PIR_KEYWORDS	protein transport	330	3.87188	7.99064e-27	10897, 55746, 23511, 10890, 1315, 10204, 79902, 132001, 10484, 10483, 10612, 59343, 64393, 29911, 64689, 89853, 10717, 8021, 4218, 27072, 51560, 79719, 8027, 23265, 79711, 7879, 51160, 161, 409, 162, 163, 7175, 738, 8724, 8723, 51762, 92609, 11336, 11337, 29907, 23636, 23534, 9980, 22796, 1434, 51699, 6891, 27183, 91782, 3843, 6890, 23633, 4641, 3840, 8766, 57617, 51194, 53407, 11345, 117177, 556…	8485	485	19235	1.54246	8.22237e-24	1.0278e-24	1.2671e-23
SP_PIR_KEYWORDS	ribonucleoprotein	211	2.47565	1.21929e-26	92906, 51373, 6204, 6205, 6206, 6207, 6208, 51081, 6209, 6210, 3921, 6217, 6218, 63931, 7884, 6224, 6223, 6222, 55651, 78988, 51690, 51692, 51691, 23521, 58477, 10492, 6203, 6202, 6201, 122704, 51538, 27161, 11222, 92856, 28977, 28973, 84967, 64983, 10240, 64981, 10236, 64432, 51264, 64976, 57060, 65005, 64978, 51263, 65003, 10573, 55323, 65008, 6191, 6193, 6194, 51650, 11103, 4736, 149986, 11100…	8485	279	19235	1.71443	1.25465e-23	1.39406e-24	1.93346e-23
GOTERM_CC_FAT	GO:0005654~nucleoplasm	579	6.79338	1.70188e-26	8227, 805, 23512, 10891, 801, 6874, 59348, 6871, 8318, 5371, 7490, 27063, 51176, 8878, 2959, 10714, 6497, 2958, 204851, 23649, 6882, 6883, 6884, 8731, 207, 6880, 6879, 10626, 7343, 10625, 6878, 6877, 7341, 10623, 8208, 55215, 112495, 1432, 51497, 7329, 8106, 25776, 311, 2975, 6886, 2976, 5347, 51295, 6749, 1848, 90665, 1846, 23524, 8428, 23522, 814, 8850, 328, 5245, 25766, 51386, 2965, 7321, 5538…	6198	882	12782	1.35381	1.6321e-23	1.36009e-24	2.67457e-23
UP_TISSUE	Umbilical cord blood	235	2.75725	8.89716e-26	51373, 55845, 51371, 51081, 93517, 10899, 51374, 10713, 27071, 8409, 55854, 8876, 4116, 10477, 10476, 55651, 2023, 79090, 23788, 51493, 23637, 51491, 51497, 51496, 51495, 51399, 51693, 27086, 51499, 25906, 55660, 55661, 23390, 23524, 55739, 51386, 55937, 51388, 25764, 10211, 10075, 88745, 25912, 10598, 51537, 51538, 51533, 51535, 10245, 51530, 28974, 28977, 28973, 28972, 51272, 30968, 64983, 5152…	8323	314	18201	1.63664	5.04469e-23	3.88053e-24	1.30387e-22
GOTERM_BP_FAT	GO:0006396~RNA processing	385	4.51719	9.19712e-26	127253, 8227, 8220, 10891, 140890, 333, 10992, 10898, 150962, 79084, 22803, 10713, 8405, 55954, 51362, 8731, 10625, 84991, 8243, 55119, 8106, 8761, 6895, 6894, 10081, 79622, 8446, 84292, 23524, 25766, 10073, 2962, 10607, 22916, 27292, 988, 27161, 25896, 84967, 55131, 10656, 10657, 10659, 23543, 8449, 9589, 9584, 55323, 85437, 10667, 6194, 57461, 79869, 246175, 79863, 118460, 10978, 79727, 55253, …	6579	547	13528	1.44726	5.94594e-22	1.98198e-22	1.7976e-22
GOTERM_BP_FAT	GO:0008104~protein localization	577	6.76992	2.33009e-25	338, 10897, 10890, 23511, 8417, 1315, 5371, 22906, 59343, 10612, 29911, 55374, 8878, 64689, 537, 10717, 8021, 79716, 27072, 8408, 23649, 79719, 8733, 8027, 207, 51160, 79711, 161, 1718, 162, 163, 738, 8724, 8723, 25782, 1812, 1813, 29907, 23636, 23534, 1434, 7227, 6891, 27183, 6890, 23633, 25776, 821, 8766, 51194, 6748, 6747, 6746, 22920, 6745, 811, 100133941, 128866, 917, 10076, 10073, 6386, 639…	6579	882	13528	1.34518	1.5064e-21	3.766e-22	4.55422e-22
GOTERM_BP_FAT	GO:0045184~establishment of protein localization	509	5.97208	4.53742e-24	338, 10897, 23511, 10890, 8417, 1315, 5371, 22906, 59343, 10612, 29911, 55374, 64689, 537, 10717, 8021, 79716, 27072, 23649, 79719, 8027, 207, 51160, 79711, 161, 162, 163, 738, 8724, 8723, 25782, 1812, 29907, 23636, 23534, 1434, 7227, 6891, 27183, 6890, 23633, 821, 8766, 51194, 6748, 6747, 6746, 6745, 811, 100133941, 128866, 917, 10073, 6386, 63908, 10066, 10067, 10952, 2254, 7249, 23557, 10959, …	6579	769	13528	1.36102	2.93344e-20	5.86688e-21	8.86852e-21
SP_PIR_KEYWORDS	host-virus interaction	210	2.46392	4.87619e-24	10346, 6774, 941, 942, 6772, 1315, 6874, 5371, 10992, 10898, 949, 336, 10482, 10616, 1974, 2959, 79080, 2958, 1487, 80227, 3855, 7337, 3856, 23264, 1981, 10625, 6877, 4792, 2213, 920, 6891, 7329, 6890, 22918, 3843, 5610, 3949, 919, 54476, 3837, 5898, 8850, 3836, 10313, 3838, 3735, 10492, 912, 10498, 5335, 1058, 4240, 527, 55788, 6598, 7791, 3383, 9076, 8837, 7852, 708, 3105, 84440, 8065, 5702, 97…	8485	285	19235	1.67038	5.0176e-21	5.0176e-22	7.73232e-21
SP_PIR_KEYWORDS	protein biosynthesis	151	1.77168	6.68952e-24	79587, 9349, 6160, 10209, 57176, 6161, 6204, 6205, 6166, 6206, 6207, 6165, 6208, 8672, 6209, 6167, 10480, 6210, 8668, 1973, 8669, 1974, 1975, 27335, 57038, 3921, 84340, 7284, 6155, 6217, 6154, 6218, 9255, 7407, 6152, 3692, 6159, 80222, 6156, 1982, 123263, 1983, 1981, 6224, 6223, 6222, 6301, 1917, 6189, 1915, 16, 6188, 6187, 3035, 9775, 54938, 8565, 23521, 3735, 51386, 8663, 8662, 8661, 8667, 6176…	8485	188	19235	1.82079	6.88352e-21	6.25774e-22	1.06078e-20
GOTERM_BP_FAT	GO:0070727~cellular macromolecule localization	301	3.53162	7.97149e-24	3725, 8417, 1315, 5371, 10204, 22906, 10484, 132001, 10483, 55374, 537, 65057, 10717, 8021, 79716, 6780, 27072, 23649, 8027, 207, 79711, 9874, 161, 162, 163, 51095, 9868, 7175, 25782, 1812, 11337, 4792, 29907, 22796, 1434, 7227, 22794, 2316, 6891, 5617, 3843, 23633, 3840, 8766, 7042, 7040, 51194, 53407, 6748, 6747, 6746, 6745, 7043, 117177, 55670, 811, 92335, 3837, 3836, 3839, 100133941, 3838, 10…	6579	414	13528	1.495	5.15357e-20	8.58928e-21	1.55805e-20
GOTERM_BP_FAT	GO:0034613~cellular protein localization	299	3.50815	9.68451e-24	3725, 8417, 1315, 5371, 10204, 22906, 132001, 10484, 10483, 55374, 537, 65057, 10717, 8021, 79716, 27072, 23649, 8027, 207, 79711, 9874, 161, 162, 163, 51095, 9868, 7175, 25782, 1812, 11337, 4792, 29907, 22796, 1434, 7227, 2316, 6891, 5617, 3843, 23633, 3840, 8766, 7042, 7040, 51194, 53407, 6748, 6747, 6746, 6745, 7043, 117177, 55670, 811, 92335, 3837, 3836, 3839, 100133941, 3838, 10490, 10076, 1…	6579	411	13528	1.4959	6.26104e-20	8.94434e-21	1.89287e-20
UP_TISSUE	Cervix	332	3.89534	1.64681e-23	7205, 1198, 254013, 79705, 23511, 10890, 79709, 23130, 2335, 59345, 10899, 51083, 51082, 150962, 124245, 10486, 10483, 10618, 63916, 10612, 55540, 79607, 11098, 3921, 81689, 170954, 6494, 8870, 8405, 10099, 140461, 27076, 26007, 284996, 140462, 10093, 738, 6776, 7076, 23788, 4609, 140576, 55216, 5250, 5757, 829, 51290, 51699, 2319, 55114, 2975, 25771, 23019, 25902, 1992, 51194, 1994, 1440, 4781, …	8323	489	18201	1.48472	9.33741e-21	6.66958e-22	2.41338e-20
GOTERM_BP_FAT	GO:0015031~protein transport	503	5.90168	2.09787e-23	338, 10897, 23511, 10890, 8417, 1315, 5371, 22906, 59343, 10612, 55374, 29911, 64689, 537, 10717, 8021, 79716, 27072, 23649, 79719, 8027, 207, 51160, 79711, 161, 162, 163, 738, 8724, 8723, 25782, 1812, 29907, 23636, 23534, 1434, 7227, 6891, 27183, 6890, 23633, 821, 8766, 51194, 6748, 6747, 6746, 6745, 811, 100133941, 128866, 917, 10073, 6386, 63908, 10066, 10067, 10952, 2254, 7249, 10959, 23557, …	6579	762	13528	1.35733	1.35628e-19	1.69534e-20	4.10036e-20
GOTERM_BP_FAT	GO:0006886~intracellular protein transport	273	3.2031	4.27749e-22	3725, 8417, 1315, 5371, 10204, 22906, 132001, 10484, 10483, 55374, 537, 65057, 10717, 8021, 79716, 27072, 23649, 8027, 207, 79711, 9874, 161, 162, 163, 51095, 9868, 7175, 25782, 1812, 4792, 11337, 29907, 22796, 1434, 7227, 6891, 5617, 3843, 23633, 3840, 8766, 7042, 7040, 51194, 53407, 6748, 6747, 6746, 6745, 7043, 55670, 811, 92335, 3837, 3836, 3839, 100133941, 3838, 10490, 9182, 10073, 9181, 134…	6579	374	13528	1.50094	2.7654e-18	3.07266e-19	8.36048e-19
SP_PIR_KEYWORDS	endoplasmic reticulum	439	5.15077	1.14284e-21	10897, 50999, 79709, 3284, 27067, 7357, 55379, 538, 8879, 79603, 80739, 10715, 6780, 6782, 84287, 3291, 3290, 6786, 23645, 8733, 23646, 23509, 1717, 1718, 51167, 93210, 1812, 79090, 51290, 6891, 51399, 145173, 6892, 6890, 57222, 118424, 821, 5351, 8440, 58485, 6748, 6747, 6746, 6745, 254531, 811, 813, 58477, 27095, 22908, 128869, 23621, 118429, 6386, 51283, 10858, 987, 10952, 10857, 10954, 10956,…	8485	713	19235	1.39577	1.17598e-18	9.79982e-20	1.81223e-18
SP_PIR_KEYWORDS	nucleotide-binding	928	10.8882	1.65911e-21	10999, 55236, 63922, 3480, 6499, 538, 537, 6093, 8408, 204851, 55224, 55226, 55229, 6885, 6880, 10097, 10096, 546, 84893, 374868, 8243, 8438, 1436, 318, 1432, 55210, 6891, 7327, 27183, 7326, 7329, 6890, 25778, 8766, 10730, 7332, 22928, 7334, 5347, 8445, 1445, 8428, 79834, 7317, 22907, 79837, 10079, 55207, 7319, 7320, 7321, 6897, 523, 115361, 7324, 908, 7322, 7323, 203068, 64792, 79631, 10749, 559…	8485	1686	19235	1.24776	1.70723e-18	1.31325e-19	2.6309e-18
SP_PIR_KEYWORDS	transport	920	10.7943	1.79581e-21	84275, 338, 10999, 10991, 23657, 336, 337, 335, 7355, 374291, 118980, 3482, 7351, 535, 534, 7352, 533, 29911, 539, 538, 148808, 387775, 537, 10717, 8021, 343, 8027, 345, 50617, 347, 348, 738, 8724, 8723, 79090, 10723, 80727, 29907, 23636, 1434, 51290, 6891, 27183, 6890, 57222, 23633, 8766, 513, 5349, 518, 517, 516, 515, 514, 348938, 128866, 55937, 522, 84876, 115557, 521, 10073, 523, 84879, 22916…	8485	1670	19235	1.24885	1.84789e-18	1.31992e-19	2.84767e-18
GOTERM_CC_FAT	GO:0005740~mitochondrial envelope	298	3.49642	1.81891e-21	6770, 84275, 84273, 55847, 3284, 37, 38, 374291, 118980, 132001, 1583, 7351, 7352, 94097, 539, 1723, 3098, 204, 1329, 1327, 55750, 1593, 1594, 1591, 10628, 9868, 92014, 10476, 10478, 92609, 11331, 23788, 23787, 56922, 212, 5250, 23530, 27089, 513, 622, 6472, 89874, 518, 517, 516, 84883, 515, 514, 196294, 55735, 64083, 9997, 5245, 139322, 5625, 94081, 522, 521, 6389, 134266, 25915, 54675, 617, 233…	6198	419	12782	1.46673	1.74433e-18	1.34179e-19	2.85848e-18
GOTERM_BP_FAT	GO:0006397~mRNA processing	239	2.80418	2.5938e-21	55749, 8227, 1477, 1479, 10891, 8220, 1478, 92906, 140890, 333, 10992, 10898, 55544, 54496, 79084, 22803, 10713, 8405, 55954, 4116, 51362, 8731, 7884, 167153, 11338, 84991, 6606, 8243, 55119, 9984, 22794, 8106, 51690, 51692, 51691, 1996, 9879, 55660, 79622, 84292, 23524, 9991, 51585, 25766, 10212, 10492, 10073, 2962, 22916, 4857, 988, 83443, 27161, 2483, 84967, 55131, 10656, 10657, 4154, 10659, 2…	6579	321	13528	1.53097	1.67689e-17	1.67689e-18	5.06966e-18
GOTERM_BP_FAT	GO:0008380~RNA splicing	216	2.53432	2.89875e-21	56342, 55749, 8227, 1477, 1479, 10891, 1478, 8220, 140890, 10992, 55544, 54496, 79084, 10713, 55954, 51362, 4116, 11338, 10625, 84991, 84687, 6606, 8243, 55119, 9984, 22794, 8106, 51690, 51692, 51691, 9879, 10081, 79622, 55660, 84292, 23524, 51585, 25766, 10212, 10492, 10073, 2962, 22916, 4857, 988, 83443, 2483, 84967, 55131, 4154, 23020, 4841, 5411, 10236, 23543, 8449, 9589, 9584, 10432, 85437, …	6579	284	13528	1.5639	1.87404e-17	1.70368e-18	5.6657e-18
GOTERM_BP_FAT	GO:0016071~mRNA metabolic process	268	3.14443	6.35282e-21	55749, 8227, 1477, 1479, 10891, 8220, 1478, 92906, 140890, 333, 10992, 10898, 55544, 51087, 54496, 79084, 22803, 10713, 8405, 55954, 4116, 51362, 8731, 7884, 167153, 11338, 84991, 549, 6606, 8243, 55119, 9984, 22794, 8106, 9887, 51690, 51692, 51691, 23293, 1996, 9879, 1994, 55660, 79622, 84292, 23524, 9991, 51585, 10212, 25766, 10492, 10073, 2962, 22916, 23381, 4857, 988, 27161, 83443, 84305, 255…	6579	370	13528	1.48938	4.1071e-17	3.42258e-18	1.24168e-17
SP_PIR_KEYWORDS	mrna processing	189	2.21753	1.24876e-20	7536, 1477, 8227, 1479, 9343, 1478, 8220, 140890, 10992, 10898, 6421, 55544, 27339, 11017, 10921, 220988, 22803, 10713, 79005, 51428, 9444, 4686, 55954, 23451, 199746, 4116, 51362, 8731, 8683, 9541, 10907, 7884, 167153, 11338, 10914, 84991, 5936, 10147, 6606, 53938, 26986, 83759, 79760, 55119, 9984, 22794, 8106, 116461, 51690, 51692, 51691, 25804, 10946, 9775, 9879, 58517, 104, 79622, 55660, 8189…	8485	260	19235	1.64789	1.28497e-17	8.5665e-19	1.98019e-17
UP_TISSUE	B-cell lymphoma	108	1.26716	1.31356e-20	5437, 10130, 1192, 10694, 3336, 3921, 9144, 56993, 79711, 5036, 92609, 7174, 5451, 5452, 23788, 7170, 84293, 55215, 51024, 1434, 54732, 7514, 826, 8106, 22919, 7416, 1915, 7417, 821, 1072, 51691, 8766, 10946, 23191, 4637, 55004, 3945, 100, 9230, 493856, 8565, 3837, 26135, 5245, 293, 94081, 55207, 292, 498, 3329, 291, 2180, 81876, 9761, 2782, 3939, 10606, 7534, 4772, 7531, 2821, 1936, 8570, 1937, …	8323	125	18201	1.88942	7.44788e-18	4.96525e-19	1.925e-17
GOTERM_BP_FAT	GO:0006412~translation	243	2.85111	2.67675e-20	10209, 51373, 6204, 6205, 6206, 6207, 6208, 51081, 6209, 10480, 6210, 1973, 1974, 1975, 1725, 2959, 1979, 3921, 84285, 6217, 23, 6218, 63931, 80222, 123263, 1982, 1983, 1981, 7175, 6224, 6223, 6222, 440275, 78988, 8761, 16, 5610, 23521, 3735, 51386, 10318, 6203, 51187, 6202, 6897, 6201, 79631, 122704, 5917, 27161, 11222, 83939, 7453, 28977, 28973, 2107, 64983, 64981, 10056, 64432, 92399, 51520, 3…	6579	331	13528	1.50957	1.73052e-16	1.33117e-17	5.23179e-17
GOTERM_CC_FAT	GO:0031982~vesicle	440	5.1625	2.84054e-20	338, 8884, 29127, 1315, 3479, 335, 22905, 10618, 3482, 535, 534, 3485, 538, 127262, 27072, 8408, 55361, 208, 140767, 161, 409, 162, 2, 163, 115677, 822, 213, 51399, 928, 57228, 22918, 310, 820, 821, 311, 5350, 51393, 8766, 8301, 410, 8440, 627, 6477, 813, 817, 226, 818, 5345, 23621, 6386, 710, 526, 528, 29952, 5126, 7450, 200734, 57584, 7454, 3381, 3382, 10959, 23557, 10755, 10652, 8836, 57586, 2…	6198	670	12782	1.35433	2.72408e-17	1.94577e-18	4.46402e-17
SP_PIR_KEYWORDS	nucleus	2149	25.2141	3.13445e-20	8227, 8220, 90637, 63922, 3281, 6874, 6871, 5371, 10992, 63925, 5378, 25799, 90233, 22906, 6867, 25792, 6499, 2959, 2958, 6497, 6494, 79811, 8214, 23649, 23648, 6882, 63935, 6883, 6884, 23644, 3299, 6097, 3298, 3297, 6880, 79813, 6879, 84897, 1810, 6878, 546, 6877, 84893, 91151, 8208, 23636, 8243, 8242, 1434, 51491, 51497, 1432, 25777, 6895, 57223, 25776, 23635, 10084, 2975, 6886, 2976, 22927, 18…	8485	4283	19235	1.13744	3.22535e-17	2.01584e-18	4.97038e-17
GOTERM_CC_FAT	GO:0031966~mitochondrial membrane	280	3.28523	3.82904e-20	84275, 84273, 55847, 3284, 37, 38, 374291, 118980, 132001, 1583, 7351, 7352, 94097, 539, 1723, 3098, 204, 1329, 1327, 55750, 1593, 1594, 1591, 9868, 92014, 10476, 10478, 92609, 11331, 23788, 23787, 56922, 212, 5250, 23530, 27089, 513, 622, 6472, 89874, 518, 517, 516, 84883, 515, 514, 196294, 55735, 9997, 5245, 139322, 5625, 94081, 522, 521, 6389, 134266, 25915, 54675, 617, 2820, 55486, 23380, 840…	6198	394	12782	1.46558	3.67205e-17	2.44803e-18	6.01749e-17
SP_PIR_KEYWORDS	mrna splicing	158	1.85381	3.84542e-20	7536, 8227, 9343, 8220, 140890, 10992, 6421, 55544, 27339, 11017, 10921, 220988, 10713, 79005, 51428, 9444, 4686, 55954, 23451, 199746, 51362, 4116, 8683, 9541, 10907, 11338, 84991, 5936, 10147, 6606, 53938, 26986, 83759, 79760, 55119, 9984, 22794, 51690, 51691, 25804, 10946, 9775, 9879, 58517, 79622, 55660, 84292, 4809, 23524, 10181, 8563, 25766, 10212, 10492, 8175, 10285, 10286, 23435, 22916, 1…	8485	209	19235	1.71376	3.95694e-17	2.32761e-18	6.09779e-17
GOTERM_CC_FAT	GO:0005794~Golgi apparatus	551	6.46486	1.00519e-19	1410, 10897, 10890, 8417, 1315, 27065, 7355, 50614, 10618, 3482, 538, 64689, 10610, 80739, 10715, 10717, 374378, 6093, 120071, 27072, 3489, 51363, 348, 8729, 6879, 162, 1718, 10090, 26003, 738, 10096, 93210, 8869, 400, 79090, 403, 402, 10726, 347734, 51290, 51399, 6892, 22919, 57222, 25776, 8766, 8301, 415, 58485, 79623, 411, 8853, 813, 27090, 27095, 22908, 23621, 712, 6385, 63908, 6480, 6483, 64…	6198	872	12782	1.30311	9.63974e-17	6.02484e-18	1.57969e-16
GOTERM_BP_FAT	GO:0009719~response to endogenous stimulus	286	3.35563	1.15416e-19	6770, 1410, 6774, 6772, 64397, 35, 6347, 59345, 336, 51083, 3726, 8013, 3480, 3481, 1583, 6868, 3484, 3485, 7067, 1978, 1979, 79602, 2203, 5228, 1827, 205, 3291, 5742, 1081, 51094, 207, 4886, 208, 1594, 2, 3490, 10628, 10626, 5652, 1812, 6777, 1813, 6776, 2947, 7079, 7078, 10726, 23636, 6750, 217, 16, 1072, 1843, 7042, 20, 3949, 7040, 10081, 410, 7049, 7048, 411, 7043, 2308, 8850, 329, 100133941,…	6579	405	13528	1.45206	7.46168e-16	5.32977e-17	2.25585e-16
SP_PIR_KEYWORDS	golgi apparatus	367	4.306	1.18242e-19	10347, 5738, 10897, 1315, 27065, 7355, 50614, 10484, 54499, 10483, 10618, 64689, 538, 11320, 10610, 80739, 10715, 10717, 6093, 374378, 120071, 1184, 51560, 1182, 55851, 81849, 51363, 23268, 162, 1718, 9867, 26003, 10090, 4122, 738, 4121, 93210, 8869, 23122, 400, 56928, 79090, 403, 11337, 113829, 22796, 347734, 51290, 51399, 51693, 57222, 25776, 8301, 81562, 415, 53407, 11345, 58485, 79623, 23390,…	8485	588	19235	1.41491	1.21671e-16	6.75948e-18	1.87499e-16
GOTERM_BP_FAT	GO:0009725~response to hormone stimulus	263	3.08577	1.61082e-19	6770, 1410, 6774, 6772, 64397, 35, 6347, 59345, 336, 51083, 3726, 8013, 3480, 3481, 1583, 3484, 3485, 7067, 1978, 1979, 79602, 2203, 5228, 1827, 3291, 5742, 1081, 51094, 207, 4886, 208, 1594, 2, 3490, 10628, 10626, 5652, 1812, 6777, 6776, 2947, 7079, 7078, 10726, 23636, 6750, 217, 1843, 7042, 20, 3949, 7040, 10081, 410, 7049, 7048, 411, 7043, 2308, 8850, 100133941, 229, 2100, 8754, 10076, 7320, 1…	6579	367	13528	1.47354	1.0414e-15	6.94265e-17	3.1484e-16
GOTERM_CC_FAT	GO:0012505~endomembrane system	499	5.85475	4.00852e-19	338, 23511, 8884, 1315, 3284, 5371, 22905, 7355, 3481, 3482, 59343, 534, 55374, 2010, 8879, 10610, 8021, 8408, 8407, 3290, 6786, 8733, 55361, 79711, 161, 1717, 8729, 162, 1718, 50626, 163, 10096, 93210, 7341, 8869, 23636, 920, 1434, 5355, 928, 6892, 25777, 310, 23633, 311, 8301, 51194, 8440, 6748, 6747, 6746, 6745, 27090, 817, 27095, 818, 22908, 128869, 10073, 6480, 6483, 6482, 80705, 6484, 6487,…	6198	782	12782	1.31595	3.84417e-16	2.26128e-17	6.29954e-16
GOTERM_MF_FAT	GO:0019899~enzyme binding	349	4.0948	1.10381e-18	1475, 7750, 7205, 338, 1476, 4207, 6774, 23132, 332, 5371, 3728, 154, 335, 51778, 3480, 10616, 8738, 3482, 535, 8878, 65057, 10611, 6497, 23139, 6093, 6780, 5223, 23647, 23500, 55755, 3093, 50617, 207, 2, 89846, 6879, 1718, 11338, 7070, 8724, 8313, 84687, 3912, 4792, 5216, 11335, 920, 19, 51596, 2316, 18, 27183, 7329, 3843, 9887, 6886, 7332, 11345, 1440, 7048, 85440, 624, 57610, 23113, 117177, 23…	6231	523	12983	1.3904	2.94497e-15	2.94497e-15	1.96164e-15
GOTERM_BP_FAT	GO:0016192~vesicle-mediated transport	382	4.48199	1.8871e-18	10347, 10897, 8417, 333, 1315, 949, 155, 154, 22905, 10484, 3929, 3482, 10483, 63916, 2209, 10487, 29911, 2207, 8878, 84079, 6616, 10717, 79716, 4218, 27072, 1184, 8408, 51560, 55361, 3092, 23265, 50618, 7879, 348, 161, 409, 162, 8729, 163, 2219, 8724, 8723, 400, 440279, 79090, 8411, 115677, 11336, 9980, 22796, 51290, 19, 51399, 2316, 51693, 6892, 27183, 10226, 91782, 22918, 57222, 8301, 3949, 81…	6579	576	13528	1.36369	1.22001e-14	7.62506e-16	3.68839e-15
GOTERM_CC_FAT	GO:0031988~membrane-bounded vesicle	376	4.41159	2.80741e-18	1198, 338, 8884, 1191, 29127, 2335, 1315, 3479, 51083, 335, 22905, 7060, 10484, 3482, 10483, 10618, 535, 534, 538, 3920, 127262, 27072, 8408, 51560, 1182, 55361, 3092, 4886, 7879, 208, 140767, 161, 2, 6609, 163, 3916, 7076, 115677, 1179, 4504, 1493, 26206, 822, 213, 19, 51399, 928, 5617, 22918, 820, 821, 311, 51393, 8766, 8301, 21, 7042, 20, 3949, 81562, 7040, 410, 627, 8440, 83716, 7184, 6477, 7…	6198	568	12782	1.36517	2.69231e-15	1.49573e-16	4.41196e-15
UP_TISSUE	Lymph	408	4.78705	3.21081e-18	127253, 805, 84272, 801, 330, 10617, 25792, 10712, 10714, 113444, 8872, 5223, 8407, 931, 26009, 27079, 55958, 6880, 208, 162, 7343, 1810, 6777, 11080, 7204, 29907, 1431, 7326, 217, 79829, 57222, 821, 311, 1840, 6472, 23523, 23521, 55201, 22907, 7317, 55388, 85235, 6480, 203068, 808, 421, 2969, 3111, 7249, 8637, 7453, 7454, 8467, 10652, 10758, 8837, 27440, 57380, 9203, 9493, 23550, 3109, 9592, 210…	8323	655	18201	1.36218	1.82053e-15	1.13783e-16	4.70541e-15
GOTERM_BP_FAT	GO:0065003~macromolecular complex assembly	431	5.0569	5.16089e-18	1410, 338, 10891, 10892, 6874, 330, 5371, 336, 337, 154, 335, 51175, 3480, 374291, 79084, 2959, 6497, 2958, 10713, 6882, 6883, 8733, 6884, 3299, 345, 6880, 79711, 348, 10093, 6879, 80829, 6878, 6877, 402, 8208, 5214, 822, 1434, 829, 347733, 6891, 6892, 6895, 8301, 6470, 51194, 8440, 22920, 23627, 811, 23522, 329, 55937, 229, 324, 916, 325, 51388, 917, 2965, 10073, 2962, 85235, 2961, 22916, 203068…	6579	665	13528	1.33269	3.33651e-14	1.96266e-15	1.00871e-14
GOTERM_CC_FAT	GO:0031410~cytoplasmic vesicle	417	4.89264	5.17826e-18	338, 29127, 1315, 3479, 335, 22905, 10618, 3482, 535, 534, 3485, 538, 127262, 27072, 8408, 55361, 208, 140767, 161, 409, 162, 2, 163, 115677, 822, 213, 51399, 928, 57228, 22918, 820, 821, 311, 51393, 8766, 8301, 410, 627, 6477, 813, 817, 818, 5345, 23621, 6386, 710, 526, 528, 29952, 5126, 7450, 200734, 57584, 3382, 10959, 23557, 10755, 10652, 8836, 57586, 2244, 5327, 84174, 78992, 302, 10961, 289…	6198	642	12782	1.33952	4.96596e-15	2.61366e-16	8.13785e-15
GOTERM_BP_FAT	GO:0070271~protein complex biogenesis	340	3.98921	5.24179e-18	10346, 1410, 10891, 10892, 3084, 55742, 6874, 90390, 330, 9862, 5371, 3728, 154, 51175, 3480, 374291, 114898, 2959, 6497, 2958, 5747, 3710, 6882, 6883, 8733, 6884, 55752, 3092, 3299, 6880, 79711, 10471, 10093, 80829, 6879, 6878, 3915, 2331, 6877, 1491, 402, 8208, 5214, 4609, 3741, 822, 1434, 5618, 829, 347733, 51596, 2316, 6891, 6892, 3843, 8301, 7040, 6470, 51194, 8440, 84790, 7185, 22920, 23627…	6579	505	13528	1.3844	3.38882e-14	1.88268e-15	1.02452e-14
GOTERM_BP_FAT	GO:0006461~protein complex assembly	340	3.98921	5.24179e-18	10346, 1410, 10891, 10892, 3084, 55742, 6874, 90390, 330, 9862, 5371, 3728, 154, 51175, 3480, 374291, 114898, 2959, 6497, 2958, 5747, 3710, 6882, 6883, 8733, 6884, 55752, 3092, 3299, 6880, 79711, 10471, 10093, 80829, 6879, 6878, 3915, 2331, 6877, 1491, 402, 8208, 5214, 4609, 3741, 822, 1434, 5618, 829, 347733, 51596, 2316, 6891, 6892, 3843, 8301, 7040, 6470, 51194, 8440, 84790, 7185, 22920, 23627…	6579	505	13528	1.3844	3.38882e-14	1.88268e-15	1.02452e-14
UP_TISSUE	Ovary	491	5.76088	1.05444e-17	7494, 23511, 8417, 23654, 333, 25798, 55239, 27067, 157, 90231, 7348, 1311, 334, 3485, 3486, 29911, 374395, 8877, 7485, 5223, 84287, 79714, 3291, 1327, 10099, 8731, 207, 7481, 79814, 5366, 26000, 51162, 10623, 58492, 2023, 84293, 23534, 5250, 828, 10874, 928, 55116, 118424, 729, 6888, 374875, 79629, 1842, 175, 622, 6472, 85440, 79623, 51490, 254531, 8428, 8427, 130589, 100133941, 25766, 51386, 90…	8323	815	18201	1.31747	5.97865e-15	3.51686e-16	1.54526e-14
GOTERM_BP_FAT	GO:0043933~macromolecular complex subunit organization	455	5.3385	1.17687e-17	1410, 338, 10891, 10892, 6874, 330, 5371, 336, 949, 337, 154, 335, 51175, 3480, 374291, 79084, 22803, 2959, 6497, 2958, 10713, 6882, 6883, 8733, 6884, 3299, 345, 6880, 79711, 348, 10093, 6879, 80829, 6878, 6877, 402, 8208, 5214, 822, 1434, 829, 347733, 6891, 6892, 6895, 8301, 6470, 51194, 8440, 22920, 23627, 811, 23522, 329, 55937, 229, 324, 916, 51388, 325, 917, 2965, 10073, 183, 2962, 85235, 29…	6579	710	13528	1.31773	7.60848e-14	4.00446e-15	2.30023e-14
GOTERM_BP_FAT	GO:0032268~regulation of cellular protein metabolic process	321	3.76628	1.2886e-17	3725, 941, 10891, 10209, 333, 3479, 9861, 5371, 151449, 146433, 4898, 2339, 337, 335, 3481, 51087, 6868, 1974, 51776, 1975, 3486, 1978, 1979, 10333, 23645, 4116, 3488, 3855, 207, 6880, 5648, 51160, 348, 1982, 2, 80829, 51098, 1983, 6879, 1981, 7072, 84687, 7076, 7078, 4790, 2022, 4792, 440275, 1437, 920, 1435, 22794, 51495, 6895, 6500, 7040, 7334, 5347, 8440, 85440, 624, 23112, 7043, 811, 1001339…	6579	474	13528	1.39252	8.33083e-14	4.16542e-15	2.51862e-14
SP_PIR_KEYWORDS	ribosomal protein	141	1.65435	1.45773e-17	9349, 6160, 6161, 51373, 6204, 6164, 6205, 6166, 6206, 6207, 6165, 6208, 6168, 51081, 6209, 6167, 6169, 9553, 10486, 9045, 6210, 124995, 3921, 128308, 64745, 55052, 6150, 6155, 6217, 6154, 6218, 6152, 6159, 63931, 6158, 6157, 6156, 64928, 6224, 6223, 6222, 79590, 84545, 6182, 9801, 78988, 6183, 65080, 51021, 6189, 54534, 6188, 6187, 55168, 29088, 63875, 6173, 6171, 6170, 23521, 55173, 6176, 6175,…	8485	188	19235	1.70021	1.5e-14	7.89475e-16	2.31156e-14
UP_TISSUE	Eye	591	6.93418	1.88278e-17	84275, 2006, 146050, 332, 25798, 159, 6871, 23518, 10992, 10898, 10617, 6491, 8321, 79089, 59342, 6499, 140467, 23648, 55957, 207, 348, 7337, 163, 84993, 738, 84991, 2948, 2023, 10726, 5253, 6752, 8242, 78988, 51495, 166647, 51398, 25778, 55114, 10730, 2975, 84196, 51295, 149951, 79623, 51490, 811, 196294, 8427, 64598, 226, 58477, 58476, 818, 522, 2962, 85235, 222229, 1838, 203068, 1839, 526, 296…	8323	1009	18201	1.28089	1.06754e-14	5.93077e-16	2.7592e-14
SP_PIR_KEYWORDS	atp-binding	731	8.57679	2.8693e-17	79705, 5230, 55236, 63922, 157, 3480, 6499, 8877, 538, 2011, 537, 6093, 203, 204, 205, 8408, 204851, 6782, 55224, 55226, 55229, 55361, 6885, 207, 26007, 208, 6880, 10097, 10096, 546, 5218, 84893, 374868, 5214, 7203, 7204, 8438, 8243, 1436, 215, 1432, 55210, 6891, 7327, 27183, 7326, 7329, 6890, 25778, 118424, 150465, 10730, 7332, 22928, 7334, 5347, 8859, 8445, 1445, 8428, 814, 79834, 5243, 817, 81…	8485	1326	19235	1.24972	2.95251e-14	1.47625e-15	4.54992e-14
GOTERM_MF_FAT	GO:0003723~RNA binding	453	5.31503	3.88738e-17	8880, 8227, 84271, 10891, 51373, 27067, 10898, 7490, 10614, 6499, 79811, 6780, 55225, 84285, 27079, 1429, 8731, 51366, 84991, 91151, 549, 8761, 8106, 6895, 6894, 8446, 23524, 811, 22907, 51388, 10073, 22916, 51282, 27292, 988, 55135, 27161, 55133, 8635, 8637, 84967, 55131, 10656, 340719, 2107, 10657, 10659, 10056, 27037, 580, 9208, 23543, 55269, 28985, 9584, 55323, 6191, 85437, 6193, 10667, 79869…	6231	718	12983	1.31459	1.03715e-13	5.18576e-14	6.90846e-14
GOTERM_CC_FAT	GO:0019866~organelle inner membrane	234	2.74551	4.64573e-17	84275, 84273, 3284, 37, 38, 374291, 132001, 118980, 1583, 7351, 7352, 94097, 539, 1723, 204, 1329, 1327, 1593, 92014, 10476, 10478, 92609, 11331, 23788, 23787, 11335, 56922, 212, 5250, 23530, 27089, 513, 622, 89874, 6472, 518, 517, 516, 515, 514, 196294, 55735, 9997, 5245, 139322, 5625, 94081, 522, 521, 6389, 134266, 25915, 54675, 617, 2820, 55486, 23380, 2110, 10245, 10449, 83943, 57380, 6390, 1…	6198	329	12782	1.46679	4.45526e-14	2.22763e-15	7.30095e-14
GOTERM_CC_FAT	GO:0031980~mitochondrial lumen	172	2.01807	5.19573e-17	79587, 5166, 5164, 5162, 51373, 35, 5160, 36, 33, 34, 10295, 2746, 3336, 2744, 37, 38, 5019, 55379, 124995, 57038, 3155, 64216, 128308, 5442, 26073, 3712, 1892, 205, 55052, 6150, 7284, 4191, 10531, 63931, 80222, 1593, 8192, 23474, 84545, 56922, 6182, 211, 212, 3420, 78988, 6183, 10873, 51021, 1431, 3313, 51106, 18, 7416, 3029, 217, 7417, 9361, 373156, 57805, 513, 55168, 2271, 3033, 3032, 54938, 3…	6198	227	12782	1.56261	4.98271e-14	2.37272e-15	8.1653e-14
GOTERM_CC_FAT	GO:0005759~mitochondrial matrix	172	2.01807	5.19573e-17	79587, 5166, 5164, 5162, 51373, 35, 5160, 36, 33, 34, 10295, 2746, 3336, 2744, 37, 38, 5019, 55379, 124995, 57038, 3155, 64216, 128308, 5442, 26073, 3712, 1892, 205, 55052, 6150, 7284, 4191, 10531, 63931, 80222, 1593, 8192, 23474, 84545, 56922, 6182, 211, 212, 3420, 78988, 6183, 10873, 51021, 1431, 3313, 51106, 18, 7416, 3029, 217, 7417, 9361, 373156, 57805, 513, 55168, 2271, 3033, 3032, 54938, 3…	6198	227	12782	1.56261	4.98271e-14	2.37272e-15	8.1653e-14
GOTERM_CC_FAT	GO:0005743~mitochondrial inner membrane	220	2.58125	6.01299e-17	84275, 84273, 3284, 37, 38, 374291, 132001, 118980, 1583, 7351, 7352, 94097, 539, 1723, 204, 1329, 1327, 1593, 92014, 10476, 10478, 92609, 11331, 23788, 23787, 56922, 212, 5250, 23530, 27089, 513, 622, 89874, 6472, 518, 517, 516, 515, 514, 196294, 55735, 9997, 5245, 139322, 5625, 94081, 522, 521, 6389, 134266, 25915, 54675, 617, 55486, 2820, 23380, 2110, 10245, 10449, 83943, 57380, 6390, 115817, …	6198	306	12782	1.48268	1.0647e-13	4.88498e-15	1.77636e-13
GOTERM_BP_FAT	GO:0000377~RNA splicing, via transesterification reactions with bulged adenosine as nucleophile	125	1.46662	6.35473e-17	5436, 5437, 55749, 7536, 1477, 5434, 1479, 9343, 1478, 5439, 10992, 10921, 54496, 79084, 220988, 5440, 10713, 4686, 23451, 51362, 4116, 10907, 8683, 11338, 10914, 6606, 8243, 10421, 79760, 8106, 51690, 51692, 51691, 51808, 10946, 10949, 58517, 84292, 4809, 6173, 10181, 51585, 10212, 10419, 10073, 8175, 2962, 10285, 22916, 5430, 5433, 5432, 51503, 7919, 9416, 11051, 4857, 83443, 9410, 22938, 25929…	6579	153	13528	1.67993	7.17759e-13	3.41949e-14	2.22045e-13
GOTERM_BP_FAT	GO:0000375~RNA splicing, via transesterification reactions	125	1.46662	6.35473e-17	5436, 5437, 55749, 7536, 1477, 5434, 1479, 9343, 1478, 5439, 10992, 10921, 54496, 79084, 220988, 5440, 10713, 4686, 23451, 51362, 4116, 10907, 8683, 11338, 10914, 6606, 8243, 10421, 79760, 8106, 51690, 51692, 51691, 51808, 10946, 10949, 58517, 84292, 4809, 6173, 10181, 51585, 10212, 10419, 10073, 8175, 2962, 10285, 22916, 5430, 5433, 5432, 51503, 7919, 9416, 11051, 4857, 83443, 9410, 22938, 25929…	6579	153	13528	1.67993	7.17759e-13	3.41949e-14	2.22045e-13
GOTERM_BP_FAT	GO:0000398~nuclear mRNA splicing, via spliceosome	125	1.46662	6.35473e-17	5436, 5437, 55749, 7536, 1477, 5434, 1479, 9343, 1478, 5439, 10992, 10921, 54496, 79084, 220988, 5440, 10713, 4686, 23451, 51362, 4116, 10907, 8683, 11338, 10914, 6606, 8243, 10421, 79760, 8106, 51690, 51692, 51691, 51808, 10946, 10949, 58517, 84292, 4809, 6173, 10181, 51585, 10212, 10419, 10073, 8175, 2962, 10285, 22916, 5430, 5433, 5432, 51503, 7919, 9416, 11051, 4857, 83443, 9410, 22938, 25929…	6579	153	13528	1.67993	7.17759e-13	3.41949e-14	2.22045e-13
GOTERM_MF_FAT	GO:0008092~cytoskeletal protein binding	333	3.90707	6.52059e-17	252969, 1410, 805, 29127, 800, 801, 55742, 332, 3728, 2339, 55740, 10486, 7169, 7168, 3927, 10487, 29911, 3925, 23136, 85464, 2010, 10611, 6616, 170954, 8409, 27072, 23500, 55755, 8733, 3092, 54899, 348, 4892, 10093, 10092, 5358, 10097, 6876, 10096, 10094, 84687, 7171, 23122, 4607, 4606, 11337, 1495, 7170, 5216, 5217, 824, 51493, 23637, 5756, 822, 823, 221692, 829, 2318, 2316, 2317, 25777, 22919,…	6231	504	12983	1.37667	2.96208e-13	9.86988e-14	1.9984e-13
SP_PIR_KEYWORDS	cytoskeleton	382	4.48199	2.59036e-16	7205, 805, 29127, 800, 11099, 801, 332, 51175, 6867, 10615, 29911, 85464, 2017, 6093, 8409, 10093, 10092, 8727, 51164, 10097, 10096, 10625, 10094, 403, 402, 115677, 5216, 5217, 10726, 23636, 55920, 23637, 829, 22919, 311, 57223, 27289, 85444, 10880, 55201, 55207, 8048, 1832, 10602, 6386, 808, 5239, 136647, 989, 79848, 8636, 57584, 7454, 80700, 119, 25897, 9493, 2245, 9499, 701, 9590, 55125, 5116,…	8485	636	19235	1.36159	2.28484e-13	1.08802e-14	3.55271e-13
GOTERM_CC_FAT	GO:0005783~endoplasmic reticulum	587	6.88725	3.5726e-16	338, 10897, 50999, 84272, 79709, 27067, 3284, 336, 337, 335, 55379, 3481, 7357, 538, 22800, 2010, 8879, 79603, 10715, 80739, 6780, 84287, 6782, 3291, 3290, 6786, 23645, 8733, 23646, 23509, 1717, 1718, 93210, 51167, 1812, 79090, 920, 51290, 51399, 6891, 7327, 5355, 145173, 6892, 6890, 57222, 118424, 821, 5351, 5350, 8440, 58485, 51293, 6748, 819, 6747, 6746, 22920, 6745, 254531, 411, 811, 813, 328…	6198	960	12782	1.261	3.19411e-13	1.38778e-14	5.21805e-13
GOTERM_CC_FAT	GO:0016023~cytoplasmic membrane-bounded vesicle	360	4.22386	4.2501e-16	1198, 338, 1191, 29127, 2335, 1315, 3479, 51083, 335, 22905, 7060, 10484, 3482, 10483, 10618, 535, 534, 538, 3920, 127262, 27072, 8408, 51560, 55361, 3092, 4886, 7879, 208, 140767, 161, 2, 6609, 163, 3916, 7076, 115677, 4504, 1179, 1493, 26206, 822, 213, 19, 51399, 928, 5617, 22918, 820, 821, 311, 51393, 8766, 8301, 21, 7042, 20, 3949, 81562, 7040, 627, 410, 83716, 7184, 6477, 7043, 813, 54874, 8…	6198	550	12782	1.34985	4.25882e-13	1.77636e-14	6.99441e-13
SP_PIR_KEYWORDS	alternative splicing	3574	41.9336	5.50218e-16	8227, 113451, 90634, 63922, 25797, 3284, 5371, 63925, 23650, 164668, 10994, 6868, 6867, 535, 25792, 25791, 538, 1827, 23648, 5362, 6885, 23644, 3299, 6097, 5364, 3297, 79813, 23640, 10093, 10092, 2944, 63929, 6878, 546, 25782, 6877, 2948, 1813, 374868, 91151, 549, 23637, 8242, 51497, 51496, 79822, 6892, 5354, 25778, 79829, 2975, 10084, 374875, 25771, 6886, 2976, 5349, 8239, 147965, 517, 1848, 236…	8485	7488	19235	1.082	5.7121e-13	2.59792e-14	8.77076e-13
UP_TISSUE	Pancreas	562	6.59392	5.75455e-16	7205, 8882, 79705, 6774, 6775, 800, 79709, 25797, 140890, 6347, 5372, 10994, 334, 7355, 3481, 535, 25793, 55374, 10712, 8878, 94274, 6494, 79716, 8214, 58498, 6786, 63935, 3489, 55362, 345, 208, 409, 51161, 6879, 6366, 84897, 8724, 55366, 6878, 2941, 84893, 9, 23787, 5216, 23636, 824, 920, 212, 3597, 10870, 823, 347735, 215, 318, 826, 25777, 313, 57222, 310, 55116, 921, 415, 726, 84888, 919, 8419…	8323	962	18201	1.27755	3.14748e-13	1.65423e-14	8.10463e-13
GOTERM_MF_FAT	GO:0042802~identical protein binding	407	4.77531	6.07274e-16	1411, 7205, 8416, 8887, 332, 333, 63923, 5371, 336, 10993, 337, 155, 334, 335, 154, 3480, 29911, 79602, 2958, 2203, 22807, 5228, 6093, 127262, 1428, 57215, 207, 3298, 348, 2947, 8411, 2022, 140576, 1436, 920, 1435, 210, 215, 8861, 6891, 217, 27086, 6890, 6895, 5351, 25776, 6470, 919, 220, 226, 55201, 229, 79837, 6897, 196383, 713, 10606, 51282, 6597, 10856, 7450, 7249, 8636, 847, 7454, 79840, 119…	6231	640	12983	1.32505	1.48104e-12	3.70259e-13	9.88098e-13
GOTERM_CC_FAT	GO:0043232~intracellular non-membrane-bounded organelle	1442	16.9189	6.25241e-16	1410, 84276, 8220, 332, 3476, 6874, 6871, 5371, 6868, 63916, 6867, 29911, 85464, 10714, 6093, 8409, 204851, 23649, 55226, 931, 55954, 6883, 63931, 3297, 10093, 10092, 6879, 8727, 7345, 10097, 10096, 7343, 546, 10094, 6877, 91151, 10726, 55215, 55920, 8243, 23636, 23637, 78988, 84295, 51491, 1432, 25777, 22919, 7329, 311, 57223, 10084, 22924, 6886, 5347, 6472, 22920, 80714, 85444, 328, 329, 55201,…	6198	2596	12782	1.14553	6.38822e-13	2.55351e-14	1.04361e-12
GOTERM_CC_FAT	GO:0043228~non-membrane-bounded organelle	1442	16.9189	6.25241e-16	1410, 84276, 8220, 332, 3476, 6874, 6871, 5371, 6868, 63916, 6867, 29911, 85464, 10714, 6093, 8409, 204851, 23649, 55226, 931, 55954, 6883, 63931, 3297, 10093, 10092, 6879, 8727, 7345, 10097, 10096, 7343, 546, 10094, 6877, 91151, 10726, 55215, 55920, 8243, 23636, 23637, 78988, 84295, 51491, 1432, 25777, 22919, 7329, 311, 57223, 10084, 22924, 6886, 5347, 6472, 22920, 80714, 85444, 328, 329, 55201,…	6198	2596	12782	1.14553	6.38822e-13	2.55351e-14	1.04361e-12
SP_PIR_KEYWORDS	rna-binding	331	3.88361	6.53218e-16	8227, 51574, 84271, 10891, 1478, 92906, 51373, 6205, 27067, 10898, 10482, 7490, 317781, 55544, 51087, 1973, 1974, 64393, 1975, 6499, 56915, 11325, 79811, 6780, 55225, 84285, 115752, 4116, 56339, 8731, 7884, 51095, 11338, 1981, 7073, 7072, 84991, 6222, 55651, 92609, 549, 6606, 9984, 9987, 22794, 8106, 8761, 54888, 16, 51690, 6895, 5610, 51692, 6894, 51691, 1996, 9879, 1994, 4234, 23112, 8446, 2352…	8485	540	19235	1.38955	6.85452e-13	2.9754e-14	1.05471e-12
UP_TISSUE	Colon	659	7.73202	7.41237e-16	8416, 23650, 51170, 337, 8738, 50614, 1728, 79084, 6768, 22803, 2011, 79602, 80736, 744, 2203, 5222, 203, 79811, 6781, 205, 55226, 23646, 51362, 343, 10099, 6097, 27075, 7481, 140461, 8309, 26001, 79096, 2944, 8724, 93210, 84280, 115677, 5216, 3597, 347735, 216, 347734, 5256, 57228, 2976, 5347, 84196, 340348, 414, 79622, 1848, 629, 254531, 411, 23521, 27095, 59338, 51386, 55208, 80851, 717, 427, …	8323	1152	18201	1.25097	4.40648e-13	2.19824e-14	1.14353e-12
SP_PIR_KEYWORDS	oxidoreductase	342	4.01267	8.90478e-16	121214, 35, 36, 3081, 3284, 55239, 33, 34, 51171, 1573, 51170, 93517, 1576, 37, 79901, 79701, 1580, 51084, 374291, 1728, 1583, 54498, 7358, 1723, 5226, 3712, 1487, 3291, 1329, 3290, 5742, 3295, 1327, 1429, 1588, 3292, 26, 1586, 2326, 8309, 1717, 51097, 8310, 1593, 1594, 1718, 1591, 1592, 51167, 2330, 257202, 80724, 8242, 51292, 23530, 10873, 216, 283208, 54884, 1595, 217, 10327, 5351, 3948, 37487…	8485	562	19235	1.37953	9.13936e-13	3.80806e-14	1.40998e-12
SP_PIR_KEYWORDS	ribosome	66	0.774375	1.00619e-15	9349, 6122, 6160, 6124, 11222, 6125, 6161, 6204, 6205, 6206, 6166, 6165, 6207, 6168, 6208, 6167, 6209, 6210, 2197, 3921, 6155, 6217, 6218, 6154, 6152, 6159, 7314, 6156, 7311, 6224, 6223, 6222, 6191, 6193, 6194, 6146, 6141, 6142, 6143, 6189, 388524, 6188, 6187, 6139, 6136, 6137, 6134, 6135, 6132, 6133, 23521, 6130, 6232, 6230, 6235, 6176, 6175, 6233, 6234, 6229, 6203, 6228, 6202, 6201, 6227, 6129,…	8485	73	19235	2.04956	1.02818e-12	4.10783e-14	1.58762e-12
SP_PIR_KEYWORDS	isopeptide bond	212	2.48739	1.11862e-15	4208, 4209, 55749, 805, 4205, 6772, 2002, 801, 2335, 5371, 7490, 37, 7168, 51176, 6612, 7067, 6613, 1487, 5224, 3097, 23, 3093, 3299, 3297, 9869, 5358, 2, 10628, 6224, 55553, 10479, 7341, 7174, 4791, 402, 4792, 5216, 55215, 3741, 4778, 7227, 7329, 27089, 51692, 7189, 513, 4097, 7334, 6748, 23111, 5241, 3837, 10492, 5345, 51588, 1062, 10210, 6897, 55388, 4622, 4625, 85235, 9184, 203068, 808, 7844,…	8485	319	19235	1.50656	1.14242e-12	4.39648e-14	1.76525e-12
UP_TISSUE	Cervix carcinoma	241	2.82764	2.17074e-15	10347, 4796, 10342, 8887, 54107, 25798, 9862, 6206, 5634, 3728, 10482, 11329, 10615, 1975, 1725, 8878, 2010, 1487, 55226, 51362, 79813, 80829, 6223, 6878, 10623, 6877, 148362, 2023, 8411, 4793, 5756, 58487, 26205, 8031, 8761, 8106, 4641, 1073, 8766, 23293, 54475, 7041, 23012, 4638, 84888, 64077, 9978, 23113, 23524, 83732, 51586, 23521, 3838, 10492, 9183, 9181, 22916, 9188, 2969, 23381, 50855, 779…	8323	363	18201	1.45186	1.25899e-12	5.9952e-14	3.25295e-12
GOTERM_CC_FAT	GO:0005840~ribosome	161	1.88901	4.93353e-15	7536, 9349, 6160, 6161, 51373, 6204, 6164, 6205, 6166, 6206, 6207, 6165, 6208, 6168, 51081, 6209, 6167, 6169, 9553, 10486, 9045, 6210, 124995, 3921, 128308, 64745, 26156, 55052, 6150, 6155, 6217, 23, 6218, 6154, 6152, 63931, 6159, 6158, 6157, 6156, 64928, 6224, 6223, 6222, 79590, 84545, 440275, 6182, 9801, 78988, 6183, 65080, 51021, 6189, 54534, 6188, 6187, 55168, 29088, 63875, 6173, 6171, 6170, …	6198	215	12782	1.54431	4.6847e-12	1.80189e-13	7.67164e-12
GOTERM_CC_FAT	GO:0044451~nucleoplasm part	359	4.21213	5.85731e-15	4208, 3725, 7750, 8227, 4207, 23512, 10891, 59348, 6874, 90390, 6871, 9862, 5371, 55743, 10482, 7490, 27063, 11329, 51176, 2959, 6497, 2958, 11325, 1487, 204851, 55756, 6882, 6883, 4116, 6884, 56339, 51567, 6880, 6879, 11339, 10474, 10626, 10625, 6878, 10623, 6877, 7341, 55651, 92609, 6606, 55656, 6605, 4609, 1457, 112495, 9984, 22794, 7329, 25776, 2975, 6886, 2976, 9879, 4090, 51295, 55660, 9066…	6198	555	12782	1.33398	5.64293e-12	2.08944e-13	9.24816e-12
SP_PIR_KEYWORDS	transferase	754	8.84665	7.95871e-15	127253, 79705, 5230, 79709, 25797, 54107, 157, 1312, 10994, 3480, 50614, 7357, 2950, 2952, 2954, 1725, 8877, 2011, 85465, 10714, 10610, 120071, 374378, 6093, 203, 204, 205, 8408, 204851, 84287, 6783, 55224, 55226, 55229, 55361, 8731, 6885, 51363, 207, 26007, 208, 6880, 79813, 23509, 123263, 10090, 2944, 2941, 2948, 5218, 8869, 2947, 84892, 9, 5214, 7204, 211, 399818, 1436, 212, 5257, 1432, 1431, …	8485	1394	19235	1.22617	8.22542e-12	3.04645e-13	1.26787e-11
GOTERM_BP_FAT	GO:0006091~generation of precursor metabolites and energy	220	2.58125	8.46159e-15	10891, 5230, 4899, 37, 155, 79901, 374291, 535, 7167, 533, 539, 537, 3098, 5224, 5223, 1327, 50617, 207, 30, 10476, 2847, 51167, 2023, 5214, 5250, 4776, 5257, 23530, 5256, 10873, 1431, 178, 27089, 3948, 513, 2597, 55526, 518, 517, 516, 3945, 515, 514, 10312, 226, 229, 522, 521, 6389, 523, 3939, 5236, 529, 526, 2821, 528, 527, 2110, 83440, 847, 2109, 434, 4967, 6390, 2673, 6391, 2992, 2108, 2997, …	6579	313	13528	1.44528	5.45497e-11	2.47957e-12	1.64868e-11
GOTERM_CC_FAT	GO:0005773~vacuole	183	2.14713	9.25441e-15	81631, 9550, 6556, 84141, 8417, 10548, 7299, 5538, 23710, 8674, 154, 1522, 3482, 534, 533, 5641, 29911, 1520, 537, 3920, 84079, 7805, 196463, 1186, 1486, 27072, 8408, 4036, 55054, 50617, 7879, 64601, 5547, 1514, 79156, 4891, 1513, 6609, 1512, 51622, 7073, 3916, 2760, 55652, 64400, 84937, 11337, 26985, 1515, 9367, 55062, 112770, 55315, 1075, 2629, 6809, 51028, 8763, 51606, 138050, 20, 57617, 175, …	6198	252	12782	1.49761	8.83704e-12	3.15636e-13	1.44773e-11
UP_SEQ_FEATURE	splice variant	3566	41.8397	9.80273e-15	8227, 113451, 90634, 63922, 25797, 3284, 5371, 63925, 23650, 164668, 10994, 6868, 6867, 535, 25792, 25791, 538, 1827, 23648, 6883, 5362, 6885, 23644, 3299, 6097, 5364, 3297, 79813, 23640, 10093, 10092, 2944, 63929, 6878, 546, 25782, 6877, 2948, 1813, 374868, 91151, 549, 23637, 8242, 51497, 51496, 79822, 6892, 5354, 25778, 79829, 6895, 2975, 10084, 374875, 25771, 6886, 2976, 5349, 8239, 147965, 51…	8479	7458	19113	1.07781	1.49041e-10	4.96803e-11	2.07723e-11
UP_TISSUE	Colon carcinoma	132	1.54875	3.10524e-14	10150, 10890, 84932, 55748, 3875, 2744, 4616, 2950, 7167, 27335, 79084, 538, 9149, 79784, 1829, 204, 10808, 1281, 10807, 54726, 199746, 5034, 8495, 3855, 3856, 5831, 11338, 6222, 10146, 2023, 11331, 10008, 1495, 26986, 5754, 9908, 9987, 55210, 10273, 3313, 5045, 1915, 1912, 92140, 10014, 9774, 1647, 10949, 7336, 285527, 9166, 4090, 10806, 6746, 389136, 8189, 23524, 811, 223, 7529, 84726, 598, 226…	8323	178	18201	1.6217	1.76259e-11	8.01137e-13	4.55525e-11
SP_PIR_KEYWORDS	ATP	162	1.90074	4.85761e-14	2645, 5230, 4598, 157, 3336, 489, 488, 3480, 11329, 1973, 6499, 79784, 4921, 11325, 5159, 6093, 203, 3098, 204, 205, 2321, 476, 4296, 7407, 477, 8192, 7075, 8536, 5214, 1457, 1436, 1459, 215, 1432, 6300, 6891, 6890, 3312, 2268, 10521, 9361, 3035, 5826, 5825, 20, 9775, 5563, 5347, 4233, 93974, 3799, 1445, 814, 5243, 92, 90, 3832, 5567, 1062, 495, 1778, 3329, 491, 6897, 493, 490, 4629, 10188, 9188,…	8485	236	19235	1.55612	5.0038e-11	1.78701e-12	7.7105e-11
GOTERM_MF_FAT	GO:0000166~nucleotide binding	1239	14.5371	4.86539e-14	10999, 84271, 84273, 55236, 140890, 63922, 5378, 3480, 7358, 533, 6499, 538, 537, 6497, 6093, 79811, 204851, 8408, 55224, 3291, 55225, 23647, 55226, 1428, 55229, 6885, 6880, 10097, 10096, 546, 84893, 80724, 374868, 8243, 8438, 1436, 318, 1432, 55210, 6891, 7327, 27183, 7326, 8761, 7329, 6890, 25778, 8766, 10730, 513, 7332, 22928, 7334, 5347, 85440, 8445, 84883, 1445, 8428, 79834, 7317, 22907, 798…	6231	2245	12983	1.14993	1.29739e-10	2.59478e-11	8.64198e-11
SP_PIR_KEYWORDS	Spliceosome	94	1.1029	7.57361e-14	7536, 988, 8227, 9343, 83443, 8220, 140890, 11193, 9410, 10992, 22938, 25929, 27339, 2483, 220988, 55131, 3192, 3190, 51428, 23020, 55696, 5411, 10236, 55599, 55954, 23451, 4116, 51362, 199746, 24148, 55596, 3187, 7307, 11338, 24144, 3183, 58509, 84991, 3185, 1655, 3181, 1659, 9785, 85437, 6606, 53938, 26986, 57461, 56949, 79760, 6637, 55119, 6635, 6636, 6633, 6634, 57703, 9092, 11171, 8487, 1094…	8485	120	19235	1.77577	7.7913e-11	2.68663e-12	1.20071e-10
GOTERM_BP_FAT	GO:0006414~translational elongation	86	1.00903	9.10506e-14	1936, 60678, 9349, 6122, 1933, 6160, 6124, 1938, 6125, 1937, 6161, 6204, 6164, 6205, 6206, 6165, 6207, 6208, 6168, 6167, 6209, 6169, 9045, 54952, 6210, 2197, 3921, 7284, 6155, 6217, 6218, 6154, 7407, 6152, 6159, 7314, 6158, 6157, 7311, 6156, 3188, 10102, 6224, 6223, 6222, 6191, 6193, 6194, 6146, 51714, 6141, 6142, 6143, 1917, 6189, 4736, 1915, 388524, 6188, 6187, 6139, 6138, 6136, 6173, 6137, 613…	6579	101	13528	1.75086	5.88563e-10	2.55896e-11	1.77935e-10
GOTERM_BP_FAT	GO:0010941~regulation of cell death	499	5.85475	1.09678e-13	1410, 8883, 10892, 23513, 6772, 8887, 332, 6347, 330, 3479, 5371, 1311, 154, 10617, 3480, 8738, 1728, 3481, 6868, 3482, 2950, 25791, 3486, 8878, 8877, 538, 6093, 204851, 8870, 8876, 8874, 6885, 207, 6880, 348, 5366, 735, 80829, 1718, 10628, 6777, 2021, 6776, 7204, 23787, 1437, 23636, 6750, 318, 213, 51499, 921, 1843, 729, 10081, 3399, 627, 624, 8445, 84883, 811, 220, 329, 5245, 100133941, 324, 91…	6579	815	13528	1.25897	7.09146e-10	2.95477e-11	2.14395e-10
GOTERM_BP_FAT	GO:0042981~regulation of apoptosis	493	5.78435	1.09889e-13	1410, 8883, 10892, 23513, 6772, 8887, 332, 6347, 330, 3479, 5371, 1311, 154, 10617, 3480, 8738, 1728, 3481, 6868, 3482, 2950, 25791, 3486, 8878, 8877, 538, 6093, 204851, 8870, 8876, 8874, 6885, 207, 6880, 348, 5366, 735, 1718, 80829, 10628, 6777, 2021, 6776, 7204, 23787, 1437, 23636, 6750, 318, 213, 51499, 921, 1843, 729, 10081, 3399, 627, 624, 8445, 84883, 811, 220, 329, 5245, 100133941, 324, 91…	6579	804	13528	1.26085	7.10582e-10	2.84233e-11	2.14828e-10
GOTERM_BP_FAT	GO:0009991~response to extracellular stimulus	161	1.88901	2.04253e-13	3725, 6770, 5950, 10400, 1192, 10891, 6772, 35, 6347, 8678, 5020, 6423, 284, 1583, 25828, 3485, 6499, 885, 79602, 6781, 3291, 6546, 4036, 55054, 1327, 7407, 1797, 166, 207, 2, 1594, 3490, 1591, 10626, 6696, 6223, 7075, 27327, 84687, 1277, 7078, 440275, 6752, 51022, 6750, 6751, 213, 5970, 2628, 1843, 2771, 7040, 7920, 9776, 10013, 54332, 4582, 1649, 410, 1460, 9021, 7048, 1509, 629, 411, 595, 5154…	6579	220	13528	1.50479	1.32068e-09	5.07953e-11	3.9927e-10
GOTERM_BP_FAT	GO:0043067~regulation of programmed cell death	496	5.81955	2.30152e-13	1410, 8883, 10892, 23513, 6772, 8887, 332, 6347, 330, 3479, 5371, 1311, 154, 10617, 3480, 8738, 1728, 3481, 6868, 3482, 2950, 25791, 3486, 8878, 8877, 538, 6093, 204851, 8870, 8876, 8874, 6885, 207, 6880, 348, 5366, 735, 80829, 1718, 10628, 6777, 2021, 6776, 7204, 23787, 1437, 23636, 6750, 318, 213, 51499, 921, 1843, 729, 10081, 3399, 627, 624, 8445, 84883, 811, 220, 329, 5245, 100133941, 324, 91…	6579	812	13528	1.25603	1.48791e-09	5.51079e-11	4.49829e-10
GOTERM_CC_FAT	GO:0005730~nucleolus	432	5.06864	3.12722e-13	8880, 8882, 6774, 2004, 8220, 6775, 6772, 332, 59348, 6874, 27067, 5371, 10609, 154, 10618, 51176, 22803, 7485, 204851, 55226, 931, 6883, 55954, 3297, 6879, 7345, 7343, 6877, 6778, 5253, 23636, 55920, 84295, 51491, 8106, 27086, 10084, 814, 51386, 51388, 51187, 10075, 27295, 84875, 10607, 714, 27292, 55902, 988, 5917, 6598, 10857, 79841, 8467, 2246, 7259, 9203, 55131, 10656, 439, 705, 57492, 2120,…	6198	698	12782	1.27637	2.99927e-10	1.03423e-11	4.91496e-10
GOTERM_BP_FAT	GO:0016044~membrane organization	255	2.9919	4.41886e-13	10347, 8417, 1315, 333, 949, 155, 154, 22905, 10484, 3482, 3929, 63916, 2209, 10487, 29911, 2207, 2010, 4218, 1184, 8408, 3092, 50618, 7879, 348, 167, 161, 409, 162, 1718, 8729, 2219, 7075, 8724, 8723, 92609, 8411, 115677, 23787, 23399, 19, 928, 25777, 22918, 8301, 81565, 3949, 81567, 7048, 55666, 8443, 54874, 100133941, 55738, 10490, 9892, 4620, 5338, 4628, 4240, 7057, 10244, 152015, 7249, 432, …	6579	381	13528	1.37622	2.85668e-09	1.02024e-10	8.63642e-10
GOTERM_BP_FAT	GO:0042127~regulation of cell proliferation	481	5.64355	4.87418e-13	941, 23512, 942, 6772, 6347, 3479, 5371, 146433, 1312, 5376, 154, 10617, 3480, 150, 3481, 6868, 3486, 1725, 8877, 11095, 537, 6497, 5228, 8872, 204851, 2014, 3489, 3488, 3299, 3297, 348, 1717, 80829, 1718, 3490, 10628, 8314, 84897, 6878, 8313, 6777, 6776, 1813, 2022, 6778, 1437, 6752, 23636, 3597, 6750, 1435, 823, 6751, 826, 928, 27086, 8763, 921, 6374, 8440, 627, 1440, 624, 22920, 6745, 811, 144…	6579	787	13528	1.25674	3.15096e-09	1.08654e-10	9.52616e-10
GOTERM_BP_FAT	GO:0031667~response to nutrient levels	146	1.71301	5.75155e-13	3725, 6770, 5950, 10400, 1192, 10891, 6772, 35, 6347, 8678, 5020, 284, 1583, 25828, 3485, 6499, 885, 79602, 6781, 3291, 6546, 4036, 55054, 1327, 7407, 1797, 207, 2, 1594, 3490, 1591, 10626, 6696, 7075, 27327, 1277, 7078, 440275, 6752, 6750, 6751, 213, 5970, 2628, 1843, 2771, 7040, 7920, 9776, 10013, 54332, 4582, 1649, 410, 1460, 9021, 7048, 1509, 629, 411, 595, 5154, 55937, 9370, 229, 4439, 2180,…	6579	197	13528	1.52391	3.71871e-09	1.23957e-10	1.12426e-09
GOTERM_BP_FAT	GO:0070482~response to oxygen levels	111	1.30236	5.89332e-13	5021, 6347, 5371, 284, 283, 6868, 7352, 25828, 1387, 481, 5228, 4313, 6546, 3291, 29988, 2321, 9915, 1906, 1909, 4891, 5837, 51167, 6777, 2022, 112398, 4504, 4322, 112399, 824, 64714, 10525, 212, 3741, 7515, 18, 2071, 217, 9361, 5351, 7042, 7040, 7422, 9021, 7184, 100, 7043, 5154, 5155, 598, 329, 817, 100133941, 9370, 54541, 7320, 3938, 64428, 2185, 7057, 2056, 6261, 6262, 435, 7391, 3778, 5327, …	6579	141	13528	1.61874	3.80987e-09	1.22899e-10	1.15181e-09
GOTERM_CC_FAT	GO:0005681~spliceosome	105	1.23196	6.32342e-13	7536, 8227, 9343, 8220, 140890, 8926, 10992, 27339, 220988, 51428, 6009, 55954, 51362, 4116, 199746, 23451, 10907, 11338, 10625, 84991, 8539, 53938, 6606, 26986, 79760, 55119, 10946, 9775, 10081, 79622, 84292, 4809, 23524, 10181, 10492, 8175, 10285, 10286, 7919, 51503, 9416, 988, 83443, 9410, 11193, 22938, 25929, 51322, 2483, 1665, 55131, 3192, 54957, 3190, 23020, 55696, 5411, 10236, 55599, 24148…	6198	132	12782	1.64045	6.06455e-10	2.02152e-11	9.93816e-10
GOTERM_CC_FAT	GO:0005764~lysosome	154	1.80688	7.45177e-13	9550, 6556, 10548, 8417, 84141, 7299, 5538, 8674, 154, 1522, 3482, 5641, 1520, 3920, 7805, 84079, 196463, 1186, 1486, 4036, 7879, 64601, 5547, 1514, 79156, 4891, 1513, 6609, 1512, 51622, 7073, 3916, 2760, 55652, 84937, 11337, 26985, 1515, 9367, 112770, 55315, 1075, 2629, 6809, 51028, 8763, 138050, 20, 57617, 175, 410, 55529, 1509, 414, 1508, 100, 411, 6813, 10490, 229, 26276, 8372, 2799, 9374, 62…	6198	211	12782	1.50517	7.14629e-10	2.30526e-11	1.17109e-09
GOTERM_CC_FAT	GO:0000323~lytic vacuole	154	1.80688	7.45177e-13	9550, 6556, 10548, 8417, 84141, 7299, 5538, 8674, 154, 1522, 3482, 5641, 1520, 3920, 7805, 84079, 196463, 1186, 1486, 4036, 7879, 64601, 5547, 1514, 79156, 4891, 1513, 6609, 1512, 51622, 7073, 3916, 2760, 55652, 84937, 11337, 26985, 1515, 9367, 112770, 55315, 1075, 2629, 6809, 51028, 8763, 138050, 20, 57617, 175, 410, 55529, 1509, 414, 1508, 100, 411, 6813, 10490, 229, 26276, 8372, 2799, 9374, 62…	6198	211	12782	1.50517	7.14629e-10	2.30526e-11	1.17109e-09
GOTERM_CC_FAT	GO:0044431~Golgi apparatus part	203	2.38179	1.05532e-12	1315, 7355, 10484, 10618, 3482, 10483, 538, 10610, 6616, 10717, 27072, 81849, 23268, 4891, 8729, 162, 26003, 4122, 10096, 4121, 8869, 400, 11337, 9980, 113829, 22796, 2316, 51399, 6892, 25776, 8766, 7040, 415, 11345, 58485, 27090, 64083, 5768, 55738, 27095, 2590, 23621, 9182, 6480, 6483, 6482, 6484, 6487, 56623, 4242, 4245, 10066, 23033, 10067, 2583, 3242, 2683, 84572, 3382, 4247, 80310, 23759, 7…	6198	294	12782	1.42395	1.01211e-09	3.16284e-11	1.65857e-09
GOTERM_CC_FAT	GO:0033279~ribosomal subunit	102	1.19676	1.14862e-12	6160, 6161, 51373, 6164, 6204, 6205, 6206, 6207, 51081, 6208, 6209, 6167, 6169, 9045, 6210, 124995, 3921, 128308, 55052, 6150, 6217, 6154, 6218, 6152, 6159, 6158, 6157, 6156, 6224, 6223, 6222, 84545, 6182, 6183, 51021, 6189, 6188, 6187, 55168, 29088, 6171, 6170, 23521, 6176, 6175, 6203, 6202, 29093, 6201, 54948, 122704, 9513, 51538, 6122, 6124, 6125, 11222, 28977, 28973, 2197, 64983, 64981, 64432…	6198	128	12782	1.64338	1.10154e-09	3.33801e-11	1.80512e-09
GOTERM_BP_FAT	GO:0001666~response to hypoxia	106	1.24369	1.19261e-12	6347, 5371, 284, 283, 6868, 7352, 25828, 1387, 481, 5228, 4313, 6546, 3291, 29988, 2321, 9915, 1906, 1909, 4891, 5837, 6777, 2022, 112398, 4504, 4322, 112399, 824, 64714, 10525, 212, 3741, 7515, 18, 2071, 9361, 5351, 7042, 7040, 7422, 9021, 7184, 100, 7043, 5154, 5155, 598, 329, 817, 100133941, 9370, 54541, 7320, 3938, 64428, 2185, 7057, 2056, 6261, 6262, 435, 7391, 3778, 5327, 7018, 7852, 4151, …	6579	134	13528	1.62658	7.71017e-09	2.40943e-10	2.33098e-09
SP_PIR_KEYWORDS	lysosome	109	1.27889	1.7827e-12	10548, 84141, 5538, 1522, 3482, 5641, 1520, 3920, 7805, 196463, 1186, 1486, 7879, 64601, 5547, 79156, 1514, 1513, 1512, 6609, 51622, 3916, 2760, 55652, 84937, 1515, 112770, 55315, 1075, 2629, 8763, 138050, 57617, 175, 410, 55529, 1509, 414, 1508, 411, 26276, 2799, 8372, 9374, 6272, 1777, 55207, 912, 427, 23339, 92979, 2588, 3425, 3423, 29952, 55788, 987, 4353, 4758, 8836, 3109, 3108, 55332, 4074,…	8485	149	19235	1.65837	1.83438e-09	6.11461e-11	2.82685e-09
GOTERM_MF_FAT	GO:0003735~structural constituent of ribosome	126	1.47835	2.02714e-12	9349, 6160, 6161, 51373, 6164, 6205, 6166, 6206, 6207, 6165, 6208, 6168, 51081, 6209, 6167, 6169, 9553, 9045, 6210, 124995, 3921, 128308, 26156, 55052, 6150, 6155, 6217, 6154, 6218, 6152, 6159, 63931, 6158, 6157, 6156, 64928, 6224, 6223, 6222, 79590, 84545, 6182, 9801, 78988, 6183, 51021, 6189, 6188, 6187, 55168, 29088, 63875, 6173, 6171, 6170, 23521, 55173, 6176, 6175, 6203, 51187, 6202, 29093, …	6231	168	12983	1.56271	5.40845e-09	9.01409e-10	3.60256e-09
GOTERM_BP_FAT	GO:0007049~cell cycle	472	5.53796	2.43628e-12	8883, 805, 29127, 801, 332, 63922, 8318, 5371, 10609, 51175, 6868, 6867, 10615, 203, 8872, 23645, 207, 734, 1718, 10628, 84897, 403, 402, 8208, 10726, 8438, 55920, 8243, 55215, 23637, 347733, 27183, 7329, 22919, 25777, 1843, 22924, 5347, 8239, 6477, 85444, 811, 8850, 817, 818, 324, 322, 7321, 7324, 203068, 808, 10600, 989, 988, 50855, 6598, 55904, 23552, 8841, 984, 983, 9491, 9493, 701, 10657, 51…	6579	776	13528	1.2507	1.57505e-08	4.77288e-10	4.76177e-09
GOTERM_BP_FAT	GO:0042493~response to drug	156	1.83034	2.94167e-12	3725, 6770, 1001, 6774, 10400, 6772, 5021, 6347, 336, 1312, 51083, 3726, 6868, 25828, 3485, 57864, 6565, 5228, 3291, 6546, 4036, 6548, 29988, 476, 3551, 1385, 5037, 6609, 10628, 5652, 4831, 9538, 31, 1812, 1813, 7079, 8412, 8438, 825, 6750, 5141, 2167, 7515, 5970, 18, 8651, 1789, 21, 20, 7040, 3030, 4803, 1503, 1649, 627, 6584, 5139, 9021, 7048, 2170, 58189, 9429, 220, 595, 9993, 5154, 5243, 6760…	6579	216	13528	1.48506	1.90177e-08	5.59345e-10	5.74953e-09
GOTERM_BP_FAT	GO:0048545~response to steroid hormone stimulus	141	1.65435	4.7375e-12	1410, 6774, 3148, 55186, 35, 5021, 6347, 2099, 5020, 336, 284, 51083, 3726, 1583, 3485, 3880, 1827, 3291, 672, 5742, 4886, 9915, 5037, 3351, 2, 1594, 3549, 3490, 10628, 5652, 6696, 6777, 1277, 2947, 2660, 7078, 4322, 6550, 6750, 2625, 2167, 5970, 217, 8651, 7042, 1843, 3949, 20, 7040, 4803, 10081, 410, 3417, 9021, 7048, 58189, 411, 7043, 595, 29966, 5154, 5155, 890, 100133941, 9370, 799, 229, 443…	6579	192	13528	1.51005	3.06282e-08	8.75092e-10	9.25967e-09
GOTERM_BP_FAT	GO:0007010~cytoskeleton organization	283	3.32043	5.02959e-12	1410, 2006, 29127, 800, 55742, 10486, 51175, 150, 7168, 3927, 10615, 10487, 29911, 3925, 23136, 85464, 6494, 6093, 8409, 5747, 23647, 23500, 25, 3855, 348, 3856, 10093, 89846, 5358, 10092, 7070, 51763, 84687, 3911, 11337, 5216, 5217, 8243, 825, 829, 2316, 2317, 25777, 1070, 1072, 150465, 27285, 81565, 4633, 57619, 27289, 1069, 8440, 85440, 57610, 811, 5898, 226, 6760, 55201, 3832, 9183, 7320, 272…	6579	436	13528	1.33467	3.25166e-08	9.0324e-10	9.83058e-09
GOTERM_CC_FAT	GO:0022626~cytosolic ribosome	70	0.821307	5.16858e-12	9513, 51538, 6122, 6160, 6124, 6125, 6161, 6204, 6164, 6205, 6206, 6207, 51081, 6208, 6167, 6209, 6169, 9045, 6210, 2197, 3921, 6217, 6218, 6154, 6152, 6159, 7314, 6158, 6157, 6156, 7311, 6224, 6223, 6222, 3040, 6191, 6193, 2512, 440275, 6194, 6146, 6141, 6142, 6143, 6189, 388524, 6188, 6187, 6137, 6134, 6171, 6135, 6170, 6132, 6130, 6232, 6230, 6235, 6176, 6175, 6233, 6234, 6229, 6203, 6228, 620…	6198	81	12782	1.78222	4.95662e-09	1.45783e-10	8.12255e-09
GOTERM_BP_FAT	GO:0009057~macromolecule catabolic process	473	5.54969	5.94343e-12	10894, 338, 8883, 10892, 140456, 55236, 51377, 59349, 10617, 10616, 6868, 59343, 25793, 7353, 8878, 22803, 10713, 8405, 207, 55958, 51366, 140461, 348, 140462, 7337, 26001, 7347, 1718, 8728, 7345, 84993, 8314, 7341, 2021, 84893, 549, 7327, 7326, 7329, 51191, 8761, 123228, 118424, 10730, 7332, 175, 7334, 7336, 84196, 8239, 6477, 90665, 8237, 150726, 7317, 8754, 23621, 55208, 7319, 5340, 10075, 732…	6579	781	13528	1.24533	3.84245e-08	1.0385e-09	1.16167e-08
GOTERM_BP_FAT	GO:0044265~cellular macromolecule catabolic process	441	5.17423	1.3781e-11	338, 8883, 10892, 140456, 55236, 51377, 59349, 10617, 10616, 6868, 59343, 25793, 7353, 8878, 22803, 10713, 8405, 55958, 51366, 140461, 348, 140462, 7337, 26001, 7347, 8728, 7345, 84993, 8314, 7341, 2021, 84893, 549, 7327, 7326, 7329, 51191, 8761, 123228, 118424, 7332, 7334, 7336, 84196, 8239, 6477, 90665, 8237, 150726, 7317, 8754, 55208, 23621, 5340, 7319, 10075, 7320, 7321, 2965, 7324, 22916, 73…	6579	725	13528	1.25076	8.9094e-08	2.34458e-09	2.69353e-08
GOTERM_BP_FAT	GO:0031399~regulation of protein modification process	201	2.35832	1.37885e-11	3725, 941, 10891, 3479, 9861, 151449, 5371, 146433, 2339, 335, 3481, 6868, 51776, 3486, 10333, 51160, 6879, 80829, 84687, 2022, 1437, 920, 51495, 6500, 7040, 7334, 5347, 624, 85440, 7043, 100133941, 916, 51588, 7321, 7324, 183, 9184, 4771, 983, 80310, 9491, 4254, 701, 578, 51529, 10444, 5708, 5709, 5706, 581, 5707, 5704, 5705, 5702, 5700, 23162, 28988, 9064, 975, 8454, 7248, 4089, 646817, 4085, 3…	6579	295	13528	1.40103	8.91428e-08	2.28571e-09	2.69501e-08
UP_TISSUE	Pituitary	106	1.24369	1.38175e-11	10890, 3084, 25797, 1394, 51083, 9553, 51084, 10927, 57035, 7167, 51637, 10487, 53371, 7068, 6767, 55640, 5443, 5449, 9445, 5170, 1081, 27075, 3547, 6696, 60370, 81618, 1495, 10726, 112495, 10874, 7415, 18, 7416, 5617, 1915, 6188, 27089, 23635, 2785, 57414, 29086, 3320, 11345, 6747, 514, 57142, 51030, 54874, 1113, 1114, 2798, 8667, 6176, 6175, 9892, 427, 10289, 5576, 7812, 9989, 57406, 3933, 1936…	8323	143	18201	1.62101	7.83452e-09	3.40632e-10	2.02494e-08
GOTERM_MF_FAT	GO:0008134~transcription factor binding	321	3.76628	1.65973e-11	10346, 3725, 7205, 4796, 3087, 4204, 2004, 1192, 6774, 10891, 23132, 3084, 3281, 6874, 90390, 6871, 9862, 5371, 27063, 3726, 79084, 4212, 7068, 6499, 6497, 2958, 1487, 6882, 1428, 6883, 3299, 166, 3298, 51567, 6880, 10471, 6879, 10474, 4601, 1810, 6602, 4791, 2023, 4793, 4792, 6605, 6604, 22797, 23636, 4778, 4779, 4776, 4774, 51596, 8861, 8031, 2316, 10084, 92140, 7041, 1840, 3399, 4783, 1460, 19…	6231	513	12983	1.30378	4.42815e-08	6.32593e-09	2.94959e-08
GOTERM_BP_FAT	GO:0030029~actin filament-based process	169	1.98287	1.86662e-11	2006, 11151, 29127, 800, 9344, 55742, 283, 150, 7168, 1627, 3880, 11013, 10487, 23136, 85464, 79784, 6093, 58498, 23647, 23500, 5170, 8936, 25, 1794, 10093, 5358, 10092, 89846, 3688, 51763, 84687, 54822, 10810, 5216, 4690, 5217, 825, 8557, 91010, 26140, 829, 10420, 22998, 6401, 2316, 5048, 2317, 6280, 8655, 1072, 11034, 4633, 4632, 57619, 27289, 4637, 2275, 8440, 9168, 11133, 11132, 1266, 1265, 8…	6579	241	13528	1.44193	1.20677e-07	3.01692e-09	3.64836e-08
GOTERM_BP_FAT	GO:0048193~Golgi vesicle transport	102	1.19676	1.88173e-11	2647, 22872, 8417, 1315, 3875, 8677, 9554, 8673, 1523, 10484, 10483, 130340, 10133, 4218, 27072, 152503, 51560, 26258, 8729, 162, 25839, 400, 51209, 9980, 22796, 55062, 9570, 51290, 51399, 7415, 6892, 51693, 3312, 1785, 57222, 10427, 81562, 114879, 57410, 53407, 81567, 11345, 9632, 58485, 10113, 117177, 6810, 55738, 27095, 10282, 10490, 6272, 9183, 81542, 10749, 83548, 23033, 9382, 10066, 10067, …	6579	131	13528	1.60104	1.21654e-07	2.96716e-09	3.67789e-08
SP_PIR_KEYWORDS	ligase	193	2.26446	2.00325e-11	10346, 10999, 55236, 54492, 159, 55743, 92912, 3093, 80221, 51366, 284996, 80222, 7337, 10093, 26001, 9867, 7345, 10477, 32, 31, 153769, 56922, 51592, 7327, 7326, 51191, 7329, 16, 118424, 7189, 150465, 7332, 25902, 7334, 23295, 54476, 6477, 90933, 65264, 3735, 7317, 10210, 7319, 7320, 10075, 6897, 7321, 7324, 7322, 10606, 7323, 64087, 55902, 5917, 286053, 7453, 10588, 25898, 25897, 51132, 10056, …	8485	305	19235	1.43449	2.06135e-08	6.64951e-10	3.17661e-08
UP_TISSUE	Fibroblast	96	1.12636	2.18703e-11	2580, 1293, 5783, 1291, 6464, 147700, 847, 8841, 4758, 3675, 6520, 7169, 7168, 3340, 6390, 2199, 4152, 538, 708, 2153, 2191, 2200, 7130, 4314, 4312, 2908, 51360, 3489, 2717, 25, 3309, 274, 29, 5979, 7381, 6609, 7980, 6876, 4548, 7982, 7171, 871, 7204, 5279, 7384, 3959, 5754, 8243, 8242, 9804, 23677, 404672, 1123, 55256, 310, 78987, 821, 10975, 2068, 5204, 5516, 3178, 5515, 6908, 558, 4946, 9321, …	8323	127	18201	1.65304	1.24005e-08	5.16685e-10	3.20506e-08
UP_TISSUE	Bone marrow	416	4.88091	2.39873e-11	23510, 50999, 23511, 23512, 23514, 51371, 23518, 51170, 947, 59340, 6491, 10714, 8872, 8407, 8874, 23505, 63931, 50618, 23509, 8729, 1718, 6876, 2219, 8243, 84295, 822, 58487, 51496, 820, 8301, 6886, 79629, 2976, 6470, 7336, 340348, 23522, 55101, 8754, 23527, 427, 84876, 7320, 51187, 7321, 63905, 118429, 51282, 528, 7593, 113, 79848, 10856, 5914, 79840, 119, 4967, 8362, 2896, 5326, 9499, 572, 100…	8323	718	18201	1.26702	1.36008e-08	5.44033e-10	3.51532e-08
GOTERM_BP_FAT	GO:0043066~negative regulation of apoptosis	234	2.74551	2.9291e-11	4208, 1410, 1191, 10892, 3084, 8887, 332, 3479, 6347, 330, 1311, 2339, 10201, 10617, 3480, 4615, 3481, 2950, 6868, 8878, 8877, 4488, 6093, 8870, 8876, 6885, 207, 6880, 348, 1718, 80829, 6608, 7178, 6777, 6776, 4790, 4792, 4609, 1437, 23636, 5618, 213, 16, 51499, 1072, 7189, 23017, 81567, 627, 23394, 624, 7184, 7043, 2308, 5896, 324, 5626, 2100, 5624, 5621, 7052, 183, 51283, 7057, 4853, 4353, 5153…	6579	354	13528	1.35921	1.89366e-07	4.50872e-09	5.72501e-08
SP_PIR_KEYWORDS	cell cycle	274	3.21483	3.07004e-11	55749, 8883, 29127, 63922, 332, 8318, 55743, 55544, 6867, 10615, 51776, 8872, 83903, 55752, 9874, 10628, 11339, 84897, 23122, 403, 402, 8208, 11334, 10726, 55920, 55215, 8243, 23637, 1452, 27183, 22919, 7329, 1070, 311, 8766, 1843, 348235, 22924, 388610, 1069, 5347, 8239, 55665, 6477, 85444, 92335, 8850, 3832, 1063, 1062, 55207, 9183, 9181, 9184, 23383, 9988, 23384, 10600, 136647, 64282, 2580, 98…	8485	461	19235	1.34738	3.15908e-08	9.87211e-10	4.86825e-08
GOTERM_BP_FAT	GO:0006605~protein targeting	153	1.79514	3.12601e-11	3725, 55437, 2646, 9349, 9454, 115201, 6556, 9344, 5371, 10204, 9927, 4928, 22906, 132001, 23463, 9049, 55374, 53371, 537, 9145, 10133, 8021, 56993, 10140, 8546, 23649, 11140, 473, 23471, 207, 79711, 5830, 51095, 9868, 7175, 1812, 11337, 4792, 26985, 83752, 10527, 9804, 1434, 54535, 7227, 7514, 3313, 5617, 23480, 3843, 23633, 3840, 7042, 7040, 5824, 4580, 51194, 6747, 6746, 51517, 6745, 7043, 811…	6579	215	13528	1.46328	2.02097e-07	4.69992e-09	6.10988e-08
GOTERM_BP_FAT	GO:0060548~negative regulation of cell death	237	2.78071	3.98366e-11	4208, 1410, 1191, 10892, 3084, 8887, 332, 3479, 6347, 330, 1311, 2339, 10201, 10617, 3480, 4615, 3481, 2950, 6868, 8878, 8877, 4488, 6093, 8870, 8876, 6885, 207, 6880, 348, 1718, 80829, 6608, 7178, 6777, 6776, 4790, 4792, 4609, 1437, 23636, 5618, 213, 16, 51499, 1072, 7189, 23017, 81567, 627, 23394, 624, 7184, 7043, 2308, 5896, 324, 5626, 2100, 5624, 5621, 7052, 183, 51283, 7057, 4853, 4353, 5153…	6579	360	13528	1.35369	2.57544e-07	5.85328e-09	7.7862e-08
GOTERM_BP_FAT	GO:0055114~oxidation reduction	392	4.59932	4.3643e-11	10891, 121214, 8418, 3284, 55239, 51171, 51170, 79701, 374291, 1728, 7358, 1723, 5226, 3291, 3290, 3295, 3292, 1429, 8309, 1717, 8310, 1718, 51167, 80724, 8242, 51292, 23530, 10873, 216, 217, 5351, 27089, 374875, 22921, 622, 84883, 220, 222, 223, 51181, 27294, 6389, 2820, 84816, 10858, 3242, 2110, 84171, 10954, 847, 28976, 2109, 4967, 6390, 6391, 84869, 2108, 27034, 128, 5927, 78991, 9588, 8630, …	6579	639	13528	1.26142	2.82153e-07	6.27006e-09	8.53017e-08
SP_PIR_KEYWORDS	mitochondrion inner membrane	131	1.53702	5.10378e-11	84275, 29796, 4697, 55186, 51629, 9551, 37, 548596, 5018, 7351, 7352, 539, 1723, 60386, 1329, 1384, 1327, 23456, 1376, 92014, 10476, 4695, 92609, 4696, 11331, 23788, 23787, 5250, 10229, 23530, 2628, 27089, 513, 9167, 89874, 515, 514, 9377, 196294, 5245, 293, 79133, 51117, 498, 292, 291, 522, 521, 51312, 6389, 100287932, 25915, 54675, 617, 6576, 55486, 26517, 1351, 26515, 1350, 2110, 10245, 11194,…	8485	193	19235	1.5387	5.25179e-08	1.59145e-09	8.09321e-08
GOTERM_BP_FAT	GO:0051247~positive regulation of protein metabolic process	169	1.98287	5.39517e-11	10400, 941, 10891, 10401, 3479, 9861, 151449, 5371, 146433, 2339, 4898, 3481, 6868, 885, 51422, 8399, 152503, 672, 10533, 207, 116496, 348, 1909, 80829, 51098, 64223, 2161, 51433, 2022, 112398, 4792, 1437, 920, 8554, 1910, 1435, 1270, 10273, 8945, 5045, 1786, 6500, 1789, 7040, 7334, 7424, 5347, 85440, 5699, 7043, 595, 54602, 29763, 92, 100133941, 9370, 324, 916, 51588, 8754, 26272, 996, 7321, 228…	6579	243	13528	1.43006	3.48798e-07	7.58256e-09	1.0545e-07
GOTERM_BP_FAT	GO:0043069~negative regulation of programmed cell death	236	2.76898	5.44349e-11	4208, 1410, 1191, 10892, 3084, 8887, 332, 3479, 6347, 330, 1311, 2339, 10201, 10617, 3480, 4615, 3481, 2950, 6868, 8878, 8877, 4488, 6093, 8870, 8876, 6885, 207, 6880, 348, 1718, 80829, 6608, 7178, 6777, 6776, 4790, 4792, 4609, 1437, 23636, 5618, 213, 16, 51499, 1072, 7189, 23017, 81567, 627, 23394, 624, 7184, 7043, 2308, 5896, 324, 5626, 2100, 5624, 5621, 7052, 183, 51283, 7057, 4853, 4353, 5153…	6579	359	13528	1.35173	3.51922e-07	7.48769e-09	1.06395e-07
GOTERM_BP_FAT	GO:0032535~regulation of cellular component size	185	2.1706	7.4834e-11	1410, 2006, 5167, 11151, 3084, 63923, 5371, 5538, 3481, 6868, 3484, 11013, 2012, 22803, 8877, 79602, 9655, 6494, 64121, 8408, 2014, 6548, 1385, 51094, 207, 1906, 6880, 1594, 80829, 10092, 64223, 3913, 10096, 6696, 10094, 84335, 9538, 84687, 55035, 1491, 2023, 4692, 4690, 5217, 79594, 822, 1270, 829, 1072, 11034, 7042, 4633, 7040, 2273, 23191, 4803, 8440, 7049, 9168, 5962, 102, 58189, 1641, 7043, …	6579	271	13528	1.40371	4.83802e-07	1.00792e-08	1.46265e-07
SP_PIR_KEYWORDS	blocked amino end	72	0.844773	9.56131e-11	1293, 1410, 1477, 1476, 1291, 3241, 5230, 6205, 7125, 381, 6206, 1104, 382, 847, 1312, 949, 5534, 1975, 3921, 3250, 5269, 1282, 3208, 378, 4082, 375, 377, 4831, 6222, 2947, 6050, 873, 403, 402, 4504, 3043, 6193, 5216, 6285, 262, 2167, 6441, 2316, 312, 388524, 2268, 820, 6280, 6188, 6187, 2770, 2771, 175, 6717, 6714, 223, 327, 5567, 6230, 2778, 3159, 2773, 2241, 6234, 2242, 6229, 3972, 3936, 2781,…	8485	92	19235	1.77413	9.83858e-08	2.8937e-09	1.51616e-07
UP_TISSUE	Heart	332	3.89534	1.01018e-10	127253, 1410, 10999, 64094, 5738, 4207, 10206, 8884, 4205, 8220, 25797, 51371, 10203, 4898, 27063, 947, 154, 335, 162515, 7060, 51778, 8322, 7168, 51776, 5641, 7353, 539, 22800, 8425, 1827, 5226, 7485, 27072, 58498, 8733, 1327, 3299, 23265, 51366, 23509, 23640, 23261, 2944, 32, 2941, 3910, 9, 4223, 7079, 4607, 10726, 3741, 4778, 5250, 23530, 213, 1431, 2318, 27183, 51499, 23632, 25776, 27089, 463…	8323	561	18201	1.29417	5.7277e-08	2.20296e-09	1.4804e-07
SP_PIR_KEYWORDS	hydrolase	807	9.4685	1.07463e-10	25796, 164668, 170691, 747, 6868, 85463, 6499, 85464, 538, 744, 196463, 23646, 79814, 7347, 8728, 7345, 63929, 546, 84893, 374868, 8438, 318, 51496, 313, 513, 10730, 1843, 726, 84888, 8239, 518, 517, 1848, 516, 515, 8446, 514, 1846, 196294, 327, 8237, 22908, 8751, 22907, 8754, 10079, 10076, 23621, 5340, 717, 716, 10741, 523, 10072, 718, 8745, 5335, 715, 5338, 148811, 529, 10747, 526, 55486, 527, …	8485	1555	19235	1.17648	1.10579e-07	3.1594e-09	1.70406e-07
GOTERM_BP_FAT	GO:0043161~proteasomal ubiquitin-dependent protein catabolic process	82	0.962103	1.34118e-10	10952, 5682, 10956, 9861, 5686, 5685, 5683, 983, 9695, 9491, 10197, 5887, 701, 5886, 51529, 5708, 79791, 5709, 5706, 5707, 5691, 5704, 5690, 5705, 5693, 84447, 5702, 5692, 7314, 5700, 5695, 5694, 7311, 5696, 5687, 5688, 5689, 8452, 51433, 23607, 29882, 4085, 5717, 5719, 8697, 80267, 7327, 10273, 5710, 7415, 5711, 5713, 5714, 5715, 5716, 5516, 80020, 6907, 55666, 267, 7184, 57092, 5699, 26232, 510…	6579	102	13528	1.65306	8.67071e-07	1.76953e-08	2.62137e-07
GOTERM_BP_FAT	GO:0010498~proteasomal protein catabolic process	82	0.962103	1.34118e-10	10952, 5682, 10956, 9861, 5686, 5685, 5683, 983, 9695, 9491, 10197, 5887, 701, 5886, 51529, 5708, 79791, 5709, 5706, 5707, 5691, 5704, 5690, 5705, 5693, 84447, 5702, 5692, 7314, 5700, 5695, 5694, 7311, 5696, 5687, 5688, 5689, 8452, 51433, 23607, 29882, 4085, 5717, 5719, 8697, 80267, 7327, 10273, 5710, 7415, 5711, 5713, 5714, 5715, 5716, 5516, 80020, 6907, 55666, 267, 7184, 57092, 5699, 26232, 510…	6579	102	13528	1.65306	8.67071e-07	1.76953e-08	2.62137e-07
GOTERM_CC_FAT	GO:0044445~cytosolic part	113	1.32582	1.7611e-10	2647, 6160, 6161, 6204, 6164, 6205, 6206, 6207, 6208, 51081, 6209, 6167, 6169, 9045, 6210, 25824, 3921, 8409, 58157, 6217, 6154, 6218, 3551, 6152, 6159, 6158, 6157, 10471, 6156, 7411, 6224, 6223, 84335, 6222, 2023, 7203, 5214, 6189, 6950, 6188, 6187, 3416, 6171, 55075, 6170, 6176, 6175, 6203, 6202, 6201, 908, 10287, 10935, 9513, 51538, 6122, 6124, 6125, 7249, 10755, 2197, 3050, 51327, 581, 7314, …	6198	152	12782	1.53314	1.6889e-07	4.82542e-09	2.76764e-07
GOTERM_CC_FAT	GO:0000267~cell fraction	625	7.3331	1.90174e-10	1411, 10894, 1410, 338, 8883, 8884, 800, 333, 3284, 5371, 949, 1312, 10899, 155, 154, 59340, 3480, 153, 55379, 7357, 3482, 3483, 2012, 8877, 10611, 2203, 10715, 10717, 2017, 5224, 27072, 8408, 6782, 3291, 5361, 55361, 343, 1429, 27075, 207, 51366, 208, 25782, 1812, 2947, 8411, 2022, 5214, 3598, 6752, 824, 823, 8439, 6751, 6891, 5355, 6892, 6890, 310, 6888, 410, 6747, 1848, 811, 27090, 5243, 10013…	6198	1083	12782	1.19014	1.82377e-07	5.06603e-09	2.98866e-07
SP_PIR_KEYWORDS	er-golgi transport	66	0.774375	1.92894e-10	51226, 10897, 84932, 22872, 1315, 381, 382, 9554, 10959, 10652, 10484, 10483, 8775, 8774, 11014, 7542, 10134, 51560, 372, 378, 51128, 375, 377, 79090, 56681, 10972, 23256, 5870, 22818, 51290, 51399, 51693, 662, 26286, 57222, 10427, 8615, 51614, 10945, 84364, 57410, 81555, 53407, 9527, 9632, 58485, 10175, 10113, 55973, 5862, 5861, 25956, 375056, 9276, 10313, 27095, 55738, 10282, 26958, 122553, 904…	8485	83	19235	1.80263	1.98488e-07	5.51355e-09	3.05877e-07
SP_PIR_KEYWORDS	lyase	87	1.02077	2.00668e-10	5066, 252969, 113451, 115, 112, 113, 84105, 111, 10993, 54511, 80146, 435, 2194, 4968, 7390, 3052, 3155, 8879, 883, 11238, 1892, 2571, 171425, 230, 2572, 3295, 131669, 196883, 26007, 1652, 23417, 4597, 875, 1491, 2984, 7389, 2023, 55034, 549, 2982, 262, 60490, 210, 5106, 760, 761, 762, 113675, 55258, 23632, 768, 2762, 23483, 3034, 2271, 3030, 7372, 1644, 2027, 2026, 4882, 5805, 79661, 4881, 48, 5…	8485	118	19235	1.67139	2.06487e-07	5.58073e-09	3.18204e-07
GOTERM_BP_FAT	GO:0022613~ribonucleoprotein complex biogenesis	130	1.52528	2.26167e-10	7536, 2091, 26164, 6165, 6208, 6209, 54512, 317781, 9045, 54496, 79084, 56915, 10713, 64216, 51010, 55759, 4686, 6217, 6154, 6218, 6152, 3692, 22984, 51093, 8683, 10907, 5036, 6223, 55651, 10813, 6606, 4839, 79760, 117246, 10528, 51106, 6895, 9221, 23481, 51808, 10946, 9775, 4809, 54606, 10412, 10181, 10419, 8661, 51388, 51119, 6175, 81875, 51187, 51602, 10073, 8175, 6201, 10285, 10607, 22916, 26…	6579	180	13528	1.48506	1.46217e-06	2.92434e-08	4.42051e-07
GOTERM_BP_FAT	GO:0044093~positive regulation of molecular function	360	4.22386	2.28621e-10	805, 10892, 3084, 23513, 6772, 800, 801, 5733, 9861, 5371, 949, 10203, 2339, 337, 155, 154, 335, 10486, 4616, 153, 4615, 150, 114898, 3481, 151, 6868, 7168, 51776, 10487, 8877, 538, 65057, 6497, 2958, 5741, 10333, 5745, 5744, 4216, 55851, 6786, 2321, 25, 3092, 6885, 207, 55750, 5649, 348, 5366, 735, 1594, 4891, 7070, 1812, 1813, 4607, 4609, 23787, 920, 1435, 347735, 5618, 51495, 6500, 4634, 7042,…	6579	586	13528	1.26322	1.47803e-06	2.89811e-08	4.46846e-07
SP_PIR_KEYWORDS	kinase	385	4.51719	2.30635e-10	805, 79705, 5230, 801, 157, 3480, 2011, 8877, 6093, 203, 204, 204851, 8408, 205, 55224, 55229, 55361, 6885, 207, 6880, 208, 26007, 5218, 5214, 7204, 1436, 5257, 1432, 25778, 22928, 5347, 8859, 8445, 8428, 1445, 814, 79834, 817, 818, 79837, 808, 5127, 23552, 55277, 984, 983, 9201, 84033, 10654, 701, 5329, 5328, 29941, 3101, 2263, 23542, 2264, 2261, 57396, 10769, 6197, 6198, 9212, 445815, 5313, 531…	8485	688	19235	1.26856	2.37324e-07	6.24536e-09	3.65725e-07
GOTERM_CC_FAT	GO:0048770~pigment granule	73	0.856506	2.47435e-10	10130, 9601, 682, 7299, 5479, 283652, 9554, 6513, 6520, 2194, 8836, 535, 534, 483, 9145, 89781, 6509, 302, 10961, 5176, 7037, 476, 5034, 3309, 309, 7879, 5037, 7306, 10575, 3688, 6510, 3916, 4647, 5878, 5879, 10972, 27044, 6184, 822, 3312, 311, 821, 51393, 10015, 3320, 23193, 80331, 5868, 1509, 7184, 1508, 1267, 4323, 2040, 5862, 813, 7529, 2923, 4673, 6856, 3326, 5052, 5901, 11021, 10211, 1200, …	6198	89	12782	1.69153	2.3729e-07	6.41324e-09	3.88854e-07
GOTERM_CC_FAT	GO:0042470~melanosome	73	0.856506	2.47435e-10	10130, 9601, 682, 7299, 5479, 283652, 9554, 6513, 6520, 2194, 8836, 535, 534, 483, 9145, 89781, 6509, 302, 10961, 5176, 7037, 476, 5034, 3309, 309, 7879, 5037, 7306, 10575, 3688, 6510, 3916, 4647, 5878, 5879, 10972, 27044, 6184, 822, 3312, 311, 821, 51393, 10015, 3320, 23193, 80331, 5868, 1509, 7184, 1508, 1267, 4323, 2040, 5862, 813, 7529, 2923, 4673, 6856, 3326, 5052, 5901, 11021, 10211, 1200, …	6198	89	12782	1.69153	2.3729e-07	6.41324e-09	3.88854e-07
GOTERM_BP_FAT	GO:0007242~intracellular signaling cascade	717	8.41253	2.60381e-10	7205, 1410, 8883, 79705, 10890, 6774, 941, 6775, 10891, 10892, 29127, 6772, 140456, 6347, 59345, 3479, 5371, 155, 154, 335, 10617, 3480, 153, 3481, 150, 151, 10615, 8878, 8877, 2011, 22800, 79602, 6494, 1827, 6093, 8408, 204851, 23647, 8874, 3488, 6885, 345, 5364, 207, 51366, 140461, 140462, 348, 1718, 6879, 2847, 387496, 1812, 6777, 400, 6776, 1813, 403, 402, 8412, 6752, 23636, 8243, 6751, 828, …	6579	1256	13528	1.17382	1.68336e-06	3.23723e-08	5.08922e-07
UP_TISSUE	Mammary carcinoma	75	0.879972	3.271e-10	5783, 6599, 9344, 6206, 7296, 2099, 5634, 7167, 3927, 7163, 7803, 6926, 830, 2064, 5223, 6648, 4841, 6009, 6257, 6294, 54726, 23367, 3309, 5036, 3187, 3183, 7178, 9687, 670, 7078, 4322, 3646, 9962, 4086, 5618, 6633, 3069, 22794, 6240, 6241, 8073, 8614, 960, 3315, 6282, 25804, 25902, 10948, 367, 4582, 55352, 8480, 7014, 144097, 29763, 2923, 58477, 55072, 799, 8751, 6232, 8661, 10419, 51079, 1063, …	8323	96	18201	1.70846	1.85466e-07	6.8691e-09	4.79361e-07
KEGG_PATHWAY	hsa03010:Ribosome	76	0.891705	4.8413e-10	9349, 6122, 6160, 6124, 6125, 6161, 6204, 6164, 6205, 6166, 6206, 6165, 6207, 6168, 6167, 6209, 6169, 9045, 6210, 2197, 3921, 6155, 6217, 6218, 6154, 6152, 6159, 6158, 6157, 7311, 6156, 3188, 6224, 6223, 6222, 6191, 6193, 200916, 6194, 6146, 6141, 6142, 6143, 6189, 4736, 388524, 51065, 6188, 6187, 6139, 6138, 6136, 6173, 6137, 6134, 6171, 6135, 6170, 6132, 23521, 6133, 6130, 6232, 6230, 6235, 617…	2809	87	5085	1.58137	9.63418e-08	9.63418e-08	6.06308e-07
GOTERM_MF_FAT	GO:0046983~protein dimerization activity	331	3.88361	5.02197e-10	1411, 3725, 7494, 338, 8883, 8416, 6774, 55748, 332, 5371, 336, 10993, 337, 3727, 155, 51082, 154, 3726, 51084, 57863, 43, 7165, 7163, 7067, 79602, 2958, 5228, 22807, 23649, 1182, 1428, 51094, 3298, 5648, 348, 10471, 84680, 55553, 25782, 6877, 8411, 4790, 2022, 8243, 140576, 1436, 920, 4778, 1435, 4779, 5618, 826, 51596, 8861, 2316, 6891, 18, 27086, 6890, 6895, 5351, 5612, 7042, 7040, 6470, 25902…	6231	542	12983	1.27247	1.33986e-06	1.67483e-07	8.9248e-07
GOTERM_BP_FAT	GO:0032269~negative regulation of cellular protein metabolic process	129	1.51355	6.09551e-10	3725, 5167, 9861, 5371, 337, 283, 3481, 51087, 404734, 3486, 1978, 1979, 3488, 116496, 5648, 51160, 6880, 5037, 2, 3685, 6879, 7072, 27327, 51433, 7076, 2022, 4790, 7078, 440275, 5045, 8651, 1786, 1789, 7040, 9775, 10013, 3416, 624, 5699, 811, 7529, 25998, 55937, 3326, 996, 7321, 2280, 7324, 9184, 991, 4771, 710, 7531, 5774, 7057, 27161, 5682, 8637, 5686, 5685, 5683, 10755, 9491, 10197, 701, 7239…	6579	180	13528	1.47364	3.94074e-06	7.43538e-08	1.19139e-06
SP_PIR_KEYWORDS	transmembrane protein	360	4.22386	6.64228e-10	5737, 941, 5733, 3284, 1312, 949, 10203, 1576, 5376, 947, 155, 334, 154, 1580, 59340, 7355, 3480, 153, 150, 151, 3482, 1583, 2209, 2207, 538, 3920, 10715, 5745, 3290, 930, 931, 1327, 1588, 1586, 1593, 735, 7070, 4121, 7075, 2847, 3916, 5651, 1812, 1813, 2022, 2214, 2213, 5754, 6752, 1436, 3742, 920, 3741, 1435, 6751, 4225, 5250, 5618, 6891, 928, 5354, 821, 921, 21, 3949, 728, 5349, 919, 7049, 518…	8485	642	19235	1.27118	6.8349e-07	1.75254e-08	1.05328e-06
GOTERM_MF_FAT	GO:0048037~cofactor binding	168	1.97114	6.68668e-10	7298, 332, 35, 36, 7296, 33, 51004, 64118, 34, 79689, 2746, 10993, 10994, 37, 51084, 374291, 1728, 7358, 23464, 3156, 3155, 8879, 1622, 883, 5226, 4199, 3712, 1487, 5447, 8540, 5224, 3291, 1428, 4190, 26, 2326, 9540, 8309, 8310, 1718, 4835, 84680, 54920, 5834, 5837, 6697, 5836, 2330, 875, 11332, 1491, 3145, 55034, 80724, 211, 26872, 212, 3420, 23530, 10873, 213, 18, 55163, 84129, 3028, 2762, 2348…	6231	249	12983	1.40581	1.78401e-06	1.98223e-07	1.18832e-06
GOTERM_BP_FAT	GO:0051789~response to protein stimulus	84	0.985568	6.90974e-10	1192, 3337, 1861, 148327, 5020, 3336, 2339, 9695, 1388, 6499, 25822, 23071, 401251, 780, 4488, 3304, 10808, 3306, 3301, 3300, 3303, 2908, 3397, 23645, 3398, 1797, 7407, 3308, 27129, 1233, 7071, 3491, 9709, 10096, 9217, 2161, 29072, 3643, 3310, 11080, 871, 440275, 920, 8988, 10049, 1958, 80267, 7415, 3312, 16, 5610, 3315, 3316, 3458, 7040, 3320, 7920, 1649, 10013, 3399, 1460, 23190, 267, 4780, 846…	6579	107	13528	1.61424	4.46714e-06	8.2725e-08	1.35053e-06
GOTERM_BP_FAT	GO:0032270~positive regulation of cellular protein metabolic process	160	1.87727	8.1608e-10	10400, 941, 10891, 10401, 3479, 9861, 151449, 5371, 146433, 2339, 4898, 3481, 6868, 885, 51422, 8399, 152503, 672, 10533, 207, 116496, 348, 1909, 80829, 51098, 64223, 2161, 51433, 2022, 4792, 1437, 920, 8554, 1910, 1435, 1270, 10273, 8945, 5045, 1786, 6500, 1789, 7040, 7334, 7424, 5347, 85440, 5699, 7043, 595, 54602, 29763, 92, 100133941, 9370, 916, 51588, 8754, 26272, 996, 7321, 2280, 7324, 183,…	6579	233	13528	1.41201	5.27594e-06	9.59265e-08	1.59505e-06
UP_SEQ_FEATURE	active site:Proton acceptor	369	4.32946	8.97509e-10	1195, 1198, 79705, 121214, 55748, 25797, 35, 36, 3284, 34, 51171, 157, 51170, 4898, 93517, 37, 38, 3480, 11329, 7167, 51776, 2011, 23139, 6093, 3712, 5747, 204851, 8408, 3291, 6783, 3290, 6610, 284086, 83903, 4215, 4216, 5742, 3295, 2321, 25, 6885, 4117, 3292, 3716, 26, 51567, 207, 208, 3718, 9874, 30, 7075, 2021, 5218, 2023, 5214, 56924, 440275, 1457, 1436, 1456, 1459, 10873, 1452, 216, 1432, 14…	8479	658	19113	1.26411	1.36914e-05	3.42287e-06	1.90846e-06
GOTERM_BP_FAT	GO:0033365~protein localization in organelle	108	1.26716	9.52361e-10	3725, 2646, 9349, 6556, 5371, 9927, 10204, 4928, 132001, 9049, 55374, 537, 10133, 56993, 10140, 23649, 83860, 9913, 473, 200576, 207, 79711, 51095, 9868, 7175, 1812, 4792, 10527, 1434, 9804, 7227, 7514, 23480, 5617, 3843, 23633, 3840, 7042, 7040, 4580, 51194, 51517, 7043, 117177, 3837, 3836, 3839, 3838, 54543, 10210, 51602, 23499, 10073, 134266, 100287932, 7534, 83548, 26517, 26515, 64901, 10952,…	6579	146	13528	1.52105	6.15699e-06	1.09947e-07	1.86142e-06
GOTERM_BP_FAT	GO:0000278~mitotic cell cycle	238	2.79244	1.00417e-09	332, 9861, 55743, 6868, 10615, 3925, 8872, 25, 207, 11339, 23122, 10726, 55920, 8243, 5619, 347733, 25777, 22919, 7329, 1070, 6500, 348235, 22924, 1069, 5347, 8239, 85444, 817, 818, 3838, 3832, 324, 3834, 1063, 1062, 9183, 7321, 9181, 1058, 7324, 9184, 203068, 23383, 4772, 10600, 64282, 989, 64151, 51530, 984, 3624, 9700, 983, 9491, 9493, 701, 4157, 10657, 51529, 5708, 5709, 5706, 5604, 5707, 570…	6579	370	13528	1.32266	6.49193e-06	1.13894e-07	1.96268e-06
GOTERM_BP_FAT	GO:0010604~positive regulation of macromolecule metabolic process	503	5.90168	1.01579e-09	6774, 941, 942, 10891, 2002, 23513, 1316, 3479, 151449, 5371, 146433, 336, 7490, 154, 8013, 3480, 3481, 6868, 51176, 8878, 2958, 22807, 6882, 3299, 207, 6880, 208, 348, 80829, 6879, 10626, 10725, 6777, 6776, 2022, 6778, 1437, 23636, 920, 1435, 1432, 8031, 22924, 7334, 5347, 85440, 8445, 811, 23522, 100133941, 324, 916, 2100, 8754, 322, 2965, 7321, 183, 7324, 2962, 10600, 29950, 6595, 6594, 6599, …	6579	857	13528	1.20687	6.56706e-06	1.13226e-07	1.98539e-06
UP_SEQ_FEATURE	short sequence motif:Nuclear localization signal	199	2.33486	1.06593e-09	10346, 3720, 64396, 4899, 10482, 59343, 5744, 3097, 63935, 8731, 25, 3298, 23261, 167153, 4605, 1810, 4791, 4790, 115950, 10726, 8864, 84295, 822, 4776, 9984, 23633, 1073, 3840, 1072, 9878, 55661, 5241, 1466, 51586, 1465, 3836, 2309, 3839, 3838, 1063, 10318, 8048, 85456, 421, 4773, 4772, 2969, 51535, 51530, 10957, 23175, 54665, 2483, 4760, 9493, 4152, 701, 10445, 84823, 55122, 55794, 10236, 51667…	8479	325	19113	1.38024	1.62607e-05	3.25215e-06	2.26659e-06
GOTERM_MF_FAT	GO:0017076~purine nucleotide binding	1042	12.2257	1.34366e-09	84273, 55236, 63922, 5378, 3480, 533, 6499, 538, 537, 6093, 204851, 8408, 55224, 55226, 23647, 55229, 6885, 6880, 10097, 10096, 546, 84893, 80724, 374868, 8243, 8438, 1436, 318, 1432, 55210, 6891, 7327, 27183, 7326, 7329, 6890, 25778, 8766, 10730, 513, 7332, 22928, 7334, 5347, 85440, 8445, 84883, 1445, 8428, 79834, 7317, 22907, 79837, 10079, 55207, 7319, 7320, 7321, 6897, 523, 115361, 7324, 908, …	6231	1918	12983	1.13197	3.58488e-06	3.58489e-07	2.38789e-06
GOTERM_BP_FAT	GO:0007584~response to nutrient	104	1.22023	1.36272e-09	6770, 5950, 1192, 10400, 6772, 6347, 5020, 284, 1583, 25828, 3485, 6499, 79602, 6781, 6546, 4036, 7407, 1797, 1327, 2, 1594, 1591, 3490, 10626, 6696, 7075, 1277, 7078, 6752, 6750, 6751, 5970, 2628, 1843, 2771, 7040, 7920, 4582, 1649, 54332, 410, 1460, 7048, 629, 411, 595, 5154, 9370, 55937, 4439, 2180, 3938, 6672, 590, 898, 593, 10067, 55904, 5916, 5914, 6262, 6821, 435, 7392, 4256, 7391, 7252, 2…	6579	140	13528	1.52749	8.80995e-06	1.49322e-07	2.66348e-06
SP_PIR_KEYWORDS	FAD	83	0.973836	1.51854e-09	2110, 80308, 35, 55289, 36, 64118, 7296, 33, 51004, 79689, 34, 28976, 37, 2109, 1728, 54498, 10587, 1723, 2108, 3712, 27034, 64780, 5447, 8540, 4846, 78991, 4843, 4842, 2671, 196743, 2326, 26007, 8309, 8310, 1718, 4835, 54920, 55328, 51167, 2330, 23028, 80724, 9645, 79944, 1610, 57553, 26872, 4129, 4128, 2936, 606495, 4705, 54884, 4704, 2232, 84129, 58510, 51060, 1806, 51449, 197257, 80020, 51706…	8485	114	19235	1.65049	1.56258e-06	3.90644e-08	2.40799e-06
GOTERM_BP_FAT	GO:0044092~negative regulation of molecular function	217	2.54605	1.63708e-09	1475, 805, 1476, 801, 332, 9861, 336, 155, 335, 154, 4616, 3481, 1728, 150, 51087, 10614, 538, 7067, 51562, 5744, 81848, 166, 345, 54899, 207, 4886, 4887, 348, 1718, 6879, 1594, 6608, 7070, 2847, 7341, 1812, 1813, 2022, 4790, 4792, 6752, 23636, 51291, 2316, 6895, 7042, 3399, 149951, 1848, 5896, 324, 7321, 64798, 7324, 9184, 4771, 808, 1471, 115, 112, 113, 59307, 111, 7249, 200734, 847, 9491, 3787…	6579	334	13528	1.33594	1.05837e-05	1.76395e-07	3.19972e-06
GOTERM_MF_FAT	GO:0008565~protein transporter activity	70	0.821307	1.72332e-09	64901, 10952, 10245, 10204, 10693, 55374, 56478, 10440, 23039, 130340, 10717, 23214, 56993, 80230, 8546, 4036, 10239, 30000, 79711, 161, 162, 163, 9868, 55705, 29907, 22796, 10527, 10267, 9804, 1434, 10266, 7514, 57510, 91782, 26286, 23480, 8943, 3843, 23633, 3840, 8615, 27315, 10469, 51194, 8905, 8906, 6643, 6642, 9670, 1175, 1176, 1174, 3837, 3836, 3839, 3838, 54543, 4170, 55176, 10073, 9559, 2…	6231	87	12983	1.67647	4.59781e-06	4.17984e-07	3.0626e-06
GOTERM_BP_FAT	GO:0030036~actin cytoskeleton organization	155	1.81861	1.76456e-09	2006, 11151, 29127, 800, 9344, 55742, 283, 150, 7168, 1627, 3880, 11013, 10487, 23136, 85464, 6093, 23647, 23500, 5170, 8936, 25, 1794, 10093, 5358, 10092, 89846, 3688, 51763, 84687, 54822, 10810, 5216, 4690, 5217, 825, 8557, 91010, 26140, 829, 10420, 22998, 2316, 5048, 2317, 6280, 1072, 8655, 11034, 4633, 57619, 27289, 2275, 8440, 9168, 11133, 11132, 1266, 1265, 811, 7111, 390, 1264, 5155, 5898,…	6579	226	13528	1.41025	1.14078e-05	1.87014e-07	3.44888e-06
SP_PIR_KEYWORDS	P-loop	84	0.985568	1.83659e-09	989, 1938, 381, 382, 1244, 1973, 9493, 6499, 3192, 22800, 10061, 11325, 10057, 4650, 6734, 4218, 203, 506, 5880, 204, 205, 6009, 4363, 10059, 7284, 5981, 1660, 7786, 7879, 6059, 378, 375, 377, 1655, 4646, 403, 402, 5878, 2987, 5879, 5872, 9364, 9367, 5870, 215, 2769, 4682, 6891, 2767, 1785, 6890, 10521, 9361, 11031, 5826, 2770, 21, 6237, 2771, 5825, 9775, 3797, 7083, 5868, 5865, 1267, 3799, 5864,…	8485	116	19235	1.64158	1.88985e-06	4.60939e-08	2.91233e-06
SP_PIR_KEYWORDS	actin-binding	156	1.83034	2.34051e-09	57175, 29999, 11151, 800, 55742, 55740, 7169, 7402, 10296, 7168, 1627, 23307, 3927, 11013, 10487, 23136, 85464, 79784, 2010, 170954, 8936, 3092, 54899, 4892, 10093, 5358, 10092, 10097, 6876, 10096, 10094, 84687, 7171, 10810, 80179, 4607, 4606, 7170, 5216, 5217, 822, 5756, 221692, 26140, 829, 2318, 7414, 2316, 2317, 2314, 4641, 1073, 1072, 11034, 23012, 57619, 23191, 4638, 10013, 9168, 5962, 11133…	8485	247	19235	1.43175	2.40838e-06	5.73424e-08	3.7114e-06
GOTERM_BP_FAT	GO:0043434~response to peptide hormone stimulus	112	1.31409	2.36265e-09	6770, 5950, 5167, 6774, 682, 6772, 5021, 64397, 5020, 51083, 3726, 8013, 3480, 3481, 3484, 1978, 1979, 2203, 3291, 29988, 5170, 207, 208, 5652, 10626, 6777, 1812, 1277, 6776, 7079, 10726, 5970, 26060, 2628, 8651, 10014, 4803, 9021, 3795, 2170, 11132, 890, 598, 8850, 2308, 229, 6272, 7320, 10603, 894, 5770, 23235, 6464, 10580, 197, 23175, 190, 435, 7391, 8836, 23038, 723961, 3630, 10057, 4846, 206…	6579	154	13528	1.49545	1.52744e-05	2.46364e-07	4.61787e-06
GOTERM_CC_FAT	GO:0015629~actin cytoskeleton	179	2.1002	2.55185e-09	1410, 4046, 11151, 800, 3728, 10540, 51778, 7169, 7402, 10296, 7168, 1627, 6868, 23307, 3927, 10487, 79784, 10611, 58498, 8936, 55752, 274, 64601, 10093, 10092, 8727, 399687, 9743, 10627, 10097, 10096, 10094, 84687, 7171, 80179, 4607, 83706, 4606, 1495, 11337, 5216, 7170, 9644, 5217, 2620, 822, 5756, 26140, 9368, 829, 6804, 7414, 2316, 2767, 2317, 10671, 4641, 1072, 11034, 4634, 4633, 4632, 23012…	6198	269	12782	1.3723	2.44722e-06	6.44007e-08	4.01034e-06
GOTERM_BP_FAT	GO:0051603~proteolysis involved in cellular protein catabolic process	363	4.25906	2.59486e-09	8883, 90293, 92369, 10892, 140456, 55236, 54492, 64396, 9861, 55743, 51377, 59349, 10617, 10616, 6868, 10489, 59343, 25793, 7353, 8878, 6612, 10713, 6613, 92912, 8405, 55851, 3093, 9870, 55958, 140461, 284996, 51366, 7337, 140462, 7347, 26001, 8728, 9867, 7345, 84993, 8314, 10477, 7341, 153769, 84893, 4790, 51592, 10324, 7327, 7326, 7329, 51191, 123228, 118424, 6500, 7189, 23014, 7041, 23291, 733…	6579	600	13528	1.24402	1.67756e-05	2.66282e-07	5.07174e-06
GOTERM_CC_FAT	GO:0016604~nuclear body	120	1.40795	2.82561e-09	7750, 4208, 8227, 10401, 5371, 55743, 7490, 10482, 23468, 10921, 64318, 57178, 6497, 11325, 54815, 204851, 4034, 23451, 4116, 199746, 56339, 9739, 51567, 9541, 1616, 64326, 11339, 10626, 7341, 55651, 6015, 92609, 9646, 6606, 4609, 8554, 79760, 9984, 7514, 22794, 25988, 7329, 25776, 9360, 10014, 51808, 10946, 9775, 9879, 58517, 55660, 23524, 25766, 10210, 10285, 6672, 91647, 7919, 114034, 83932, 8…	6198	168	12782	1.47306	2.70975e-06	6.9481e-08	4.44055e-06
GOTERM_MF_FAT	GO:0008022~protein C-terminus binding	103	1.20849	3.09582e-09	4301, 11151, 29127, 10401, 488, 154043, 3483, 10612, 8525, 30818, 10133, 1487, 23705, 4688, 9351, 6884, 25, 54899, 27129, 274, 5830, 25836, 2847, 4691, 4692, 26986, 7518, 9368, 27183, 2071, 22919, 4641, 9223, 8655, 2068, 27111, 23119, 6477, 55670, 1445, 7529, 3839, 1112, 5626, 1063, 6667, 491, 7431, 114327, 10935, 991, 6382, 57409, 6721, 6599, 79849, 9414, 9409, 5580, 23215, 2067, 2064, 10055, 77…	6231	141	12983	1.52207	8.25962e-06	6.88305e-07	5.50175e-06
UP_TISSUE	T-cell	197	2.31139	3.14442e-09	10897, 64396, 6205, 23518, 55740, 3927, 51776, 3925, 2010, 80739, 5747, 8027, 50618, 84899, 10096, 7072, 2023, 7204, 3597, 4776, 829, 3843, 919, 134359, 4783, 8859, 3945, 9898, 916, 917, 1831, 3936, 3937, 8745, 4627, 909, 25912, 4773, 4772, 840, 10067, 6599, 4853, 23172, 93621, 7454, 8841, 4758, 8837, 4659, 4152, 8502, 573, 84807, 55914, 5411, 9712, 5700, 28988, 90809, 836, 6197, 4751, 10432, 798…	8323	316	18201	1.36331	1.78288e-06	6.36745e-08	4.60811e-06
GOTERM_BP_FAT	GO:0043085~positive regulation of catalytic activity	319	3.74281	3.30795e-09	10892, 3084, 23513, 6772, 5733, 9861, 5371, 10203, 949, 2339, 337, 155, 154, 335, 10486, 4616, 153, 150, 114898, 3481, 151, 6868, 7168, 51776, 10487, 8877, 538, 65057, 5741, 10333, 5745, 5744, 4216, 55851, 2321, 25, 3092, 6885, 55750, 5649, 207, 348, 5366, 735, 1594, 4891, 7070, 1812, 1813, 4607, 4609, 23787, 920, 1435, 347735, 5618, 51495, 6500, 7189, 4634, 7042, 729, 81565, 728, 56616, 7040, 73…	6579	520	13528	1.26142	2.13856e-05	3.34154e-07	6.46548e-06
SP_PIR_KEYWORDS	Chaperone	107	1.25543	4.23783e-09	3337, 51371, 10694, 3336, 10294, 10693, 391634, 6767, 25822, 10131, 23071, 11140, 200576, 475, 5034, 27129, 10471, 23317, 7411, 8195, 26353, 871, 7203, 11080, 5931, 10525, 55723, 3313, 3312, 6950, 821, 2790, 23195, 3320, 55664, 55666, 7184, 374407, 811, 55735, 9997, 3326, 3329, 23184, 134266, 908, 79962, 10598, 617, 91647, 26517, 1047, 1861, 9829, 26519, 51327, 573, 9973, 3304, 3306, 3301, 3300, …	8485	158	19235	1.53521	4.36071e-06	1.01412e-07	6.72004e-06
GOTERM_BP_FAT	GO:0022402~cell cycle process	343	4.0244	4.33806e-09	29127, 332, 9861, 5371, 55743, 10609, 51175, 6868, 10615, 51776, 3925, 203, 8872, 23645, 25, 3855, 207, 1982, 734, 1594, 1718, 11339, 84897, 84687, 23122, 4609, 10726, 55920, 8243, 8438, 5619, 9985, 347733, 25777, 7329, 22919, 1070, 6500, 7042, 348235, 22924, 7040, 1069, 5347, 8239, 85444, 811, 8850, 817, 818, 3838, 324, 3832, 3834, 1063, 1062, 322, 9183, 7321, 9181, 7324, 1058, 4627, 9184, 23383…	6579	565	13528	1.2483	2.80452e-05	4.31471e-07	8.47887e-06
GOTERM_BP_FAT	GO:0008219~cell death	426	4.99824	4.42306e-09	8883, 23513, 6772, 8887, 332, 333, 330, 5371, 8738, 3481, 63916, 25791, 8878, 537, 8879, 6093, 79811, 84287, 8870, 23645, 90525, 207, 5366, 735, 1718, 8313, 2021, 7204, 730, 23787, 23636, 1434, 5354, 51499, 729, 90249, 10081, 8445, 6477, 84883, 329, 55201, 100133941, 7317, 322, 5340, 1831, 51283, 840, 50649, 984, 57580, 50650, 84033, 2898, 10758, 8837, 2245, 701, 572, 573, 55332, 578, 5134, 706, …	6579	719	13528	1.2183	2.85947e-05	4.33259e-07	8.645e-06
GOTERM_BP_FAT	GO:0051248~negative regulation of protein metabolic process	131	1.53702	4.6607e-09	3725, 5167, 9861, 5371, 337, 283, 3481, 51087, 404734, 3486, 1978, 1979, 3488, 116496, 5648, 51160, 6880, 5037, 2, 3685, 6879, 7072, 27327, 51433, 7076, 2022, 4790, 7078, 440275, 5970, 2316, 5045, 8651, 1786, 1789, 7040, 9775, 10013, 3416, 624, 5699, 811, 7529, 25998, 55937, 3326, 996, 7321, 2280, 7324, 9184, 991, 4771, 710, 7531, 5774, 7057, 27161, 5682, 8637, 5686, 5685, 5683, 10755, 9491, 1019…	6579	187	13528	1.44047	3.0131e-05	4.49723e-07	9.10948e-06
GOTERM_BP_FAT	GO:0031401~positive regulation of protein modification process	131	1.53702	4.6607e-09	941, 10891, 10401, 3479, 9861, 5371, 151449, 146433, 2339, 3481, 6868, 885, 51422, 672, 10533, 116496, 1909, 80829, 64223, 51433, 2022, 1437, 8554, 1910, 920, 1270, 10273, 8945, 1786, 6500, 1789, 7040, 7334, 7424, 5347, 85440, 5699, 7043, 595, 54602, 92, 100133941, 9370, 916, 51588, 26272, 996, 7321, 2280, 7324, 183, 991, 894, 891, 10188, 896, 2056, 5682, 7124, 5686, 5685, 10395, 983, 5683, 9491,…	6579	187	13528	1.44047	3.0131e-05	4.49723e-07	9.10948e-06
UP_SEQ_FEATURE	topological domain:Lumenal	258	3.0271	4.91009e-09	51573, 10345, 50999, 27065, 79701, 50614, 55379, 7357, 3482, 535, 533, 11320, 3920, 8879, 10610, 56913, 374378, 120071, 84287, 3290, 55851, 51360, 8733, 23646, 81849, 51363, 50617, 10090, 4122, 4121, 93210, 3916, 10478, 8869, 55650, 56926, 1435, 51290, 6891, 145173, 6892, 6890, 57222, 821, 118424, 92140, 81562, 6748, 6747, 54681, 6746, 84699, 6745, 79623, 23390, 64285, 27090, 10312, 2590, 171546,…	8479	444	19113	1.30985	7.49007e-05	1.24838e-05	1.04408e-05
GOTERM_BP_FAT	GO:0019220~regulation of phosphate metabolic process	299	3.50815	5.2503e-09	3725, 941, 10892, 3084, 3479, 151449, 146433, 334, 154, 335, 4616, 150, 114898, 3481, 151, 6868, 51776, 3486, 10614, 94274, 8877, 538, 1827, 10333, 51562, 4216, 2321, 6885, 81848, 55750, 5649, 207, 348, 6879, 80829, 7070, 84687, 1812, 2022, 1437, 23636, 920, 1435, 5618, 51495, 51191, 9887, 6895, 23293, 7189, 7042, 728, 7040, 2596, 8440, 7048, 85440, 624, 4233, 1848, 7043, 92335, 100133941, 324, 9…	6579	485	13528	1.26766	3.39426e-05	4.99165e-07	1.02619e-05
GOTERM_BP_FAT	GO:0051174~regulation of phosphorus metabolic process	299	3.50815	5.2503e-09	3725, 941, 10892, 3084, 3479, 151449, 146433, 334, 154, 335, 4616, 150, 114898, 3481, 151, 6868, 51776, 3486, 10614, 94274, 8877, 538, 1827, 10333, 51562, 4216, 2321, 6885, 81848, 55750, 5649, 207, 348, 6879, 80829, 7070, 84687, 1812, 2022, 1437, 23636, 920, 1435, 5618, 51495, 51191, 9887, 6895, 23293, 7189, 7042, 728, 7040, 2596, 8440, 7048, 85440, 624, 4233, 1848, 7043, 92335, 100133941, 324, 9…	6579	485	13528	1.26766	3.39426e-05	4.99165e-07	1.02619e-05
GOTERM_CC_FAT	GO:0000139~Golgi membrane	130	1.52528	5.29146e-09	51226, 79585, 79586, 84932, 682, 10402, 1315, 8677, 9746, 8674, 8673, 7355, 1523, 10484, 10483, 54812, 10610, 130340, 10134, 53947, 30815, 55032, 22883, 25972, 81849, 162, 8729, 9743, 4122, 4121, 10096, 90196, 8869, 9159, 11337, 9435, 22796, 113829, 9980, 9367, 10678, 9570, 6892, 5045, 22856, 10427, 27315, 57410, 11345, 9632, 10175, 27090, 55738, 5768, 27095, 10282, 2778, 2590, 9182, 6480, 6483, …	6198	186	12782	1.44138	5.0745e-06	1.26863e-07	8.31574e-06
GOTERM_BP_FAT	GO:0044257~cellular protein catabolic process	363	4.25906	5.84237e-09	8883, 90293, 92369, 10892, 140456, 55236, 54492, 64396, 9861, 55743, 51377, 59349, 10617, 10616, 6868, 10489, 59343, 25793, 7353, 8878, 6612, 10713, 6613, 92912, 8405, 55851, 3093, 9870, 55958, 140461, 284996, 51366, 7337, 140462, 7347, 26001, 8728, 9867, 7345, 84993, 8314, 10477, 7341, 153769, 84893, 4790, 51592, 10324, 7327, 7326, 7329, 51191, 123228, 118424, 6500, 7189, 23014, 7041, 23291, 733…	6579	603	13528	1.23784	3.77702e-05	5.47405e-07	1.14191e-05
GOTERM_BP_FAT	GO:0016265~death	428	5.02171	6.01379e-09	8883, 23513, 6772, 8887, 332, 333, 330, 5371, 8738, 3481, 63916, 25791, 8878, 537, 8879, 6093, 79811, 84287, 8870, 23645, 90525, 207, 5366, 735, 1718, 8313, 2021, 7204, 730, 23787, 23636, 1434, 5354, 51499, 729, 90249, 10081, 8445, 6477, 84883, 329, 55201, 100133941, 7317, 322, 5340, 1831, 51283, 840, 50649, 984, 57580, 50650, 84033, 2898, 10758, 8837, 2245, 701, 572, 573, 55332, 578, 5134, 706, …	6579	724	13528	1.21557	3.88784e-05	5.55416e-07	1.17541e-05
GOTERM_BP_FAT	GO:0044271~nitrogen compound biosynthetic process	210	2.46392	6.04843e-09	113451, 5635, 159, 5634, 5636, 10201, 1728, 535, 533, 539, 1723, 538, 6611, 537, 55224, 50617, 207, 79814, 10476, 51761, 1491, 374868, 211, 212, 4779, 210, 5351, 7042, 513, 7040, 6470, 22928, 518, 517, 516, 515, 514, 51582, 10312, 65263, 226, 5625, 10079, 522, 5631, 521, 523, 10606, 529, 526, 528, 527, 10243, 115, 112, 113, 111, 80308, 435, 7390, 55500, 706, 3251, 978, 4846, 4843, 4842, 27032, 19…	6579	325	13528	1.32865	3.91023e-05	5.50748e-07	1.18218e-05
SP_PIR_KEYWORDS	methylation	152	1.78341	6.59502e-09	1411, 1410, 2091, 805, 128312, 1414, 801, 9555, 6166, 1417, 6421, 1387, 220988, 22800, 9444, 4218, 51560, 6009, 9545, 3855, 6159, 7879, 131890, 26003, 2330, 51762, 29984, 10146, 5935, 4691, 26986, 9908, 9987, 5412, 1917, 2787, 8761, 1915, 8106, 4641, 8766, 2785, 2790, 4634, 2791, 1996, 4633, 23196, 4632, 27289, 2597, 54331, 1994, 10949, 6173, 9230, 391, 390, 5899, 5423, 2634, 5898, 292, 3017, 462…	8485	242	19235	1.42386	6.78625e-06	1.54233e-07	1.04579e-05
UP_SEQ_FEATURE	compositionally biased region:Asp/Glu-rich (acidic)	82	0.962103	6.72417e-09	22978, 687, 6722, 4301, 10130, 9601, 7593, 3148, 3149, 10956, 131474, 4899, 7454, 10609, 3381, 845, 4925, 5989, 151, 4613, 51176, 27336, 4212, 55131, 3192, 56917, 6118, 25820, 26155, 58158, 3097, 10236, 23542, 7508, 51366, 7337, 79191, 1616, 10370, 54926, 10661, 5496, 3183, 4691, 4793, 2118, 4779, 5757, 2071, 7799, 9669, 10425, 8615, 2975, 1460, 6749, 4676, 9479, 84152, 1266, 5763, 83743, 30827, …	8479	114	19113	1.62141	0.000102572	1.46538e-05	1.42982e-05
GOTERM_BP_FAT	GO:0012501~programmed cell death	367	4.306	6.84297e-09	4208, 3725, 55749, 4209, 8883, 4205, 1191, 23513, 6772, 8887, 332, 333, 330, 5371, 10201, 4616, 8738, 63916, 84674, 64393, 25791, 8878, 8879, 6093, 79811, 84287, 8870, 55851, 23645, 90525, 3092, 207, 29, 3856, 5366, 735, 89846, 4891, 1718, 23263, 7073, 7072, 2021, 4790, 7204, 4792, 4795, 4609, 23787, 1434, 9984, 10227, 51499, 81858, 5610, 7189, 729, 90249, 9191, 56616, 23017, 81566, 10081, 54476,…	6579	611	13528	1.23509	4.42388e-05	6.14441e-07	1.33748e-05
SP_PIR_KEYWORDS	ubl conjugation pathway	289	3.39082	6.95112e-09	10346, 8883, 90293, 92369, 10892, 140456, 55236, 54492, 64396, 55743, 51377, 59349, 10617, 10616, 10489, 59343, 25793, 7353, 6612, 6613, 50717, 92912, 8405, 3093, 9870, 55958, 140461, 284996, 51366, 7337, 140462, 7347, 26001, 9867, 7345, 84993, 8314, 10477, 7341, 153769, 84893, 51592, 10324, 7327, 7326, 51191, 7329, 123228, 118424, 6500, 7189, 23014, 23291, 7332, 7334, 23295, 84196, 54476, 7336, …	8485	509	19235	1.28712	7.15268e-06	1.58949e-07	1.10226e-05
GOTERM_BP_FAT	GO:0042325~regulation of phosphorylation	288	3.37909	7.24043e-09	3725, 941, 10892, 3084, 3479, 151449, 146433, 334, 154, 335, 4616, 150, 114898, 3481, 151, 6868, 51776, 3486, 10614, 94274, 8877, 538, 10333, 51562, 4216, 2321, 6885, 81848, 55750, 5649, 207, 348, 6879, 80829, 7070, 84687, 1812, 2022, 1437, 23636, 920, 1435, 5618, 51495, 51191, 6895, 7189, 7042, 728, 7040, 2596, 8440, 7048, 85440, 624, 4233, 1848, 7043, 92335, 100133941, 324, 916, 1062, 8754, 296…	6579	466	13528	1.27081	4.68083e-05	6.41224e-07	1.41516e-05
GOTERM_CC_FAT	GO:0044455~mitochondrial membrane part	93	1.09117	8.20833e-09	26517, 2110, 4697, 10245, 55288, 9551, 9927, 26519, 83943, 5018, 374291, 132001, 1583, 539, 1349, 10440, 1347, 89941, 56993, 506, 509, 6834, 7381, 9868, 1339, 10476, 4695, 4696, 54968, 92609, 1337, 26520, 7388, 7386, 7385, 79594, 79944, 7384, 51024, 4709, 9804, 23530, 4708, 4705, 4706, 4704, 4701, 4702, 664, 4731, 513, 10469, 10632, 9167, 518, 517, 516, 93974, 515, 23098, 514, 4716, 4717, 4718, 4…	6198	125	12782	1.53433	7.87176e-06	1.91995e-07	1.28997e-05
GOTERM_BP_FAT	GO:0051186~cofactor metabolic process	135	1.58395	8.71356e-09	79001, 2645, 10797, 5162, 51004, 5538, 25796, 160428, 7167, 2952, 3156, 125061, 3155, 81689, 11019, 5226, 4199, 8876, 4191, 55229, 4190, 55191, 9540, 23479, 10005, 31, 23475, 1491, 3145, 873, 55034, 56922, 211, 212, 3420, 51022, 4779, 210, 10229, 23530, 1431, 55316, 3029, 373156, 6888, 2271, 84693, 6470, 25902, 51805, 3419, 3418, 349565, 3417, 3945, 137964, 8566, 23590, 8564, 229, 326625, 51117, …	6579	195	13528	1.42355	5.63316e-05	7.61259e-07	1.70309e-05
GOTERM_CC_FAT	GO:0044432~endoplasmic reticulum part	221	2.59298	1.03341e-08	338, 79709, 3284, 336, 337, 1576, 335, 1580, 3481, 10483, 5740, 8879, 3290, 6786, 8733, 1586, 2326, 1717, 1718, 1592, 10479, 93210, 2330, 55650, 920, 23399, 283208, 54884, 6891, 5355, 1595, 6892, 6890, 81562, 81567, 9197, 6748, 6747, 6746, 6745, 7184, 811, 813, 375056, 22908, 1066, 128869, 171546, 840, 9601, 3242, 10952, 10954, 10956, 23556, 845, 844, 64840, 28972, 10585, 3109, 3108, 55331, 10961…	6198	347	12782	1.31344	9.91031e-06	2.35961e-07	1.62404e-05
UP_SEQ_FEATURE	cross-link:Glycyl lysine isopeptide (Lys-Gly) (interchain with G-Cter in SUMO)	67	0.786108	1.03908e-08	4208, 7022, 7705, 2002, 6772, 5371, 23175, 7490, 1051, 51274, 51176, 1052, 6612, 4152, 2101, 6613, 23020, 1487, 79753, 2908, 3093, 6256, 3299, 3297, 2516, 10914, 10664, 6304, 10661, 55553, 3183, 3185, 875, 4792, 6935, 668, 7518, 3741, 3660, 7227, 2623, 51692, 7189, 4097, 8648, 3178, 5460, 367, 3659, 5905, 5241, 9935, 4869, 7150, 51588, 6667, 10210, 7157, 9839, 5903, 11315, 57680, 4286, 6670, 6672…	8479	89	19113	1.69695	0.000158499	1.98137e-05	2.20949e-05
SP_PIR_KEYWORDS	cell division	163	1.91247	1.04768e-08	29127, 332, 1104, 55743, 10296, 6867, 79884, 27338, 10615, 8872, 51362, 55752, 9918, 10907, 11004, 11339, 54820, 55055, 23122, 23310, 51433, 403, 9055, 10726, 55920, 8555, 8243, 11130, 3993, 8556, 5414, 1452, 51203, 5413, 5048, 27183, 7329, 22919, 311, 1070, 348235, 10015, 22924, 1069, 5347, 83461, 8239, 54930, 23097, 10801, 54069, 85444, 595, 4174, 890, 699, 80254, 3832, 1063, 1062, 55207, 9232,…	8485	264	19235	1.39966	1.07806e-05	2.34362e-07	1.66134e-05
GOTERM_BP_FAT	GO:0030163~protein catabolic process	372	4.36466	1.07314e-08	8883, 90293, 92369, 10892, 140456, 55236, 54492, 64396, 9861, 55743, 51377, 59349, 10617, 10616, 6868, 10489, 59343, 25793, 7353, 8878, 6612, 10713, 6613, 92912, 8405, 55851, 3093, 9870, 207, 55958, 140461, 284996, 51366, 7337, 140462, 7347, 26001, 8728, 9867, 7345, 84993, 8314, 10477, 7341, 153769, 84893, 4790, 51592, 10324, 7327, 7326, 7329, 51191, 123228, 118424, 6500, 10730, 7189, 23014, 7041…	6579	622	13528	1.22978	6.93759e-05	9.25043e-07	2.09748e-05
GOTERM_BP_FAT	GO:0006511~ubiquitin-dependent protein catabolic process	162	1.90074	1.08574e-08	26263, 159195, 9924, 9861, 55743, 51377, 25793, 7353, 8878, 10713, 25820, 130507, 55031, 79791, 3093, 9736, 51366, 7337, 7347, 7345, 8314, 51433, 80267, 10273, 54532, 7327, 7415, 7326, 8945, 7329, 10425, 6500, 7041, 23014, 7332, 10277, 84196, 8239, 23326, 55666, 84708, 26994, 23113, 7184, 6477, 5699, 9810, 51035, 26270, 8237, 27005, 26272, 80204, 7319, 7320, 996, 7321, 79139, 7324, 124739, 7322, …	6579	242	13528	1.37649	7.01906e-05	9.23593e-07	2.12211e-05
GOTERM_BP_FAT	GO:0010605~negative regulation of macromolecule metabolic process	432	5.06864	1.09481e-08	6774, 2004, 23512, 59348, 3281, 8318, 5371, 7490, 337, 8321, 3481, 51176, 10614, 3486, 6497, 605, 1428, 3488, 166, 3299, 6880, 51160, 79813, 2, 6879, 1810, 7341, 2023, 115677, 2022, 58487, 51497, 7227, 8861, 7329, 27086, 6895, 25776, 3399, 624, 149951, 811, 23522, 5245, 55937, 10076, 322, 7321, 10608, 7324, 1839, 710, 6595, 27161, 59307, 5915, 6597, 5916, 8637, 8841, 10755, 9491, 3234, 701, 84174…	6579	734	13528	1.21021	7.07767e-05	9.1921e-07	2.13983e-05
GOTERM_BP_FAT	GO:0040008~regulation of growth	218	2.55778	1.1513e-08	1410, 6774, 3084, 3479, 5371, 155, 154, 153, 3481, 6868, 55540, 64393, 3484, 3485, 5641, 3486, 8877, 79602, 8425, 8879, 6494, 5747, 8408, 347252, 3489, 3488, 1081, 51094, 207, 4886, 3297, 6880, 348, 80829, 1594, 3490, 3491, 10477, 84687, 1490, 6777, 1491, 6776, 1813, 2023, 11082, 1435, 5617, 7042, 150465, 4633, 7040, 2596, 7048, 51293, 817, 5897, 7216, 2593, 2305, 2100, 322, 27296, 183, 1839, 299…	6579	341	13528	1.31455	7.44287e-05	9.54249e-07	2.25025e-05
GOTERM_BP_FAT	GO:0010608~posttranscriptional regulation of gene expression	144	1.68955	1.16134e-08	7538, 10891, 10209, 6556, 333, 5371, 336, 8672, 283, 335, 55544, 51087, 25793, 404734, 1974, 1975, 27335, 1978, 1979, 9444, 678, 677, 4686, 23645, 3488, 4116, 3855, 207, 116496, 5036, 1982, 23318, 1983, 1981, 7072, 84897, 27327, 5935, 26986, 440275, 4690, 64321, 51593, 51714, 440193, 22794, 2316, 6895, 3315, 84324, 9775, 7422, 1994, 8440, 79763, 23112, 811, 26135, 799, 8662, 10492, 8667, 3329, 73…	6579	211	13528	1.40331	7.50777e-05	9.50386e-07	2.26987e-05
GOTERM_BP_FAT	GO:0006915~apoptosis	361	4.2356	1.19209e-08	4208, 3725, 55749, 4209, 8883, 4205, 1191, 23513, 6772, 8887, 332, 333, 330, 5371, 10201, 4616, 8738, 63916, 84674, 64393, 25791, 8878, 8879, 6093, 79811, 84287, 8870, 55851, 23645, 90525, 3092, 207, 29, 3856, 5366, 735, 89846, 4891, 1718, 23263, 7073, 7072, 2021, 4790, 7204, 4792, 4795, 4609, 23787, 1434, 9984, 10227, 51499, 81858, 5610, 7189, 729, 90249, 9191, 56616, 23017, 81566, 10081, 54476,…	6579	602	13528	1.23306	7.70656e-05	9.63357e-07	2.32997e-05
GOTERM_BP_FAT	GO:0043623~cellular protein complex assembly	115	1.34929	1.38326e-08	3084, 2288, 10693, 283, 154, 374291, 5018, 4928, 51175, 56993, 5747, 375790, 7283, 4292, 8936, 3092, 8932, 79711, 10471, 10093, 4593, 2331, 25839, 10810, 402, 4690, 8557, 10527, 1434, 26140, 5618, 7514, 347733, 2316, 2266, 6950, 3843, 8301, 7040, 3320, 51194, 8440, 84790, 5829, 811, 3837, 9997, 395, 229, 79133, 916, 325, 1063, 1062, 3329, 9892, 2280, 25915, 4629, 203068, 2185, 617, 91647, 25813, …	6579	162	13528	1.45968	8.94238e-05	1.10405e-06	2.70362e-05
GOTERM_BP_FAT	GO:0010324~membrane invagination	149	1.74821	1.38817e-08	10347, 4040, 11151, 6556, 83871, 333, 5538, 949, 155, 154, 22905, 3929, 3482, 63916, 2209, 29911, 10487, 2207, 7804, 4037, 4038, 130340, 80230, 8408, 1184, 8546, 4036, 4035, 7409, 79890, 3092, 200576, 274, 50618, 7879, 25977, 348, 409, 161, 162, 3685, 2219, 4831, 8724, 8723, 8411, 115677, 56990, 6550, 286133, 2624, 19, 56882, 1785, 22918, 51606, 8301, 3949, 79767, 7048, 5806, 6812, 26130, 29763, …	6579	220	13528	1.39263	8.97415e-05	1.09446e-06	2.71323e-05
GOTERM_BP_FAT	GO:0006897~endocytosis	149	1.74821	1.38817e-08	10347, 4040, 11151, 6556, 83871, 333, 5538, 949, 155, 154, 22905, 3929, 3482, 63916, 2209, 29911, 10487, 2207, 7804, 4037, 4038, 130340, 80230, 8408, 1184, 8546, 4036, 4035, 7409, 79890, 3092, 200576, 274, 50618, 7879, 25977, 348, 409, 161, 162, 3685, 2219, 4831, 8724, 8723, 8411, 115677, 56990, 6550, 286133, 2624, 19, 56882, 1785, 22918, 51606, 8301, 3949, 79767, 7048, 5806, 6812, 26130, 29763, …	6579	220	13528	1.39263	8.97415e-05	1.09446e-06	2.71323e-05
SP_PIR_KEYWORDS	nucleotide binding	77	0.903438	1.48933e-08	989, 1938, 381, 382, 1244, 1973, 9493, 6499, 3192, 22800, 11325, 10057, 4650, 6734, 4218, 506, 5880, 6009, 4363, 7284, 5981, 7786, 7879, 6059, 378, 375, 377, 1655, 4646, 403, 402, 5878, 2987, 5879, 9364, 5872, 9367, 5870, 215, 2769, 4682, 6891, 2767, 6890, 1785, 10521, 9361, 11031, 5826, 2770, 21, 6237, 2771, 5825, 9775, 3797, 7083, 5868, 5865, 1267, 3799, 5864, 5862, 5861, 5243, 1968, 2776, 3832…	8485	107	19235	1.63135	1.5325e-05	3.26067e-07	2.36167e-05
GOTERM_BP_FAT	GO:0051726~regulation of cell cycle	212	2.48739	1.49129e-08	3725, 8883, 23513, 332, 3479, 55743, 8318, 5371, 2339, 3726, 4616, 55544, 3481, 6210, 6868, 51776, 10614, 8877, 6494, 8872, 207, 26001, 7175, 6878, 84687, 6777, 6776, 4795, 4609, 8243, 1459, 1432, 51191, 51499, 7042, 7040, 3399, 23113, 811, 817, 324, 1063, 1062, 322, 9183, 2965, 9184, 29950, 116, 10950, 6597, 7249, 8841, 9077, 3623, 3624, 9700, 983, 701, 578, 581, 3398, 8061, 23368, 836, 28984, 1…	6579	331	13528	1.31699	9.64072e-05	1.16159e-06	2.91477e-05
GOTERM_MF_FAT	GO:0050662~coenzyme binding	125	1.46662	1.54713e-08	35, 36, 51004, 7296, 33, 64118, 79689, 34, 2746, 10994, 37, 51084, 1728, 7358, 3156, 3155, 1622, 5226, 3712, 4199, 1487, 5447, 8540, 3291, 1428, 4190, 2326, 8309, 9540, 8310, 1718, 4835, 54920, 6697, 2330, 11332, 3145, 80724, 26872, 212, 3420, 23530, 10873, 84129, 55163, 3028, 2762, 23483, 3033, 3032, 3030, 2597, 3419, 3418, 3417, 55526, 84320, 3945, 84883, 8564, 2639, 6389, 3421, 2110, 2582, 938…	6231	181	12983	1.43896	4.12765e-05	3.17518e-06	2.74948e-05
SP_PIR_KEYWORDS	phosphotransferase	129	1.51355	1.57424e-08	1195, 1198, 2645, 5164, 5230, 4598, 157, 3480, 11329, 9149, 4921, 5159, 6093, 3098, 203, 204, 205, 9252, 2321, 4296, 6885, 7075, 4831, 4832, 8536, 5214, 5754, 1457, 1436, 1459, 5257, 1432, 8550, 6300, 2268, 5564, 5563, 5347, 1460, 4233, 1445, 814, 92, 5567, 5573, 5576, 10188, 8558, 5127, 5579, 5577, 5681, 984, 983, 6259, 5586, 5587, 5261, 5585, 5583, 780, 5580, 29941, 2064, 2065, 5605, 5588, 5603…	8485	201	19235	1.4549	1.61988e-05	3.37477e-07	2.49631e-05
GOTERM_MF_FAT	GO:0003779~actin binding	207	2.42872	1.62078e-08	800, 55742, 55740, 10486, 7169, 7168, 3927, 10487, 23136, 85464, 10611, 2010, 170954, 8409, 23500, 3092, 54899, 10093, 4892, 5358, 10092, 10097, 6876, 10096, 10094, 84687, 7171, 4607, 4606, 5216, 7170, 5217, 5756, 822, 221692, 829, 2318, 2316, 2317, 2314, 4641, 1073, 1072, 4634, 4633, 23012, 57619, 4638, 57617, 4635, 6744, 11344, 226, 55201, 4621, 4620, 3936, 4622, 4625, 4627, 81873, 4629, 4628, …	6231	326	12983	1.32303	4.32415e-05	3.08874e-06	2.88037e-05
GOTERM_BP_FAT	GO:0031396~regulation of protein ubiquitination	77	0.903438	1.82387e-08	5682, 9861, 5686, 5685, 5683, 983, 9491, 10197, 701, 51529, 10444, 5708, 5709, 672, 5706, 5707, 5691, 5704, 5690, 5705, 5693, 5702, 5692, 7314, 5700, 5695, 5694, 51160, 7311, 5696, 5687, 5688, 5689, 8454, 7248, 51433, 29882, 4085, 5717, 5719, 8697, 10273, 5710, 8945, 1029, 2729, 5711, 9093, 5713, 5714, 5715, 6500, 5716, 51343, 7334, 5347, 80762, 5699, 9474, 26232, 5300, 54602, 11065, 5720, 5721, …	6579	100	13528	1.5833	0.000117906	1.40373e-06	3.56481e-05
GOTERM_BP_FAT	GO:0043632~modification-dependent macromolecule catabolic process	345	4.04787	1.8322e-08	8883, 90293, 92369, 10892, 140456, 55236, 54492, 64396, 9861, 55743, 51377, 59349, 10617, 10616, 10489, 59343, 25793, 7353, 6612, 8878, 10713, 6613, 92912, 8405, 3093, 9870, 55958, 140461, 284996, 51366, 7337, 140462, 7347, 26001, 9867, 7345, 84993, 8314, 10477, 7341, 153769, 84893, 51592, 10324, 7327, 7326, 7329, 51191, 123228, 118424, 6500, 7189, 23014, 7041, 23291, 7332, 7334, 23295, 84196, 54…	6579	574	13528	1.23589	0.000118445	1.39355e-06	3.58109e-05
GOTERM_BP_FAT	GO:0019941~modification-dependent protein catabolic process	345	4.04787	1.8322e-08	8883, 90293, 92369, 10892, 140456, 55236, 54492, 64396, 9861, 55743, 51377, 59349, 10617, 10616, 10489, 59343, 25793, 7353, 6612, 8878, 10713, 6613, 92912, 8405, 3093, 9870, 55958, 140461, 284996, 51366, 7337, 140462, 7347, 26001, 9867, 7345, 84993, 8314, 10477, 7341, 153769, 84893, 51592, 10324, 7327, 7326, 7329, 51191, 123228, 118424, 6500, 7189, 23014, 7041, 23291, 7332, 7334, 23295, 84196, 54…	6579	574	13528	1.23589	0.000118445	1.39355e-06	3.58109e-05
GOTERM_CC_FAT	GO:0048471~perinuclear region of cytoplasm	187	2.19406	1.91614e-08	55749, 3148, 1191, 22872, 79589, 10892, 55040, 487, 3875, 7299, 5025, 56246, 10293, 10484, 10483, 83483, 43, 51637, 7165, 8326, 7163, 11155, 140606, 538, 6616, 881, 10133, 6494, 1796, 54521, 79156, 3918, 4891, 50626, 4591, 6696, 4831, 51167, 54922, 3912, 4794, 1493, 9053, 10524, 1435, 5141, 22794, 29979, 6401, 5048, 51693, 27183, 51191, 51499, 6895, 2783, 10523, 10427, 92140, 5801, 23191, 9218, 2…	6198	288	12782	1.33905	1.83756e-05	4.27343e-07	3.01129e-05
GOTERM_BP_FAT	GO:0017038~protein import	96	1.12636	2.01519e-08	26517, 3725, 2646, 9349, 26515, 64901, 10952, 6556, 10245, 2254, 7249, 7124, 5371, 9927, 10204, 26519, 83943, 4928, 132001, 9049, 9409, 55374, 537, 10440, 23039, 706, 23214, 56993, 10140, 55696, 23649, 473, 80273, 30000, 207, 79711, 5830, 51095, 9702, 9868, 7175, 1812, 26520, 4792, 55705, 5594, 10527, 1434, 9804, 7514, 7227, 868, 5617, 3843, 84553, 23633, 5189, 3840, 7042, 3458, 5514, 7040, 4580,…	6579	131	13528	1.50686	0.000130273	1.51491e-06	3.93874e-05
GOTERM_BP_FAT	GO:0034621~cellular macromolecular complex subunit organization	226	2.65165	2.06351e-08	55746, 3084, 6208, 6209, 154, 51175, 374291, 23270, 54496, 79084, 3925, 22803, 10713, 2958, 5747, 3092, 79711, 10471, 10093, 2331, 402, 8208, 6606, 6605, 55723, 4778, 1434, 5618, 347733, 2316, 3843, 6895, 8301, 7040, 51194, 8440, 84790, 811, 23522, 3837, 9997, 229, 916, 325, 51388, 1063, 1062, 9892, 10073, 1058, 85235, 25915, 22916, 203068, 4629, 91647, 617, 85453, 7846, 83939, 7454, 57580, 8467,…	6579	357	13528	1.30171	0.000133397	1.5334e-06	4.03319e-05
GOTERM_MF_FAT	GO:0003712~transcription cofactor activity	227	2.66338	2.09342e-08	10346, 4796, 2004, 4204, 10891, 23132, 3084, 90390, 6874, 3281, 6871, 9862, 5371, 27063, 3726, 79084, 4212, 7068, 6497, 2958, 6882, 1428, 6883, 166, 3299, 51567, 3298, 6880, 10471, 6879, 10474, 4601, 1810, 6602, 2023, 4791, 4793, 6605, 6604, 22797, 4778, 4779, 4776, 8031, 8861, 51596, 10084, 7041, 1840, 3399, 4783, 1999, 8850, 328, 51588, 2100, 1302, 10499, 7050, 10498, 10608, 2962, 51282, 10600,…	6231	363	12983	1.30298	5.58509e-05	3.72349e-06	3.72032e-05
GOTERM_CC_FAT	GO:0005768~endosome	202	2.37006	2.14116e-08	10347, 338, 8417, 154, 10617, 3482, 10612, 5641, 533, 8878, 538, 3920, 84079, 6616, 89853, 27072, 1184, 1183, 1182, 8027, 55361, 50617, 51160, 7879, 348, 4891, 10479, 7178, 3916, 55652, 8411, 920, 51699, 10226, 27183, 91782, 25777, 8763, 8766, 3949, 57617, 410, 624, 55529, 6477, 55737, 64083, 128866, 55207, 912, 23621, 9182, 909, 4771, 529, 10244, 10066, 7844, 10652, 64841, 51272, 84174, 3109, 31…	6198	315	12782	1.32248	2.05335e-05	4.66676e-07	3.36492e-05
GOTERM_MF_FAT	GO:0030554~adenyl nucleotide binding	860	10.0903	2.22264e-08	55236, 63922, 5378, 3480, 533, 6499, 538, 537, 6093, 8408, 204851, 55224, 55226, 55229, 6885, 6880, 10097, 10096, 546, 84893, 374868, 80724, 8243, 8438, 1436, 1432, 55210, 7327, 6891, 7326, 27183, 7329, 6890, 25778, 513, 10730, 7332, 22928, 7334, 5347, 8445, 84883, 1445, 8428, 79834, 7317, 79837, 22907, 10079, 7319, 7320, 7321, 6897, 523, 7324, 908, 7322, 7323, 10749, 55902, 5127, 2110, 984, 983,…	6231	1577	12983	1.13628	5.92983e-05	3.70625e-06	3.94997e-05
UP_SEQ_FEATURE	repeat:WD 3	163	1.91247	2.44038e-08	256364, 1477, 79585, 57175, 22872, 11151, 11152, 64397, 26160, 59345, 8925, 8924, 112840, 26608, 27339, 124997, 8668, 79084, 92715, 116143, 11091, 84942, 22884, 64743, 84940, 50717, 55759, 348793, 55054, 51362, 23644, 80227, 282809, 80232, 54521, 64326, 9742, 64223, 92799, 6877, 8208, 5931, 3993, 55062, 8439, 5048, 8945, 164781, 14, 2783, 54475, 23291, 2976, 5822, 1643, 49856, 10113, 57418, 84292…	8479	265	19113	1.38652	0.00037221	4.13635e-05	5.1892e-05
GOTERM_BP_FAT	GO:0051169~nuclear transport	112	1.31409	2.479e-08	3725, 2646, 55437, 9349, 3087, 55746, 10892, 6556, 5371, 6209, 10482, 10204, 4928, 55374, 53371, 537, 8021, 10140, 5449, 23649, 4686, 473, 207, 79711, 84897, 7175, 1812, 8536, 4792, 10527, 1434, 54535, 9984, 7227, 7514, 3313, 8106, 5617, 9887, 3843, 23633, 3840, 6945, 7042, 23293, 7040, 51808, 51194, 51517, 7043, 811, 10514, 814, 92335, 3837, 8563, 3836, 3839, 3838, 10212, 51602, 10073, 22916, 79…	6579	158	13528	1.45759	0.000160254	1.82122e-06	4.84528e-05
KEGG_PATHWAY	hsa04142:Lysosome	94	1.1029	2.52376e-08	26088, 6556, 5538, 4758, 1522, 3482, 535, 533, 5641, 1521, 1520, 3920, 537, 130340, 7805, 10717, 4074, 8546, 10239, 2717, 23163, 50617, 2517, 1514, 1513, 162, 4891, 79158, 6609, 1512, 9114, 9741, 3916, 2760, 9583, 6448, 10053, 23062, 1515, 26985, 968, 967, 2720, 4126, 8722, 4125, 2629, 1075, 8943, 8763, 5660, 1497, 51606, 138050, 20, 10947, 175, 8905, 410, 8907, 55353, 1509, 3074, 9476, 1176, 150…	2809	117	5085	1.45439	5.02228e-06	2.51114e-06	3.16068e-05
GOTERM_BP_FAT	GO:0006916~anti-apoptosis	140	1.64261	2.84493e-08	4208, 1410, 55437, 1191, 10892, 3084, 8887, 332, 10542, 3479, 6347, 8678, 330, 2099, 6422, 1311, 10201, 10617, 4615, 3480, 6868, 2950, 8878, 8877, 2152, 8870, 8876, 3551, 3552, 207, 8682, 348, 1718, 399687, 7178, 84335, 6777, 8539, 6776, 4790, 4792, 4609, 1437, 5618, 5970, 51100, 1917, 3313, 51499, 10428, 3315, 1072, 27315, 7189, 7422, 4803, 23017, 81567, 627, 9021, 7184, 57144, 5051, 5423, 598, …	6579	206	13528	1.39744	0.000183908	2.06657e-06	5.56051e-05
GOTERM_BP_FAT	GO:0008361~regulation of cell size	140	1.64261	2.84493e-08	1410, 5167, 3084, 63923, 5371, 5538, 3481, 6868, 3484, 2012, 22803, 8877, 79602, 9655, 6494, 64121, 8408, 2014, 6548, 1385, 51094, 207, 6880, 1906, 80829, 1594, 3913, 6696, 84335, 9538, 84687, 55035, 1491, 2023, 4692, 79594, 1270, 7042, 4633, 7040, 23191, 2273, 4803, 7049, 102, 58189, 1641, 7043, 84722, 694, 57142, 1466, 5155, 394, 7216, 10493, 2100, 322, 491, 136319, 51602, 64798, 27296, 79960, …	6579	206	13528	1.39744	0.000183908	2.06657e-06	5.56051e-05
SP_PIR_KEYWORDS	proteasome	46	0.539716	2.92755e-08	5717, 5719, 29979, 5682, 5710, 5711, 51371, 9861, 5686, 51377, 5713, 5685, 5714, 5715, 5716, 5683, 9491, 10197, 5887, 9320, 5699, 5708, 5709, 5706, 5707, 5691, 5704, 5690, 5705, 5720, 5702, 5693, 5692, 80227, 5721, 5695, 5700, 7979, 5694, 5696, 7337, 5687, 5688, 5689, 143471, 11047	8485	56	19235	1.86213	3.0124e-05	6.14785e-07	4.64229e-05
GOTERM_MF_FAT	GO:0001883~purine nucleoside binding	871	10.2194	3.17832e-08	55236, 63922, 5378, 3480, 533, 6499, 538, 537, 6093, 8408, 204851, 55224, 55226, 55229, 6885, 6880, 10097, 10096, 546, 84893, 80724, 374868, 8243, 8438, 1436, 1432, 55210, 7327, 6891, 7326, 27183, 7329, 6890, 25778, 513, 10730, 7332, 22928, 7334, 5347, 8445, 84883, 1445, 8428, 79834, 7317, 79837, 22907, 10079, 55207, 7319, 7320, 7321, 6897, 523, 7324, 908, 7322, 7323, 10749, 55902, 5127, 2110, 98…	6231	1601	12983	1.13356	8.47941e-05	4.98809e-06	5.64836e-05
UP_TISSUE	Urinary bladder	129	1.51355	3.55033e-08	29796, 805, 801, 25963, 27069, 26751, 9341, 5537, 93517, 2745, 51170, 8674, 5023, 317781, 2950, 2952, 87178, 3921, 2203, 84941, 9443, 51562, 10539, 125058, 25836, 79017, 400, 56925, 29789, 25831, 23636, 10678, 51714, 55312, 2167, 51495, 283450, 6282, 12, 3032, 115548, 5349, 175, 7424, 1069, 285527, 7336, 4801, 29087, 51510, 11342, 3945, 4809, 10412, 79577, 10492, 2799, 5052, 51187, 25816, 54205, …	8323	197	18201	1.43199	2.01302e-05	6.9415e-07	5.20296e-05
GOTERM_BP_FAT	GO:0006986~response to unfolded protein	58	0.680512	3.63362e-08	1192, 3337, 148327, 1861, 3336, 9695, 1388, 6499, 25822, 23071, 401251, 3304, 10808, 3306, 3301, 3300, 3303, 23645, 1797, 7407, 3308, 27129, 9709, 9217, 3310, 11080, 871, 440275, 8988, 10049, 80267, 7415, 16, 3312, 5610, 3315, 3316, 3458, 3320, 7920, 1649, 1460, 23190, 267, 4780, 84699, 7873, 629, 64764, 595, 22824, 55937, 3326, 23564, 4439, 3329, 79139, 55829, 27348	6579	71	13528	1.67974	0.000234886	2.61015e-06	7.10202e-05
GOTERM_BP_FAT	GO:0051439~regulation of ubiquitin-protein ligase activity during mitotic cell cycle	58	0.680512	3.63362e-08	5682, 9861, 5686, 5685, 5683, 983, 9491, 10197, 701, 51529, 5708, 5709, 5706, 5707, 5691, 5704, 5705, 5690, 5702, 5693, 5692, 5695, 5700, 7314, 5694, 7311, 5696, 5687, 5688, 5689, 8454, 51433, 29882, 4085, 5717, 5719, 8697, 8945, 5710, 5711, 5713, 5714, 5715, 5716, 6500, 51343, 5347, 5699, 11065, 5720, 5721, 6233, 996, 7321, 7324, 9184, 991, 891	6579	71	13528	1.67974	0.000234886	2.61015e-06	7.10202e-05
GOTERM_MF_FAT	GO:0001882~nucleoside binding	876	10.2781	3.6575e-08	55236, 63922, 5378, 3480, 533, 6499, 538, 537, 6093, 8408, 204851, 55224, 55226, 55229, 6885, 6880, 10097, 10096, 546, 84893, 80724, 374868, 8243, 8438, 1436, 1432, 55210, 7327, 6891, 7326, 27183, 7329, 6890, 25778, 513, 10730, 7332, 22928, 7334, 5347, 8445, 84883, 1445, 8428, 79834, 7317, 22907, 79837, 10079, 55207, 7319, 7320, 7321, 6897, 523, 7324, 908, 7322, 7323, 10749, 55902, 5127, 2110, 98…	6231	1612	12983	1.13229	9.75773e-05	5.42121e-06	6.49993e-05
GOTERM_MF_FAT	GO:0032553~ribonucleotide binding	989	11.6039	3.9333e-08	84273, 55236, 63922, 5378, 3480, 533, 6499, 538, 537, 6093, 8408, 204851, 55224, 55226, 23647, 55229, 6885, 6880, 10097, 10096, 546, 84893, 374868, 8243, 8438, 1436, 318, 1432, 55210, 6891, 7327, 27183, 7326, 7329, 6890, 25778, 8766, 10730, 513, 7332, 22928, 7334, 5347, 85440, 8445, 1445, 8428, 79834, 7317, 22907, 79837, 10079, 55207, 7319, 7320, 7321, 6897, 523, 115361, 7324, 908, 7322, 7323, 20…	6231	1836	12983	1.12238	0.000104935	5.52317e-06	6.99007e-05
GOTERM_MF_FAT	GO:0032555~purine ribonucleotide binding	989	11.6039	3.9333e-08	84273, 55236, 63922, 5378, 3480, 533, 6499, 538, 537, 6093, 8408, 204851, 55224, 55226, 23647, 55229, 6885, 6880, 10097, 10096, 546, 84893, 374868, 8243, 8438, 1436, 318, 1432, 55210, 6891, 7327, 27183, 7326, 7329, 6890, 25778, 8766, 10730, 513, 7332, 22928, 7334, 5347, 85440, 8445, 1445, 8428, 79834, 7317, 22907, 79837, 10079, 55207, 7319, 7320, 7321, 6897, 523, 115361, 7324, 908, 7322, 7323, 20…	6231	1836	12983	1.12238	0.000104935	5.52317e-06	6.99007e-05
UP_SEQ_FEATURE	binding site:Substrate	179	2.1002	3.98746e-08	2645, 5230, 121214, 55748, 36, 34, 2746, 51171, 1312, 51170, 54511, 150962, 9249, 7358, 7167, 92579, 51635, 7803, 3155, 2203, 3712, 25979, 3291, 3290, 171425, 4191, 3295, 4190, 3292, 285148, 84680, 6697, 23475, 1491, 2023, 873, 5214, 2166, 115024, 1610, 10170, 3420, 23583, 54928, 10327, 22992, 55163, 3028, 23483, 3948, 374875, 2271, 415, 162466, 622, 29085, 3419, 7923, 3418, 1644, 410, 349565, 34…	8479	297	19113	1.35857	0.000608101	6.08268e-05	8.47889e-05
UP_SEQ_FEATURE	repeat:WD 1	167	1.9594	4.01253e-08	256364, 1477, 79585, 57175, 22872, 11151, 11152, 64397, 26160, 59345, 8925, 8924, 112840, 26608, 27339, 124997, 8668, 79084, 92715, 116143, 11091, 22884, 84942, 64743, 84940, 50717, 55759, 348793, 55054, 51362, 23644, 80227, 282809, 80232, 54521, 64326, 9742, 64223, 92799, 6877, 8208, 5931, 3993, 55062, 8439, 5048, 8945, 164781, 14, 2783, 54475, 23291, 2976, 5822, 1643, 49856, 10113, 57418, 84292…	8479	274	19113	1.37388	0.000611925	5.5645e-05	8.53222e-05
UP_SEQ_FEATURE	repeat:WD 2	167	1.9594	4.01253e-08	256364, 1477, 79585, 57175, 22872, 11151, 11152, 64397, 26160, 59345, 8925, 8924, 112840, 26608, 27339, 124997, 8668, 79084, 92715, 116143, 11091, 22884, 84942, 64743, 84940, 50717, 55759, 348793, 55054, 51362, 23644, 80227, 282809, 80232, 54521, 64326, 9742, 64223, 92799, 6877, 8208, 5931, 3993, 55062, 8439, 5048, 8945, 164781, 14, 2783, 54475, 23291, 2976, 5822, 1643, 49856, 10113, 57418, 84292…	8479	274	19113	1.37388	0.000611925	5.5645e-05	8.53222e-05
UP_TISSUE	Colon adenocarcinoma	61	0.71571	4.10648e-08	79587, 689, 6122, 5230, 7298, 23276, 6210, 27338, 259266, 80279, 976, 2801, 4651, 302, 4688, 4843, 53635, 3692, 1982, 4891, 6059, 1650, 5834, 6224, 471, 7341, 6194, 211, 3704, 5250, 387521, 312, 960, 310, 6188, 10522, 1499, 5824, 2597, 7372, 1366, 819, 83732, 6137, 5908, 6133, 51741, 51388, 8607, 6817, 4715, 6235, 5901, 790, 6202, 7052, 3164, 991, 203068, 2969, 6426	8323	79	18201	1.68857	2.32835e-05	7.76125e-07	6.01799e-05
GOTERM_BP_FAT	GO:0031400~negative regulation of protein modification process	88	1.0325	4.23323e-08	3725, 5167, 5682, 9861, 5686, 5685, 5683, 9491, 10197, 3486, 701, 578, 51529, 5580, 5708, 5709, 5706, 581, 5707, 5691, 5704, 5690, 5705, 5693, 5702, 5692, 7314, 5700, 5695, 5694, 116496, 51160, 5696, 7311, 5037, 5687, 5688, 6879, 5689, 5590, 7248, 51433, 3643, 29882, 2022, 646817, 4085, 5717, 5719, 8697, 5664, 5710, 1029, 2729, 5711, 8651, 1786, 5713, 5714, 5715, 1789, 5716, 7040, 51343, 5515, 55…	6579	119	13528	1.52058	0.000273641	3.00745e-06	8.27398e-05
SP_PIR_KEYWORDS	endosome	132	1.54875	4.37628e-08	10347, 26088, 8417, 27333, 55435, 10617, 23307, 10612, 8878, 7803, 3920, 9146, 89853, 8681, 80230, 1184, 1183, 1182, 79890, 6293, 8027, 200576, 56850, 54521, 7879, 51160, 64601, 93343, 9743, 55198, 10479, 3916, 55652, 8411, 84937, 23062, 26872, 55062, 55315, 51699, 26060, 10226, 27183, 25777, 51028, 8763, 8766, 29082, 57617, 10948, 51510, 55529, 26056, 64145, 26130, 9375, 54602, 64083, 128866, 26…	8485	209	19235	1.43175	4.50309e-05	9.00637e-07	6.93958e-05
SP_PIR_KEYWORDS	Flavoprotein	76	0.891705	4.60243e-08	2110, 5162, 5160, 35, 55289, 36, 64118, 7296, 33, 51004, 79689, 34, 28976, 37, 2109, 1728, 54498, 10587, 1723, 2108, 3712, 27034, 8540, 5447, 64780, 54363, 2671, 2326, 196743, 8309, 8310, 4835, 54920, 51167, 2330, 80724, 9645, 79944, 1610, 57553, 26872, 60490, 4129, 4128, 2936, 606495, 4705, 54884, 4704, 2232, 55163, 84129, 58510, 51060, 1806, 197257, 80020, 51706, 84883, 169714, 8564, 6713, 5768…	8485	107	19235	1.61016	4.73579e-05	9.28607e-07	7.29819e-05
GOTERM_MF_FAT	GO:0015405~P-P-bond-hydrolysis-driven transmembrane transporter activity	89	1.04423	4.64964e-08	9550, 10952, 10245, 487, 57130, 11194, 489, 488, 10396, 1244, 482, 534, 483, 533, 481, 539, 538, 537, 10440, 10060, 439, 23400, 10057, 506, 509, 4363, 27032, 9914, 23, 476, 9296, 477, 50617, 89845, 23456, 9114, 84239, 51761, 374868, 9804, 215, 6891, 155066, 6892, 23480, 6890, 51606, 5826, 21, 513, 5205, 20, 8647, 5825, 51449, 10469, 368, 8992, 57194, 516, 515, 23250, 9429, 514, 10257, 26133, 5243…	6231	122	12983	1.52001	0.000124045	6.2026e-06	8.26311e-05
GOTERM_MF_FAT	GO:0015399~primary active transmembrane transporter activity	89	1.04423	4.64964e-08	9550, 10952, 10245, 487, 57130, 11194, 489, 488, 10396, 1244, 482, 534, 483, 533, 481, 539, 538, 537, 10440, 10060, 439, 23400, 10057, 506, 509, 4363, 27032, 9914, 23, 476, 9296, 477, 50617, 89845, 23456, 9114, 84239, 51761, 374868, 9804, 215, 6891, 155066, 6892, 23480, 6890, 51606, 5826, 21, 513, 5205, 20, 8647, 5825, 51449, 10469, 368, 8992, 57194, 516, 515, 23250, 9429, 514, 10257, 26133, 5243…	6231	122	12983	1.52001	0.000124045	6.2026e-06	8.26311e-05
GOTERM_MF_FAT	GO:0005198~structural molecule activity	371	4.35293	5.07595e-08	1475, 1411, 1410, 2006, 1414, 51373, 2335, 6205, 1315, 1417, 6206, 6207, 51081, 6208, 7348, 6209, 3728, 1311, 7060, 51175, 6210, 7169, 7168, 23136, 3921, 81689, 2201, 2200, 3858, 7483, 6217, 6218, 3092, 3852, 63931, 3855, 3856, 10092, 8727, 3913, 6224, 6223, 3915, 10094, 6222, 6602, 7171, 3910, 3911, 3912, 4607, 4606, 1495, 23636, 920, 78988, 347733, 5354, 176, 4634, 4633, 4632, 4637, 4636, 4635,…	6231	634	12983	1.21928	0.000135417	6.44885e-06	9.02072e-05
GOTERM_BP_FAT	GO:0006635~fatty acid beta-oxidation	28	0.328523	5.08691e-08	215, 1374, 2110, 35, 55289, 34, 37, 3032, 1891, 3030, 1666, 1892, 5191, 3295, 9370, 1962, 1384, 5467, 8309, 8310, 5830, 56898, 1376, 10005, 30, 1375, 1120, 51, 1632	6579	28	13528	2.05624	0.000328815	3.57466e-06	9.94252e-05
SP_PIR_KEYWORDS	wd repeat	167	1.9594	5.09536e-08	256364, 1477, 79585, 57175, 22872, 11151, 11152, 64397, 26160, 59345, 8925, 8924, 112840, 26608, 27339, 124997, 8668, 79084, 92715, 116143, 11091, 22884, 84942, 64743, 84940, 50717, 55759, 348793, 55054, 51362, 23644, 80227, 282809, 80232, 54521, 64326, 9742, 64223, 92799, 6877, 8208, 5931, 3993, 55062, 8439, 5048, 8945, 164781, 14, 2783, 54475, 23291, 2976, 5822, 1643, 49856, 10113, 57418, 84292…	8485	276	19235	1.37166	5.24299e-05	1.00829e-06	8.07985e-05
GOTERM_BP_FAT	GO:0006913~nucleocytoplasmic transport	110	1.29063	5.27343e-08	3725, 2646, 55437, 9349, 3087, 55746, 10892, 6556, 5371, 6209, 10482, 10204, 4928, 55374, 53371, 537, 8021, 10140, 23649, 4686, 473, 207, 79711, 7175, 1812, 8536, 4792, 10527, 1434, 9984, 7227, 7514, 54535, 3313, 8106, 5617, 9887, 3843, 23633, 3840, 6945, 7042, 23293, 7040, 51808, 51194, 51517, 7043, 811, 10514, 814, 92335, 3837, 8563, 3836, 3839, 3838, 10212, 51602, 10073, 22916, 7919, 23381, 64…	6579	156	13528	1.44991	0.000340869	3.66588e-06	0.000103071
UP_SEQ_FEATURE	repeat:WD 5	145	1.70128	5.4459e-08	256364, 1477, 79585, 57175, 22872, 11151, 64397, 26160, 59345, 8925, 8924, 112840, 26608, 27339, 124997, 8668, 79084, 116143, 11091, 22884, 64743, 84940, 50717, 55759, 348793, 55054, 51362, 80227, 282809, 80232, 54521, 9742, 64223, 64326, 92799, 6877, 8208, 5931, 3993, 8439, 5048, 8945, 164781, 2783, 14, 54475, 23291, 5822, 1643, 49856, 57418, 84292, 253769, 55003, 90665, 83743, 29966, 10681, 551…	8479	233	19113	1.4028	0.000830427	6.92286e-05	0.000115801
GOTERM_BP_FAT	GO:0051351~positive regulation of ligase activity	59	0.692245	5.56724e-08	5682, 9861, 5686, 5685, 79840, 5683, 983, 9491, 10197, 51529, 5708, 5709, 5706, 5707, 5691, 5704, 5705, 5690, 5702, 5693, 5692, 5695, 5700, 7314, 5694, 7311, 5696, 5687, 5688, 5689, 8454, 51433, 29882, 5717, 7518, 5719, 8697, 5710, 8945, 5711, 5713, 5714, 5715, 5716, 6500, 51343, 7334, 5347, 5699, 5300, 11065, 5720, 5721, 6233, 996, 7321, 7324, 991, 891	6579	73	13528	1.66189	0.000359858	3.82895e-06	0.000108813
UP_TISSUE	Adipose tissue	114	1.33756	5.68873e-08	4043, 285343, 9459, 146433, 10694, 37, 3726, 8668, 7351, 1975, 10487, 23301, 55049, 10134, 64745, 8681, 54896, 26009, 80227, 80221, 255919, 3297, 32, 64320, 60370, 2023, 79590, 6604, 286133, 84293, 4023, 23583, 54538, 6804, 1454, 55316, 2071, 1915, 54470, 310, 23423, 81555, 196527, 4017, 11343, 63875, 9370, 51386, 8667, 6175, 10211, 8659, 7431, 717, 10075, 1831, 715, 55676, 84311, 1936, 55709, 10…	8323	171	18201	1.45789	3.22546e-05	1.04049e-06	8.33675e-05
GOTERM_BP_FAT	GO:0051443~positive regulation of ubiquitin-protein ligase activity	57	0.668779	6.04886e-08	5682, 9861, 5686, 5685, 5683, 983, 9491, 10197, 51529, 5708, 5709, 5706, 5707, 5691, 5704, 5705, 5690, 5702, 5693, 5692, 5695, 5700, 7314, 5694, 7311, 5696, 5687, 5688, 5689, 8454, 51433, 29882, 5717, 5719, 8697, 8945, 5710, 5711, 5713, 5714, 5715, 5716, 6500, 51343, 7334, 5347, 5699, 5300, 11065, 5720, 5721, 6233, 996, 7321, 7324, 991, 891	6579	70	13528	1.67437	0.000390982	4.1164e-06	0.000118227
GOTERM_BP_FAT	GO:0010942~positive regulation of cell death	267	3.1327	6.53068e-08	3725, 23513, 6772, 5371, 51083, 154, 8738, 1728, 64393, 51776, 25791, 3486, 8878, 5740, 5741, 4488, 204851, 6610, 8874, 55851, 25, 3092, 207, 29, 348, 5366, 735, 89846, 6609, 7071, 10628, 23263, 7073, 7072, 2021, 7078, 7204, 4795, 4609, 23787, 6750, 318, 921, 7189, 7042, 1843, 729, 9191, 56616, 7040, 10081, 3399, 8445, 84883, 7043, 220, 2309, 100133941, 324, 916, 5625, 322, 5340, 9181, 7052, 183,…	6579	435	13528	1.26211	0.00042212	4.398e-06	0.000127644
GOTERM_BP_FAT	GO:0051340~regulation of ligase activity	64	0.750909	6.61144e-08	5682, 9861, 5686, 5685, 79840, 5683, 983, 9491, 10197, 701, 51529, 10444, 5708, 5709, 5706, 5707, 5691, 5704, 5705, 5690, 5693, 5702, 5692, 5695, 5700, 7314, 5694, 7311, 5696, 5687, 5688, 5689, 8454, 51433, 29882, 4085, 5717, 7518, 5719, 8697, 5710, 1029, 8945, 5711, 5713, 5714, 5715, 5716, 6500, 51343, 7334, 5347, 5699, 5300, 11065, 5720, 5721, 6233, 996, 7321, 7324, 991, 9184, 891	6579	81	13528	1.62468	0.000427338	4.40648e-06	0.000129222
GOTERM_BP_FAT	GO:0051438~regulation of ubiquitin-protein ligase activity	62	0.727443	7.43722e-08	5682, 9861, 5686, 5685, 5683, 983, 9491, 10197, 701, 51529, 10444, 5708, 5709, 5706, 5707, 5691, 5704, 5705, 5690, 5693, 5702, 5692, 5695, 5700, 7314, 5694, 7311, 5696, 5687, 5688, 5689, 8454, 51433, 29882, 4085, 5717, 5719, 8697, 5710, 1029, 8945, 5711, 5713, 5714, 5715, 5716, 6500, 51343, 7334, 5347, 5699, 5300, 11065, 5720, 5721, 6233, 996, 7321, 7324, 991, 9184, 891	6579	78	13528	1.63445	0.000480701	4.90627e-06	0.000145362
UP_SEQ_FEATURE	repeat:WD 4	154	1.80688	7.70436e-08	256364, 1477, 79585, 57175, 22872, 11151, 64397, 26160, 59345, 8925, 8924, 112840, 26608, 27339, 124997, 8668, 79084, 116143, 11091, 22884, 64743, 84940, 50717, 55759, 348793, 55054, 51362, 23644, 80227, 282809, 80232, 54521, 64326, 9742, 64223, 92799, 6877, 8208, 5931, 3993, 8439, 5048, 8945, 164781, 2783, 14, 54475, 23291, 2976, 5822, 1643, 49856, 57418, 84292, 253769, 55003, 90665, 83743, 2996…	8479	251	19113	1.38303	0.00117461	9.04037e-05	0.000163825
GOTERM_BP_FAT	GO:0008285~negative regulation of cell proliferation	226	2.65165	7.83486e-08	3725, 3720, 5371, 1312, 5376, 51083, 2342, 3486, 11095, 6497, 11326, 4488, 54997, 1487, 5745, 2014, 5744, 3489, 3488, 3852, 3297, 348, 1718, 1594, 7071, 3490, 8314, 84897, 6878, 4601, 8313, 51761, 7077, 1491, 1813, 2022, 4795, 1493, 23636, 6752, 6750, 6751, 928, 8763, 5610, 5612, 7042, 7041, 7040, 8440, 627, 7049, 7048, 4781, 624, 22920, 7043, 1445, 8850, 5768, 100133941, 5245, 324, 2100, 10076, …	6579	361	13528	1.28729	0.000506396	5.11639e-06	0.000153135
GOTERM_BP_FAT	GO:0001568~blood vessel development	161	1.88901	8.10696e-08	3725, 1003, 338, 688, 2004, 23462, 285, 284, 7490, 283, 3726, 9047, 151, 3679, 2294, 57178, 1289, 538, 8879, 5228, 56913, 9444, 677, 4313, 5747, 1281, 9353, 2321, 1901, 9255, 6885, 25976, 207, 10908, 1906, 23509, 348, 1717, 1909, 6403, 3685, 51162, 3549, 83605, 6608, 3491, 7070, 1490, 1277, 3910, 3911, 4223, 1278, 2022, 4691, 23129, 64321, 1432, 54538, 14, 7042, 7422, 7424, 7049, 7048, 51705, 939…	6579	245	13528	1.35124	0.000523978	5.24114e-06	0.000158453
KEGG_PATHWAY	hsa03040:Spliceosome	99	1.16156	8.14756e-08	9343, 10992, 27339, 11017, 220988, 10713, 11325, 4686, 51362, 4116, 23451, 10907, 22985, 8683, 11338, 84991, 55119, 9984, 151903, 3312, 51690, 10523, 51691, 10084, 25804, 9775, 10946, 9879, 58517, 55660, 4809, 25766, 8175, 10285, 10286, 22916, 7919, 51503, 9416, 988, 83443, 9410, 22938, 51729, 1665, 56259, 3192, 3190, 29896, 23020, 3304, 55696, 3306, 3303, 153527, 24148, 8449, 7307, 3183, 1655, 3…	2809	126	5085	1.42234	1.62135e-05	5.40454e-06	0.000102037
GOTERM_BP_FAT	GO:0033043~regulation of organelle organization	145	1.70128	8.16983e-08	2006, 10891, 11151, 3479, 1104, 5371, 8924, 3481, 7168, 11013, 65057, 23077, 672, 1901, 3552, 4297, 1906, 9874, 5037, 1908, 10092, 6879, 64223, 7175, 10096, 10094, 23122, 4609, 4795, 4690, 5217, 822, 10174, 829, 7514, 51203, 55160, 22919, 1786, 1789, 1072, 11034, 348235, 7334, 10013, 8440, 9168, 5962, 23113, 84722, 5154, 64083, 699, 395, 7114, 116985, 324, 10419, 1063, 1062, 51119, 7429, 6387, 23…	6579	217	13528	1.37398	0.00052804	5.22949e-06	0.000159682
GOTERM_BP_FAT	GO:0034622~cellular macromolecular complex assembly	202	2.37006	8.47948e-08	3084, 6208, 6209, 154, 374291, 51175, 23270, 54496, 79084, 10713, 2958, 5747, 3092, 79711, 10471, 10093, 2331, 402, 8208, 6606, 55723, 1434, 5618, 347733, 2316, 3843, 6895, 8301, 7040, 51194, 8440, 84790, 811, 23522, 3837, 9997, 229, 916, 325, 51388, 1063, 1062, 9892, 10073, 1058, 85235, 25915, 22916, 203068, 4629, 91647, 617, 85453, 7846, 83939, 7454, 57580, 8467, 2898, 55506, 7259, 2244, 8362, …	6579	318	13528	1.30616	0.000548048	5.37448e-06	0.000165734
GOTERM_BP_FAT	GO:0043086~negative regulation of catalytic activity	179	2.1002	8.67721e-08	1475, 1476, 332, 10542, 9861, 336, 335, 4616, 5018, 3481, 1728, 150, 10614, 58533, 3156, 538, 51422, 51562, 11142, 5170, 1901, 81848, 345, 207, 54899, 4886, 4887, 348, 1718, 6879, 1594, 7070, 2847, 84335, 1812, 1813, 51433, 2022, 4790, 6752, 23636, 1910, 2167, 51291, 2316, 6895, 2770, 7042, 2771, 1647, 10013, 1848, 93974, 5699, 5896, 324, 6272, 2773, 9568, 996, 5570, 7321, 2280, 64798, 2781, 2281…	6579	277	13528	1.32876	0.000560824	5.44641e-06	0.000169599
GOTERM_BP_FAT	GO:0010627~regulation of protein kinase cascade	163	1.91247	9.82292e-08	10206, 10342, 10892, 9344, 684, 3479, 5536, 155, 154, 4615, 3481, 51776, 54910, 8878, 10159, 84270, 2152, 9146, 10333, 1893, 4215, 51014, 4296, 3551, 6885, 207, 208, 1906, 5037, 80829, 1616, 84336, 9641, 7077, 875, 1813, 4795, 79594, 1437, 57153, 23636, 10174, 1270, 347734, 51495, 5970, 2316, 5617, 8651, 51026, 7189, 7042, 7040, 9218, 7334, 79971, 23118, 23390, 29969, 54602, 329, 100133941, 9370,…	6579	249	13528	1.34605	0.00063485	6.10625e-06	0.000191992
GOTERM_CC_FAT	GO:0015935~small ribosomal subunit	52	0.610114	1.02197e-07	51373, 6204, 6205, 6206, 6207, 51081, 6208, 6209, 28977, 28973, 6210, 2197, 3921, 64432, 6217, 6218, 7314, 7311, 54460, 6224, 6223, 6222, 3040, 6191, 2512, 6193, 6194, 51650, 6183, 51021, 6189, 388524, 28957, 6188, 6187, 55168, 64965, 64963, 64960, 4869, 6232, 6230, 6235, 64949, 6233, 6234, 6203, 6229, 6202, 6228, 6227, 6201, 64951	6198	63	12782	1.7022	9.80022e-05	2.17793e-06	0.000160607
GOTERM_BP_FAT	GO:0043068~positive regulation of programmed cell death	265	3.10923	1.0601e-07	3725, 23513, 6772, 5371, 51083, 154, 8738, 1728, 64393, 51776, 25791, 3486, 8878, 5740, 5741, 4488, 204851, 6610, 8874, 55851, 25, 3092, 207, 29, 348, 5366, 735, 89846, 6609, 7071, 10628, 23263, 7073, 7072, 2021, 7078, 7204, 4795, 4609, 23787, 6750, 318, 921, 7189, 7042, 1843, 729, 9191, 56616, 7040, 10081, 3399, 8445, 84883, 7043, 220, 2309, 100133941, 324, 916, 5625, 322, 5340, 9181, 7052, 183,…	6579	433	13528	1.25844	0.000685122	6.52719e-06	0.0002072
GOTERM_BP_FAT	GO:0033554~cellular response to stress	337	3.95401	1.06286e-07	3725, 252969, 1410, 8883, 5371, 5378, 337, 55544, 7168, 64393, 51776, 538, 65057, 10714, 23137, 51562, 204851, 4216, 23645, 25, 51567, 51366, 9874, 4891, 83605, 6608, 3913, 546, 7341, 84893, 8208, 4504, 440275, 22797, 8438, 8243, 55215, 1432, 213, 1454, 51495, 16, 51499, 5610, 7334, 7336, 9978, 6749, 1462, 4780, 8445, 328, 2309, 324, 22909, 10210, 322, 7319, 7320, 2965, 81570, 7057, 2968, 2967, 8…	6579	566	13528	1.2243	0.000686902	6.48241e-06	0.000207739
GOTERM_BP_FAT	GO:0001944~vasculature development	164	1.92421	1.07867e-07	3725, 1003, 338, 688, 2004, 23462, 285, 284, 7490, 283, 3726, 9047, 151, 3679, 2294, 57178, 1289, 538, 8879, 5228, 56913, 9444, 677, 4313, 5747, 1281, 9353, 2321, 1901, 9255, 6885, 25976, 207, 10908, 1906, 23509, 348, 1717, 1909, 6403, 3685, 51162, 3549, 83605, 6608, 3491, 7070, 1490, 1277, 3910, 3911, 4223, 1278, 2022, 4691, 23129, 64321, 1432, 54538, 14, 7042, 7422, 6943, 7424, 7049, 7048, 5170…	6579	251	13528	1.34352	0.000697117	6.51737e-06	0.000210829
GOTERM_BP_FAT	GO:0015980~energy derivation by oxidation of organic compounds	102	1.19676	1.19363e-07	29796, 4697, 10891, 5162, 37, 155, 374291, 5018, 51422, 4191, 4190, 1384, 207, 5834, 5837, 5836, 4695, 4696, 3420, 5257, 4776, 23530, 5256, 10873, 1431, 178, 2271, 3419, 3418, 3417, 2632, 2778, 54205, 6389, 54949, 3421, 1352, 847, 2673, 6390, 6391, 2992, 5261, 2997, 6648, 53632, 6834, 2805, 7381, 9703, 5502, 3952, 5501, 4160, 5500, 5499, 7388, 7385, 5509, 7384, 4709, 1743, 9945, 4708, 1373, 4705,…	6579	144	13528	1.4565	0.000771384	7.14517e-06	0.000233298
GOTERM_BP_FAT	GO:0043065~positive regulation of apoptosis	263	3.08577	1.28445e-07	3725, 23513, 6772, 5371, 51083, 154, 8738, 1728, 64393, 51776, 25791, 3486, 8878, 5740, 5741, 4488, 204851, 6610, 8874, 55851, 25, 3092, 207, 29, 348, 5366, 735, 89846, 6609, 7071, 10628, 23263, 7073, 7072, 2021, 7078, 7204, 4795, 4609, 23787, 6750, 318, 921, 7189, 7042, 1843, 729, 9191, 56616, 7040, 10081, 3399, 8445, 84883, 7043, 220, 2309, 100133941, 324, 916, 5625, 322, 5340, 9181, 7052, 183,…	6579	430	13528	1.25765	0.000830053	7.6183e-06	0.000251049
GOTERM_BP_FAT	GO:0019318~hexose metabolic process	130	1.52528	1.3031e-07	1410, 5950, 2645, 5166, 5164, 10891, 5230, 5162, 5160, 5372, 25796, 10993, 1390, 10690, 7355, 23275, 3481, 7358, 7167, 92579, 51422, 2203, 5226, 3098, 5224, 5223, 29988, 4191, 4190, 9255, 51363, 207, 4886, 23509, 4122, 5834, 5837, 5836, 4123, 2023, 5214, 4609, 5257, 1432, 283209, 5256, 178, 145173, 10327, 2762, 3948, 6888, 2597, 55526, 23324, 3795, 3945, 2632, 130589, 226, 9370, 2592, 229, 51181,…	6579	192	13528	1.39225	0.0008421	7.65865e-06	0.000254694
GOTERM_BP_FAT	GO:0031397~negative regulation of protein ubiquitination	59	0.692245	1.35432e-07	5682, 9861, 5686, 5685, 5683, 9491, 10197, 701, 51529, 5708, 5709, 5706, 5707, 5691, 5704, 5705, 5690, 5702, 5693, 5692, 5695, 5700, 7314, 5694, 51160, 7311, 5696, 5687, 5688, 5689, 7248, 51433, 29882, 4085, 5717, 5719, 8697, 5710, 1029, 5711, 2729, 5713, 5714, 5715, 5716, 51343, 5699, 9474, 11065, 5720, 5721, 6233, 996, 23560, 1020, 7321, 7324, 9184, 991	6579	74	13528	1.63943	0.000875183	7.88795e-06	0.000264705
SP_PIR_KEYWORDS	electron transport	71	0.83304	1.39623e-07	29796, 4697, 2110, 7295, 7296, 2745, 9415, 79901, 374291, 2109, 25828, 6390, 6391, 2108, 56255, 1528, 9352, 7381, 4695, 4696, 7388, 7386, 7385, 7384, 80777, 3995, 26872, 4709, 51022, 4708, 4705, 4706, 4704, 4701, 4702, 2232, 3992, 10975, 27089, 2230, 4731, 4716, 4717, 4718, 4719, 4729, 4712, 220002, 4724, 4723, 4713, 4714, 4726, 4715, 4725, 51079, 112812, 4720, 4722, 4710, 4711, 55967, 1537, 5420…	8485	100	19235	1.60953	0.000143661	2.71078e-06	0.000221403
UP_TISSUE	Aorta	87	1.02077	1.45416e-07	79001, 22876, 114825, 64094, 5333, 64114, 9380, 800, 6125, 83939, 1315, 55276, 11196, 80310, 23463, 388, 114899, 59342, 27335, 58533, 10159, 6117, 94274, 81627, 5740, 51429, 81887, 80279, 27072, 91624, 55854, 4215, 64431, 5706, 8490, 55957, 51054, 28987, 9399, 23164, 2, 55466, 2944, 6876, 90378, 1490, 8411, 56922, 8243, 10421, 83892, 55154, 84752, 57511, 55255, 55114, 6709, 64756, 92105, 79629, 5…	8323	125	18201	1.52203	8.24473e-05	2.57658e-06	0.000213105
GOTERM_BP_FAT	GO:0051437~positive regulation of ubiquitin-protein ligase activity during mitotic cell cycle	55	0.645313	1.65906e-07	5682, 9861, 5686, 5685, 5683, 983, 9491, 10197, 51529, 5708, 5709, 5706, 5707, 5691, 5704, 5705, 5690, 5702, 5693, 5692, 5695, 5700, 7314, 5694, 7311, 5696, 5687, 5688, 5689, 8454, 51433, 29882, 5717, 5719, 8697, 8945, 5710, 5711, 5713, 5714, 5715, 5716, 6500, 51343, 5347, 5699, 11065, 5720, 5721, 6233, 996, 7321, 7324, 991, 891	6579	68	13528	1.66313	0.00107201	9.5766e-06	0.000324268
GOTERM_BP_FAT	GO:0031145~anaphase-promoting complex-dependent proteasomal ubiquitin-dependent protein catabolic process	53	0.621847	1.80569e-07	5682, 9861, 5686, 5685, 5683, 983, 9491, 10197, 701, 51529, 5708, 5709, 5706, 5707, 5691, 5704, 5705, 5690, 5702, 5693, 5692, 5695, 5700, 7314, 5694, 7311, 5696, 5687, 5688, 5689, 51433, 29882, 4085, 5717, 5719, 8697, 5710, 5711, 5713, 5714, 5715, 5716, 5699, 11065, 5720, 5721, 6233, 996, 7321, 7324, 9184, 991, 891	6579	65	13528	1.67663	0.0011667	1.03308e-05	0.000352928
GOTERM_BP_FAT	GO:0031398~positive regulation of protein ubiquitination	65	0.762642	2.06829e-07	5682, 9861, 5686, 5685, 5683, 983, 9491, 10197, 51529, 5708, 5709, 672, 5706, 5707, 5691, 5704, 5690, 5705, 5693, 5702, 5692, 7314, 5695, 5700, 5694, 7311, 5696, 5687, 5688, 5689, 8454, 51433, 29882, 5717, 5719, 8697, 10273, 5710, 8945, 5711, 9093, 5713, 5714, 5715, 5716, 6500, 51343, 7334, 5347, 80762, 5699, 5300, 54602, 11065, 5720, 5721, 26272, 6233, 996, 7321, 2280, 7324, 991, 8915, 891	6579	84	13528	1.59114	0.00133625	1.17293e-05	0.000404252
SP_PIR_KEYWORDS	chromatin regulator	132	1.54875	2.15625e-07	2146, 2145, 23512, 1108, 1107, 9555, 29855, 1105, 84148, 10919, 339287, 6419, 54496, 23466, 11091, 83903, 9739, 4297, 55193, 7403, 79813, 9874, 9869, 6015, 5933, 6602, 11143, 8295, 64324, 1613, 6605, 9643, 6604, 11335, 5931, 10524, 55723, 8242, 5252, 22992, 1786, 9577, 1788, 10014, 10943, 29086, 10013, 23326, 196528, 9810, 23522, 23523, 83746, 27005, 51111, 56970, 10419, 9757, 322, 80205, 23186, …	8485	213	19235	1.40487	0.000221854	4.10885e-06	0.000341922
UP_SEQ_FEATURE	cross-link:Glycyl lysine isopeptide (Lys-Gly) (interchain with G-Cter in ubiquitin)	125	1.46662	2.33492e-07	55749, 805, 128312, 801, 10694, 37, 488, 7168, 4820, 8668, 7067, 5224, 6297, 3097, 1285, 23, 3551, 6159, 4297, 8394, 22985, 9869, 5358, 10628, 6224, 10479, 4831, 7174, 4791, 402, 4792, 5216, 5931, 55215, 80263, 84126, 7329, 6185, 27089, 6188, 3895, 513, 7922, 58517, 6748, 23111, 3837, 84726, 10492, 2778, 1062, 3015, 4170, 291, 3017, 6897, 55388, 4622, 4625, 85235, 9184, 203068, 808, 7844, 7450, 5…	8479	199	19113	1.41593	0.00355558	0.00025439	0.000496494
GOTERM_BP_FAT	GO:0009259~ribonucleotide metabolic process	103	1.20849	2.42592e-07	487, 159, 5634, 9551, 489, 10201, 488, 535, 482, 483, 533, 481, 539, 538, 1723, 537, 51422, 203, 9914, 270, 476, 272, 271, 477, 50617, 51816, 4833, 10476, 471, 4831, 4832, 51761, 374868, 29789, 26289, 2071, 9361, 51606, 8766, 513, 7040, 1503, 245973, 518, 517, 516, 515, 100, 514, 53343, 10312, 226, 496, 10079, 495, 498, 491, 522, 521, 5631, 493, 523, 4625, 10606, 490, 529, 79572, 526, 528, 527, 5…	6579	147	13528	1.44077	0.00156713	1.36378e-05	0.000474151
GOTERM_BP_FAT	GO:0008283~cell proliferation	265	3.10923	2.4852e-07	1195, 8882, 2006, 3087, 6775, 942, 10892, 23513, 29127, 3084, 3479, 949, 4898, 335, 6491, 43, 51776, 8326, 2012, 5228, 6494, 51561, 55759, 2013, 51366, 7071, 7345, 3491, 55366, 3911, 4504, 11334, 4609, 10726, 1436, 1435, 51593, 1434, 22919, 5617, 310, 921, 7042, 81565, 7040, 6886, 5347, 7336, 7049, 4233, 7045, 1466, 64083, 5897, 10490, 1063, 6387, 9180, 183, 9184, 4771, 4628, 4852, 984, 26298, 42…	6579	436	13528	1.24978	0.00160539	1.38506e-05	0.000485738
GOTERM_BP_FAT	GO:0008610~lipid biosynthetic process	203	2.38179	2.50711e-07	6770, 79709, 3284, 949, 336, 93517, 51170, 335, 7357, 1583, 7167, 114899, 5740, 85465, 79603, 10715, 55224, 3291, 3290, 6610, 5742, 8733, 55361, 81490, 1588, 3292, 1586, 1717, 1718, 1594, 6609, 93210, 32, 31, 8869, 55650, 5618, 1595, 5354, 23394, 254531, 128869, 171546, 54675, 3931, 55902, 2583, 2252, 23556, 10449, 10654, 55500, 5329, 29956, 60481, 53632, 3612, 972, 975, 8630, 9215, 56894, 56895,…	6579	323	13528	1.29231	0.00161953	1.38533e-05	0.000490021
GOTERM_CC_FAT	GO:0022627~cytosolic small ribosomal subunit	36	0.422386	2.60625e-07	6204, 6205, 6189, 6206, 6207, 388524, 6208, 51081, 6209, 6188, 6187, 6210, 2197, 3921, 6217, 6218, 6232, 6230, 6235, 7314, 6233, 6234, 7311, 6203, 6229, 6202, 6228, 6227, 6201, 6224, 6223, 6222, 3040, 6191, 6193, 2512, 6194	6198	40	12782	1.85605	0.000249908	5.43344e-06	0.000409581
GOTERM_MF_FAT	GO:0016563~transcription activator activity	248	2.90977	2.77651e-07	4209, 941, 6774, 10891, 942, 2002, 1316, 90390, 6874, 9862, 5371, 7490, 3726, 8013, 10616, 51176, 79084, 7067, 2958, 22807, 6882, 6883, 3298, 6880, 10471, 6879, 10474, 10626, 6602, 4791, 4793, 6605, 6604, 22797, 4778, 4776, 51596, 8031, 10084, 7041, 7040, 1840, 4090, 4781, 4780, 1999, 80714, 23522, 814, 328, 2308, 8850, 2309, 5245, 2100, 1302, 10499, 10498, 2962, 51282, 4773, 4772, 10600, 7849, 2…	6231	410	12983	1.26033	0.0007405	3.3671e-05	0.000493427
GOTERM_CC_FAT	GO:0000502~proteasome complex	50	0.586648	2.8865e-07	5682, 51371, 9861, 5686, 51377, 5685, 5683, 9491, 10197, 5887, 197131, 5708, 5709, 5706, 5707, 5704, 5691, 5705, 5690, 5702, 5693, 80227, 5692, 5695, 5700, 7979, 5694, 5696, 7337, 5687, 5688, 5689, 11047, 5717, 5719, 29979, 5710, 5711, 5713, 5714, 5715, 3315, 5716, 3416, 9320, 5699, 51035, 5720, 5721, 143471	6198	61	12782	1.69039	0.000276777	5.88967e-06	0.000453624
SP_PIR_KEYWORDS	calcium binding	72	0.844773	2.97718e-07	1003, 1001, 805, 284217, 5579, 801, 7125, 1009, 844, 5534, 7060, 4256, 4925, 3675, 4153, 87, 2200, 2158, 58498, 302, 301, 11243, 4035, 3208, 308, 632, 307, 309, 5358, 10627, 3913, 4121, 3915, 3912, 6285, 824, 6284, 825, 823, 826, 312, 310, 821, 6280, 311, 1606, 6283, 6678, 3908, 6282, 4633, 1069, 7184, 811, 6717, 814, 6273, 6277, 1113, 795, 5624, 6271, 1012, 90411, 7429, 716, 3936, 4811, 715, 705…	8485	103	19235	1.58466	0.000306304	5.57001e-06	0.000472098
GOTERM_BP_FAT	GO:0010647~positive regulation of cell communication	206	2.41699	3.03007e-07	3087, 10206, 10342, 941, 10892, 6347, 3479, 151449, 155, 154, 4615, 3481, 6868, 3929, 5741, 10333, 7483, 4215, 2321, 6885, 5649, 80829, 1594, 10626, 1812, 2022, 4795, 1437, 23636, 920, 1435, 347734, 10874, 2316, 5617, 7189, 7042, 7041, 7040, 7334, 23118, 23390, 7043, 64083, 329, 100133941, 916, 7052, 183, 7057, 4853, 2254, 3622, 847, 10755, 2898, 3965, 10758, 8837, 65018, 55915, 27032, 3815, 2891…	6579	329	13528	1.28749	0.00195702	1.6601e-05	0.000592234
UP_TISSUE	Plasma	174	2.04153	3.06177e-07	10894, 1003, 84735, 1293, 686, 338, 1191, 3339, 10404, 2335, 63923, 336, 56241, 6414, 3674, 23272, 3483, 9750, 3486, 3920, 1829, 2153, 79812, 23705, 2157, 1893, 8876, 64123, 5176, 8404, 4035, 3488, 4192, 3691, 5364, 26254, 5648, 347, 6402, 735, 1514, 7412, 2, 3549, 3688, 3689, 3915, 3916, 2161, 7076, 3912, 11081, 730, 23129, 10525, 1436, 10678, 54538, 214, 2266, 176, 3897, 12, 3512, 729, 3949, 70…	8323	286	18201	1.33045	0.000173587	5.26066e-06	0.000448697
GOTERM_BP_FAT	GO:0030522~intracellular receptor-mediated signaling pathway	59	0.692245	3.14367e-07	687, 9967, 10891, 55904, 5916, 5914, 90390, 9862, 2099, 9282, 5371, 1390, 55818, 84174, 3301, 4843, 672, 2908, 23543, 2321, 6256, 51366, 131566, 1616, 6879, 1591, 1592, 5936, 10432, 112398, 9604, 56603, 10524, 8554, 57658, 23054, 8031, 8202, 1499, 7041, 8648, 6047, 2274, 367, 8289, 811, 56937, 5241, 2100, 5901, 5469, 8611, 10499, 10498, 10025, 1022, 6672, 7533, 79039, 898	6579	75	13528	1.61758	0.00203032	1.70787e-05	0.000614438
GOTERM_CC_FAT	GO:0005635~nuclear envelope	136	1.59568	3.22383e-07	55746, 23511, 1192, 5733, 64396, 5371, 10482, 10204, 79902, 4927, 23468, 4928, 4925, 3482, 59343, 55374, 53371, 2010, 8021, 8407, 3710, 5742, 25972, 3692, 79711, 1717, 145781, 1909, 50626, 7175, 7341, 11335, 23636, 9801, 1910, 10527, 1434, 23399, 9805, 7514, 54884, 5048, 25777, 3843, 310, 23633, 311, 4641, 3840, 92140, 81565, 51194, 23190, 7112, 23592, 57142, 55075, 3837, 3836, 3839, 3838, 6277, …	6198	205	12782	1.36815	0.000309118	6.44093e-06	0.000506637
GOTERM_CC_FAT	GO:0005788~endoplasmic reticulum lumen	62	0.727443	3.32376e-07	4043, 338, 10130, 9601, 79709, 10954, 10956, 5479, 1861, 336, 337, 845, 335, 844, 3481, 57333, 8974, 5740, 723961, 3630, 23071, 10961, 25870, 60681, 5033, 9403, 3309, 5034, 2326, 55033, 871, 10525, 64714, 920, 8720, 283208, 56983, 6891, 80267, 54431, 6345, 51060, 80020, 64374, 81567, 7184, 285362, 811, 813, 2923, 26133, 957, 79070, 23491, 1066, 9562, 125972, 51148, 27248, 54982, 5954, 27348, 590,…	6198	80	12782	1.59827	0.000318698	6.50506e-06	0.000522341
GOTERM_MF_FAT	GO:0003713~transcription coactivator activity	140	1.64261	3.45002e-07	10891, 90390, 6874, 9862, 5371, 2648, 1390, 3726, 10691, 23463, 9049, 64210, 1387, 79084, 10923, 9149, 10138, 2958, 10155, 9443, 672, 6882, 9913, 6883, 3298, 6880, 10471, 6879, 10474, 6015, 6602, 4791, 5936, 8295, 4793, 6605, 79595, 6604, 22797, 10524, 8554, 4778, 4776, 8031, 51596, 25988, 10084, 7041, 8648, 4802, 6942, 2274, 1840, 10011, 7923, 23326, 1999, 10413, 7528, 9421, 328, 27005, 8850, 24…	6231	214	12983	1.36311	0.000920043	4.00195e-05	0.000613119
GOTERM_BP_FAT	GO:0043549~regulation of kinase activity	221	2.59298	3.87457e-07	10892, 3084, 334, 154, 4616, 3481, 114898, 150, 6868, 151, 51776, 10614, 8877, 10333, 51562, 4216, 2321, 81848, 6885, 5649, 55750, 207, 348, 6879, 7070, 1812, 23636, 920, 1435, 5618, 51495, 51191, 6895, 7189, 7042, 7040, 728, 2596, 8440, 7048, 1848, 4233, 7043, 92335, 100133941, 324, 1062, 8754, 2965, 64798, 6385, 4771, 7057, 29950, 115, 112, 113, 111, 7249, 200734, 9077, 4254, 7852, 5606, 5604, …	6579	357	13528	1.27291	0.00250178	2.08741e-05	0.000757294
GOTERM_BP_FAT	GO:0016054~organic acid catabolic process	81	0.95037	4.02159e-07	2110, 3242, 35, 383, 55289, 3081, 3620, 34, 10295, 10993, 2746, 6822, 37, 2744, 435, 1666, 2954, 125061, 10157, 27034, 1892, 4846, 2571, 4843, 4842, 2572, 2806, 3295, 54363, 1384, 1036, 131669, 8309, 2805, 275, 8310, 5830, 56898, 30, 10005, 1376, 1375, 3952, 443, 875, 586, 549, 587, 2166, 56922, 1374, 215, 10327, 23576, 58510, 3034, 1891, 3032, 6470, 3030, 8564, 5191, 5194, 2731, 26275, 92675, 93…	6579	111	13528	1.5005	0.00259658	2.1487e-05	0.000786028
GOTERM_BP_FAT	GO:0046395~carboxylic acid catabolic process	81	0.95037	4.02159e-07	2110, 3242, 35, 383, 55289, 3081, 3620, 34, 10295, 10993, 2746, 6822, 37, 2744, 435, 1666, 2954, 125061, 10157, 27034, 1892, 4846, 2571, 4843, 4842, 2572, 2806, 3295, 54363, 1384, 1036, 131669, 8309, 2805, 275, 8310, 5830, 56898, 30, 10005, 1376, 1375, 3952, 443, 875, 586, 549, 587, 2166, 56922, 1374, 215, 10327, 23576, 58510, 3034, 1891, 3032, 6470, 3030, 8564, 5191, 5194, 2731, 26275, 92675, 93…	6579	111	13528	1.5005	0.00259658	2.1487e-05	0.000786028
SMART	SM00320:WD40	162	1.90074	4.0551e-07	256364, 1477, 79585, 57175, 22872, 11151, 11152, 64397, 26160, 59345, 8925, 112840, 26608, 27339, 124997, 8668, 79084, 92715, 116143, 11091, 84942, 8021, 22884, 64743, 84940, 50717, 55759, 348793, 55054, 51362, 23644, 80227, 282809, 80232, 54521, 64326, 9742, 64223, 92799, 6877, 8208, 5931, 3993, 55062, 8439, 5048, 8945, 164781, 14, 2783, 54475, 23291, 2976, 5822, 1643, 49856, 10113, 57418, 84292…	4130	266	9079	1.33882	0.000232735	0.000232735	0.000595274
GOTERM_CC_FAT	GO:0048475~coated membrane	51	0.598381	4.40804e-07	51226, 22872, 26088, 1315, 22905, 10484, 10483, 54812, 130340, 10717, 8546, 10239, 372, 23163, 25977, 161, 162, 163, 85439, 55707, 10053, 23062, 26985, 11276, 22818, 1956, 203547, 8943, 10427, 8301, 57410, 10947, 83988, 8905, 8906, 8907, 9632, 1175, 1176, 1173, 1174, 286749, 9276, 26958, 9892, 22820, 1211, 1212, 1213, 9179, 11316	6198	63	12782	1.66946	0.000422641	8.45458e-06	0.000692738
GOTERM_CC_FAT	GO:0030117~membrane coat	51	0.598381	4.40804e-07	51226, 22872, 26088, 1315, 22905, 10484, 10483, 54812, 130340, 10717, 8546, 10239, 372, 23163, 25977, 161, 162, 163, 85439, 55707, 10053, 23062, 26985, 11276, 22818, 1956, 203547, 8943, 10427, 8301, 57410, 10947, 83988, 8905, 8906, 8907, 9632, 1175, 1176, 1173, 1174, 286749, 9276, 26958, 9892, 22820, 1211, 1212, 1213, 9179, 11316	6198	63	12782	1.66946	0.000422641	8.45458e-06	0.000692738
GOTERM_BP_FAT	GO:0007005~mitochondrion organization	97	1.1381	4.50996e-07	3725, 1191, 10891, 487, 4899, 9927, 374291, 5018, 132001, 1525, 9049, 538, 885, 64216, 5442, 84340, 56993, 207, 5366, 5830, 51095, 9868, 79017, 92609, 4609, 79594, 51024, 6182, 9804, 51100, 81858, 9361, 27113, 4580, 3320, 84883, 5428, 598, 100133941, 54543, 79133, 291, 134266, 100287932, 25915, 10935, 7534, 617, 25813, 1352, 26517, 26515, 2810, 840, 10245, 26519, 83943, 1050, 50484, 10440, 246243…	6579	138	13528	1.44533	0.00291145	2.38988e-05	0.000881482
GOTERM_MF_FAT	GO:0005524~ATP binding	799	9.37463	4.52499e-07	55236, 63922, 5378, 3480, 533, 6499, 538, 537, 6093, 8408, 204851, 55224, 55226, 55229, 6885, 6880, 10097, 10096, 546, 84893, 374868, 8243, 8438, 1436, 1432, 55210, 7327, 6891, 7326, 27183, 7329, 6890, 25778, 513, 10730, 7332, 22928, 7334, 5347, 8445, 8428, 1445, 79834, 79837, 22907, 7317, 10079, 7319, 7320, 6897, 7321, 523, 908, 7324, 7322, 7323, 10749, 55902, 5127, 984, 983, 8467, 84033, 701, 2…	6231	1477	12983	1.12715	0.00120654	5.03016e-05	0.000804157
GOTERM_BP_FAT	GO:0032870~cellular response to hormone stimulus	94	1.1029	4.6857e-07	6770, 5167, 6774, 6772, 64397, 59345, 3726, 3480, 3481, 3484, 3485, 7067, 1978, 1979, 79602, 2203, 5228, 29988, 5170, 1081, 51094, 207, 208, 3490, 6777, 1812, 6776, 23636, 26060, 2787, 217, 2783, 2785, 2790, 10014, 1843, 2791, 54331, 11132, 2308, 8850, 5567, 2778, 7320, 10603, 181, 2782, 5573, 5576, 5770, 894, 115, 112, 23235, 5781, 113, 6464, 111, 5577, 10580, 197, 23175, 7391, 434, 55818, 3630,…	6579	133	13528	1.45328	0.00302472	2.46282e-05	0.000915829
GOTERM_BP_FAT	GO:0019395~fatty acid oxidation	35	0.410654	5.17551e-07	215, 1374, 1432, 10891, 2110, 35, 55289, 34, 37, 1891, 3032, 1666, 3030, 79602, 1892, 5191, 5194, 54363, 9370, 3295, 1962, 1384, 51094, 5467, 8309, 8310, 239, 5830, 56898, 1376, 10005, 30, 1375, 1120, 51, 1632	6579	39	13528	1.84534	0.00334038	2.69832e-05	0.00101156
GOTERM_BP_FAT	GO:0034440~lipid oxidation	35	0.410654	5.17551e-07	215, 1374, 1432, 10891, 2110, 35, 55289, 34, 37, 1891, 3032, 1666, 3030, 79602, 1892, 5191, 5194, 54363, 9370, 3295, 1962, 1384, 51094, 5467, 8309, 8310, 239, 5830, 56898, 1376, 10005, 30, 1375, 1120, 51, 1632	6579	39	13528	1.84534	0.00334038	2.69832e-05	0.00101156
UP_SEQ_FEATURE	active site:Glycyl thioester intermediate	52	0.610114	5.83223e-07	55236, 9246, 8925, 8924, 55585, 27338, 63893, 11059, 51465, 23072, 92912, 10533, 3093, 51619, 51366, 7337, 57520, 54926, 10477, 89910, 25831, 7327, 283450, 7326, 51191, 7329, 118424, 143279, 7332, 55008, 7334, 29089, 23327, 9320, 11060, 11065, 65264, 7317, 7319, 10075, 7320, 997, 7321, 9039, 7324, 8916, 7322, 7323, 57448, 83737, 64422, 51506	8479	69	19113	1.69879	0.00885761	0.000592962	0.00124015
GOTERM_BP_FAT	GO:0043627~response to estrogen stimulus	77	0.903438	5.89707e-07	1410, 6774, 5021, 55186, 5914, 2099, 5020, 336, 284, 51083, 7252, 1583, 3778, 3485, 3880, 1827, 5265, 4846, 672, 4886, 9915, 1594, 10628, 3549, 6777, 2947, 3643, 2660, 7078, 4322, 5594, 9604, 2625, 760, 8651, 7472, 1499, 6790, 1843, 3949, 7040, 410, 2879, 3553, 9021, 7048, 5798, 2026, 58189, 4131, 4323, 411, 7043, 595, 5728, 5154, 29966, 890, 5155, 100133941, 652, 4435, 858, 2690, 857, 5468, 2692…	6579	105	13528	1.50791	0.0038052	3.04992e-05	0.00115259
GOTERM_BP_FAT	GO:0046034~ATP metabolic process	77	0.903438	5.89707e-07	487, 57130, 9551, 489, 10396, 488, 535, 482, 483, 533, 481, 539, 538, 537, 51422, 23400, 4650, 63979, 203, 506, 509, 27032, 9914, 476, 9296, 477, 50617, 9114, 10476, 84239, 51761, 374868, 29789, 155066, 2071, 26289, 9361, 1497, 51606, 513, 5205, 7040, 368, 10632, 8992, 245973, 518, 517, 57194, 516, 515, 23250, 514, 10312, 226, 47, 4719, 953, 496, 495, 10079, 498, 491, 522, 521, 493, 523, 4625, 49…	6579	105	13528	1.50791	0.0038052	3.04992e-05	0.00115259
GOTERM_BP_FAT	GO:0007167~enzyme linked receptor protein signaling pathway	212	2.48739	5.9116e-07	3725, 10342, 6774, 3084, 64397, 6347, 151449, 5371, 2339, 154, 3480, 3481, 6868, 3484, 1978, 1979, 537, 6497, 8879, 4488, 5747, 2321, 6885, 3716, 207, 208, 3718, 409, 7071, 10628, 7075, 2331, 1490, 6777, 6776, 2022, 7204, 920, 1436, 5618, 2316, 7042, 7041, 7040, 8440, 51295, 8239, 4090, 7049, 7048, 819, 624, 4233, 7043, 5764, 2308, 6760, 59338, 916, 8754, 10076, 10603, 7321, 3937, 7323, 1839, 577…	6579	342	13528	1.27463	0.00381456	3.03317e-05	0.00115543
SP_PIR_KEYWORDS	respiratory chain	53	0.621847	5.92558e-07	9512, 1351, 29796, 1350, 4697, 374291, 1349, 1347, 1345, 1340, 1329, 1327, 7381, 1339, 4695, 4696, 1337, 7388, 7386, 7385, 7384, 4709, 4708, 4705, 4706, 4704, 4701, 4702, 10975, 27089, 4731, 9377, 4716, 4717, 4718, 4719, 4729, 4724, 4712, 4723, 4713, 4714, 4726, 51079, 4725, 4715, 4720, 4722, 4710, 4711, 1537, 54205, 55967	8485	71	19235	1.69222	0.000609557	1.08882e-05	0.000939632
GOTERM_BP_FAT	GO:0009967~positive regulation of signal transduction	186	2.18233	6.05865e-07	3087, 10206, 10342, 941, 10892, 9344, 684, 3479, 2099, 151449, 5025, 5536, 155, 154, 4615, 3481, 6868, 3929, 54910, 5741, 2152, 10333, 1893, 7483, 4215, 51014, 2321, 6885, 5649, 8932, 5037, 1594, 80829, 64223, 84336, 10626, 9641, 2022, 4795, 79594, 1437, 57153, 23636, 920, 1435, 10174, 1270, 347734, 5970, 2316, 5045, 5617, 3897, 51026, 7189, 7042, 43847, 7041, 7040, 7422, 9218, 7334, 79971, 10013…	6579	295	13528	1.29648	0.00390926	3.08414e-05	0.00118417
UP_SEQ_FEATURE	repeat:WD 6	120	1.40795	6.0824e-07	256364, 1477, 79585, 22872, 64397, 26160, 59345, 8925, 8924, 112840, 26608, 27339, 116143, 11091, 22884, 50717, 55759, 55054, 51362, 282809, 80232, 54521, 64223, 64326, 6877, 8208, 5931, 3993, 8439, 5048, 8945, 164781, 2783, 14, 54475, 23291, 5822, 49856, 57418, 84292, 253769, 90665, 29966, 10681, 55100, 22911, 2782, 1781, 10607, 23005, 991, 84219, 84916, 79446, 987, 55135, 197335, 10399, 9410, 2…	8479	192	19113	1.40885	0.00923579	0.000579751	0.00129335
UP_TISSUE	Skeletal muscle	315	3.69588	6.09949e-07	253943, 4208, 10345, 4207, 4204, 10891, 4205, 55236, 1317, 11099, 64397, 36, 5372, 336, 84279, 51081, 27063, 126393, 335, 8013, 51374, 51778, 7168, 7351, 7167, 6867, 84674, 1974, 7352, 10611, 6616, 10717, 5222, 203, 8870, 1183, 84285, 55852, 4216, 5361, 1327, 90525, 5362, 6097, 50618, 23268, 4892, 10627, 10097, 2941, 148362, 9, 8411, 6606, 7170, 4795, 56922, 10324, 23530, 84298, 213, 2318, 4774, …	8323	562	18201	1.22572	0.000345781	1.01717e-05	0.000893869
GOTERM_MF_FAT	GO:0032559~adenyl ribonucleotide binding	808	9.48023	6.20769e-07	55236, 63922, 5378, 3480, 533, 6499, 538, 537, 6093, 8408, 204851, 55224, 55226, 55229, 6885, 6880, 10097, 10096, 546, 84893, 374868, 8243, 8438, 1436, 1432, 55210, 7327, 6891, 7326, 27183, 7329, 6890, 25778, 513, 10730, 7332, 22928, 7334, 5347, 8445, 8428, 1445, 79834, 79837, 22907, 7317, 10079, 7319, 7320, 6897, 7321, 523, 908, 7324, 7322, 7323, 10749, 55902, 5127, 984, 983, 8467, 84033, 29959,…	6231	1497	12983	1.12462	0.00165484	6.62463e-05	0.00110319
GOTERM_BP_FAT	GO:0051436~negative regulation of ubiquitin-protein ligase activity during mitotic cell cycle	52	0.610114	7.33238e-07	5682, 9861, 5686, 5685, 5683, 9491, 10197, 701, 51529, 5708, 5709, 5706, 5707, 5704, 5691, 5705, 5690, 5702, 5693, 5692, 5695, 5700, 7314, 5694, 7311, 5696, 5687, 5688, 5689, 51433, 29882, 4085, 5717, 5719, 8697, 5710, 5711, 5713, 5714, 5715, 5716, 51343, 5699, 11065, 5720, 5721, 6233, 996, 7321, 7324, 9184, 991	6579	65	13528	1.64499	0.00472916	3.70336e-05	0.00143312
GOTERM_BP_FAT	GO:0051338~regulation of transferase activity	228	2.67511	7.51504e-07	10892, 3084, 334, 335, 154, 4616, 3481, 114898, 150, 6868, 151, 51776, 10614, 8877, 65057, 10333, 51562, 4216, 2321, 6885, 81848, 5649, 55750, 207, 348, 6879, 7070, 1812, 23636, 920, 1435, 347735, 5618, 51495, 51191, 6895, 7189, 7042, 7040, 728, 2596, 8440, 7048, 4233, 1848, 7043, 92335, 100133941, 324, 1062, 8754, 2965, 64798, 6385, 4771, 7057, 29950, 115, 112, 55135, 113, 111, 7249, 200734, 907…	6579	372	13528	1.26028	0.00484669	3.76619e-05	0.00146883
GOTERM_MF_FAT	GO:0042803~protein homodimerization activity	205	2.40526	7.6921e-07	1411, 8416, 332, 5371, 10993, 336, 337, 155, 154, 57863, 51084, 43, 7165, 7163, 7067, 2958, 22807, 5228, 1182, 1428, 3298, 5648, 348, 84680, 8411, 2022, 4790, 920, 1436, 140576, 1435, 5618, 8861, 6891, 2316, 18, 27086, 6890, 6895, 5351, 7042, 7040, 6470, 25902, 919, 220, 1063, 10215, 5631, 6897, 134266, 713, 4625, 4627, 152015, 10241, 2582, 7249, 2683, 7450, 23171, 847, 3625, 119, 10755, 7392, 73…	6231	334	12983	1.27886	0.00205015	7.89297e-05	0.00136699
GOTERM_CC_FAT	GO:0005625~soluble fraction	195	2.28793	8.10967e-07	1411, 1410, 1192, 1312, 3728, 7064, 3483, 7167, 8877, 2203, 10717, 2017, 5224, 1081, 1429, 207, 51366, 208, 3918, 31, 25782, 2947, 51762, 5214, 3598, 824, 8439, 16, 310, 6888, 1848, 3945, 5763, 27090, 3735, 2592, 65125, 5631, 183, 9989, 116, 5126, 840, 10241, 5917, 7453, 3620, 10755, 10653, 378708, 2244, 2992, 439, 2997, 4650, 3251, 10056, 128, 4846, 302, 5603, 581, 5604, 23162, 6198, 4548, 70, 7…	6198	313	12782	1.28481	0.000777415	1.52493e-05	0.00127446
GOTERM_MF_FAT	GO:0022890~inorganic cation transmembrane transporter activity	103	1.20849	8.25119e-07	57348, 29796, 9550, 1318, 1317, 6556, 487, 26266, 489, 488, 535, 534, 533, 539, 538, 537, 1528, 6549, 1329, 6546, 29986, 6548, 6006, 9914, 1327, 476, 477, 50617, 4891, 10476, 10479, 6553, 29985, 6550, 23530, 51606, 27089, 513, 8647, 9167, 6584, 518, 517, 516, 515, 514, 9377, 10312, 3736, 30061, 496, 495, 498, 491, 522, 521, 51312, 493, 523, 490, 529, 7109, 526, 528, 527, 1352, 1351, 1350, 1349, 7…	6231	151	12983	1.42127	0.002199	8.15307e-05	0.00146635
GOTERM_MF_FAT	GO:0043492~ATPase activity, coupled to movement of substances	79	0.926904	8.38569e-07	9550, 487, 57130, 11194, 489, 10396, 488, 1244, 482, 534, 483, 533, 481, 539, 538, 537, 10060, 439, 23400, 10057, 506, 509, 4363, 27032, 9914, 23, 476, 9296, 477, 50617, 23456, 89845, 9114, 84239, 51761, 374868, 215, 6891, 155066, 6892, 6890, 51606, 5826, 21, 513, 20, 8647, 5825, 5205, 51449, 368, 8992, 57194, 516, 515, 23250, 9429, 514, 10257, 26133, 5243, 10351, 10928, 496, 495, 10079, 498, 491…	6231	110	12983	1.49641	0.0022348	7.99005e-05	0.00149025
GOTERM_BP_FAT	GO:0034660~ncRNA metabolic process	149	1.74821	9.25278e-07	127253, 79587, 2091, 57176, 64118, 10799, 6165, 6208, 6209, 54512, 150962, 317781, 9045, 83480, 57038, 56915, 81627, 64216, 51010, 55759, 348180, 55756, 6217, 6218, 6154, 9255, 7407, 22984, 51093, 5036, 80222, 79691, 23318, 51095, 54920, 7175, 6223, 55651, 57169, 10813, 55039, 55656, 4839, 440275, 117246, 6301, 10528, 51106, 116461, 54888, 16, 9221, 23481, 3028, 3035, 54931, 9775, 54938, 84705, 2…	6579	230	13528	1.33209	0.00596407	4.60138e-05	0.00180847
GOTERM_BP_FAT	GO:0010740~positive regulation of protein kinase cascade	113	1.32582	9.90559e-07	10206, 10342, 10892, 9344, 684, 3479, 5536, 155, 154, 4615, 3481, 54910, 2152, 10333, 1893, 4215, 51014, 6885, 80829, 84336, 9641, 4795, 79594, 1437, 23636, 57153, 10174, 1270, 347734, 5970, 2316, 5617, 51026, 7042, 7189, 7040, 9218, 7334, 79971, 23118, 23390, 54602, 329, 9370, 2280, 7052, 183, 6574, 1936, 2056, 148022, 56674, 2254, 7124, 847, 3965, 10758, 8772, 389, 8837, 387, 723961, 3630, 2064…	6579	167	13528	1.39135	0.00638351	4.88841e-05	0.00193606
UP_SEQ_FEATURE	region of interest:Substrate binding	86	1.00903	1.02649e-06	22978, 2645, 3628, 5333, 5230, 55748, 9380, 383, 35, 2819, 36, 23171, 34, 283, 37, 10588, 64841, 9107, 1728, 10380, 7358, 8776, 2203, 3712, 27034, 1892, 978, 56261, 2571, 2617, 2572, 2717, 3612, 1854, 4835, 1375, 6303, 6697, 443, 23475, 9110, 7389, 9, 2023, 2166, 115024, 10667, 84812, 3706, 5106, 2937, 1371, 6240, 6039, 54928, 55163, 2271, 51447, 29085, 3418, 3417, 3416, 5138, 2027, 2026, 8898, 8…	8479	130	19113	1.49121	0.0155371	0.000920699	0.0021827
GOTERM_BP_FAT	GO:0016569~covalent chromatin modification	89	1.04423	1.02835e-06	2146, 7703, 57634, 23512, 6597, 55904, 10856, 6871, 22933, 84148, 8841, 2648, 55818, 57332, 54496, 1387, 86, 56254, 54623, 23210, 9252, 9913, 6883, 84787, 51720, 3299, 7786, 6880, 79813, 23168, 10474, 10626, 6015, 29072, 23028, 5936, 11143, 8295, 64324, 10432, 9682, 9646, 79595, 10524, 11107, 2033, 56943, 1788, 1789, 3070, 10014, 11176, 7334, 10013, 23326, 55352, 10902, 9810, 23522, 8089, 51111, …	6579	126	13528	1.45242	0.00662625	5.03646e-05	0.00200992
GOTERM_BP_FAT	GO:0051444~negative regulation of ubiquitin-protein ligase activity	53	0.621847	1.05593e-06	5682, 9861, 5686, 5685, 5683, 9491, 10197, 701, 51529, 5708, 5709, 5706, 5707, 5691, 5704, 5705, 5690, 5702, 5693, 5692, 5695, 5700, 7314, 5694, 7311, 5696, 5687, 5688, 5689, 51433, 29882, 4085, 5717, 5719, 8697, 1029, 5710, 5711, 5713, 5714, 5715, 5716, 51343, 5699, 11065, 5720, 5721, 6233, 996, 7321, 7324, 9184, 991	6579	67	13528	1.62658	0.00680333	5.13263e-05	0.00206382
GOTERM_BP_FAT	GO:0051352~negative regulation of ligase activity	53	0.621847	1.05593e-06	5682, 9861, 5686, 5685, 5683, 9491, 10197, 701, 51529, 5708, 5709, 5706, 5707, 5691, 5704, 5705, 5690, 5702, 5693, 5692, 5695, 5700, 7314, 5694, 7311, 5696, 5687, 5688, 5689, 51433, 29882, 4085, 5717, 5719, 8697, 1029, 5710, 5711, 5713, 5714, 5715, 5716, 51343, 5699, 11065, 5720, 5721, 6233, 996, 7321, 7324, 9184, 991	6579	67	13528	1.62658	0.00680333	5.13263e-05	0.00206382
GOTERM_BP_FAT	GO:0048514~blood vessel morphogenesis	138	1.61915	1.11042e-06	3725, 338, 688, 2004, 23462, 285, 7490, 284, 283, 3726, 9047, 151, 3679, 2294, 57178, 538, 8879, 5228, 56913, 9444, 677, 5747, 9353, 2321, 1901, 9255, 6885, 25976, 10908, 1906, 23509, 348, 1909, 51162, 6403, 3549, 83605, 6608, 3491, 7070, 1490, 3911, 4223, 2022, 4691, 23129, 64321, 1432, 54538, 14, 7042, 7422, 7424, 7048, 51705, 93974, 1306, 57142, 5154, 9421, 90, 4435, 2277, 10512, 290, 23493, 8…	6579	211	13528	1.34484	0.00715317	5.35723e-05	0.00217033
GOTERM_CC_FAT	GO:0044433~cytoplasmic vesicle part	124	1.45489	1.16997e-06	51226, 338, 22872, 11151, 1191, 6556, 2335, 1315, 3479, 22905, 7060, 10484, 3674, 10483, 534, 54910, 54812, 3920, 130340, 9145, 2153, 2157, 8408, 5175, 55361, 3092, 25977, 161, 2, 6403, 163, 7076, 213, 6804, 928, 2266, 9900, 6678, 10427, 7042, 29082, 3949, 7040, 7422, 57410, 7424, 9632, 23095, 7043, 5154, 5155, 817, 818, 5627, 5345, 2277, 9182, 7059, 7058, 710, 7057, 88, 3382, 10959, 2244, 123720…	6198	187	12782	1.3675	0.00112137	2.15767e-05	0.00183863
GOTERM_MF_FAT	GO:0042626~ATPase activity, coupled to transmembrane movement of substances	78	0.915171	1.25298e-06	9550, 487, 57130, 11194, 489, 10396, 488, 1244, 482, 534, 483, 533, 481, 539, 538, 537, 10060, 439, 23400, 10057, 506, 509, 4363, 27032, 9914, 23, 476, 9296, 477, 50617, 23456, 89845, 9114, 84239, 51761, 374868, 215, 6891, 155066, 6892, 6890, 51606, 5826, 21, 513, 20, 8647, 5825, 5205, 51449, 368, 8992, 57194, 516, 515, 23250, 9429, 514, 10257, 26133, 5243, 10351, 496, 495, 10079, 498, 491, 522, …	6231	109	12983	1.49103	0.00333738	0.000115268	0.00222672
UP_SEQ_FEATURE	nucleotide phosphate-binding region:ATP	499	5.85475	1.25881e-06	79705, 5230, 55236, 63922, 157, 3480, 6499, 2011, 6093, 203, 204, 205, 8408, 204851, 55226, 6885, 207, 6880, 208, 26007, 10097, 546, 5218, 5214, 7204, 8438, 8243, 1436, 215, 1432, 55210, 6891, 27183, 25778, 6890, 10730, 22928, 5347, 8445, 1445, 8428, 814, 79834, 817, 818, 7317, 22907, 523, 10749, 617, 6595, 6594, 5127, 6597, 10856, 23552, 984, 983, 8467, 9201, 84033, 10654, 9493, 701, 439, 29941,…	8479	962	19113	1.16926	0.0190199	0.00106627	0.00267668
GOTERM_BP_FAT	GO:0005996~monosaccharide metabolic process	144	1.68955	1.28828e-06	1410, 5950, 2645, 5166, 5164, 10891, 5230, 10402, 5162, 5160, 5372, 51005, 25796, 10993, 1390, 10690, 7355, 23275, 3481, 7358, 7167, 92579, 51422, 2203, 5226, 3098, 5224, 5223, 29988, 4191, 4190, 9255, 1798, 51363, 207, 4886, 23509, 4122, 5834, 5837, 5836, 4123, 10007, 2023, 5214, 4609, 9435, 5257, 1432, 5256, 283209, 178, 145173, 10327, 2762, 3948, 6888, 2597, 55526, 23324, 3795, 3945, 2632, 640…	6579	222	13528	1.33378	0.00829417	6.16926e-05	0.00251796
UP_TISSUE	Coronary artery	48	0.563182	1.33652e-06	10201, 56965, 9249, 9698, 6612, 539, 56259, 55334, 6613, 51428, 2017, 8870, 8405, 25972, 5170, 64789, 5983, 22888, 26118, 131566, 84681, 54963, 10627, 10146, 65008, 80019, 9318, 83892, 26578, 10946, 83463, 81555, 6642, 51293, 6746, 4172, 1968, 51309, 8607, 6175, 7431, 7268, 1676, 55967, 10072, 51143, 79572, 2968, 11316	8323	62	18201	1.69303	0.000757523	2.16515e-05	0.00195864
UP_TISSUE	B-cell	161	1.88901	1.36335e-06	3725, 51226, 51573, 51379, 112942, 6772, 10892, 3476, 6205, 6168, 8674, 10484, 9047, 10483, 7351, 9049, 64319, 10921, 8878, 56915, 170954, 10134, 127262, 84941, 1487, 92610, 8398, 64744, 84287, 51011, 4318, 280636, 930, 6218, 1327, 6158, 54899, 9258, 83666, 9056, 10914, 8314, 3142, 5452, 55038, 4794, 9801, 3597, 9802, 8554, 9908, 58488, 1432, 440193, 10227, 51495, 29979, 3313, 6189, 8945, 6892, 1…	8323	266	18201	1.32361	0.00077272	2.14725e-05	0.00199795
GOTERM_BP_FAT	GO:0000226~microtubule cytoskeleton organization	101	1.18503	1.37224e-06	1410, 1104, 10540, 51175, 10615, 3925, 29911, 5747, 8409, 672, 4292, 7283, 10093, 11004, 54820, 11337, 9055, 9053, 8243, 11130, 26140, 51203, 5048, 25777, 10426, 1070, 150465, 27285, 81565, 1647, 1069, 64518, 91978, 85440, 57610, 54930, 1267, 84722, 6760, 55201, 80254, 3832, 1778, 9183, 7320, 23499, 8658, 1058, 4627, 203068, 23332, 51673, 85378, 8841, 9700, 9696, 25897, 9493, 701, 9793, 5116, 961…	6579	147	13528	1.41279	0.0088323	6.52297e-05	0.00268205
GOTERM_BP_FAT	GO:0042592~homeostatic process	429	5.03344	1.39668e-06	338, 6774, 10891, 6347, 3479, 336, 949, 337, 5376, 155, 334, 154, 335, 387597, 153, 3481, 538, 120071, 6781, 345, 207, 50617, 5367, 348, 80829, 51167, 2847, 6777, 1812, 1813, 6776, 10723, 730, 212, 1435, 84299, 928, 5354, 310, 5350, 728, 6886, 624, 23627, 811, 328, 817, 226, 100133941, 55937, 324, 1302, 94081, 5340, 8048, 10603, 6387, 85456, 183, 55904, 10954, 55277, 2252, 846, 7392, 2898, 7391, …	6579	751	13528	1.1746	0.00898891	6.5907e-05	0.00272982
GOTERM_BP_FAT	GO:0045859~regulation of protein kinase activity	212	2.48739	1.45797e-06	3084, 10892, 334, 154, 4616, 3481, 114898, 150, 6868, 151, 51776, 10614, 8877, 10333, 51562, 4216, 2321, 81848, 6885, 5649, 55750, 207, 348, 6879, 7070, 1812, 23636, 920, 1435, 5618, 51495, 51191, 6895, 7189, 7042, 7040, 728, 2596, 8440, 7048, 1848, 4233, 7043, 92335, 100133941, 324, 8754, 1062, 2965, 64798, 6385, 4771, 7057, 29950, 115, 112, 113, 111, 7249, 200734, 9077, 4254, 7852, 5606, 5604, …	6579	345	13528	1.26354	0.00938148	6.83003e-05	0.0028496
GOTERM_BP_FAT	GO:0022618~ribonucleoprotein complex assembly	54	0.63358	1.48356e-06	7536, 83939, 6208, 6209, 25929, 9790, 54496, 23405, 79084, 10713, 4154, 23020, 4686, 6311, 6152, 3692, 24148, 10907, 8683, 1653, 6606, 79760, 6637, 6635, 6636, 6633, 6634, 6895, 10978, 8487, 51808, 10946, 10772, 6431, 10181, 6433, 6628, 4869, 6430, 51388, 8661, 10419, 11218, 10073, 8175, 10285, 22916, 26747, 6632, 6631, 1207, 9416, 55011, 6426	6579	69	13528	1.60923	0.0095454	6.89994e-05	0.00289963
SP_PIR_KEYWORDS	dna replication	62	0.727443	1.49315e-06	63922, 8318, 11198, 50484, 6117, 10714, 6118, 51426, 81620, 23649, 64785, 5928, 5981, 22944, 5980, 5983, 5982, 56897, 5937, 54921, 55704, 11143, 6742, 8208, 5931, 4774, 5557, 6240, 6241, 51659, 51550, 57804, 4678, 6749, 4782, 4781, 5111, 23594, 5427, 4173, 5428, 4172, 4175, 4174, 10036, 5423, 27343, 5424, 4176, 5425, 5426, 7150, 9837, 3980, 4171, 3981, 4999, 5000, 55388, 990, 3978, 23595	8485	88	19235	1.59716	0.00153528	2.6955e-05	0.00236771
GOTERM_MF_FAT	GO:0016820~hydrolase activity, acting on acid anhydrides, catalyzing transmembrane movement of substances	79	0.926904	1.49884e-06	9550, 487, 57130, 11194, 489, 10396, 488, 1244, 482, 534, 483, 533, 481, 539, 538, 537, 10060, 439, 23400, 10057, 506, 509, 4363, 27032, 9914, 23, 476, 9296, 477, 50617, 23456, 89845, 9114, 84239, 51761, 374868, 215, 6891, 155066, 6892, 6890, 51606, 5826, 21, 513, 20, 8647, 5825, 5205, 51449, 368, 8992, 245973, 57194, 516, 515, 23250, 9429, 514, 10257, 26133, 5243, 10351, 496, 495, 10079, 498, 49…	6231	111	12983	1.48293	0.00399092	0.000133288	0.00266363
SP_PIR_KEYWORDS	duplication	137	1.60742	1.51327e-06	1411, 1003, 1001, 805, 1414, 801, 2335, 1417, 1009, 5534, 3675, 5949, 3678, 2959, 2153, 3098, 2157, 1282, 3097, 5034, 3693, 5648, 348, 6402, 3685, 3688, 4605, 3689, 7075, 4790, 5214, 920, 823, 5250, 826, 213, 7414, 6401, 2316, 312, 310, 3897, 311, 6678, 921, 4633, 3949, 2273, 1069, 4582, 722, 629, 5243, 2638, 293, 795, 292, 7429, 291, 5340, 717, 716, 1397, 5573, 715, 5576, 808, 1634, 10747, 88, 9…	8485	228	19235	1.36215	0.00155595	2.68472e-05	0.00239961
GOTERM_MF_FAT	GO:0008289~lipid binding	266	3.12097	1.51914e-06	6770, 338, 8416, 29127, 35, 949, 336, 2339, 337, 1576, 335, 22905, 1583, 3929, 51087, 539, 6093, 27071, 3291, 6783, 8876, 3710, 5742, 8733, 3092, 345, 54899, 207, 347, 8309, 348, 161, 1592, 92017, 7070, 8724, 8723, 11332, 8411, 440279, 29907, 5217, 58488, 51291, 216, 19, 213, 312, 728113, 310, 311, 8301, 114879, 114876, 518, 517, 516, 5241, 54874, 59338, 54877, 254122, 59339, 257364, 2100, 128869…	6231	450	12983	1.23165	0.00404487	0.000130736	0.00269971
GOTERM_BP_FAT	GO:0051094~positive regulation of developmental process	175	2.05327	1.55432e-06	3725, 6770, 338, 941, 1191, 942, 3084, 23654, 5021, 5020, 3727, 3726, 154, 60436, 4825, 3481, 27339, 3486, 7068, 8877, 2152, 9655, 54997, 8399, 7483, 9253, 8546, 8876, 3207, 5176, 9353, 3552, 3299, 5364, 207, 22985, 80829, 1594, 3549, 7071, 6608, 10626, 10096, 4831, 6777, 1813, 3142, 6776, 8536, 4790, 9643, 1437, 7518, 1435, 4023, 1270, 1432, 2624, 5970, 8650, 2627, 2626, 8943, 1789, 7042, 7041, …	6579	278	13528	1.2944	0.00999837	7.17737e-05	0.00303792
GOTERM_BP_FAT	GO:0032868~response to insulin stimulus	73	0.856506	1.61478e-06	6770, 5950, 5167, 23235, 6772, 6464, 64397, 10580, 197, 23175, 51083, 3480, 7391, 3481, 8836, 3484, 1978, 23038, 1979, 723961, 3630, 2203, 10057, 2065, 3291, 5588, 29988, 5170, 6256, 207, 208, 2805, 6198, 2887, 7436, 7248, 2885, 3952, 4160, 1812, 3643, 3586, 5786, 5319, 133, 5970, 26060, 3992, 10014, 5465, 367, 9021, 5798, 3795, 2170, 11132, 1176, 8503, 8850, 2308, 9734, 2690, 6272, 5468, 2692, 2…	6579	100	13528	1.50105	0.0103852	7.40366e-05	0.00315608
GOTERM_MF_FAT	GO:0019904~protein domain specific binding	202	2.37006	1.64259e-06	79801, 805, 4204, 801, 64397, 55740, 8738, 153, 6868, 63916, 10712, 8878, 84270, 6497, 1487, 5747, 1182, 6880, 8728, 10626, 11335, 6752, 23636, 4778, 8861, 27183, 7329, 55114, 1840, 3399, 1460, 7049, 23524, 140885, 3837, 8751, 916, 8754, 7052, 808, 9079, 23559, 988, 7846, 50649, 5912, 9076, 10755, 2898, 2101, 10656, 10657, 10240, 9611, 2120, 50861, 581, 2892, 2891, 3611, 9209, 835, 4747, 2889, 28…	6231	331	12983	1.27157	0.00437283	0.000136941	0.00291908
SP_PIR_KEYWORDS	cytoplasmic vesicle	142	1.66608	1.67748e-06	51226, 81631, 1198, 79585, 22872, 11151, 29127, 9344, 10548, 55040, 2098, 94121, 1315, 22905, 5016, 535, 130340, 9144, 127262, 10333, 79012, 8546, 51560, 1182, 29988, 79890, 9255, 3092, 7879, 25977, 409, 162, 79893, 80173, 115677, 84937, 8291, 26206, 55062, 6804, 57228, 9900, 8301, 29082, 10279, 81555, 23095, 23390, 84519, 53344, 4179, 54874, 51704, 2778, 132204, 171169, 23205, 6721, 5126, 29952,…	8485	238	19235	1.35255	0.00172464	2.9256e-05	0.00265999
GOTERM_BP_FAT	GO:0010035~response to inorganic substance	134	1.57222	1.6893e-06	3725, 6770, 1410, 338, 805, 22872, 682, 6772, 801, 30820, 337, 2339, 79901, 23467, 7168, 1583, 7351, 7352, 51176, 3485, 538, 25824, 5224, 6546, 3710, 6786, 5037, 348, 4891, 2, 10628, 140823, 1277, 4504, 140576, 825, 51022, 51593, 5970, 51596, 1917, 2628, 18, 2266, 311, 513, 1843, 10016, 1649, 10013, 23327, 3795, 5829, 100, 595, 6569, 5154, 598, 229, 8754, 5052, 5054, 5621, 23498, 3938, 4625, 1093…	6579	205	13528	1.34408	0.0108619	7.69079e-05	0.00330174
SP_PIR_KEYWORDS	iron	166	1.94767	1.71651e-06	254295, 6556, 3081, 55239, 55847, 5537, 79689, 5536, 1573, 1576, 79701, 79901, 1580, 374291, 118980, 1583, 94097, 5740, 81689, 11019, 1528, 58157, 10536, 8544, 5742, 1588, 5033, 1586, 7403, 1593, 4891, 1594, 1591, 23479, 1592, 81855, 51167, 4595, 875, 112398, 112399, 119559, 286133, 26872, 8242, 51022, 10229, 283208, 55316, 1595, 22992, 5351, 2068, 9023, 54681, 55662, 9377, 493856, 30061, 2592, 1…	8485	285	19235	1.32039	0.00176473	2.94378e-05	0.00272189
UP_SEQ_FEATURE	binding site:ATP	295	3.46122	1.75859e-06	1195, 1198, 79705, 5230, 5634, 157, 10201, 3480, 11329, 51776, 2011, 23139, 6093, 5747, 204851, 8408, 284086, 83903, 4215, 4216, 2321, 25, 6885, 4117, 3716, 80221, 207, 208, 26007, 3718, 9874, 7075, 5218, 56924, 7204, 440275, 56922, 1457, 1456, 1436, 1459, 1452, 1432, 1454, 25778, 5610, 5613, 23012, 4638, 5347, 7048, 4233, 8445, 7184, 9891, 83732, 1445, 8428, 65061, 65268, 814, 79834, 65266, 2338…	8479	542	19113	1.22689	0.0264707	0.00141097	0.0037394
GOTERM_CC_FAT	GO:0005626~insoluble fraction	473	5.54969	1.84613e-06	10894, 1410, 338, 8883, 8884, 800, 333, 3284, 5371, 1312, 949, 10899, 155, 154, 59340, 3480, 153, 7357, 55379, 3482, 3483, 2012, 8877, 10611, 10715, 27072, 6782, 8408, 3291, 5361, 55361, 343, 27075, 208, 1812, 8411, 2022, 6752, 824, 823, 6751, 6891, 5355, 6892, 6890, 310, 6888, 410, 6747, 811, 5243, 100133941, 23621, 5340, 51283, 10858, 112, 10857, 5331, 79849, 7249, 23555, 10959, 23557, 10755, 2…	6198	839	12782	1.16264	0.00176887	3.34039e-05	0.00290122
GOTERM_MF_FAT	GO:0016651~oxidoreductase activity, acting on NADH or NADPH	62	0.727443	1.90041e-06	84817, 4697, 7296, 55586, 374291, 1728, 10587, 64359, 84869, 5447, 4688, 9446, 1429, 9540, 4835, 51167, 4695, 4696, 4709, 51292, 2936, 23530, 4708, 4705, 606495, 9946, 4706, 4704, 4701, 2766, 4702, 4731, 51295, 51706, 4716, 8564, 4717, 4718, 4719, 4729, 4712, 1738, 4724, 4723, 4713, 4714, 4726, 4715, 4725, 51079, 4720, 4722, 4710, 4711, 27294, 55967, 79400, 50506, 10935, 1535, 1536, 1534	6231	83	12983	1.55643	0.00505746	0.000153633	0.00337726
GOTERM_MF_FAT	GO:0016879~ligase activity, forming carbon-nitrogen bonds	147	1.72474	1.91652e-06	686, 79589, 10892, 10401, 26263, 26260, 9246, 330, 159, 55743, 8925, 8924, 27339, 26268, 25827, 25793, 27338, 63893, 6612, 6613, 9654, 25820, 11019, 130507, 23072, 92912, 672, 54529, 51619, 3093, 2752, 9870, 55191, 22888, 51366, 7337, 10093, 26001, 54926, 10477, 32, 31, 6015, 64400, 51433, 5930, 2166, 3141, 25831, 79594, 8554, 26140, 10273, 7327, 283450, 7326, 7329, 51191, 118424, 150465, 7189, 3…	6231	231	12983	1.32594	0.00510022	0.000150379	0.00340588
GOTERM_BP_FAT	GO:0006796~phosphate metabolic process	544	6.38273	1.92786e-06	79705, 6775, 5230, 6772, 11099, 6347, 151449, 5371, 157, 3480, 374291, 150, 151, 535, 533, 3486, 539, 85464, 2011, 537, 6093, 27071, 8408, 204851, 6885, 50617, 207, 3297, 208, 5218, 6776, 7204, 1436, 1432, 51495, 25778, 513, 1843, 728, 5347, 8859, 518, 517, 8445, 516, 1848, 515, 8446, 514, 1846, 1445, 8428, 814, 79834, 817, 818, 22908, 8754, 10076, 522, 521, 523, 529, 526, 528, 527, 2820, 5127, 2…	6579	973	13528	1.14963	0.0123863	8.71547e-05	0.003768
GOTERM_BP_FAT	GO:0006793~phosphorus metabolic process	544	6.38273	1.92786e-06	79705, 6775, 5230, 6772, 11099, 6347, 151449, 5371, 157, 3480, 374291, 150, 151, 535, 533, 3486, 539, 85464, 2011, 537, 6093, 27071, 8408, 204851, 6885, 50617, 207, 3297, 208, 5218, 6776, 7204, 1436, 1432, 51495, 25778, 513, 1843, 728, 5347, 8859, 518, 517, 8445, 516, 1848, 515, 8446, 514, 1846, 1445, 8428, 814, 79834, 817, 818, 22908, 8754, 10076, 522, 521, 523, 529, 526, 528, 527, 2820, 5127, 2…	6579	973	13528	1.14963	0.0123863	8.71547e-05	0.003768
GOTERM_BP_FAT	GO:0043123~positive regulation of I-kappaB kinase/NF-kappaB cascade	71	0.83304	1.95894e-06	1936, 10206, 10342, 148022, 56674, 10892, 684, 7124, 5536, 4615, 3965, 8772, 389, 10758, 8837, 387, 10333, 1893, 4215, 27032, 51014, 6885, 834, 7132, 10769, 5494, 3956, 84336, 9641, 54862, 4795, 79594, 23636, 57153, 4049, 347734, 5970, 2316, 387521, 57708, 51026, 7189, 2697, 3357, 9218, 7334, 4050, 79971, 23118, 3553, 80762, 8717, 23390, 4055, 497661, 958, 57506, 54602, 329, 9370, 29110, 3162, 22…	6579	97	13528	1.50508	0.0125847	8.79444e-05	0.00382873
GOTERM_MF_FAT	GO:0051427~hormone receptor binding	65	0.762642	1.96516e-06	9967, 7205, 5781, 10891, 5916, 90390, 9862, 7297, 9282, 1392, 190, 2288, 55818, 64210, 672, 6882, 5705, 6256, 3716, 24148, 10471, 55806, 1616, 6879, 10766, 3952, 6015, 6777, 11331, 64324, 6604, 9604, 23636, 8554, 10524, 55062, 23054, 4878, 51596, 8031, 8202, 1499, 7041, 8648, 6047, 2274, 7923, 9320, 5863, 221037, 4880, 9324, 811, 3159, 5468, 5901, 1302, 5469, 10499, 10025, 1022, 2688, 7533, 79039…	6231	88	12983	1.53903	0.00522933	0.00014979	0.00349233
GOTERM_BP_FAT	GO:0043122~regulation of I-kappaB kinase/NF-kappaB cascade	77	0.903438	1.9829e-06	1936, 10206, 148022, 10342, 56674, 10892, 684, 7124, 5536, 4615, 3965, 10758, 8772, 389, 8837, 387, 8878, 84270, 56957, 10333, 1893, 4215, 27032, 51014, 3551, 6885, 834, 7132, 10769, 5494, 3956, 84336, 9641, 54862, 4795, 79594, 23636, 57153, 4049, 347734, 5970, 2316, 387521, 9093, 57708, 51026, 7189, 2697, 3357, 9218, 7334, 4050, 79971, 23118, 3553, 80762, 8717, 23390, 4055, 497661, 958, 57506, 5…	6579	107	13528	1.47972	0.0127377	8.84063e-05	0.00387557
GOTERM_BP_FAT	GO:0051259~protein oligomerization	116	1.36102	2.18187e-06	10346, 1410, 10892, 55742, 330, 117854, 5025, 5536, 3728, 284, 5023, 3480, 114898, 10157, 6497, 3710, 55054, 4296, 1798, 55752, 3299, 5037, 80829, 5830, 23475, 1491, 5214, 286133, 3741, 1270, 440193, 51596, 7415, 9361, 3028, 6470, 5564, 5563, 3416, 84708, 93974, 10801, 114548, 23627, 7529, 23590, 6814, 329, 9370, 3737, 5621, 7053, 7052, 5571, 10600, 88, 999, 989, 25923, 241, 84105, 7249, 7450, 27…	6579	174	13528	1.37083	0.0140068	9.66105e-05	0.00426445
SP_PIR_KEYWORDS	magnesium	244	2.86284	2.23396e-06	51573, 79705, 159, 5634, 1312, 157, 10994, 10201, 11329, 51776, 85463, 2011, 538, 85465, 2203, 23139, 56913, 6093, 6610, 284086, 83903, 4215, 171425, 4216, 25, 6885, 51567, 26007, 51095, 51761, 2021, 283927, 2023, 403, 374868, 5214, 115024, 1436, 150465, 23012, 4638, 7048, 8445, 9891, 65061, 328, 10217, 23387, 348938, 10079, 5631, 5236, 5238, 5239, 10243, 23031, 115, 3628, 23235, 112, 113, 111, 8…	8485	442	19235	1.25143	0.0022961	3.76836e-05	0.00354239
GOTERM_BP_FAT	GO:0051493~regulation of cytoskeleton organization	94	1.1029	2.243e-06	2006, 50853, 11151, 7249, 382, 10395, 119, 79959, 7168, 7117, 387, 11013, 10300, 23077, 830, 832, 91624, 57731, 50861, 5588, 672, 1901, 3611, 1906, 5921, 10092, 64223, 7248, 10096, 10094, 4088, 55704, 23122, 10109, 51474, 5879, 4690, 5217, 10435, 822, 10174, 829, 7514, 2934, 55160, 4703, 22919, 1027, 7472, 6708, 6709, 667, 1499, 1072, 11034, 348235, 10013, 4134, 8440, 11078, 9168, 5962, 4133, 413…	6579	136	13528	1.42122	0.0143964	9.86416e-05	0.00438392
INTERPRO	IPR015943:WD40/YVTN repeat-like	181	2.12367	2.26141e-06	256364, 1477, 79585, 55746, 57175, 11151, 11152, 64397, 23654, 26160, 59345, 9924, 8925, 112840, 26608, 27339, 124997, 8668, 79084, 54910, 92715, 116143, 64218, 11091, 22884, 84942, 8021, 64743, 84940, 50717, 55759, 348793, 55054, 5361, 51362, 23644, 5362, 80227, 282809, 80232, 5364, 54521, 56920, 64326, 9742, 64223, 92799, 6877, 80031, 8208, 23129, 5931, 3993, 55062, 8439, 57556, 5048, 8945, 164…	7788	300	16659	1.29057	0.012977	0.012977	0.00436885
GOTERM_BP_FAT	GO:0034504~protein localization in nucleus	69	0.809574	2.37377e-06	3725, 2646, 9349, 64901, 10952, 6556, 2254, 7124, 7249, 5371, 10204, 4928, 55374, 537, 23039, 23214, 10140, 55696, 23649, 83860, 9913, 473, 200576, 30000, 1855, 207, 79711, 2516, 9702, 7175, 1812, 585, 4792, 55705, 5594, 10527, 1434, 7227, 7514, 868, 5617, 3843, 23633, 3840, 7042, 3458, 7040, 5514, 84268, 51194, 10465, 9670, 51517, 7043, 2923, 3837, 3836, 3839, 3838, 6711, 1408, 51079, 5901, 1021…	6579	94	13528	1.50937	0.0152293	0.000103687	0.0046395
GOTERM_MF_FAT	GO:0015631~tubulin binding	72	0.844773	2.39753e-06	1410, 252969, 115201, 29127, 51673, 332, 2683, 85378, 147700, 2339, 23710, 4926, 29911, 3925, 10300, 2010, 8409, 27072, 672, 55755, 8733, 84376, 5979, 4831, 9217, 54820, 23122, 55704, 585, 4692, 11337, 23637, 51203, 5048, 22919, 25777, 1785, 10426, 667, 127829, 22924, 81565, 348235, 83988, 57787, 10013, 11345, 57610, 4131, 8480, 1266, 1641, 3799, 84722, 26056, 2735, 10982, 4137, 5423, 226, 55201,…	6231	100	12983	1.5002	0.0063762	0.000177668	0.00426069
SP_PIR_KEYWORDS	leucine zipper	32	0.375455	2.41349e-06	3725, 1936, 4778, 4779, 7249, 6535, 8925, 6894, 1390, 11016, 4925, 7402, 1052, 5585, 9810, 29941, 1756, 79102, 23647, 4296, 1385, 1039, 2802, 6528, 7786, 5903, 57106, 5973, 466, 2353, 8848, 6129	8485	38	19235	1.909	0.0024804	4.00554e-05	0.00382707
GOTERM_BP_FAT	GO:0009150~purine ribonucleotide metabolic process	95	1.11463	2.58408e-06	487, 159, 57130, 9551, 489, 10201, 488, 10396, 535, 482, 483, 533, 481, 539, 538, 537, 51422, 23400, 4650, 506, 63979, 203, 509, 27032, 9914, 476, 270, 9296, 272, 477, 271, 50617, 3615, 51816, 4833, 9114, 10476, 4831, 471, 84239, 4832, 51761, 374868, 29789, 155066, 2071, 26289, 9361, 1497, 51606, 8766, 513, 5205, 7040, 368, 10632, 8992, 245973, 518, 57194, 517, 516, 515, 23250, 100, 514, 53343, 1…	6579	138	13528	1.41553	0.0165674	0.000112115	0.00505055
GOTERM_BP_FAT	GO:0007507~heart development	139	1.63088	2.61901e-06	5950, 3087, 3084, 5021, 3339, 34, 5020, 10203, 4824, 1525, 7168, 10614, 57178, 1289, 79602, 2200, 4488, 1280, 1281, 22980, 55193, 1906, 23509, 1909, 51098, 8728, 3688, 6608, 8195, 55553, 2022, 4607, 6604, 8557, 4776, 2767, 2627, 27086, 2626, 25776, 5350, 10014, 7042, 4634, 4633, 3399, 7049, 7048, 23322, 9421, 64598, 90, 2776, 10512, 8048, 27295, 2280, 4625, 4629, 11127, 4628, 4772, 84525, 6722, 8…	6579	215	13528	1.32938	0.0167894	0.000112873	0.00511881
GOTERM_BP_FAT	GO:0007169~transmembrane receptor protein tyrosine kinase signaling pathway	144	1.68955	2.71681e-06	284656, 6774, 10342, 3084, 64397, 6347, 284, 154, 9046, 3480, 3481, 6868, 3340, 3484, 1978, 1979, 537, 8879, 9655, 4921, 5159, 5747, 375790, 9252, 29988, 2321, 25976, 1796, 207, 208, 4593, 10628, 10006, 7075, 6777, 1490, 6776, 9158, 4692, 4690, 920, 1436, 5618, 2316, 26060, 7040, 7422, 4803, 7424, 8440, 819, 624, 4233, 5829, 5154, 5155, 2308, 6760, 59338, 916, 2277, 6272, 10603, 3937, 5770, 1839,…	6579	224	13528	1.32187	0.0174109	0.000116312	0.00530995
GOTERM_CC_FAT	GO:0044449~contractile fiber part	80	0.938637	2.94128e-06	1410, 6261, 487, 7125, 6262, 3728, 10398, 27063, 51778, 84033, 286, 7169, 7168, 3880, 11155, 9499, 10611, 87, 29895, 1756, 4313, 58498, 7137, 7138, 7135, 3611, 7134, 3856, 375, 23363, 70, 7171, 2023, 7079, 72, 4607, 7170, 8557, 59, 58, 2318, 7140, 5664, 4703, 7414, 2767, 2317, 26287, 3315, 6709, 1499, 22954, 4634, 4633, 4632, 2274, 2275, 4636, 4635, 7273, 6717, 226, 6711, 8087, 23345, 5530, 8048,…	6198	113	12782	1.46002	0.00281672	5.22337e-05	0.00462224
GOTERM_BP_FAT	GO:0009062~fatty acid catabolic process	32	0.375455	3.00722e-06	215, 1374, 2110, 35, 55289, 34, 37, 3032, 1891, 1666, 3030, 1892, 5191, 5194, 54363, 9370, 3295, 1962, 1384, 5467, 8309, 8310, 5830, 56898, 1376, 10005, 30, 1375, 3952, 1120, 51, 1632, 2166	6579	36	13528	1.82777	0.0192539	0.000127898	0.00587754
SP_PIR_KEYWORDS	Isomerase	79	0.926904	3.04875e-06	4351, 10130, 9601, 2582, 10954, 22934, 55276, 5479, 5372, 3284, 5478, 2288, 150962, 5481, 7167, 4820, 114899, 83480, 2673, 2954, 26035, 23759, 5740, 5480, 84245, 29940, 5224, 5223, 3295, 60681, 5034, 51477, 10105, 8940, 5973, 80324, 55033, 53938, 64714, 55862, 3705, 11073, 283209, 9536, 23770, 9360, 51303, 1891, 84693, 26995, 10465, 5303, 64081, 5300, 2923, 130589, 7150, 7155, 10682, 7156, 1962, …	8485	120	19235	1.4924	0.00313225	4.97951e-05	0.00483438
GOTERM_CC_FAT	GO:0016607~nuclear speck	74	0.868239	3.11367e-06	4208, 8227, 988, 56252, 55904, 10401, 6729, 5681, 11193, 7490, 10482, 51322, 81669, 2483, 51729, 10921, 64318, 4152, 57178, 11325, 54815, 1859, 204851, 5411, 23451, 4116, 199746, 56339, 9739, 9541, 64326, 24144, 9584, 1654, 7341, 6015, 92609, 6651, 9646, 8554, 9984, 22794, 1609, 25776, 9360, 10946, 9775, 9879, 9128, 58517, 10465, 80764, 85403, 55660, 57018, 10772, 23524, 9939, 30827, 4869, 25766,…	6198	103	12782	1.48164	0.00298156	5.42898e-05	0.00489315
GOTERM_BP_FAT	GO:0031328~positive regulation of cellular biosynthetic process	392	4.59932	3.26904e-06	941, 6774, 10891, 942, 2002, 1316, 3479, 151449, 336, 7490, 337, 8013, 154, 3480, 3481, 51176, 8878, 2958, 22807, 6882, 3299, 207, 6880, 208, 348, 6879, 10626, 6777, 1812, 10725, 6776, 6778, 2022, 1437, 23636, 920, 1432, 8031, 22924, 8445, 811, 23522, 916, 2100, 322, 2965, 22914, 2962, 183, 10600, 29950, 6595, 6594, 6599, 6598, 5915, 6597, 55904, 5916, 148327, 3383, 7392, 7391, 26298, 8463, 5326,…	6579	685	13528	1.17671	0.0209126	0.000138124	0.00638924
GOTERM_BP_FAT	GO:0009199~ribonucleoside triphosphate metabolic process	83	0.973836	3.27546e-06	487, 57130, 9551, 489, 10201, 488, 10396, 535, 482, 483, 533, 481, 539, 538, 537, 51422, 23400, 4650, 63979, 203, 506, 509, 27032, 9914, 476, 9296, 477, 50617, 4833, 9114, 10476, 4831, 4832, 84239, 51761, 374868, 29789, 155066, 2071, 26289, 9361, 1497, 51606, 8766, 513, 5205, 7040, 368, 10632, 1503, 8992, 245973, 518, 57194, 517, 516, 515, 23250, 514, 10312, 47, 226, 4719, 953, 496, 495, 10079, 4…	6579	118	13528	1.44634	0.0209533	0.000137496	0.00640179
GOTERM_CC_FAT	GO:0015934~large ribosomal subunit	52	0.610114	3.36277e-06	122704, 51538, 9513, 6122, 6160, 6124, 11222, 6125, 6161, 6164, 6167, 6169, 9045, 124995, 128308, 64983, 64981, 55052, 6150, 6154, 6152, 6159, 6158, 6157, 6156, 51264, 65003, 65008, 84545, 6182, 6146, 6141, 6142, 6143, 51258, 29088, 6139, 6171, 6134, 6135, 6170, 6132, 23521, 6130, 4869, 6176, 6175, 29093, 54948, 64951, 6129, 6128	6198	67	12782	1.60057	0.00321971	5.75859e-05	0.0052846
GOTERM_MF_FAT	GO:0005543~phospholipid binding	116	1.36102	3.40248e-06	338, 8416, 10400, 399979, 94121, 336, 949, 337, 335, 27131, 58533, 2152, 51429, 8681, 27071, 221749, 4689, 8876, 3710, 8733, 3092, 7289, 345, 54899, 7941, 207, 348, 5037, 7070, 92017, 9743, 8724, 8723, 8411, 2166, 29907, 9644, 5217, 55062, 2168, 58488, 19, 312, 310, 728113, 311, 9362, 8301, 114876, 64411, 5051, 116985, 59338, 254122, 59339, 54877, 53349, 257364, 11021, 128869, 9892, 5338, 9765, 6…	6231	177	12983	1.36553	0.00903676	0.000245317	0.00604655
SP_PIR_KEYWORDS	actin binding	33	0.387188	3.70447e-06	800, 2318, 2934, 2316, 4703, 6708, 6709, 1072, 11034, 7402, 7168, 87, 1266, 1265, 1756, 1264, 302, 6710, 6711, 7137, 2638, 7138, 7135, 7429, 4478, 3936, 7430, 5358, 4082, 6876, 7170, 5216, 88	8485	40	19235	1.87023	0.00380465	5.95592e-05	0.00587411
INTERPRO	IPR001680:WD40 repeat	162	1.90074	3.71399e-06	256364, 1477, 79585, 57175, 22872, 11151, 11152, 64397, 26160, 59345, 8925, 112840, 26608, 27339, 124997, 8668, 79084, 92715, 116143, 11091, 84942, 8021, 22884, 64743, 84940, 50717, 55759, 348793, 55054, 51362, 23644, 80227, 282809, 80232, 54521, 64326, 9742, 64223, 92799, 6877, 8208, 5931, 3993, 55062, 8439, 5048, 8945, 164781, 14, 2783, 54475, 23291, 2976, 5822, 1643, 49856, 10113, 57418, 84292…	7788	266	16659	1.30274	0.0212236	0.0106687	0.00717503
GOTERM_BP_FAT	GO:0051173~positive regulation of nitrogen compound metabolic process	370	4.34119	3.81019e-06	4208, 3725, 3087, 941, 6774, 10891, 942, 2002, 92906, 1316, 3479, 151449, 1312, 7490, 154, 3726, 8013, 3480, 3481, 51176, 4212, 8878, 7068, 7067, 2958, 5741, 22807, 54997, 5744, 6882, 3299, 207, 6880, 3718, 348, 6879, 10626, 55553, 10725, 6777, 1812, 6602, 6776, 4790, 2022, 6778, 4792, 4609, 253738, 6604, 1437, 23636, 4778, 1432, 19, 8031, 22924, 7041, 7040, 7334, 253461, 81566, 4090, 4782, 4781,…	6579	644	13528	1.18138	0.024332	0.00015891	0.00744687
GOTERM_BP_FAT	GO:0034404~nucleobase, nucleoside and nucleotide biosynthetic process	126	1.47835	3.90842e-06	7298, 487, 5635, 159, 5634, 9551, 5636, 489, 10201, 488, 535, 482, 483, 533, 481, 539, 538, 1723, 537, 51422, 4199, 9914, 476, 270, 272, 55191, 50617, 271, 477, 51816, 4833, 79691, 10476, 471, 4831, 4832, 23475, 51761, 374868, 26289, 51606, 513, 7040, 6470, 1503, 349565, 245973, 518, 517, 516, 515, 100, 377841, 514, 8564, 10312, 226, 496, 10079, 495, 498, 522, 491, 790, 23498, 521, 5631, 493, 523…	6579	193	13528	1.34242	0.0249514	0.000161961	0.00763884
GOTERM_BP_FAT	GO:0034654~nucleobase, nucleoside, nucleotide and nucleic acid biosynthetic process	126	1.47835	3.90842e-06	7298, 487, 5635, 159, 5634, 9551, 5636, 489, 10201, 488, 535, 482, 483, 533, 481, 539, 538, 1723, 537, 51422, 4199, 9914, 476, 270, 272, 55191, 50617, 271, 477, 51816, 4833, 79691, 10476, 471, 4831, 4832, 23475, 51761, 374868, 26289, 51606, 513, 7040, 6470, 1503, 349565, 245973, 518, 517, 516, 515, 100, 377841, 514, 8564, 10312, 226, 496, 10079, 495, 498, 522, 491, 790, 23498, 521, 5631, 493, 523…	6579	193	13528	1.34242	0.0249514	0.000161961	0.00763884
SP_PIR_KEYWORDS	extracellular matrix	142	1.66608	4.36201e-06	1293, 1290, 2006, 64094, 1291, 64093, 1296, 1297, 284217, 1294, 1295, 3339, 2335, 170691, 1311, 5949, 79883, 1289, 11095, 8425, 2201, 2200, 79812, 4314, 1280, 4313, 1281, 1893, 1282, 7483, 4312, 375790, 4318, 1284, 1285, 8404, 4316, 56999, 7482, 5649, 26254, 7481, 3693, 3918, 6695, 3913, 6696, 2331, 3915, 7077, 1490, 1277, 3910, 3911, 1278, 3912, 7078, 4322, 11081, 4320, 55118, 9806, 22795, 3898,…	8485	241	19235	1.33571	0.00447846	6.90517e-05	0.00691673
GOTERM_BP_FAT	GO:0016570~histone modification	85	0.997301	4.48483e-06	2146, 7703, 57634, 23512, 55904, 10856, 6871, 22933, 84148, 8841, 2648, 55818, 57332, 54496, 1387, 86, 56254, 54623, 23210, 9252, 9913, 6883, 84787, 51720, 3299, 7786, 6880, 79813, 23168, 10474, 10626, 6015, 29072, 23028, 5936, 11143, 8295, 64324, 10432, 9682, 9646, 79595, 10524, 11107, 2033, 56943, 10014, 11176, 7334, 10013, 23326, 55352, 10902, 9810, 23522, 8089, 51111, 8850, 27005, 56970, 5245…	6579	122	13528	1.43263	0.0285782	0.000184661	0.00876537
GOTERM_BP_FAT	GO:0006732~coenzyme metabolic process	103	1.20849	4.49456e-06	2645, 10797, 5162, 51004, 25796, 160428, 7167, 2952, 3156, 3155, 125061, 11019, 5226, 4199, 8876, 4191, 4190, 55229, 55191, 9540, 10005, 23475, 31, 1491, 55034, 3420, 51022, 10229, 23530, 1431, 3029, 373156, 6888, 2271, 84693, 6470, 25902, 51805, 3419, 3418, 3417, 349565, 3945, 137964, 8566, 23590, 8564, 229, 51117, 51181, 23498, 6389, 23597, 3421, 10243, 80308, 2819, 22934, 3620, 10588, 2678, 63…	6579	153	13528	1.38427	0.0286393	0.000183891	0.00878438
GOTERM_BP_FAT	GO:0006006~glucose metabolic process	103	1.20849	4.49456e-06	1410, 5950, 5166, 2645, 5164, 5230, 10891, 5162, 5160, 25796, 10993, 1390, 3481, 7358, 7167, 92579, 51422, 2203, 5226, 3098, 5224, 5223, 29988, 4191, 4190, 9255, 207, 4886, 5834, 5837, 5836, 2023, 5214, 4609, 5257, 1432, 283209, 5256, 178, 10327, 3948, 6888, 2597, 55526, 3945, 2632, 226, 9370, 2592, 229, 51181, 3939, 5236, 5238, 5239, 2821, 2820, 2819, 27230, 7124, 22934, 83440, 55276, 7391, 4967…	6579	153	13528	1.38427	0.0286393	0.000183891	0.00878438
GOTERM_BP_FAT	GO:0070647~protein modification by small protein conjugation or removal	107	1.25543	4.56438e-06	8883, 23512, 10401, 26260, 55743, 8924, 2648, 27339, 26268, 59343, 6612, 6613, 54623, 672, 22888, 207, 7337, 26001, 7345, 7341, 6015, 8295, 5930, 9646, 79594, 25831, 51592, 10273, 7415, 7189, 23291, 7332, 29086, 7334, 10277, 7336, 10013, 23326, 8239, 23327, 9978, 1643, 26994, 84708, 6477, 9810, 27005, 9616, 56970, 79577, 51588, 26272, 80204, 7319, 7320, 10075, 997, 7321, 9039, 7324, 7322, 7323, 8…	6579	160	13528	1.37511	0.0290777	0.000185573	0.00892084
GOTERM_BP_FAT	GO:0009205~purine ribonucleoside triphosphate metabolic process	82	0.962103	4.73524e-06	487, 57130, 9551, 489, 10201, 488, 10396, 535, 482, 483, 533, 481, 539, 538, 537, 51422, 23400, 4650, 63979, 203, 506, 509, 27032, 9914, 476, 9296, 477, 50617, 4833, 9114, 10476, 4831, 4832, 84239, 51761, 374868, 29789, 155066, 2071, 26289, 9361, 1497, 51606, 8766, 513, 5205, 7040, 368, 10632, 8992, 245973, 518, 57194, 517, 516, 515, 23250, 514, 10312, 47, 226, 4719, 953, 496, 495, 10079, 498, 49…	6579	117	13528	1.44113	0.0301495	0.000191315	0.00925475
GOTERM_MF_FAT	GO:0042623~ATPase activity, coupled	168	1.97114	4.87538e-06	9550, 1108, 487, 1106, 1107, 1105, 10694, 489, 317781, 488, 1973, 482, 483, 534, 1974, 533, 481, 539, 6499, 538, 79784, 537, 51428, 11325, 58498, 23, 9914, 476, 50617, 477, 23456, 89845, 399687, 51761, 84893, 10146, 374868, 83752, 215, 6891, 2071, 27183, 6892, 6890, 3312, 10521, 9361, 51606, 2068, 513, 21, 5826, 5825, 20, 8647, 9775, 9879, 4637, 1069, 516, 55661, 515, 23586, 9429, 514, 54606, 524…	6231	272	12983	1.28694	0.0129233	0.000342246	0.00866394
GOTERM_BP_FAT	GO:0030258~lipid modification	53	0.621847	5.06665e-06	2583, 10891, 2110, 35, 55289, 34, 37, 1666, 8776, 79602, 6646, 1892, 54363, 3295, 1384, 51094, 55750, 8309, 8310, 5830, 239, 56898, 30, 10005, 1376, 1375, 79868, 215, 1374, 1432, 3032, 1891, 51447, 3030, 5289, 5287, 5728, 5191, 5194, 22908, 9370, 1962, 5467, 8611, 1120, 5298, 51, 55343, 1632, 23049, 5294, 3931, 5295, 5297	6579	69	13528	1.57943	0.0322253	0.000203432	0.00990245
INTERPRO	IPR019782:WD40 repeat 2	140	1.64261	5.07136e-06	256364, 1477, 79585, 57175, 22872, 11151, 64397, 59345, 8925, 112840, 26608, 27339, 124997, 8668, 79084, 92715, 116143, 11091, 22884, 64743, 84940, 50717, 55759, 348793, 55054, 51362, 23644, 80227, 282809, 80232, 54521, 9742, 64223, 64326, 6877, 8208, 5931, 3993, 8439, 5048, 8945, 164781, 2783, 14, 54475, 23291, 2976, 5822, 1643, 10113, 57418, 84292, 253769, 55003, 90665, 83743, 29966, 10681, 551…	7788	226	16659	1.32508	0.0288674	0.00971656	0.00979719
GOTERM_BP_FAT	GO:0016310~phosphorylation	451	5.29156	5.07145e-06	79705, 5230, 6775, 6772, 6347, 151449, 5371, 157, 3480, 374291, 150, 151, 535, 533, 3486, 539, 2011, 537, 6093, 204851, 8408, 6885, 207, 50617, 3297, 208, 5218, 6776, 7204, 1436, 1432, 51495, 25778, 513, 728, 5347, 8859, 518, 517, 8445, 516, 515, 514, 1445, 8428, 814, 79834, 817, 818, 8754, 522, 521, 523, 529, 526, 528, 527, 5127, 23552, 984, 983, 9201, 255967, 84033, 10654, 29959, 29941, 2263, 2…	6579	800	13528	1.15921	0.0322553	0.000202368	0.00991183
GOTERM_BP_FAT	GO:0009891~positive regulation of biosynthetic process	396	4.64625	5.17422e-06	941, 6774, 10891, 942, 2002, 1316, 3479, 151449, 336, 7490, 337, 8013, 154, 3480, 3481, 51176, 8878, 2958, 22807, 6882, 3299, 207, 6880, 208, 348, 6879, 10626, 6777, 1812, 10725, 6776, 6778, 2022, 1437, 23636, 920, 1432, 8031, 22924, 8445, 811, 23522, 916, 2100, 322, 2965, 22914, 2962, 183, 10600, 29950, 6595, 6594, 6599, 6598, 5915, 6597, 55904, 5916, 148327, 3383, 7392, 7391, 26298, 8463, 5326,…	6579	695	13528	1.17161	0.0328981	0.000205202	0.0101127
GOTERM_BP_FAT	GO:0009260~ribonucleotide biosynthetic process	86	1.00903	5.2056e-06	487, 159, 5634, 57130, 9551, 489, 10201, 488, 10396, 535, 482, 483, 51727, 533, 481, 539, 538, 1723, 537, 51422, 23400, 506, 509, 27032, 9914, 476, 270, 9296, 272, 477, 271, 50617, 3615, 51816, 4833, 9114, 10476, 4831, 471, 4832, 84239, 51761, 374868, 155066, 26289, 51606, 513, 5205, 7040, 1806, 7372, 1503, 10632, 8992, 245973, 518, 57194, 517, 516, 515, 23250, 100, 514, 10312, 226, 5198, 496, 49…	6579	124	13528	1.4261	0.0330943	0.000205188	0.010174
UP_SEQ_FEATURE	short sequence motif:SH3-binding	42	0.492784	5.21095e-06	9846, 7799, 9829, 10957, 55114, 10278, 9047, 6868, 9101, 63916, 1840, 83699, 2245, 55629, 79767, 102, 3636, 9444, 8506, 6450, 6451, 6452, 140885, 392, 4036, 395, 2060, 22941, 6760, 8751, 1795, 7159, 11113, 60312, 93343, 9232, 2889, 8728, 9844, 9112, 23607, 2530	8479	55	19113	1.72136	0.0764158	0.00396678	0.01108
GOTERM_BP_FAT	GO:0045333~cellular respiration	70	0.821307	5.35392e-06	1352, 29796, 4697, 10891, 5162, 847, 5018, 374291, 6390, 6391, 6648, 4191, 4190, 6834, 7381, 9703, 4695, 4696, 7388, 7385, 7384, 3420, 4709, 4776, 1743, 23530, 10873, 4708, 1431, 4705, 4706, 4704, 4701, 4702, 10975, 4731, 2271, 3419, 3418, 3417, 6901, 48, 4716, 4717, 4718, 4719, 4729, 4712, 1738, 4724, 4723, 4713, 4714, 4726, 4715, 4725, 4720, 8604, 4722, 4710, 4711, 54205, 6389, 8802, 8803, 5494…	6579	97	13528	1.48388	0.034021	0.000209755	0.0104639
UP_TISSUE	Embryonic kidney	54	0.63358	5.53326e-06	23510, 22931, 10857, 10952, 5439, 54107, 5537, 5636, 10540, 10758, 8837, 10197, 6396, 10714, 2010, 6560, 6093, 3098, 3304, 79753, 3303, 5170, 22948, 10376, 5831, 9867, 10101, 5501, 11080, 3704, 10049, 10273, 128239, 55160, 51191, 5082, 1915, 3312, 3315, 22954, 29085, 58515, 386724, 79577, 51647, 23566, 25994, 3326, 79109, 292, 23385, 5432, 1207, 7222, 11316	8323	74	18201	1.5958	0.00313245	8.47901e-05	0.00810862
GOTERM_BP_FAT	GO:0030518~steroid hormone receptor signaling pathway	46	0.539716	5.75032e-06	687, 9967, 10524, 8554, 57658, 23054, 10891, 8031, 5914, 90390, 9862, 2099, 9282, 8202, 1499, 7041, 8648, 55818, 6047, 2274, 367, 8289, 811, 56937, 5241, 3301, 672, 2908, 23543, 2100, 5901, 51366, 5469, 8611, 10499, 1616, 6879, 10498, 10025, 1022, 7533, 5936, 79039, 10432, 112398, 898, 9604	6579	58	13528	1.63081	0.0364934	0.000223926	0.0112386
SP_PIR_KEYWORDS	activator	280	3.28523	5.87576e-06	4208, 4209, 4207, 6774, 2004, 10891, 4205, 6775, 2002, 6772, 1316, 90390, 9862, 4899, 5371, 3727, 57862, 51176, 65056, 22807, 3092, 3299, 3298, 3297, 8022, 23261, 55553, 7343, 10725, 6777, 6776, 4791, 4790, 6778, 4609, 253738, 22797, 4778, 4779, 4776, 9987, 4774, 8031, 2314, 2313, 7041, 253461, 81566, 4783, 4782, 4781, 1999, 4780, 84699, 80714, 90665, 23522, 51586, 2309, 6760, 2305, 10499, 7716, …	8485	520	19235	1.22066	0.00602793	9.16045e-05	0.00931695
GOTERM_MF_FAT	GO:0019838~growth factor binding	74	0.868239	6.01831e-06	4856, 1291, 10952, 4898, 3480, 3481, 3482, 3483, 3484, 3485, 3486, 1289, 723961, 3630, 8425, 5159, 1280, 1281, 2064, 2065, 1282, 347252, 2321, 3791, 3489, 3488, 2264, 51232, 2, 9702, 3490, 3491, 10626, 1490, 1277, 8539, 3643, 1278, 2022, 3587, 9158, 11082, 3561, 5045, 5046, 6187, 5654, 4053, 3556, 7049, 4908, 7048, 4052, 3554, 3559, 7043, 659, 3570, 5154, 3572, 5155, 92, 90, 2690, 2692, 94031, 62…	6231	105	12983	1.46845	0.0159287	0.000411631	0.0106949
GOTERM_CC_FAT	GO:0009898~internal side of plasma membrane	193	2.26446	6.07222e-06	10890, 55742, 1315, 3728, 64689, 22800, 65059, 23139, 4218, 5747, 8027, 81848, 161, 162, 163, 23263, 7175, 400, 51762, 403, 115677, 83706, 1495, 22796, 5257, 5256, 10226, 57617, 27289, 2596, 64284, 5899, 5898, 54874, 9892, 23001, 7053, 27297, 81876, 23109, 55679, 4771, 5770, 5239, 56623, 5774, 10243, 50649, 200734, 5911, 5912, 9077, 23557, 119, 10652, 54769, 23371, 57381, 4155, 23224, 2572, 10239…	6198	316	12782	1.25956	0.00580635	0.000102158	0.00954231
INTERPRO	IPR019775:WD40 repeat, conserved site	167	1.9594	6.09128e-06	256364, 1477, 79585, 57175, 22872, 11151, 11152, 64397, 26160, 59345, 8925, 8924, 112840, 26608, 27339, 124997, 8668, 79084, 92715, 116143, 11091, 22884, 84942, 64743, 84940, 50717, 55759, 348793, 55054, 51362, 23644, 80227, 282809, 80232, 54521, 64326, 9742, 64223, 92799, 6877, 8208, 5931, 3993, 55062, 8439, 5048, 8945, 164781, 14, 2783, 54475, 23291, 2976, 5822, 1643, 49856, 10113, 57418, 84292…	7788	277	16659	1.28961	0.0345716	0.00875726	0.0117674
UP_TISSUE	Ovarian carcinoma	96	1.12636	6.60439e-06	84271, 6421, 51082, 60436, 1627, 10927, 27131, 8669, 220988, 79811, 54625, 8939, 3855, 6158, 27327, 7171, 8539, 10146, 5935, 26986, 9908, 51497, 9987, 1915, 3312, 57804, 10084, 10949, 23588, 58517, 220, 6173, 79577, 799, 91304, 51119, 8175, 2079, 7052, 7913, 2782, 10286, 51503, 54940, 9967, 11051, 83939, 4000, 25897, 3192, 9972, 10657, 57620, 10057, 26528, 51523, 55916, 10236, 581, 9208, 5691, 55…	8323	149	18201	1.40897	0.0037377	9.85399e-05	0.00967821
INTERPRO	IPR016040:NAD(P)-binding domain	98	1.14983	6.84534e-06	8883, 121214, 10797, 3284, 79689, 51171, 2746, 51170, 93517, 9249, 51084, 7358, 51635, 5226, 4199, 25979, 1487, 3291, 3290, 1428, 3295, 4191, 4190, 10533, 1429, 3292, 79154, 51097, 5831, 6697, 873, 1610, 10170, 10873, 23530, 26063, 3028, 2762, 23483, 374875, 3033, 3030, 622, 25902, 7923, 2597, 3945, 65263, 7317, 51181, 10493, 122945, 27294, 9039, 3939, 81577, 9380, 2582, 2819, 23171, 645, 80146, …	7788	150	16659	1.39752	0.0387673	0.00787658	0.0132241
UP_TISSUE	Adipocyte	24	0.281591	6.95845e-06	506, 84649, 1431, 55742, 308, 217, 857, 2778, 309, 56246, 6251, 38, 3329, 10449, 2770, 284119, 6237, 6389, 3032, 31, 52, 30846, 56904, 7384	8323	26	18201	2.01861	0.00393768	0.00010116	0.010197
GOTERM_BP_FAT	GO:0044242~cellular lipid catabolic process	57	0.668779	7.28061e-06	338, 2110, 5331, 35, 55289, 5538, 34, 336, 37, 10924, 1666, 8877, 8879, 8681, 1892, 54363, 3295, 1384, 2717, 345, 8309, 8310, 9588, 5830, 6609, 56898, 30, 10005, 1376, 1375, 3952, 2760, 1812, 55512, 2166, 4023, 215, 1374, 1373, 57704, 3991, 1891, 3032, 3030, 3074, 55627, 3073, 5191, 5194, 9370, 1962, 80339, 5467, 5335, 1120, 51, 1632, 27293	6579	76	13528	1.54218	0.0459788	0.000281813	0.0142292
INTERPRO	IPR019781:WD40 repeat, subgroup	148	1.73648	7.32632e-06	256364, 1477, 79585, 57175, 22872, 11151, 64397, 59345, 8925, 112840, 26608, 27339, 124997, 8668, 79084, 92715, 116143, 11091, 22884, 64743, 84940, 50717, 55759, 348793, 55054, 51362, 23644, 80227, 282809, 80232, 54521, 9742, 64223, 64326, 6877, 8208, 5931, 3993, 8439, 5048, 8945, 164781, 2783, 14, 54475, 23291, 2976, 5822, 1643, 49856, 10113, 57418, 84292, 253769, 55003, 90665, 83743, 29966, 106…	7788	242	16659	1.30819	0.0414341	0.00702801	0.0141532
SP_PIR_KEYWORDS	manganese	95	1.11463	7.63891e-06	23239, 9647, 79705, 11227, 55748, 383, 2683, 5537, 5536, 3480, 50614, 200035, 23405, 158471, 85465, 744, 26229, 23035, 374378, 56994, 79716, 8493, 11041, 6648, 25, 51056, 79695, 79814, 26007, 23509, 64409, 11285, 5494, 5495, 63929, 7511, 5496, 7512, 5501, 32, 5500, 31, 5499, 2021, 283927, 3643, 58497, 3420, 10423, 10678, 57452, 5106, 10420, 5184, 6794, 10978, 23293, 5516, 5515, 3419, 3418, 3417, …	8485	152	19235	1.41684	0.00782966	0.000117314	0.0121125
GOTERM_BP_FAT	GO:0016568~chromatin modification	170	1.9946	7.81915e-06	2146, 2145, 23512, 1108, 54617, 1107, 9555, 6871, 29855, 1105, 84148, 10919, 2648, 339287, 6419, 54496, 1387, 23466, 54623, 9252, 83903, 9913, 6883, 473, 9739, 3299, 4297, 6880, 55193, 7403, 79813, 9874, 9869, 10474, 10626, 6877, 6015, 5933, 6602, 5936, 8295, 11143, 64324, 1613, 9646, 79595, 6605, 9643, 5931, 6604, 11335, 10524, 55723, 8242, 5252, 22992, 1786, 9577, 1788, 1789, 10014, 10943, 2908…	6579	274	13528	1.27577	0.0492946	0.000300854	0.0152817
SP_PIR_KEYWORDS	acetylated amino end	67	0.786108	8.01937e-06	805, 5577, 801, 2745, 6209, 3336, 27232, 6822, 8362, 2992, 3050, 1622, 5443, 4489, 1528, 5226, 4155, 3251, 203, 5447, 1340, 128, 6647, 302, 301, 7137, 7138, 308, 7135, 307, 309, 6609, 70, 71, 5315, 2512, 6010, 824, 823, 59, 2168, 2936, 58, 5757, 760, 761, 2169, 7416, 3948, 11034, 729238, 2271, 2875, 3178, 5110, 2170, 3945, 97, 327, 5092, 795, 54205, 1674, 85235, 5576, 7534, 52, 5770, 808	8485	100	19235	1.51885	0.00821801	0.000121345	0.0127158
UP_TISSUE	Hepatoma	138	1.61915	8.19487e-06	81631, 55749, 29127, 79589, 4598, 5635, 6206, 4899, 10609, 79684, 10480, 54914, 54498, 64318, 63897, 54896, 54890, 55031, 54529, 63935, 7286, 7407, 51230, 54899, 6158, 64327, 64326, 23478, 7175, 10006, 471, 83667, 31, 10910, 55035, 7203, 54881, 51493, 51020, 1432, 54884, 2629, 54534, 5046, 57222, 51692, 92140, 23191, 58516, 84196, 23588, 51586, 54874, 3838, 3735, 9238, 10419, 8661, 10079, 80204, …	8323	228	18201	1.32361	0.00463573	0.000116156	0.0120088
GOTERM_BP_FAT	GO:0007517~muscle organ development	135	1.58395	8.23058e-06	4208, 1293, 1410, 4209, 5950, 2006, 4207, 10791, 4205, 3084, 3339, 3479, 34, 1103, 4898, 1525, 7402, 7168, 43, 9750, 3679, 2010, 1827, 5159, 8407, 375790, 3488, 25976, 165, 4593, 80829, 3688, 6876, 55553, 1375, 3142, 3911, 2660, 4223, 2022, 4607, 825, 8557, 1270, 1432, 6300, 2317, 10939, 2627, 26287, 27086, 25776, 5350, 7042, 4634, 4633, 4632, 2273, 4637, 2275, 4635, 7049, 4233, 1466, 9421, 24580…	6579	211	13528	1.3156	0.05182	0.000314808	0.0160857
UP_SEQ_FEATURE	short sequence motif:Prevents secretion from ER	44	0.51625	8.25245e-06	10525, 4043, 64714, 10130, 9601, 54732, 56983, 79709, 10954, 80267, 145173, 5479, 54431, 51060, 57333, 80020, 81567, 7184, 23071, 64175, 811, 813, 2923, 5589, 10330, 10536, 10961, 79070, 23491, 9562, 60681, 3309, 5034, 23509, 23184, 125972, 2286, 51148, 2538, 285203, 55033, 5954, 871, 5955	8479	59	19113	1.68107	0.11829	0.0059769	0.0175465
GOTERM_BP_FAT	GO:0030155~regulation of cell adhesion	93	1.09117	8.26391e-06	64093, 284217, 3084, 1295, 7249, 7124, 285613, 3383, 7448, 7168, 2246, 2199, 780, 6494, 54997, 3593, 506, 2064, 2065, 3592, 5604, 7409, 1901, 3611, 5921, 239, 10370, 28514, 3491, 5590, 7248, 6696, 4088, 1277, 6777, 6776, 3910, 5274, 3911, 2022, 136227, 1435, 9265, 5618, 2934, 3606, 7143, 1029, 1952, 961, 8763, 3897, 3909, 3908, 8646, 7042, 7040, 1842, 27289, 1803, 5515, 5518, 3553, 151887, 51705,…	6579	137	13528	1.39584	0.0520243	0.000314224	0.0161508
GOTERM_BP_FAT	GO:0006259~DNA metabolic process	295	3.46122	8.27068e-06	252969, 8883, 54107, 63922, 3479, 8318, 5371, 5378, 43, 54496, 22803, 65057, 10714, 23137, 23649, 25, 3855, 51567, 84897, 546, 7341, 1490, 2021, 84893, 8208, 4609, 55215, 8438, 8243, 9985, 4774, 1454, 27086, 23293, 7334, 7336, 9978, 6749, 4782, 4781, 5763, 328, 5897, 5245, 5896, 3838, 22909, 1063, 7319, 7320, 2965, 55388, 85456, 64282, 2968, 2967, 83932, 253980, 4350, 55135, 6598, 10856, 55904, 2…	6579	506	13528	1.1988	0.0520658	0.000312642	0.016164
SP_PIR_KEYWORDS	Apoptosis	211	2.47565	8.479e-06	4208, 4209, 55749, 8883, 1191, 4205, 8887, 332, 333, 330, 1311, 10201, 4616, 8738, 84674, 63916, 64393, 8878, 8879, 6093, 79811, 84287, 23645, 90525, 3092, 207, 5366, 84681, 7073, 7072, 4790, 23787, 9984, 10227, 51499, 9191, 90249, 56616, 81566, 23017, 10081, 54476, 7185, 6477, 8445, 84883, 10313, 329, 2309, 55201, 65264, 322, 1831, 51283, 23239, 51537, 840, 984, 8837, 572, 701, 573, 578, 55332, …	8485	381	19235	1.25545	0.00868697	0.00012644	0.0134445
GOTERM_BP_FAT	GO:0048660~regulation of smooth muscle cell proliferation	38	0.445852	8.80962e-06	3725, 7536, 4331, 4855, 6772, 1956, 7124, 3479, 1312, 10203, 3600, 9927, 283, 3458, 7422, 3486, 7048, 4880, 3593, 3570, 3673, 4846, 5155, 3592, 2321, 4889, 1901, 3488, 3611, 1012, 1906, 6198, 7052, 10554, 6777, 9314, 1839, 3569	6579	46	13528	1.69863	0.0553629	0.000331076	0.0172173
SP_PIR_KEYWORDS	mitosis	111	1.30236	8.96175e-06	332, 1104, 55743, 4926, 79884, 10615, 9918, 10907, 11339, 11004, 54820, 55055, 23310, 23122, 51433, 10726, 8243, 55920, 11130, 1452, 51203, 5048, 22919, 7329, 1070, 22924, 348235, 1069, 83461, 5347, 8239, 54930, 54069, 85444, 890, 699, 80254, 3832, 1063, 1062, 1778, 9232, 9183, 9181, 995, 990, 991, 9184, 23383, 891, 10121, 10600, 23332, 136647, 64282, 11258, 989, 79187, 64151, 51530, 22933, 983, …	8485	183	19235	1.37503	0.0091793	0.00013173	0.01421
SMART	SM00033:CH	51	0.598381	9.22116e-06	9459, 55742, 7402, 23301, 81, 89797, 89795, 87, 259266, 1756, 64780, 4034, 8407, 57731, 23224, 342527, 8874, 7409, 254102, 5358, 7410, 6876, 9645, 57553, 2620, 2318, 22998, 128239, 2316, 2317, 22919, 667, 22924, 10634, 1266, 1265, 1264, 10982, 6710, 6711, 23143, 6525, 29114, 23345, 3936, 23499, 10788, 23384, 79778, 10451, 88	4130	70	9079	1.60162	0.00527899	0.00264299	0.0135355
GOTERM_BP_FAT	GO:0006119~oxidative phosphorylation	70	0.821307	9.51696e-06	1352, 29796, 4697, 374291, 535, 533, 539, 537, 506, 509, 9296, 50617, 7381, 9114, 10476, 4695, 4696, 7388, 7385, 7384, 4709, 4708, 4705, 4706, 155066, 4704, 4701, 4702, 10975, 51606, 4731, 513, 10632, 8992, 6901, 245973, 518, 517, 516, 515, 514, 4716, 10312, 4717, 4718, 4719, 4729, 4712, 1738, 4724, 4723, 4713, 4714, 4726, 4715, 4725, 4720, 4722, 4710, 498, 4711, 522, 521, 523, 54949, 529, 1355, …	6579	98	13528	1.46874	0.0596729	0.000355587	0.0185995
SP_PIR_KEYWORDS	nad	114	1.33756	9.64833e-06	10797, 3284, 79689, 51171, 2746, 93517, 51084, 374291, 1728, 7358, 1725, 51635, 10157, 25979, 1487, 54625, 3291, 3295, 4191, 4190, 131669, 25976, 55191, 83666, 51097, 51167, 4695, 4696, 10170, 26872, 3420, 23530, 216, 606495, 54884, 217, 7417, 7419, 3028, 23483, 3948, 3033, 3030, 622, 2597, 7923, 3419, 419, 349565, 51706, 3945, 220, 222, 223, 8659, 84875, 8658, 3939, 23382, 420, 3421, 2582, 2819,…	8485	189	19235	1.36736	0.00987906	0.000139824	0.0152985
GOTERM_BP_FAT	GO:0051170~nuclear import	64	0.750909	9.73008e-06	3725, 2646, 9349, 64901, 10952, 6556, 2254, 7124, 7249, 5371, 10204, 4928, 55374, 537, 23039, 23214, 10140, 55696, 23649, 473, 30000, 207, 79711, 9702, 7175, 1812, 4792, 55705, 5594, 10527, 1434, 7227, 7514, 868, 5617, 3843, 23633, 3840, 7042, 3458, 7040, 5514, 3178, 84268, 51194, 10465, 9670, 51517, 7043, 2923, 3837, 3836, 3839, 3838, 1408, 6711, 51079, 5901, 7157, 5530, 5903, 51602, 10073, 10553	6579	88	13528	1.49545	0.0609676	0.000361459	0.019016
GOTERM_BP_FAT	GO:0030334~regulation of cell migration	111	1.30236	1.04422e-05	5168, 7205, 11151, 284217, 3479, 949, 3480, 3481, 7168, 6868, 3486, 7803, 8877, 2150, 22800, 2152, 5159, 4318, 2321, 1901, 3488, 207, 54521, 1906, 348, 51162, 6403, 1908, 7070, 7075, 1812, 3910, 1813, 3911, 3912, 1435, 6750, 54538, 7414, 5045, 14, 10014, 7042, 8646, 7040, 7422, 7424, 10013, 7049, 102, 100, 64411, 57142, 375056, 5154, 5155, 394, 324, 8754, 10076, 5340, 6387, 183, 4771, 1839, 2185,…	6579	169	13528	1.35055	0.0652809	0.000385693	0.0204076
GOTERM_MF_FAT	GO:0042625~ATPase activity, coupled to transmembrane movement of ions	55	0.645313	1.04844e-05	9550, 487, 57130, 489, 10396, 488, 482, 483, 534, 533, 481, 539, 538, 537, 439, 23400, 506, 509, 27032, 9914, 476, 9296, 477, 50617, 9114, 84239, 51761, 374868, 155066, 51606, 513, 8647, 5205, 51449, 8992, 57194, 516, 515, 23250, 514, 496, 10079, 495, 498, 491, 522, 493, 523, 490, 529, 79572, 526, 528, 527, 286410	6231	74	12983	1.54863	0.0275849	0.000699069	0.0186307
GOTERM_BP_FAT	GO:0009144~purine nucleoside triphosphate metabolic process	84	0.985568	1.05551e-05	487, 57130, 9551, 489, 10201, 488, 10396, 535, 482, 483, 533, 481, 539, 538, 537, 51422, 23400, 4650, 63979, 203, 506, 509, 27032, 9914, 476, 9296, 477, 50617, 4833, 9114, 10476, 4831, 4832, 84239, 51761, 374868, 29789, 155066, 2071, 26289, 9361, 1497, 51606, 8766, 513, 5205, 7040, 368, 10632, 8992, 245973, 518, 57194, 517, 516, 515, 23250, 100, 514, 10312, 47, 226, 4719, 953, 496, 495, 10079, 49…	6579	122	13528	1.41577	0.0659629	0.000387647	0.0206282
GOTERM_BP_FAT	GO:0042254~ribosome biogenesis	84	0.985568	1.05551e-05	54552, 2091, 26164, 6125, 83939, 6165, 6208, 6209, 92856, 54512, 317781, 9045, 9790, 2483, 51729, 55813, 23404, 56915, 54853, 64216, 705, 51010, 55759, 23212, 6217, 6218, 6154, 6152, 3692, 22984, 51093, 10969, 5036, 80135, 25879, 7248, 6223, 24140, 55651, 10813, 4839, 6194, 117246, 10528, 11103, 51106, 1029, 79863, 118460, 54433, 23481, 9221, 26574, 10360, 9775, 10775, 51154, 55153, 6041, 5303, 4…	6579	122	13528	1.41577	0.0659629	0.000387647	0.0206282
GOTERM_MF_FAT	GO:0016887~ATPase activity	200	2.34659	1.08385e-05	10347, 9861, 317781, 1973, 534, 1974, 533, 539, 538, 6499, 537, 11325, 58498, 23, 50617, 89845, 10476, 51761, 84893, 374868, 215, 19, 6891, 27183, 6892, 6890, 21, 513, 20, 4637, 9879, 1069, 516, 55661, 515, 514, 5243, 10212, 22907, 79836, 10079, 522, 521, 2965, 523, 4625, 4627, 529, 4628, 9188, 526, 528, 2968, 2967, 527, 6595, 6594, 6597, 10856, 8467, 10060, 10061, 439, 10057, 4650, 23020, 55794,…	6231	334	12983	1.24767	0.0285032	0.000705052	0.0192599
GOTERM_CC_FAT	GO:0030135~coated vesicle	105	1.23196	1.11041e-05	51226, 338, 22872, 55040, 1315, 94121, 5538, 22905, 10484, 3482, 10483, 10618, 534, 54910, 54812, 538, 130340, 9145, 127262, 23705, 4035, 55361, 3092, 4886, 274, 25977, 5037, 161, 4504, 1493, 55062, 6804, 5413, 51399, 5045, 9900, 10427, 8301, 3949, 81562, 57410, 81555, 9632, 6477, 30061, 6272, 11021, 3329, 132204, 9182, 10287, 7450, 6517, 3382, 23557, 10755, 7851, 55681, 2902, 2572, 7781, 2891, 3…	6198	159	12782	1.36188	0.0105923	0.000183584	0.017449
GOTERM_CC_FAT	GO:0005624~membrane fraction	452	5.3033	1.13198e-05	10894, 338, 8884, 800, 333, 3284, 1312, 949, 10899, 155, 154, 59340, 3480, 153, 7357, 55379, 3482, 3483, 2012, 8877, 10611, 10715, 27072, 6782, 8408, 3291, 5361, 55361, 343, 27075, 208, 1812, 8411, 2022, 6752, 6751, 6891, 5355, 6892, 6890, 6888, 410, 6747, 811, 5243, 100133941, 23621, 5340, 51283, 10858, 112, 10857, 79849, 7249, 23555, 10959, 23557, 10755, 2898, 28972, 8460, 10060, 977, 10057, 28…	6198	809	12782	1.15222	0.010797	0.000183978	0.017788
GOTERM_BP_FAT	GO:0031960~response to corticosteroid stimulus	62	0.727443	1.18544e-05	7124, 35, 6347, 5020, 336, 3726, 435, 3778, 3485, 249, 3291, 5604, 5742, 1036, 6256, 8061, 4747, 5037, 2805, 3351, 2, 6198, 3490, 5652, 1277, 2660, 3643, 3586, 6550, 133, 2167, 1373, 2033, 1026, 1843, 6906, 4803, 10081, 3553, 3557, 1369, 595, 3570, 6714, 799, 9370, 652, 229, 2690, 857, 2692, 8754, 2796, 10076, 713, 6382, 2353, 590, 3931, 3569, 898, 593	6579	85	13528	1.49985	0.0737761	0.000432896	0.0231673
INTERPRO	IPR017986:WD40 repeat, region	145	1.70128	1.21527e-05	256364, 1477, 79585, 57175, 22872, 11151, 64397, 59345, 8925, 112840, 26608, 27339, 124997, 8668, 79084, 92715, 116143, 11091, 22884, 64743, 84940, 50717, 55759, 348793, 55054, 51362, 23644, 80227, 282809, 80232, 54521, 9742, 64223, 64326, 6877, 8208, 5931, 8439, 5048, 8945, 164781, 2783, 14, 54475, 23291, 2976, 5822, 1643, 10113, 57418, 84292, 253769, 55003, 90665, 83743, 29966, 10681, 55100, 23…	7788	238	16659	1.30321	0.0677872	0.00997764	0.0234758
GOTERM_MF_FAT	GO:0019829~cation-transporting ATPase activity	31	0.363722	1.23289e-05	487, 489, 51606, 488, 10396, 513, 533, 539, 8992, 537, 439, 516, 515, 514, 506, 509, 27032, 9914, 9296, 477, 498, 491, 522, 493, 523, 490, 529, 374868, 526, 528, 527	6231	36	12983	1.79422	0.0323585	0.000782874	0.021908
GOTERM_MF_FAT	GO:0003682~chromatin binding	99	1.16156	1.24377e-05	2146, 2145, 116138, 23512, 1108, 1106, 1107, 9555, 1104, 1105, 84148, 1523, 23468, 51087, 51176, 23466, 23451, 4297, 8932, 55193, 546, 6015, 8208, 64324, 6605, 11335, 8243, 23636, 10524, 2168, 2627, 1788, 54737, 10943, 8648, 23394, 90665, 5424, 5426, 5626, 1063, 53615, 80205, 10933, 7050, 57680, 1058, 1059, 6670, 990, 9031, 23598, 6721, 6594, 7703, 6599, 4353, 6597, 10951, 3622, 5992, 8467, 57332…	6231	150	12983	1.37519	0.0326395	0.000771424	0.0221014
SP_PIR_KEYWORDS	translocation	52	0.610114	1.37942e-05	26517, 26515, 55746, 23511, 64901, 10952, 10245, 27230, 131474, 26519, 79902, 4927, 4928, 9697, 132001, 59343, 64393, 53371, 10440, 9972, 23039, 8021, 56993, 23471, 57122, 387923, 7175, 9688, 9961, 92609, 26520, 10762, 55706, 23636, 23480, 4641, 6238, 64374, 10469, 2733, 5195, 5903, 55176, 29090, 29928, 100287932, 8658, 131118, 7095, 129401, 81929, 29927	8485	74	19235	1.59299	0.0140941	0.000197125	0.0218717
GOTERM_BP_FAT	GO:0022900~electron transport chain	79	0.926904	1.39977e-05	1352, 29796, 4697, 10891, 2110, 7295, 7296, 2745, 9415, 79901, 374291, 2109, 25828, 6390, 6391, 2108, 56255, 1528, 6648, 9352, 7381, 4695, 4696, 7388, 7386, 7385, 80777, 7384, 3995, 26872, 4709, 51022, 4708, 4705, 4706, 4704, 4701, 4702, 2232, 3992, 10975, 4731, 27089, 2230, 6901, 4716, 4717, 4718, 4719, 4729, 4712, 220002, 1738, 4724, 4723, 4713, 4714, 4726, 4715, 4725, 51079, 112812, 4720, 8604…	6579	114	13528	1.42494	0.0865217	0.000508273	0.0273553
UP_TISSUE	Whole embryo	73	0.856506	1.42396e-05	9512, 2006, 90293, 80742, 6598, 11253, 55904, 9410, 1311, 5376, 11196, 26608, 51138, 27134, 8642, 114899, 25792, 58533, 84926, 23077, 55681, 6730, 57492, 27034, 23549, 10055, 55052, 55054, 9547, 51520, 55752, 5362, 55095, 55898, 10093, 161, 55057, 80031, 56265, 51592, 26140, 80267, 27086, 56848, 23150, 22859, 23293, 79971, 57787, 25844, 23423, 85301, 23594, 116228, 53917, 2735, 53343, 27343, 2605…	8323	109	18201	1.46458	0.00804143	0.000196906	0.020866
GOTERM_CC_FAT	GO:0031301~integral to organelle membrane	84	0.985568	1.47705e-05	57171, 6721, 2110, 2583, 10402, 55288, 51046, 9695, 1523, 64840, 5018, 57134, 28972, 9409, 534, 10610, 8879, 7903, 89941, 53947, 11041, 30815, 22845, 6786, 8733, 81849, 6253, 3309, 6252, 3955, 9215, 8869, 54968, 4358, 9159, 9583, 79594, 79944, 51024, 10170, 2131, 10678, 215, 23770, 662, 664, 94005, 23353, 6238, 5825, 8818, 2524, 11079, 6747, 267, 7379, 55670, 27090, 57142, 23592, 5194, 5768, 5193…	6198	123	12782	1.40839	0.0140652	0.000236056	0.0232099
GOTERM_BP_FAT	GO:0051270~regulation of cell motion	124	1.45489	1.49154e-05	5168, 7205, 11151, 284217, 3479, 949, 3480, 3481, 7168, 6868, 3486, 7803, 8877, 2150, 22800, 2152, 5159, 4318, 2321, 1901, 3488, 207, 54521, 1906, 348, 1908, 51162, 6403, 7070, 8195, 6223, 7075, 6777, 1812, 3910, 1813, 3911, 3912, 1435, 6750, 54538, 7414, 5045, 14, 10014, 7042, 8646, 7040, 7422, 7424, 10013, 7049, 102, 100, 64411, 57142, 5154, 375056, 5155, 394, 116985, 324, 8754, 10076, 5340, 63…	6579	193	13528	1.32111	0.0919255	0.000538563	0.0291486
GOTERM_BP_FAT	GO:0045597~positive regulation of cell differentiation	144	1.68955	1.53609e-05	3725, 6770, 338, 941, 1191, 942, 3084, 23654, 3727, 3726, 60436, 4825, 3481, 27339, 3486, 7068, 9655, 54997, 8399, 7483, 8546, 9253, 8876, 3207, 5176, 9353, 3299, 5364, 207, 22985, 80829, 1594, 3549, 7071, 6608, 10626, 10096, 4831, 6777, 1813, 6776, 3142, 8536, 4790, 9643, 1437, 7518, 1435, 4023, 1270, 1432, 5970, 8650, 2627, 8943, 1789, 7042, 7041, 81565, 7040, 6886, 4803, 7424, 4090, 627, 9021,…	6579	229	13528	1.29301	0.094537	0.000551564	0.030019
UP_TISSUE	Mammary gland	223	2.61645	1.543e-05	51575, 55742, 140890, 332, 36, 93517, 162515, 64393, 7165, 59342, 8877, 80736, 10610, 6615, 1827, 23137, 2017, 1186, 55226, 23646, 23265, 10471, 123263, 10626, 31, 2330, 84893, 168544, 23637, 124944, 5617, 84885, 6470, 5349, 83716, 51293, 6744, 1448, 1447, 5245, 118430, 2100, 94081, 10076, 84876, 84875, 64798, 55679, 64792, 6382, 4240, 29950, 10244, 152015, 10856, 55277, 51530, 8637, 7448, 55506,…	8323	395	18201	1.23459	0.00871074	0.000208286	0.0226102
GOTERM_CC_FAT	GO:0030118~clathrin coat	33	0.387188	1.5507e-05	11276, 1956, 26088, 22905, 8301, 83988, 10947, 8905, 8906, 54812, 8907, 130340, 1175, 1173, 1174, 10717, 286749, 372, 23163, 25977, 9892, 161, 162, 163, 1211, 1212, 1213, 9179, 85439, 55707, 10053, 23062, 26985	6198	39	12782	1.745	0.0147613	0.000243762	0.024367
GOTERM_BP_FAT	GO:0009165~nucleotide biosynthetic process	120	1.40795	1.56502e-05	7298, 487, 5635, 159, 5634, 9551, 5636, 489, 10201, 488, 535, 482, 483, 533, 481, 539, 538, 1723, 537, 51422, 4199, 9914, 476, 270, 272, 55191, 271, 477, 50617, 51816, 4833, 10476, 471, 4831, 23475, 4832, 51761, 374868, 26289, 51606, 513, 7040, 1503, 349565, 245973, 518, 517, 516, 515, 100, 377841, 514, 8564, 10312, 226, 496, 10079, 495, 498, 522, 491, 790, 23498, 521, 5631, 493, 523, 10606, 490,…	6579	186	13528	1.32661	0.0962292	0.000558847	0.0305844
GOTERM_BP_FAT	GO:0006163~purine nucleotide metabolic process	120	1.40795	1.56502e-05	5167, 487, 159, 9551, 489, 10201, 488, 535, 482, 483, 533, 481, 539, 538, 537, 5741, 51422, 203, 5744, 9914, 270, 476, 272, 271, 477, 50617, 51816, 4833, 10476, 471, 4831, 4832, 4595, 51761, 374868, 29789, 2071, 26289, 9361, 51606, 8766, 513, 7040, 245973, 518, 517, 516, 515, 100, 514, 5151, 53343, 10312, 226, 496, 10079, 495, 498, 522, 491, 521, 5631, 493, 523, 4625, 10606, 490, 529, 79572, 526,…	6579	186	13528	1.32661	0.0962292	0.000558847	0.0305844
GOTERM_BP_FAT	GO:0031099~regeneration	52	0.610114	1.60616e-05	4854, 4853, 6347, 3479, 336, 284, 8013, 3484, 5329, 5328, 5588, 4036, 230, 6256, 4747, 6608, 3913, 471, 2660, 7078, 2621, 133, 2934, 7104, 2628, 8651, 1026, 7040, 3358, 174, 2876, 558, 2596, 2027, 9021, 1462, 4131, 595, 285313, 890, 5468, 350, 2243, 5054, 10076, 5340, 136319, 3976, 146760, 3977, 891, 898	6579	69	13528	1.54963	0.0986299	0.000570383	0.0313883
UP_TISSUE	Adrenal gland	113	1.32582	1.68787e-05	29796, 4046, 94121, 3284, 51377, 1390, 29911, 25824, 6783, 9445, 51019, 6880, 51493, 113829, 56889, 51507, 4776, 1915, 9577, 51107, 10084, 23019, 29085, 29089, 51706, 5138, 63875, 83732, 51309, 115560, 1113, 54543, 22868, 1114, 51181, 80205, 3329, 10211, 51313, 25814, 51312, 181, 29766, 56902, 56901, 56900, 10598, 51504, 22931, 27230, 22933, 6822, 83937, 27166, 255967, 84034, 51466, 10587, 55818,…	8323	183	18201	1.35034	0.00952463	0.00022254	0.0247326
UP_TISSUE	Aorta endothelial cell	57	0.668779	1.69432e-05	1003, 8531, 5333, 3339, 10482, 3964, 4820, 84674, 5987, 1289, 51429, 5442, 6925, 5447, 5708, 4292, 3710, 3791, 83666, 6510, 55366, 1655, 6448, 11080, 23603, 7003, 824, 9948, 3597, 4048, 8556, 4126, 4125, 22918, 9093, 8202, 1026, 7042, 10276, 7088, 4053, 64960, 8443, 4233, 1263, 2632, 30827, 5426, 10928, 857, 290, 4439, 5528, 114884, 6429, 83737, 7057	8323	81	18201	1.53888	0.0095609	0.000218315	0.0248272
GOTERM_MF_FAT	GO:0016881~acid-amino acid ligase activity	127	1.49009	1.69592e-05	79589, 10892, 10401, 26263, 26260, 9246, 330, 8925, 55743, 8924, 27339, 26268, 25827, 25793, 27338, 63893, 6612, 6613, 9654, 130507, 25820, 23072, 92912, 672, 51619, 3093, 9870, 22888, 51366, 7337, 10093, 26001, 54926, 10477, 6015, 64400, 51433, 5930, 25831, 79594, 8554, 26140, 283450, 7327, 10273, 7326, 7329, 51191, 118424, 150465, 7189, 23014, 23291, 7332, 25809, 55008, 7334, 10277, 7336, 23093…	6231	201	12983	1.31651	0.0442392	0.00102783	0.0301348
SP_PIR_KEYWORDS	nadp	96	1.12636	1.70097e-05	10858, 1571, 121214, 9380, 8574, 7296, 645, 847, 2746, 51170, 1573, 1576, 9249, 160428, 1728, 10587, 2194, 1666, 3156, 10157, 84869, 5226, 4199, 25979, 5447, 4846, 3290, 4843, 4842, 1428, 3292, 1429, 2326, 79154, 9540, 22949, 1717, 1593, 5831, 51478, 1594, 1591, 6309, 6697, 2330, 1557, 231, 873, 116969, 84188, 10170, 8514, 2936, 51292, 23530, 10873, 54884, 26063, 9946, 1595, 83592, 2766, 10327, 2…	8485	156	19235	1.39504	0.0173508	0.00023974	0.0269693
SP_PIR_KEYWORDS	lipid synthesis	65	0.762642	1.82941e-05	4598, 51170, 9415, 7357, 6319, 10654, 2194, 123099, 7167, 3156, 5740, 79603, 51422, 84869, 10715, 29956, 53947, 8540, 84649, 60481, 672, 5742, 53632, 3292, 1717, 51478, 1718, 6307, 84681, 6309, 23417, 4597, 204219, 32, 31, 64834, 84188, 3995, 4706, 1595, 91012, 3992, 2224, 2222, 9023, 5564, 7923, 5563, 51706, 50814, 9524, 47, 10682, 79071, 3158, 3157, 11161, 5091, 5571, 5730, 283985, 6916, 51144,…	8485	98	19235	1.50358	0.0186487	0.000254356	0.0290055
GOTERM_MF_FAT	GO:0015078~hydrogen ion transmembrane transporter activity	64	0.750909	1.83043e-05	1352, 1351, 1350, 29796, 9550, 535, 534, 533, 539, 1349, 537, 1347, 1345, 1528, 6549, 506, 1340, 1329, 509, 389015, 6548, 1327, 9296, 6834, 50617, 7381, 9114, 1339, 10476, 10479, 6553, 1337, 7388, 7386, 6550, 7384, 23530, 155066, 10975, 51606, 27089, 513, 10632, 8992, 9167, 518, 517, 516, 515, 514, 9377, 10312, 496, 495, 498, 522, 521, 523, 1353, 529, 1355, 526, 528, 527	6231	90	12983	1.48168	0.047663	0.00108466	0.0325245
GOTERM_BP_FAT	GO:0006260~DNA replication	122	1.43142	1.83399e-05	8883, 3148, 7298, 63922, 54107, 3479, 8318, 4928, 43, 10714, 51426, 81620, 23649, 672, 10535, 3855, 8940, 54921, 5937, 84897, 55035, 1490, 5936, 11143, 8208, 5931, 4774, 84126, 5557, 57804, 6749, 10111, 4782, 4781, 5763, 4173, 5427, 23594, 5428, 4172, 4175, 4174, 5423, 5155, 5424, 4176, 5425, 5245, 5426, 1063, 4171, 997, 55388, 85456, 995, 81542, 990, 5810, 64282, 23595, 253980, 7126, 11198, 6117…	6579	190	13528	1.32032	0.111809	0.000647707	0.0358399
UP_SEQ_FEATURE	metal ion-binding site:Magnesium	75	0.879972	1.86137e-05	22978, 2053, 51573, 487, 83440, 55276, 159, 64943, 5634, 57130, 1312, 10994, 489, 488, 10396, 3778, 6419, 538, 23400, 249, 248, 51426, 284958, 6009, 6610, 171425, 27032, 9914, 476, 477, 51567, 51128, 84239, 51761, 58190, 55512, 400, 5313, 403, 2023, 374868, 5315, 115024, 10106, 3704, 60496, 2937, 55312, 5205, 162466, 2027, 2026, 57194, 23250, 251, 10217, 47, 27434, 495, 10079, 491, 5631, 493, 547…	8479	116	19113	1.45743	0.247199	0.0128241	0.0395726
GOTERM_BP_FAT	GO:0008284~positive regulation of cell proliferation	244	2.86284	1.89799e-05	3725, 941, 23512, 1191, 942, 6772, 3084, 3479, 6347, 10203, 146433, 2339, 154, 10617, 3480, 150, 3481, 6210, 4613, 6868, 2342, 1725, 8877, 537, 5228, 8872, 204851, 5745, 5744, 2321, 4889, 3299, 80829, 6608, 3915, 6777, 1813, 7076, 6776, 3912, 4609, 1437, 3597, 1435, 823, 826, 5617, 27086, 7042, 7040, 6374, 8440, 1440, 7048, 6745, 811, 5764, 10312, 817, 100133941, 916, 7319, 6203, 7050, 9180, 7052…	6579	414	13528	1.21189	0.115477	0.000666661	0.0370903
SP_PIR_KEYWORDS	hydroxylation	50	0.586648	1.91187e-05	1293, 1290, 2006, 1291, 1296, 27161, 1297, 1294, 1295, 65010, 51631, 4153, 1289, 80781, 2158, 1280, 1281, 1282, 1284, 1285, 5648, 11338, 1277, 1278, 136227, 6441, 2034, 1952, 729238, 4053, 7373, 4052, 1307, 1306, 1298, 9370, 5627, 10491, 1300, 5624, 1303, 1302, 716, 713, 712, 715, 50509, 714, 10747, 9620	8485	71	19235	1.59644	0.019481	0.000262276	0.0303127
GOTERM_BP_FAT	GO:0033273~response to vitamin	50	0.586648	1.91949e-05	5950, 10067, 10400, 55904, 5916, 5914, 6347, 5020, 284, 7252, 3485, 249, 4036, 11243, 7037, 632, 6256, 1594, 3490, 1591, 10626, 6696, 7075, 9314, 3643, 7078, 2934, 5970, 960, 3992, 360, 1843, 1032, 7040, 4277, 4582, 54332, 3553, 1543, 4131, 595, 3673, 5154, 652, 650, 5468, 124641, 5727, 6672, 590, 898	6579	66	13528	1.55776	0.116705	0.000670566	0.0375104
GOTERM_BP_FAT	GO:0040012~regulation of locomotion	123	1.44315	1.98027e-05	5168, 7205, 11151, 284217, 3479, 949, 3480, 3481, 7168, 6868, 3486, 7803, 8877, 2150, 22800, 2152, 5159, 4318, 9353, 2321, 1901, 3488, 207, 54521, 1906, 348, 1908, 51162, 6403, 7070, 8195, 7075, 1812, 3910, 1813, 3911, 3912, 1435, 6750, 54538, 7414, 5045, 1128, 14, 10014, 7042, 8646, 7040, 7422, 7424, 10013, 7049, 102, 100, 64411, 57142, 375056, 5154, 5155, 394, 324, 8754, 10076, 5340, 6387, 183,…	6579	192	13528	1.31728	0.12017	0.000688075	0.0386979
GOTERM_CC_FAT	GO:0030017~sarcomere	69	0.809574	2.11597e-05	1410, 6261, 487, 7125, 6262, 3728, 27063, 51778, 84033, 7169, 286, 7168, 3880, 11155, 9499, 10611, 87, 1756, 4313, 58498, 7137, 7138, 7135, 7134, 3856, 375, 23363, 70, 7171, 2023, 7079, 4607, 7170, 8557, 58, 7140, 2318, 5664, 4703, 2767, 2317, 26287, 3315, 6709, 1499, 22954, 4634, 4633, 4632, 2274, 2275, 4635, 7273, 6717, 226, 6711, 23345, 5530, 8048, 27295, 4621, 115557, 4620, 4622, 1674, 4625, …	6198	98	12782	1.45201	0.0200878	0.000327242	0.0332481
GOTERM_BP_FAT	GO:0001558~regulation of cell growth	124	1.45489	2.13473e-05	1410, 5167, 3084, 9344, 5371, 5538, 3481, 6868, 55540, 3484, 3485, 3486, 8877, 79602, 8425, 4921, 6494, 56994, 8408, 347252, 3489, 3488, 51094, 51232, 207, 6880, 348, 80829, 1594, 3490, 3491, 6696, 9538, 84687, 55035, 1490, 1491, 2023, 112398, 9643, 11082, 79594, 1270, 7042, 150465, 4633, 7040, 10276, 4803, 9166, 51293, 102, 58189, 84722, 57142, 694, 817, 7216, 2305, 2100, 322, 27296, 79960, 183,…	6579	194	13528	1.3143	0.128912	0.00073776	0.0417158
GOTERM_BP_FAT	GO:0006606~protein import into nucleus	62	0.727443	2.14897e-05	3725, 2646, 9349, 64901, 10952, 6556, 2254, 7124, 7249, 5371, 10204, 4928, 55374, 537, 23039, 23214, 10140, 55696, 23649, 473, 30000, 207, 79711, 9702, 7175, 1812, 4792, 55705, 5594, 10527, 1434, 7227, 7514, 868, 5617, 3843, 23633, 3840, 7042, 3458, 7040, 5514, 84268, 51194, 10465, 9670, 51517, 7043, 2923, 3837, 3836, 3839, 3838, 1408, 6711, 51079, 5901, 7157, 5530, 5903, 51602, 10073	6579	86	13528	1.48241	0.129713	0.000738729	0.0419938
GOTERM_MF_FAT	GO:0015077~monovalent inorganic cation transmembrane transporter activity	72	0.844773	2.16245e-05	1352, 1351, 1350, 29796, 9550, 26266, 535, 534, 533, 539, 1349, 537, 1347, 1345, 1528, 6549, 506, 1340, 509, 6546, 1329, 389015, 6548, 1327, 476, 9296, 477, 6834, 50617, 7381, 9114, 1339, 10476, 10479, 6553, 1337, 7388, 7386, 6550, 7384, 9963, 23530, 155066, 10975, 51606, 27089, 513, 8647, 10632, 8992, 9167, 518, 517, 516, 515, 514, 9377, 10312, 3736, 496, 495, 498, 522, 521, 523, 1353, 7109, 529…	6231	104	12983	1.4425	0.0560621	0.00125345	0.0384231
GOTERM_BP_FAT	GO:0007050~cell cycle arrest	72	0.844773	2.27294e-05	4853, 55904, 5371, 9927, 3623, 3624, 199, 51776, 1620, 220042, 10657, 3593, 203, 8872, 580, 3592, 23645, 8065, 3611, 11186, 5036, 1982, 1718, 1594, 94241, 57060, 5496, 8454, 84897, 8452, 8451, 28227, 83667, 4088, 84687, 10669, 4609, 10668, 5311, 27352, 2620, 6300, 1029, 1028, 6794, 1027, 1026, 9092, 667, 1032, 7042, 1033, 3458, 7040, 1030, 1647, 1649, 10634, 811, 8850, 133746, 26959, 9238, 27244,…	6579	103	13528	1.43737	0.13666	0.000777195	0.0444159
GOTERM_BP_FAT	GO:0045454~cell redox homeostasis	48	0.563182	2.28639e-05	64714, 10130, 51022, 9601, 2936, 51714, 7295, 7001, 10549, 84299, 10954, 2729, 7296, 54431, 83442, 2745, 6415, 51060, 51061, 10587, 2876, 25828, 81567, 1649, 25824, 64359, 56255, 23071, 169714, 57544, 51218, 79770, 10539, 2923, 328, 280636, 9997, 5768, 1738, 9352, 5034, 5052, 51075, 9588, 81542, 55829, 10935, 112398	6579	63	13528	1.56666	0.137411	0.000777681	0.0446787
GOTERM_CC_FAT	GO:0030662~coated vesicle membrane	54	0.63358	2.32183e-05	51226, 338, 22872, 1315, 3382, 22905, 10484, 10483, 534, 54910, 54812, 130340, 9145, 2572, 2891, 372, 55361, 3092, 25977, 161, 4646, 55707, 1601, 11276, 22818, 1956, 6804, 203547, 6844, 57706, 9900, 10427, 3949, 83988, 57410, 8905, 8906, 9632, 1175, 63827, 1174, 9950, 5864, 9522, 9276, 26958, 6855, 6857, 22820, 9182, 1211, 1212, 1213, 11316	6198	73	12782	1.52552	0.0220205	0.000353375	0.0364822
SP_PIR_KEYWORDS	Redox-active center	33	0.387188	2.35103e-05	79001, 64714, 10130, 51022, 9601, 84817, 51714, 2936, 7295, 7001, 10549, 84299, 10954, 7296, 2745, 6415, 51060, 51061, 10587, 25828, 81567, 25824, 56255, 285362, 2923, 280636, 9352, 1738, 5052, 5034, 9588, 81542, 10935	8485	42	19235	1.78117	0.0239021	0.00031827	0.0372744
GOTERM_CC_FAT	GO:0031252~cell leading edge	92	1.07943	2.39934e-05	50855, 11151, 23513, 83871, 55742, 382, 55740, 51466, 7168, 6868, 199, 221472, 2245, 3678, 23075, 7852, 29959, 65059, 2191, 4650, 54997, 2017, 5747, 5796, 832, 6453, 8976, 23647, 8936, 28988, 23162, 207, 208, 5921, 51330, 89846, 3688, 7248, 10006, 10096, 4831, 10094, 4646, 55704, 54822, 9788, 23607, 10109, 5879, 4644, 6285, 134, 135, 5141, 9265, 10324, 9368, 2934, 5048, 6188, 54434, 9260, 6282, 1…	6198	138	12782	1.37485	0.0227473	0.000359466	0.0377
UP_TISSUE	Hepatocyte	33	0.387188	2.40231e-05	6595, 1936, 64710, 7295, 1938, 1956, 7414, 5184, 5478, 9669, 3315, 3178, 23406, 1503, 8893, 87, 29896, 2801, 5708, 1284, 79576, 226, 5707, 8663, 6176, 9869, 23499, 11338, 10072, 2962, 1654, 2547, 4644	8323	41	18201	1.76013	0.0135289	0.000302649	0.0351998
INTERPRO	IPR001715:Calponin-like actin-binding	51	0.598381	2.41578e-05	9459, 55742, 7402, 23301, 81, 89797, 89795, 87, 259266, 1756, 64780, 4034, 8407, 57731, 23224, 342527, 8874, 7409, 254102, 5358, 7410, 6876, 9645, 57553, 2620, 2318, 22998, 128239, 2316, 2317, 22919, 667, 22924, 10634, 1266, 1265, 1264, 10982, 6710, 6711, 23143, 6525, 29114, 23345, 3936, 23499, 10788, 23384, 79778, 10451, 88	7788	70	16659	1.55846	0.130239	0.0172909	0.0466615
GOTERM_MF_FAT	GO:0035257~nuclear hormone receptor binding	56	0.657046	2.44992e-05	9967, 7205, 10891, 5916, 90390, 9862, 9282, 2288, 190, 55818, 64210, 672, 6882, 6256, 24148, 10471, 55806, 6879, 1616, 10766, 6015, 6777, 11331, 64324, 6604, 9604, 23636, 10524, 8554, 55062, 23054, 51596, 8031, 8202, 1499, 7041, 8648, 6047, 2274, 7923, 9320, 5863, 221037, 9324, 811, 3159, 5468, 5901, 1302, 5469, 10499, 10025, 1022, 7533, 79039, 898	6231	77	12983	1.51536	0.0632742	0.00138977	0.0435299
GOTERM_BP_FAT	GO:0031100~organ regeneration	24	0.281591	2.45768e-05	595, 2621, 133, 890, 4036, 230, 6347, 8651, 336, 5468, 1026, 284, 350, 10076, 8013, 3358, 7040, 174, 3976, 471, 558, 3977, 9021, 898	6579	26	13528	1.89807	0.146911	0.000831544	0.0480251
GOTERM_BP_FAT	GO:0032869~cellular response to insulin stimulus	51	0.598381	2.46913e-05	6770, 5167, 23235, 6464, 6772, 64397, 10580, 197, 23175, 3480, 7391, 3481, 3484, 1978, 1979, 723961, 3630, 23038, 2203, 2065, 29988, 5170, 6256, 207, 208, 2805, 2887, 7436, 2885, 1812, 3643, 5786, 5319, 26060, 10014, 11132, 1176, 8503, 2308, 8850, 9734, 2690, 2692, 5468, 2693, 7320, 10603, 10458, 3667, 894, 5770, 5295, 142	6579	68	13528	1.54218	0.147542	0.000831068	0.0482489
GOTERM_BP_FAT	GO:0009152~purine ribonucleotide biosynthetic process	80	0.938637	2.61007e-05	487, 159, 57130, 9551, 489, 10201, 488, 10396, 535, 482, 483, 533, 481, 539, 538, 537, 51422, 23400, 506, 509, 27032, 9914, 270, 476, 9296, 272, 477, 271, 50617, 3615, 51816, 4833, 9114, 10476, 4831, 471, 4832, 84239, 51761, 374868, 155066, 26289, 51606, 513, 5205, 7040, 10632, 8992, 245973, 518, 57194, 517, 516, 515, 23250, 100, 514, 10312, 226, 5198, 496, 495, 10079, 498, 491, 522, 5631, 521, 4…	6579	117	13528	1.40598	0.155274	0.000873935	0.0510022
SP_PIR_KEYWORDS	chromosomal rearrangement	158	1.85381	2.62363e-05	7750, 4302, 4301, 10342, 4204, 23512, 22872, 10892, 3084, 57674, 26260, 330, 5371, 7490, 6421, 79142, 8013, 6491, 4928, 1387, 84925, 607, 605, 5159, 8021, 3205, 29844, 473, 25, 1385, 55752, 3092, 1795, 4297, 5546, 9258, 27125, 55198, 23476, 7175, 10006, 8724, 4026, 1277, 84936, 4791, 1278, 64324, 4609, 55653, 7170, 2213, 51592, 8031, 27086, 2313, 3028, 9901, 5613, 2078, 28992, 7042, 8301, 8648, 6…	8485	279	19235	1.28379	0.0266363	0.000350555	0.0415955
GOTERM_BP_FAT	GO:0007265~Ras protein signal transduction	73	0.856506	2.64006e-05	152015, 5894, 6464, 3479, 335, 50650, 9046, 150, 388, 9101, 387, 57381, 22800, 5741, 10750, 4650, 6093, 8408, 10235, 5605, 5603, 5604, 345, 11186, 1796, 28988, 6251, 348, 30851, 1718, 11188, 2885, 5595, 10146, 29984, 1278, 5594, 7867, 27352, 3265, 9908, 1432, 19, 6300, 51495, 9261, 2768, 6242, 1072, 6237, 4803, 5863, 10256, 148170, 6714, 391, 7529, 5899, 392, 5898, 395, 394, 5900, 1012, 11315, 27…	6579	105	13528	1.42958	0.156911	0.000879418	0.0515881
INTERPRO	IPR011989:Armadillo-like helical	84	0.985568	2.64817e-05	1315, 5910, 3728, 80210, 161424, 9750, 9698, 64210, 55374, 56259, 63897, 8502, 9793, 10717, 10444, 9044, 23214, 51236, 8546, 55697, 5707, 23451, 30000, 57521, 23369, 55898, 79711, 23640, 161, 162, 11187, 163, 146862, 23122, 5318, 55705, 25831, 23534, 79567, 10527, 91010, 1434, 7514, 93436, 5711, 57510, 3843, 8943, 23633, 51606, 3840, 8615, 92105, 1500, 57410, 64374, 5518, 27148, 51194, 8906, 5761…	7788	128	16659	1.40376	0.141836	0.016852	0.0511492
GOTERM_BP_FAT	GO:0009141~nucleoside triphosphate metabolic process	88	1.0325	2.76543e-05	5167, 487, 57130, 9551, 489, 10201, 488, 10396, 535, 482, 483, 533, 481, 50484, 539, 538, 537, 51422, 23400, 4650, 63979, 203, 506, 509, 27032, 9914, 476, 9296, 477, 1854, 50617, 4833, 9114, 10476, 4831, 4832, 84239, 51761, 374868, 29789, 155066, 2071, 26289, 9361, 1497, 51606, 8766, 513, 5205, 7040, 368, 1503, 10632, 8992, 245973, 518, 57194, 517, 516, 515, 23250, 100, 514, 10312, 47, 226, 4719,…	6579	131	13528	1.38129	0.163716	0.000916438	0.0540372
SP_PIR_KEYWORDS	membrane protein	53	0.621847	2.76968e-05	6721, 4045, 7124, 7249, 5021, 2817, 4000, 482, 3156, 22800, 4345, 3577, 4076, 248, 5329, 3105, 1528, 5447, 5880, 10237, 2321, 5037, 4359, 5879, 730, 215, 23530, 4684, 966, 762, 6890, 6708, 667, 6237, 5825, 729, 1800, 6745, 7082, 2040, 251, 5861, 3572, 6710, 6711, 491, 4478, 493, 1201, 4771, 4818, 2035, 1535	8485	77	19235	1.56036	0.0280981	0.000365323	0.0439105
GOTERM_BP_FAT	GO:0019216~regulation of lipid metabolic process	77	0.903438	2.8291e-05	6770, 55437, 7536, 338, 10891, 7124, 10580, 336, 337, 22937, 51083, 335, 114898, 3481, 3778, 7068, 23038, 723961, 3630, 51422, 10062, 6647, 672, 2908, 476, 23541, 53632, 345, 207, 975, 208, 348, 1717, 2516, 10577, 3490, 7410, 1376, 23417, 1375, 32, 3952, 51719, 6777, 6776, 5933, 585, 4790, 5879, 134, 2168, 8721, 10273, 51599, 6794, 12, 5465, 3458, 7040, 5564, 5563, 3553, 551, 92335, 5154, 5155, 9…	6579	112	13528	1.41366	0.167152	0.000932749	0.0552812
GOTERM_BP_FAT	GO:0051301~cell division	179	2.1002	2.91209e-05	5950, 29127, 332, 1104, 55743, 10296, 6867, 79884, 10615, 6093, 8872, 51362, 55752, 9918, 10907, 1616, 11339, 54820, 55055, 23122, 23310, 51433, 403, 9055, 5455, 10726, 55920, 8555, 8243, 11130, 3993, 8556, 5414, 51203, 5413, 5048, 27183, 7329, 22919, 311, 1070, 1072, 2068, 11034, 7042, 348235, 22924, 10015, 1069, 5347, 83461, 8239, 54930, 23097, 10801, 54069, 85444, 595, 4174, 890, 699, 80254, 3…	6579	295	13528	1.24768	0.171609	0.000955227	0.0569024
GOTERM_BP_FAT	GO:0006457~protein folding	114	1.33756	2.91717e-05	4043, 1410, 10130, 3337, 336, 10694, 3336, 2288, 10294, 10693, 23307, 4820, 9049, 391634, 6767, 8425, 25822, 10131, 23071, 8409, 10471, 23640, 7411, 64222, 8195, 55033, 7203, 11080, 53938, 64714, 51022, 51100, 10273, 3313, 3312, 6950, 16, 9360, 821, 51303, 81562, 4802, 3320, 7184, 374407, 811, 5768, 325, 3326, 3329, 2280, 134266, 2281, 908, 2286, 2287, 10598, 10856, 10954, 1047, 5479, 5478, 1861,…	6579	177	13528	1.32436	0.17188	0.000952059	0.0570014
GOTERM_CC_FAT	GO:0043292~contractile fiber	82	0.962103	2.92351e-05	1410, 6261, 487, 7125, 6262, 3728, 10398, 27063, 51778, 84033, 286, 7169, 7168, 3880, 11155, 9499, 10611, 87, 29895, 1756, 4313, 58498, 7137, 7138, 7135, 3611, 7134, 3856, 375, 23363, 70, 7171, 2023, 7079, 72, 4607, 7170, 8557, 59, 58, 2318, 7140, 5664, 4703, 7414, 2767, 2317, 26287, 3315, 6709, 1499, 22954, 4634, 4633, 4632, 2274, 2275, 4636, 4635, 7273, 6717, 7111, 226, 6711, 8087, 23345, 5530,…	6198	121	12782	1.39758	0.0276475	0.000431243	0.0459342
GOTERM_BP_FAT	GO:0009060~aerobic respiration	30	0.351989	2.96383e-05	1352, 3420, 1743, 23530, 10873, 5162, 1431, 847, 5018, 2271, 6390, 3419, 3418, 6391, 3417, 48, 4191, 4190, 6834, 7381, 6389, 9703, 8802, 8803, 8801, 7388, 3421, 7385, 7384, 50	6579	35	13528	1.76249	0.174375	0.000962422	0.0579129
GOTERM_BP_FAT	GO:0003013~circulatory system process	119	1.39622	2.98973e-05	2006, 6772, 5021, 5020, 5025, 155, 5023, 154, 153, 7168, 5540, 10159, 5443, 2153, 1827, 3291, 1285, 5742, 476, 477, 5367, 4886, 1906, 348, 1909, 1908, 10911, 1813, 4223, 1278, 2022, 4607, 1910, 8557, 4778, 18, 2313, 5350, 4634, 4633, 4632, 7422, 4635, 4090, 11138, 624, 817, 9370, 1113, 797, 6387, 183, 10021, 710, 2053, 2056, 4852, 6262, 3778, 128, 4846, 6647, 6648, 5606, 54567, 4843, 3792, 7137, …	6579	186	13528	1.31555	0.175756	0.000965977	0.0584189
GOTERM_BP_FAT	GO:0008015~blood circulation	119	1.39622	2.98973e-05	2006, 6772, 5021, 5020, 5025, 155, 5023, 154, 153, 7168, 5540, 10159, 5443, 2153, 1827, 3291, 1285, 5742, 476, 477, 5367, 4886, 1906, 348, 1909, 1908, 10911, 1813, 4223, 1278, 2022, 4607, 1910, 8557, 4778, 18, 2313, 5350, 4634, 4633, 4632, 7422, 4635, 4090, 11138, 624, 817, 9370, 1113, 797, 6387, 183, 10021, 710, 2053, 2056, 4852, 6262, 3778, 128, 4846, 6647, 6648, 5606, 54567, 4843, 3792, 7137, …	6579	186	13528	1.31555	0.175756	0.000965977	0.0584189
GOTERM_BP_FAT	GO:0012502~induction of programmed cell death	193	2.26446	3.03568e-05	6772, 5371, 8738, 64393, 25791, 8878, 5741, 204851, 6610, 55851, 8874, 3092, 25, 5366, 348, 29, 735, 89846, 7071, 23263, 7073, 7072, 7078, 7204, 4609, 4795, 6750, 318, 921, 7189, 9191, 729, 56616, 7040, 10081, 8445, 84883, 7043, 2309, 100133941, 916, 5625, 5340, 9181, 7052, 203068, 51282, 23385, 4853, 50649, 10955, 57580, 3623, 3624, 84033, 50650, 2898, 8837, 2245, 221472, 5326, 572, 578, 581, 80…	6579	321	13528	1.23631	0.178201	0.00097594	0.0593165
GOTERM_CC_FAT	GO:0031983~vesicle lumen	37	0.434119	3.31223e-05	338, 1191, 213, 2335, 2266, 3479, 1950, 6678, 7042, 7060, 7040, 7422, 7424, 2244, 81, 87, 2153, 5265, 7043, 2157, 5154, 5155, 3273, 5627, 5345, 2277, 290, 2243, 351, 2, 5473, 7059, 7076, 7058, 710, 88, 7057	6198	46	12782	1.65879	0.0312657	0.00048117	0.0520404
GOTERM_CC_FAT	GO:0031968~organelle outer membrane	72	0.844773	3.3242e-05	5894, 55288, 55847, 57678, 9927, 8165, 4925, 54708, 65018, 572, 2010, 578, 89795, 89941, 219938, 706, 1528, 56993, 3098, 10059, 3710, 581, 8936, 4257, 5037, 1717, 1591, 9868, 1375, 5501, 80777, 79594, 51024, 4129, 9804, 55154, 4128, 1374, 126129, 51100, 54884, 7416, 7417, 664, 84553, 7419, 5521, 2697, 84749, 27113, 4580, 8480, 84883, 26056, 57506, 8564, 598, 51703, 54543, 2692, 10280, 340061, 291…	6198	104	12782	1.42773	0.0313768	0.000475702	0.0522284
GOTERM_BP_FAT	GO:0014070~response to organic cyclic substance	82	0.962103	3.35351e-05	6770, 79001, 3725, 6261, 6774, 6772, 2052, 5021, 5020, 6262, 1312, 5536, 2339, 3726, 25828, 51176, 7018, 5265, 2902, 205, 4846, 7832, 5588, 123, 6548, 1136, 230, 9308, 6256, 8061, 5037, 1909, 3351, 6198, 3490, 6609, 31, 1140, 1812, 1813, 7078, 135, 83752, 4738, 5970, 18, 217, 1026, 960, 3992, 5520, 1499, 7040, 1030, 3358, 4803, 3417, 7048, 3553, 9021, 1543, 2026, 551, 595, 3673, 5728, 598, 329, 6…	6579	121	13528	1.39348	0.194915	0.00107273	0.0655249
GOTERM_BP_FAT	GO:0044087~regulation of cellular component biogenesis	94	1.1029	3.42362e-05	6722, 2006, 50853, 11151, 1191, 5021, 7249, 5020, 382, 10395, 119, 7168, 7117, 387, 11013, 1978, 885, 6616, 3054, 830, 2902, 5747, 832, 375790, 57731, 5588, 3815, 1901, 7314, 1906, 7311, 5921, 10092, 4593, 64223, 5590, 7248, 10096, 7341, 10094, 4088, 585, 10109, 5879, 4690, 10435, 822, 10174, 10324, 829, 2934, 55160, 22919, 1027, 7472, 6708, 6709, 23195, 10013, 8440, 11078, 9168, 5962, 4131, 4323…	6579	142	13528	1.36117	0.198557	0.00108976	0.0668945
GOTERM_BP_FAT	GO:0006508~proteolysis	576	6.75818	3.49248e-05	8883, 10892, 140456, 55236, 25797, 51377, 170691, 59349, 10617, 8738, 10616, 6868, 59343, 25793, 59342, 7353, 8878, 6768, 11098, 11095, 10713, 5222, 79716, 8405, 51360, 55958, 165, 51366, 140461, 140462, 7337, 735, 26001, 7347, 1718, 8728, 7345, 84993, 8314, 7341, 84893, 730, 219743, 824, 825, 823, 826, 827, 7327, 7326, 7329, 51191, 176, 123228, 118424, 10730, 729, 7332, 726, 7334, 7336, 84196, 8…	6579	1054	13528	1.12371	0.202117	0.00110622	0.0682394
GOTERM_CC_FAT	GO:0030016~myofibril	76	0.891705	3.51155e-05	1410, 6261, 487, 7125, 6262, 3728, 27063, 51778, 84033, 286, 7169, 7168, 3880, 11155, 9499, 10611, 87, 1756, 4313, 58498, 7137, 7138, 7135, 3611, 7134, 3856, 375, 23363, 70, 7171, 2023, 7079, 4607, 7170, 8557, 58, 7140, 2318, 5664, 4703, 7414, 2767, 2317, 26287, 3315, 6709, 1499, 22954, 4634, 4633, 4632, 2274, 2275, 4635, 7273, 6717, 7111, 226, 6711, 8087, 23345, 5530, 8048, 27295, 4621, 115557, …	6198	111	12782	1.41201	0.0331156	0.000495118	0.0551711
GOTERM_BP_FAT	GO:0010557~positive regulation of macromolecule biosynthetic process	369	4.32946	3.5778e-05	4208, 3725, 3087, 941, 6774, 10891, 942, 2002, 1316, 3479, 151449, 336, 7490, 2339, 154, 3726, 8013, 3480, 114898, 3481, 51176, 4212, 8878, 7068, 7067, 2958, 5741, 22807, 54997, 10333, 6882, 3299, 207, 6880, 3718, 208, 6879, 10626, 55553, 10725, 6777, 6602, 6776, 4790, 2022, 6778, 4792, 4609, 253738, 6604, 1437, 23636, 920, 4778, 1432, 8031, 7042, 7189, 22924, 7041, 7040, 253461, 81566, 4090, 478…	6579	654	13528	1.16017	0.206506	0.0011277	0.0699059
GOTERM_MF_FAT	GO:0032403~protein complex binding	123	1.44315	3.67531e-05	5167, 5164, 63923, 3479, 154, 23467, 9046, 3480, 3481, 6868, 25828, 2209, 3678, 539, 2207, 1289, 11095, 8425, 1281, 8408, 1285, 4292, 5170, 55361, 1796, 1794, 4891, 7412, 3688, 7070, 4595, 7077, 1490, 3911, 2022, 2217, 4792, 2214, 2213, 5970, 2767, 3897, 1070, 513, 1842, 1069, 10013, 102, 7045, 9810, 811, 10516, 595, 55670, 1307, 29966, 7529, 92, 90, 916, 917, 8754, 2280, 8745, 7534, 5770, 23336,…	6231	196	12983	1.30757	0.0934045	0.00204081	0.0652956
GOTERM_BP_FAT	GO:0006917~induction of apoptosis	192	2.25273	3.78537e-05	6772, 9459, 4599, 5371, 1392, 10293, 8738, 9141, 64393, 10922, 25791, 8878, 5741, 23705, 204851, 6610, 1285, 672, 4292, 9445, 55851, 8874, 7409, 25, 3092, 9540, 29, 348, 5366, 735, 79156, 89846, 1616, 7071, 8193, 7410, 23263, 7073, 7072, 9538, 4832, 7078, 1613, 7204, 1611, 4609, 4795, 79594, 6750, 318, 27018, 51100, 6189, 2071, 51107, 921, 6188, 2068, 7189, 9191, 729, 7040, 56616, 10016, 9774, 27…	6579	320	13528	1.23374	0.217083	0.0011873	0.0739602
GOTERM_BP_FAT	GO:0006417~regulation of translation	91	1.0677	3.82422e-05	60678, 27161, 10247, 10209, 83939, 7124, 333, 84305, 8637, 5371, 8672, 283, 54952, 8569, 51087, 1974, 404734, 9698, 1975, 27335, 1978, 1979, 2107, 340719, 23034, 9444, 677, 4686, 26523, 23645, 6311, 3488, 4116, 23369, 3855, 207, 116496, 5036, 80270, 1982, 1983, 1653, 1981, 7248, 7072, 27327, 5976, 6191, 6193, 3646, 440275, 5594, 143689, 4690, 51714, 22794, 9669, 6895, 3315, 2872, 84324, 9470, 977…	6579	137	13528	1.36582	0.219047	0.00119369	0.074719
GOTERM_BP_FAT	GO:0044057~regulation of system process	186	2.18233	3.89141e-05	6770, 487, 5021, 6347, 5020, 10203, 5025, 336, 337, 1573, 1103, 1392, 5023, 488, 335, 154, 153, 3481, 7168, 1627, 43, 7068, 7067, 885, 8877, 9145, 8541, 6546, 5742, 2321, 4889, 476, 54899, 477, 5367, 4886, 27129, 1906, 5037, 348, 1908, 3351, 1812, 1813, 2660, 4607, 7170, 4795, 6752, 1910, 57555, 10874, 8553, 6804, 1129, 5350, 8766, 7042, 4634, 2771, 4633, 4803, 4636, 4635, 627, 6584, 624, 100, 68…	6579	309	13528	1.23774	0.222432	0.00120881	0.0760313
GOTERM_BP_FAT	GO:0007015~actin filament organization	53	0.621847	3.90182e-05	2006, 11151, 800, 10580, 7454, 57580, 283, 119, 51466, 1627, 199, 387, 81, 55607, 87, 8976, 8936, 10093, 5358, 84687, 70, 10810, 55909, 5879, 51474, 5319, 10435, 4690, 8557, 26140, 58, 2934, 2316, 6708, 1072, 11034, 27289, 8440, 7273, 11133, 54509, 57471, 226, 6624, 395, 116985, 2693, 1739, 51738, 27295, 3936, 7430, 9181, 2185	6579	72	13528	1.51362	0.222956	0.00120625	0.0762347
GOTERM_BP_FAT	GO:0045935~positive regulation of nucleobase, nucleoside, nucleotide and nucleic acid metabolic process	353	4.14173	3.99112e-05	4208, 3725, 3087, 941, 6774, 10891, 942, 2002, 92906, 1316, 3479, 151449, 7490, 154, 3726, 8013, 3480, 3481, 51176, 4212, 8878, 7068, 7067, 2958, 5741, 22807, 54997, 5744, 6882, 3299, 6880, 3718, 348, 6879, 10626, 55553, 10725, 6777, 1812, 6602, 6776, 4790, 2022, 6778, 4792, 4609, 253738, 6604, 1437, 23636, 4778, 1432, 19, 8031, 22924, 7041, 7040, 7334, 253461, 81566, 4090, 4782, 4781, 4780, 7043…	6579	624	13528	1.16323	0.227429	0.00122797	0.0779788
GOTERM_BP_FAT	GO:0034470~ncRNA processing	119	1.39622	4.24649e-05	127253, 2091, 64118, 10799, 6165, 6208, 6209, 54512, 317781, 150962, 9045, 83480, 56915, 81627, 64216, 51010, 55759, 348180, 55756, 6217, 6154, 6218, 22984, 51093, 5036, 23318, 79691, 51095, 54920, 6223, 55651, 10813, 55039, 55656, 4839, 51593, 117246, 6301, 10528, 51106, 116461, 54888, 16, 6895, 9221, 23481, 3028, 54931, 9775, 84705, 26995, 4234, 81605, 54606, 10412, 80789, 51119, 55174, 51602, …	6579	187	13528	1.30852	0.240079	0.0013003	0.0829662
GOTERM_CC_FAT	GO:0019867~outer membrane	74	0.868239	4.3621e-05	5894, 55288, 55847, 57678, 9927, 5023, 8165, 4925, 54708, 65018, 572, 2010, 578, 89795, 89941, 219938, 706, 1528, 56993, 3098, 10059, 3710, 581, 8936, 4257, 5037, 1717, 1591, 9868, 1375, 5501, 80777, 79594, 51024, 4129, 9804, 55154, 4128, 1374, 126129, 51100, 54884, 7416, 7417, 664, 84553, 7419, 5521, 2697, 84749, 27113, 4580, 8480, 84883, 26056, 3673, 57506, 8564, 598, 51703, 54543, 2692, 10280,…	6198	108	12782	1.41304	0.0409705	0.000606098	0.0685301
SP_PIR_KEYWORDS	muscle protein	43	0.504517	4.40434e-05	59, 58, 7140, 800, 4703, 7125, 2767, 10398, 845, 844, 84033, 4634, 4633, 4632, 7169, 7168, 4637, 4636, 4635, 103910, 9499, 4151, 29895, 58498, 7137, 7138, 7135, 7134, 4621, 4620, 9172, 10627, 4622, 1674, 4625, 6876, 4629, 7171, 70, 72, 4607, 4606, 7170	8485	60	19235	1.62464	0.04431	0.000573528	0.069818
GOTERM_BP_FAT	GO:0006754~ATP biosynthetic process	63	0.739176	4.49101e-05	487, 57130, 9551, 489, 10396, 488, 482, 535, 483, 533, 481, 539, 538, 537, 51422, 23400, 506, 509, 27032, 9914, 476, 9296, 477, 50617, 9114, 10476, 84239, 51761, 374868, 155066, 51606, 513, 5205, 7040, 10632, 8992, 245973, 518, 517, 57194, 516, 515, 23250, 514, 10312, 226, 496, 495, 10079, 498, 491, 522, 521, 493, 523, 490, 529, 79572, 50808, 526, 528, 286410, 527	6579	89	13528	1.45554	0.251998	0.00136864	0.0877415
UP_TISSUE	Blood	355	4.1652	4.56496e-05	4209, 8227, 805, 10206, 23132, 55236, 801, 27069, 51083, 154, 23277, 3481, 89857, 2209, 1725, 57864, 6768, 2012, 8877, 84270, 3921, 55643, 55644, 930, 23505, 3852, 4886, 208, 3718, 348, 735, 79096, 10625, 84897, 7178, 8869, 56928, 9, 58497, 23129, 1493, 23533, 8242, 920, 5619, 5757, 1075, 6891, 114881, 6890, 176, 2313, 5613, 23635, 359948, 729, 7332, 5620, 84888, 4635, 7336, 3399, 7049, 8859, 837…	8323	665	18201	1.16741	0.0255518	0.000562535	0.066878
GOTERM_CC_FAT	GO:0000313~organellar ribosome	38	0.445852	4.69224e-05	122704, 6182, 51650, 78988, 6183, 51021, 11222, 51373, 28957, 28977, 55168, 28973, 124995, 64965, 64963, 51253, 51258, 64960, 54148, 64983, 128308, 64981, 55052, 6150, 64432, 64949, 63931, 54460, 51264, 64976, 65005, 65003, 54948, 10573, 51318, 64951, 65008, 84545	6198	48	12782	1.63264	0.0440022	0.000642645	0.0737149
GOTERM_CC_FAT	GO:0005761~mitochondrial ribosome	38	0.445852	4.69224e-05	122704, 6182, 51650, 78988, 6183, 51021, 11222, 51373, 28957, 28977, 55168, 28973, 124995, 64965, 64963, 51253, 51258, 64960, 54148, 64983, 128308, 64981, 55052, 6150, 64432, 64949, 63931, 54460, 51264, 64976, 65005, 65003, 54948, 10573, 51318, 64951, 65008, 84545	6198	48	12782	1.63264	0.0440022	0.000642645	0.0737149
INTERPRO	IPR013785:Aldolase-type TIM barrel	31	0.363722	4.90663e-05	210, 51292, 64118, 2766, 8692, 54511, 6677, 6888, 1806, 54187, 7167, 7372, 1723, 3155, 11019, 226, 112817, 230, 54363, 56931, 229, 8372, 2717, 5091, 3615, 51071, 54920, 80896, 23475, 4668, 4337	7788	38	16659	1.74502	0.246792	0.0279436	0.0947516
UP_SEQ_FEATURE	domain:Protein kinase	251	2.94497	5.06066e-05	1195, 1198, 79705, 157, 3480, 11329, 51776, 2011, 23139, 6093, 5747, 204851, 8408, 284086, 83903, 4215, 4216, 2321, 25, 6885, 4117, 54899, 207, 208, 9874, 7075, 5218, 56924, 7204, 1457, 1456, 1436, 1459, 1432, 1452, 1454, 25778, 5610, 5613, 23012, 4638, 5347, 7048, 4233, 8445, 9891, 83732, 8428, 1445, 65061, 65268, 92335, 814, 79834, 65266, 23387, 817, 818, 65125, 83931, 2580, 23031, 5127, 23235,…	8479	469	19113	1.20638	0.537923	0.0330092	0.107554
GOTERM_CC_FAT	GO:0044420~extracellular matrix part	79	0.926904	5.08174e-05	1293, 64094, 1290, 64093, 1291, 1296, 1297, 284217, 1294, 9510, 1295, 2254, 3339, 2335, 333, 285613, 283, 43, 1289, 7018, 255631, 80781, 2200, 79812, 1280, 1281, 30008, 1282, 302, 55914, 375790, 1284, 1285, 2892, 3918, 3913, 3915, 1277, 7077, 3910, 3911, 1278, 7078, 3912, 22795, 3898, 176, 1605, 6678, 7148, 3909, 667, 3908, 8076, 7422, 9126, 222663, 7373, 85301, 151887, 8483, 265, 1307, 4236, 130…	6198	117	12782	1.39248	0.0475666	0.000686175	0.0798317
GOTERM_BP_FAT	GO:0051651~maintenance of location in cell	38	0.445852	5.09391e-05	64714, 10460, 4796, 9908, 213, 487, 2316, 2317, 10956, 5371, 10945, 11014, 259266, 1756, 6717, 7529, 2923, 57731, 83860, 9913, 8733, 857, 10210, 57120, 348, 2516, 7430, 4601, 7094, 585, 2548, 81929, 3586, 4793, 11124, 4792, 4795, 4794	6579	48	13528	1.62786	0.280594	0.00154496	0.099515
GOTERM_BP_FAT	GO:0032101~regulation of response to external stimulus	103	1.20849	5.25654e-05	79001, 7538, 8678, 10203, 154, 3481, 3929, 6868, 2207, 885, 2150, 2152, 5176, 9353, 1901, 4889, 1906, 5648, 348, 1909, 80829, 2, 1594, 6403, 1908, 6696, 6777, 1812, 2161, 6776, 1813, 1270, 2167, 6401, 313, 81565, 7040, 7422, 7048, 102, 100, 5154, 55075, 5155, 100133941, 9370, 5345, 5624, 5054, 5340, 6387, 7052, 9180, 718, 183, 710, 84525, 7057, 4852, 197, 3620, 7391, 723961, 3630, 5328, 4654, 290…	6579	159	13528	1.33203	0.288119	0.0015868	0.102691
GOTERM_CC_FAT	GO:0015630~microtubule cytoskeleton	312	3.66068	5.40197e-05	256364, 252969, 1410, 84276, 805, 29127, 801, 332, 27067, 8318, 2339, 79902, 51175, 23271, 6867, 2342, 10615, 29911, 3925, 2010, 6093, 6780, 8409, 27072, 204851, 55755, 23265, 207, 10093, 51164, 23122, 403, 402, 11337, 4609, 10726, 11335, 55920, 23636, 23637, 1432, 347733, 22919, 2314, 57223, 1070, 311, 348235, 20, 22924, 27285, 81565, 57619, 1069, 5347, 84790, 57610, 22920, 85444, 117177, 328, 6…	6198	549	12782	1.17201	0.0504872	0.000719273	0.0848603
GOTERM_BP_FAT	GO:0002237~response to molecule of bacterial origin	61	0.71571	5.53503e-05	3725, 148022, 10892, 6772, 6556, 6347, 3620, 1312, 949, 4615, 6868, 3929, 5265, 10057, 10333, 3595, 128, 4846, 55122, 7038, 3592, 4257, 3297, 7132, 1594, 6403, 6198, 7436, 6777, 7079, 3586, 4792, 5594, 3661, 4049, 133, 1432, 1373, 7001, 5970, 6891, 6401, 8651, 4803, 3553, 9021, 1543, 7080, 3570, 100133941, 496, 5724, 3764, 7099, 356, 10935, 8915, 567, 7097, 2353, 3569	6579	86	13528	1.4585	0.300822	0.00166303	0.108128
SP_PIR_KEYWORDS	plasma	61	0.71571	5.66335e-05	5950, 338, 1191, 7450, 2335, 3479, 197, 336, 337, 335, 7123, 6414, 2244, 5327, 7018, 4153, 5741, 2153, 5265, 3250, 2158, 2157, 345, 3818, 347, 348, 735, 2, 2219, 2161, 3263, 4023, 213, 2266, 5005, 866, 12, 6948, 174, 2878, 7276, 722, 629, 2638, 325, 5345, 5624, 4485, 350, 2243, 5340, 462, 717, 716, 718, 183, 713, 712, 715, 714, 259	8485	93	19235	1.48692	0.0566119	0.000728203	0.0897675
GOTERM_MF_FAT	GO:0016876~ligase activity, forming aminoacyl-tRNA and related compounds	37	0.434119	5.74562e-05	79587, 5917, 6301, 57176, 51067, 7453, 16, 57727, 3035, 2193, 54938, 57038, 4677, 55152, 10056, 57505, 8565, 57470, 2617, 3735, 55699, 92675, 10352, 51520, 7407, 92935, 3376, 80222, 6897, 7175, 91893, 57169, 23438, 5859, 80755, 124454, 10667, 440275	6231	47	12983	1.64029	0.142125	0.00312363	0.102059
GOTERM_MF_FAT	GO:0004812~aminoacyl-tRNA ligase activity	37	0.434119	5.74562e-05	79587, 5917, 6301, 57176, 51067, 7453, 16, 57727, 3035, 2193, 54938, 57038, 4677, 55152, 10056, 57505, 8565, 57470, 2617, 3735, 55699, 92675, 10352, 51520, 7407, 92935, 3376, 80222, 6897, 7175, 91893, 57169, 23438, 5859, 80755, 124454, 10667, 440275	6231	47	12983	1.64029	0.142125	0.00312363	0.102059
GOTERM_MF_FAT	GO:0016875~ligase activity, forming carbon-oxygen bonds	37	0.434119	5.74562e-05	79587, 5917, 6301, 57176, 51067, 7453, 16, 57727, 3035, 2193, 54938, 57038, 4677, 55152, 10056, 57505, 8565, 57470, 2617, 3735, 55699, 92675, 10352, 51520, 7407, 92935, 3376, 80222, 6897, 7175, 91893, 57169, 23438, 5859, 80755, 124454, 10667, 440275	6231	47	12983	1.64029	0.142125	0.00312363	0.102059
GOTERM_BP_FAT	GO:0006351~transcription, DNA-dependent	176	2.065	5.75731e-05	5436, 8880, 5437, 689, 5434, 688, 10891, 6772, 5439, 5733, 90390, 6874, 6871, 9862, 2099, 23650, 283, 2648, 284119, 51087, 7068, 5440, 7067, 22803, 2959, 2958, 64216, 6618, 5442, 10153, 9443, 5449, 8544, 8543, 6882, 6883, 6884, 1385, 80237, 3298, 4297, 6880, 6879, 27125, 57661, 10625, 6878, 6877, 10725, 4790, 5452, 4609, 6182, 112495, 4779, 4776, 2625, 7227, 26205, 2071, 2626, 10522, 2975, 2068, …	6579	292	13528	1.23938	0.310798	0.00172176	0.112468
GOTERM_BP_FAT	GO:0007264~small GTPase mediated signal transduction	183	2.14713	5.8266e-05	79705, 9649, 10890, 84932, 83871, 3479, 335, 9046, 150, 22800, 5741, 89941, 6093, 64121, 4218, 8408, 51560, 6009, 23647, 8874, 9545, 345, 1796, 7879, 28511, 348, 29, 28512, 1718, 7410, 25837, 387496, 51762, 400, 6016, 29984, 403, 10146, 1278, 402, 8412, 51209, 9364, 9367, 9908, 1432, 6300, 19, 51495, 2768, 128239, 11031, 8766, 1072, 9771, 4803, 27289, 64284, 9230, 10411, 391, 7529, 390, 5899, 589…	6579	305	13528	1.23374	0.313879	0.00173444	0.113821
GOTERM_CC_FAT	GO:0012506~vesicle membrane	98	1.14983	6.33758e-05	51226, 338, 8884, 11151, 22872, 6556, 1315, 22905, 10484, 10483, 3674, 534, 54910, 54812, 3920, 130340, 9145, 8408, 1182, 5175, 55361, 3092, 25977, 161, 6403, 163, 4690, 6804, 26060, 928, 9900, 10427, 29082, 3949, 57410, 9632, 8440, 23095, 22862, 817, 818, 290, 9182, 6517, 7454, 3382, 10959, 10755, 123720, 1755, 9501, 2571, 2572, 2892, 2891, 372, 2890, 7306, 2885, 4646, 55707, 10972, 11276, 1601,…	6198	151	12782	1.33843	0.0589691	0.000832247	0.0995511
GOTERM_MF_FAT	GO:0051082~unfolded protein binding	77	0.903438	6.41493e-05	4043, 1410, 10856, 1047, 3337, 5479, 1861, 5478, 10694, 3336, 10294, 10693, 22937, 9049, 391634, 51327, 25822, 10131, 5480, 3304, 8409, 3306, 3301, 3300, 3303, 11231, 11140, 80273, 22948, 3309, 10471, 10575, 10576, 7411, 8195, 55466, 10574, 6447, 7203, 8208, 11080, 871, 9804, 3313, 6892, 10939, 3312, 54431, 6950, 9093, 27429, 821, 23195, 5204, 3320, 54788, 64374, 80331, 6902, 4676, 7184, 10772, 3…	6231	115	12983	1.39512	0.15731	0.00341727	0.113942
GOTERM_BP_FAT	GO:0006892~post-Golgi vesicle-mediated transport	44	0.51625	6.56719e-05	23033, 2647, 10066, 51209, 23256, 9980, 10067, 55062, 8417, 3875, 6844, 9829, 3312, 6845, 1785, 51552, 8673, 114879, 8775, 9698, 8905, 81567, 8907, 130340, 10133, 55330, 1174, 117177, 6810, 152503, 9522, 10490, 6272, 57120, 26258, 9685, 10640, 162, 8729, 375, 1211, 1213, 10053, 2512	6579	58	13528	1.55991	0.345957	0.00194573	0.128279
GOTERM_BP_FAT	GO:0010628~positive regulation of gene expression	329	3.86014	6.69594e-05	4208, 3725, 3087, 941, 6774, 10891, 942, 2002, 1316, 3479, 151449, 7490, 154, 3726, 8013, 51176, 4212, 8878, 7068, 7067, 2958, 5741, 22807, 54997, 6882, 3299, 6880, 3718, 6879, 10626, 55553, 10725, 6777, 6602, 6776, 4790, 2022, 6778, 4792, 4609, 253738, 6604, 1437, 23636, 4778, 1435, 1432, 8031, 22924, 7041, 7040, 253461, 81566, 4090, 4782, 4781, 4780, 7043, 23522, 2308, 2309, 5626, 2100, 10210, …	6579	581	13528	1.16438	0.351379	0.00197479	0.130793
GOTERM_BP_FAT	GO:0006890~retrograde vesicle-mediated transport, Golgi to ER	20	0.234659	6.7655e-05	23256, 51560, 22818, 9276, 55738, 26958, 1315, 6892, 372, 22820, 8729, 375, 91949, 57410, 25839, 10749, 11079, 9463, 83548, 11316	6579	21	13528	1.95832	0.35429	0.00198623	0.132151
GOTERM_CC_FAT	GO:0005741~mitochondrial outer membrane	63	0.739176	6.80587e-05	5894, 55288, 55847, 57678, 9927, 8165, 54708, 65018, 572, 578, 89941, 219938, 706, 1528, 3098, 56993, 10059, 581, 8936, 4257, 5037, 1591, 9868, 1375, 5501, 80777, 79594, 51024, 4129, 9804, 55154, 4128, 1374, 126129, 51100, 7416, 7417, 84553, 664, 7419, 5521, 2697, 84749, 27113, 4580, 84883, 26056, 57506, 8564, 598, 51703, 54543, 340061, 291, 4170, 2180, 1120, 5298, 150763, 79671, 2181, 10452, 218…	6198	90	12782	1.44359	0.063186	0.000881645	0.106903
GOTERM_BP_FAT	GO:0045941~positive regulation of transcription	320	3.75455	6.92957e-05	4208, 3725, 3087, 941, 6774, 10891, 942, 2002, 1316, 3479, 151449, 7490, 154, 3726, 8013, 51176, 4212, 8878, 7068, 7067, 2958, 5741, 22807, 54997, 6882, 3299, 6880, 3718, 6879, 10626, 55553, 10725, 6777, 6602, 6776, 4790, 2022, 6778, 4792, 4609, 253738, 6604, 23636, 4778, 1432, 8031, 22924, 7041, 7040, 253461, 81566, 4090, 4782, 4781, 4780, 7043, 23522, 2308, 2309, 5626, 2100, 10210, 322, 10499, …	6579	564	13528	1.16666	0.361103	0.00202515	0.135354
GOTERM_BP_FAT	GO:0051384~response to glucocorticoid stimulus	56	0.657046	7.04791e-05	35, 7124, 6347, 5020, 336, 3726, 435, 3485, 249, 3291, 5604, 5742, 1036, 6256, 8061, 5037, 2805, 4747, 2, 3490, 6198, 2660, 3643, 3586, 6550, 133, 2167, 1373, 2033, 1026, 1843, 6906, 4803, 10081, 3553, 3557, 1369, 595, 3570, 799, 9370, 652, 229, 2690, 857, 2692, 8754, 10076, 713, 6382, 2353, 590, 3931, 3569, 898, 593	6579	78	13528	1.47627	0.365973	0.00205043	0.137663
SP_PIR_KEYWORDS	liver	42	0.492784	7.07691e-05	2053, 5950, 2645, 338, 2705, 383, 1595, 2266, 197, 5005, 217, 336, 10993, 1576, 335, 7355, 6928, 10588, 2222, 6414, 2244, 7276, 3658, 4153, 3250, 4199, 1281, 223, 327, 2638, 229, 2690, 345, 5624, 3818, 5648, 2243, 183, 7360, 31, 9, 3249	8485	59	19235	1.61376	0.0702355	0.000898657	0.112162
GOTERM_BP_FAT	GO:0006974~response to DNA damage stimulus	219	2.56952	7.23096e-05	252969, 8883, 5371, 5378, 55544, 64393, 51776, 10714, 65057, 23137, 204851, 23645, 25, 51567, 51366, 9874, 546, 7341, 84893, 8208, 55215, 8243, 8438, 1432, 1454, 51499, 7334, 7336, 9978, 6749, 8445, 328, 2309, 324, 22909, 10210, 7319, 322, 7320, 2965, 2968, 2967, 83932, 4350, 10856, 286053, 79840, 983, 4968, 55339, 7398, 7832, 580, 4841, 27030, 581, 7979, 28985, 836, 56897, 57060, 5500, 8451, 845…	6579	373	13528	1.20728	0.373432	0.00209421	0.141237
UP_SEQ_FEATURE	short sequence motif:Effector region	62	0.727443	7.41242e-05	10890, 22931, 84932, 83871, 23551, 5911, 5912, 9077, 54769, 389, 388, 387, 57381, 22800, 4218, 5880, 51560, 6009, 9545, 7879, 28511, 28512, 25837, 51762, 29984, 5878, 5879, 51209, 9364, 5872, 9367, 3265, 5870, 57111, 11031, 51655, 51552, 8766, 6237, 27289, 5868, 5865, 54509, 5864, 64284, 9230, 5906, 53916, 391, 5862, 5861, 53917, 390, 5908, 5899, 5898, 11021, 401409, 81876, 57403, 399, 998	8479	95	19113	1.47113	0.677227	0.0460242	0.157499
GOTERM_MF_FAT	GO:0003924~GTPase activity	130	1.52528	7.43388e-05	9343, 83871, 4599, 9927, 51175, 22800, 84340, 64121, 6009, 51560, 7283, 7284, 9545, 28511, 7879, 28512, 1983, 4600, 387496, 51762, 400, 6016, 29984, 9364, 9367, 5414, 347733, 5413, 2769, 1917, 2768, 2787, 2767, 1915, 1785, 2783, 11031, 8766, 2785, 2790, 2770, 2791, 2771, 27289, 84705, 84790, 10801, 9230, 391, 390, 5899, 2634, 26052, 5898, 116986, 394, 2635, 10681, 2776, 2778, 2773, 55207, 11021, …	6231	211	12983	1.28374	0.179912	0.00388153	0.132029
SP_PIR_KEYWORDS	peroxisome	59	0.692245	7.84421e-05	2053, 4598, 847, 10654, 9409, 114899, 3156, 5264, 25824, 25979, 8540, 54363, 3295, 1384, 10965, 196743, 8309, 8310, 5830, 4591, 30, 10005, 23417, 10478, 283927, 219743, 84188, 1610, 79594, 51024, 83752, 215, 26063, 6342, 373156, 84129, 5189, 5826, 5825, 5824, 1891, 3417, 10901, 8443, 5829, 84263, 55670, 11264, 5191, 5194, 5193, 5195, 1962, 2180, 51, 3422, 253190, 2181, 2182	8485	90	19235	1.48611	0.0775481	0.000983906	0.124315
KEGG_PATHWAY	hsa00190:Oxidative phosphorylation	94	1.1029	8.11438e-05	1352, 1351, 1350, 29796, 9550, 4697, 9551, 374291, 535, 534, 6390, 533, 6391, 539, 1349, 537, 1347, 1345, 506, 1340, 509, 1329, 1327, 9296, 50617, 7381, 9114, 1339, 10476, 4695, 4696, 1337, 7388, 7386, 7385, 7384, 4709, 4708, 4705, 4706, 155066, 4704, 4701, 4702, 10975, 51606, 4731, 27089, 513, 5464, 10632, 64077, 8992, 9167, 245973, 518, 517, 516, 515, 514, 9377, 4716, 4717, 10312, 4718, 4719, 4…	2809	130	5085	1.30895	0.0160186	0.00402893	0.101574
SP_PIR_KEYWORDS	sh3-binding	43	0.504517	8.12044e-05	9829, 30011, 55114, 55740, 51466, 10278, 9047, 6868, 9101, 63916, 1840, 83699, 79767, 102, 10656, 51517, 3636, 10657, 9444, 8506, 6450, 6451, 6452, 140885, 392, 4036, 395, 2060, 22941, 8751, 1795, 7159, 11113, 93343, 9232, 57048, 2889, 8728, 9844, 57088, 9467, 23607, 2530	8485	61	19235	1.59801	0.0801666	0.00100627	0.12869
GOTERM_CC_FAT	GO:0042641~actomyosin	24	0.281591	8.40271e-05	989, 58, 6804, 10979, 10580, 7791, 3611, 55752, 9260, 4486, 10603, 1627, 7168, 4627, 2275, 124404, 4629, 4628, 70, 79784, 5239, 81, 51474, 10801	6198	27	12782	1.83314	0.0774239	0.00107389	0.13197
GOTERM_BP_FAT	GO:0045785~positive regulation of cell adhesion	45	0.527983	8.40984e-05	136227, 1435, 64093, 9265, 3084, 1295, 7124, 961, 285613, 3897, 8646, 7042, 7448, 7168, 1842, 2246, 2199, 3553, 151887, 22920, 3655, 3593, 3673, 2064, 6714, 3592, 100133941, 7409, 324, 11117, 3611, 8754, 1012, 239, 10370, 7052, 5590, 3491, 4811, 7248, 6696, 4088, 51144, 10451, 7057	6579	60	13528	1.54218	0.419415	0.00242437	0.164245
UP_TISSUE	Lung carcinoma	57	0.668779	8.47534e-05	253943, 81631, 6161, 5916, 6166, 3728, 10480, 23557, 4616, 11198, 3964, 54498, 64393, 8669, 23404, 6117, 3190, 6781, 55122, 11243, 5705, 8939, 632, 22948, 6253, 9540, 6252, 3187, 51479, 10003, 9159, 5315, 154467, 51493, 3704, 9908, 347734, 6143, 10979, 9847, 23012, 5349, 6749, 9978, 554, 23057, 551, 11344, 7112, 79174, 83732, 112483, 1968, 2926, 7157, 84064, 84065, 5955	8323	84	18201	1.48392	0.0469208	0.00102197	0.124133
GOTERM_CC_FAT	GO:0005901~caveola	40	0.469318	8.59587e-05	80742, 2319, 6401, 7249, 949, 3991, 10395, 6513, 154, 284119, 3949, 376497, 83483, 3778, 483, 10013, 481, 7804, 7048, 11270, 659, 6714, 4846, 6546, 6610, 23, 858, 221545, 857, 477, 1012, 10211, 3162, 356, 1201, 1812, 3667, 203068, 3643, 8436	6198	52	12782	1.58637	0.0791314	0.00108412	0.135002
GOTERM_CC_FAT	GO:0060205~cytoplasmic membrane-bounded vesicle lumen	35	0.410654	8.76669e-05	1191, 213, 2335, 2266, 3479, 1950, 6678, 7042, 7060, 7040, 7422, 7424, 2244, 81, 2153, 87, 5265, 7043, 2157, 5154, 5155, 3273, 5627, 5345, 2277, 2243, 351, 2, 5473, 7059, 7076, 7058, 710, 88, 7057	6198	44	12782	1.64045	0.0806388	0.0010913	0.137683
GOTERM_BP_FAT	GO:0032446~protein modification by small protein conjugation	87	1.02077	8.82687e-05	8883, 23512, 10401, 57534, 26260, 10956, 55743, 8924, 57337, 27339, 26268, 57332, 6612, 11059, 23759, 26224, 6613, 56254, 51529, 90678, 54623, 10055, 580, 672, 7314, 22888, 207, 7337, 7311, 26001, 55294, 7341, 6015, 5930, 9646, 79594, 9604, 84231, 25831, 51592, 4738, 2935, 10273, 7415, 387521, 22954, 7189, 23291, 7332, 7334, 10277, 7336, 10013, 23326, 23327, 9978, 1643, 9320, 26994, 84708, 267, 6…	6579	132	13528	1.35525	0.43486	0.00253315	0.172383
GOTERM_BP_FAT	GO:0051640~organelle localization	64	0.750909	8.83036e-05	55288, 487, 332, 1315, 6209, 9927, 9700, 10652, 434, 89941, 259266, 5747, 8409, 23212, 4292, 5604, 372, 5362, 8729, 84376, 8195, 375, 54820, 583, 4647, 585, 10053, 79594, 10726, 10460, 10972, 5871, 55062, 55154, 22818, 8697, 57556, 213, 51203, 5413, 5048, 25777, 5189, 81565, 10013, 23095, 6585, 5194, 4869, 9276, 55201, 55738, 26276, 1063, 1062, 22820, 9183, 1058, 4627, 54984, 4628, 81929, 998, 11…	6579	92	13528	1.43043	0.434988	0.00252295	0.172451
GOTERM_BP_FAT	GO:0006979~response to oxidative stress	105	1.23196	8.86801e-05	6770, 3725, 1410, 1191, 6772, 5371, 337, 23467, 1728, 6414, 7168, 1583, 7351, 7352, 25828, 538, 25824, 6546, 8876, 5742, 475, 348, 5037, 5831, 4891, 1718, 10628, 140823, 257202, 1277, 51435, 4504, 51022, 5970, 2628, 2071, 9361, 1843, 2068, 1649, 10013, 58515, 3417, 5829, 100, 55074, 598, 140809, 8754, 5052, 5054, 5621, 4625, 10935, 2185, 6382, 2110, 4353, 1861, 847, 10587, 50484, 4153, 26034, 415…	6579	164	13528	1.31649	0.436361	0.00252255	0.173185
GOTERM_MF_FAT	GO:0019207~kinase regulator activity	64	0.750909	8.88337e-05	84632, 152015, 2810, 10892, 3084, 5577, 197, 26610, 10614, 51422, 51562, 2065, 6453, 11142, 4843, 23542, 836, 26256, 2258, 8518, 55450, 1029, 1028, 8651, 1027, 2764, 1950, 1026, 1032, 1030, 28951, 1460, 9021, 9479, 84152, 57551, 3558, 595, 53340, 8567, 10411, 8503, 116986, 100133941, 25998, 324, 94032, 65125, 51738, 5570, 5571, 5573, 5576, 8915, 10454, 9467, 7532, 399, 124790, 11124, 1163, 5295, …	6231	93	12983	1.43389	0.211024	0.00454768	0.157753
GOTERM_BP_FAT	GO:0060537~muscle tissue development	83	0.973836	8.96101e-05	93185, 5950, 10243, 2006, 10791, 7026, 5915, 3084, 3339, 34, 4898, 1103, 1525, 7402, 7168, 387, 3236, 4656, 1827, 29895, 4154, 5159, 4654, 1756, 2064, 2065, 375790, 6257, 7137, 6258, 3488, 6256, 25976, 1855, 7134, 4593, 3688, 7248, 23363, 70, 3142, 4223, 2022, 10052, 4607, 668, 8557, 58, 1432, 2033, 10939, 2627, 27086, 9093, 25776, 5350, 4634, 7042, 4633, 4637, 7049, 6901, 7273, 5307, 6640, 9474,…	6579	125	13528	1.36534	0.439741	0.00253781	0.175
GOTERM_BP_FAT	GO:0006164~purine nucleotide biosynthetic process	96	1.12636	9.05733e-05	115, 112, 113, 111, 487, 159, 57130, 9551, 489, 10201, 488, 10396, 535, 482, 483, 533, 481, 539, 538, 537, 51422, 23400, 506, 3251, 509, 27032, 9914, 476, 270, 9296, 272, 196883, 477, 271, 50617, 3615, 51816, 4833, 9114, 10476, 4831, 471, 84239, 4832, 51761, 2984, 2981, 374868, 2982, 135, 133, 4878, 155066, 26289, 51606, 513, 5205, 7040, 10632, 8992, 245973, 518, 57194, 517, 4882, 516, 515, 23250…	6579	148	13528	1.33378	0.443219	0.00255386	0.176879
GOTERM_MF_FAT	GO:0019842~vitamin binding	85	0.997301	9.13436e-05	5066, 5950, 55788, 64902, 6017, 55239, 10993, 10994, 27232, 79701, 10588, 160428, 2194, 4967, 23464, 5949, 5948, 5947, 5264, 8974, 8879, 883, 2571, 10536, 2572, 2806, 1382, 25974, 23541, 5033, 1381, 2805, 84680, 4548, 5834, 5837, 32, 5836, 31, 875, 1491, 55034, 8985, 112398, 112399, 56922, 211, 212, 283208, 213, 4706, 113675, 18, 55258, 5351, 6947, 10560, 6948, 6470, 2875, 1644, 55526, 6472, 5468…	6231	130	12983	1.36236	0.21629	0.00458786	0.162207
KEGG_PATHWAY	hsa04510:Focal adhesion	138	1.61915	9.16881e-05	3725, 1293, 1290, 1291, 284217, 2002, 55742, 2335, 63923, 3479, 330, 1311, 7060, 10298, 3480, 3675, 3674, 3679, 3678, 1289, 5228, 5159, 6093, 1280, 5747, 1281, 58498, 1282, 1284, 7409, 2321, 5170, 3691, 5649, 3693, 207, 208, 3918, 3685, 3688, 7410, 10627, 3913, 6696, 3915, 1277, 3910, 3911, 1278, 3912, 56924, 824, 23533, 2318, 7414, 2316, 2317, 4633, 7422, 4638, 4636, 7424, 4233, 5829, 57144, 595…	2809	201	5085	1.24286	0.0180813	0.0036427	0.114767
GOTERM_MF_FAT	GO:0019787~small conjugating protein ligase activity	105	1.23196	9.24714e-05	10892, 79589, 10401, 26263, 26260, 9246, 330, 55743, 8924, 27339, 26268, 25827, 25793, 27338, 63893, 6612, 6613, 130507, 25820, 92912, 672, 3093, 51619, 22888, 51366, 7337, 26001, 54926, 10477, 6015, 64400, 51433, 5930, 79594, 25831, 8554, 7327, 10273, 7326, 7329, 118424, 7189, 23014, 23291, 7332, 7334, 10277, 7336, 23327, 9978, 29089, 1643, 84708, 6477, 9810, 26270, 9616, 65264, 51588, 26272, 80…	6231	166	12983	1.31795	0.218645	0.00455856	0.164208
GOTERM_BP_FAT	GO:0051240~positive regulation of multicellular organismal process	149	1.74821	9.26356e-05	79001, 10892, 3084, 6556, 487, 5021, 6347, 5020, 57678, 1392, 155, 154, 4615, 153, 3481, 7168, 3929, 6868, 2207, 10159, 8877, 2152, 5742, 476, 1385, 3552, 6885, 207, 5367, 4886, 3297, 1906, 1908, 5830, 10626, 6696, 10623, 2161, 1812, 6777, 6776, 1813, 4795, 1435, 10874, 2626, 7042, 7189, 7040, 6584, 23586, 100, 7043, 114548, 92, 90, 5345, 23493, 3329, 5340, 22914, 183, 11128, 7057, 2053, 6722, 84…	6579	244	13528	1.25565	0.450594	0.0026006	0.180904
UP_TISSUE	Erythrocyte	22	0.258125	9.28432e-05	2040, 2936, 5230, 216, 648, 2623, 7001, 965, 10314, 961, 645, 847, 5037, 6500, 9588, 493, 10072, 43, 7264, 490, 5110, 1528	8323	25	18201	1.92441	0.0512828	0.00109616	0.135974
GOTERM_BP_FAT	GO:0009201~ribonucleoside triphosphate biosynthetic process	68	0.797841	9.40391e-05	487, 57130, 9551, 489, 10201, 10396, 488, 482, 535, 483, 533, 481, 539, 538, 537, 51422, 23400, 506, 509, 27032, 9914, 476, 9296, 477, 50617, 4833, 9114, 10476, 4831, 4832, 84239, 51761, 374868, 155066, 51606, 513, 5205, 7040, 10632, 1503, 8992, 245973, 518, 517, 57194, 516, 515, 23250, 514, 10312, 226, 496, 495, 10079, 498, 491, 522, 521, 493, 523, 490, 529, 79572, 50808, 526, 528, 286410, 527	6579	99	13528	1.41237	0.455557	0.00262854	0.183642
UP_TISSUE	Keratinocyte	81	0.95037	9.44425e-05	1475, 1933, 2810, 646, 11151, 1294, 51535, 200185, 7453, 6699, 5686, 55585, 1663, 3880, 3191, 780, 5266, 3858, 10963, 5411, 5928, 1136, 27032, 5691, 5690, 5692, 3855, 272, 10376, 2261, 7337, 3187, 3918, 5493, 3189, 64065, 2664, 471, 7178, 200634, 7171, 7029, 7170, 10170, 140576, 10971, 7001, 2319, 27183, 2317, 6281, 960, 6280, 821, 3909, 667, 6282, 1992, 2125, 2171, 3655, 11344, 811, 54606, 6717,…	8323	128	18201	1.38385	0.0521428	0.00109229	0.138315
SP_PIR_KEYWORDS	Proto-oncogene	131	1.53702	9.49551e-05	3725, 4302, 4301, 10342, 23512, 22872, 57674, 5371, 8013, 6491, 4613, 51776, 7068, 22800, 607, 6497, 5159, 8021, 4218, 81620, 3205, 7409, 29844, 6688, 25, 4297, 207, 5546, 6608, 27125, 23263, 7175, 4601, 84936, 4791, 64324, 55653, 4609, 7170, 2213, 8438, 1436, 8031, 2268, 2313, 2078, 8301, 8648, 6886, 10276, 1649, 51517, 4233, 595, 694, 5155, 2308, 2309, 6760, 5245, 7525, 10215, 2778, 9232, 7913,…	8485	230	19235	1.29117	0.0930913	0.00116258	0.150467
UP_SEQ_FEATURE	nucleotide phosphate-binding region:FAD	43	0.504517	9.50633e-05	57553, 2936, 2110, 606495, 35, 55289, 36, 7296, 34, 2232, 84129, 37, 51060, 1806, 1728, 10587, 51706, 2108, 84883, 3712, 27034, 5447, 64780, 4846, 6713, 4843, 4842, 1738, 27158, 2639, 2326, 55349, 1718, 4835, 6389, 51167, 2330, 23028, 80724, 9645, 1536, 2820, 1610	8479	61	19113	1.589	0.765491	0.0563598	0.201947
KEGG_PATHWAY	hsa05016:Huntington's disease	125	1.46662	9.50689e-05	5436, 5437, 29796, 5434, 10891, 4697, 5439, 6874, 4899, 10540, 374291, 1387, 539, 5440, 1329, 1327, 3092, 1385, 161, 163, 51164, 10476, 4695, 4696, 7416, 7417, 7419, 27089, 513, 27113, 627, 9167, 518, 517, 516, 84699, 515, 514, 9377, 2776, 293, 6667, 498, 292, 291, 522, 23186, 54205, 6389, 7052, 1639, 83544, 5430, 5433, 56901, 5432, 10126, 1351, 1350, 5331, 148327, 5481, 6390, 6391, 1349, 1347, 1…	2809	180	5085	1.25712	0.0187418	0.0031483	0.118996
GOTERM_BP_FAT	GO:0032774~RNA biosynthetic process	177	2.07673	0.000100239	5436, 8880, 5437, 689, 5434, 688, 10891, 6772, 5439, 5733, 90390, 6874, 6871, 9862, 2099, 23650, 283, 2648, 284119, 51087, 7068, 5440, 7067, 22803, 2959, 2958, 64216, 6618, 5442, 10153, 9443, 5449, 8544, 8543, 6882, 6883, 6884, 1385, 80237, 3298, 4297, 6880, 6879, 27125, 57661, 10625, 6878, 6877, 10725, 4790, 5452, 4609, 6182, 112495, 4779, 4776, 2625, 7227, 26205, 5557, 2071, 2626, 10522, 2975, …	6579	296	13528	1.22958	0.476949	0.00278953	0.195738
GOTERM_CC_FAT	GO:0031093~platelet alpha granule lumen	33	0.387188	0.000100805	1191, 213, 2266, 2335, 3479, 1950, 6678, 7042, 7060, 7040, 7422, 7424, 2244, 81, 2153, 87, 5265, 7043, 2157, 3273, 5627, 5345, 2277, 2243, 351, 2, 5473, 7059, 7076, 7058, 710, 88, 7057	6198	41	12782	1.65988	0.092151	0.00123868	0.158302
GOTERM_CC_FAT	GO:0005793~ER-Golgi intermediate compartment	33	0.387188	0.000100805	10972, 10130, 10897, 50999, 54732, 51290, 487, 2335, 57222, 9554, 10959, 11196, 64841, 4925, 10945, 10483, 57410, 123720, 9798, 56005, 4924, 23071, 10960, 6836, 3309, 5034, 290, 2802, 90411, 2804, 399687, 4121, 871	6198	41	12782	1.65988	0.092151	0.00123868	0.158302
GOTERM_MF_FAT	GO:0019900~kinase binding	112	1.31409	0.000101253	7205, 6774, 23132, 11151, 3728, 10616, 3480, 8878, 10611, 51422, 6497, 5223, 10539, 55755, 5170, 4296, 26256, 5037, 3689, 8313, 920, 5970, 29979, 26060, 2316, 8651, 6188, 5801, 5564, 7048, 102, 57551, 595, 84922, 694, 116986, 2309, 100133941, 25998, 324, 916, 8754, 1062, 7431, 5571, 10935, 6672, 894, 2185, 7532, 11124, 896, 10580, 51530, 6262, 7301, 6513, 7391, 8165, 572, 80279, 5796, 3595, 5589,…	6231	179	12983	1.30371	0.23674	0.0048999	0.179789
UP_SEQ_FEATURE	domain:CH	32	0.375455	0.000102947	57553, 2620, 22998, 9459, 128239, 22919, 22924, 10634, 23301, 89797, 89795, 1266, 1265, 64780, 1264, 10982, 4034, 8407, 342527, 8874, 7409, 23143, 6525, 29114, 254102, 7410, 6876, 10788, 79778, 23384, 9645, 10451	8479	42	19113	1.71745	0.792065	0.0586168	0.218677
SP_PIR_KEYWORDS	tricarboxylic acid cycle	19	0.222926	0.000104393	48, 3420, 1743, 1431, 4191, 4190, 2271, 6389, 4967, 8802, 8803, 6390, 3419, 8801, 6391, 3418, 3417, 3421, 50	8485	21	19235	2.05104	0.101857	0.00126303	0.16541
GOTERM_CC_FAT	GO:0005819~spindle	95	1.11463	0.000105265	252969, 805, 29127, 801, 332, 79902, 10296, 4926, 10927, 79884, 10615, 27130, 7803, 2010, 7283, 207, 54820, 23122, 403, 9055, 4609, 11335, 55920, 8556, 1432, 51203, 5048, 22919, 10426, 311, 3315, 81565, 348235, 5347, 54930, 84722, 5423, 699, 55201, 80254, 3832, 1063, 1062, 55207, 51119, 996, 9183, 9181, 1639, 990, 4627, 991, 7813, 808, 4628, 23332, 11258, 989, 79848, 10951, 85378, 8841, 24137, 98…	6198	147	12782	1.33276	0.0960255	0.00127708	0.1653
GOTERM_CC_FAT	GO:0042175~nuclear envelope-endoplasmic reticulum network	170	1.9946	0.000105518	57171, 10400, 84932, 200185, 487, 3284, 9746, 1576, 488, 1580, 4925, 3481, 10483, 90701, 3156, 2010, 8879, 23071, 10134, 3290, 3710, 6786, 8733, 23471, 1798, 10908, 1586, 2326, 1717, 1718, 23478, 9743, 1592, 93210, 10479, 2330, 55650, 10170, 920, 6184, 9367, 9570, 23399, 7514, 54884, 5355, 6892, 1595, 5045, 23480, 6185, 94005, 3895, 10427, 27315, 81562, 23420, 9218, 9197, 9632, 6748, 55666, 60559…	6198	284	12782	1.23446	0.0962448	0.00126416	0.165697
UP_TISSUE	Leukemia	46	0.539716	0.000106828	8880, 11052, 5783, 10206, 3087, 51291, 4353, 8202, 9221, 10190, 27286, 55544, 8904, 51447, 2597, 5264, 27013, 9321, 51517, 6138, 55737, 6093, 9328, 64781, 5223, 375056, 8407, 51523, 957, 1968, 27095, 29844, 293, 3550, 7030, 51073, 64327, 3937, 11168, 4063, 4791, 3067, 567, 83737, 83933, 4609	8323	65	18201	1.5476	0.0587763	0.00121076	0.15644
GOTERM_MF_FAT	GO:0003729~mRNA binding	48	0.563182	0.000106973	4857, 7538, 92906, 9987, 8761, 6207, 6208, 10482, 6188, 55544, 1996, 51087, 9775, 1973, 79048, 10921, 1994, 3658, 58517, 104, 80004, 29894, 811, 677, 48, 9939, 10181, 2926, 26135, 10492, 1429, 8932, 9271, 51747, 80270, 11189, 7884, 5814, 3182, 7072, 3183, 3184, 549, 91151, 6741, 6193, 6129, 26986	6231	66	12983	1.51536	0.2483	0.00508378	0.189936
GOTERM_BP_FAT	GO:0006928~cell motion	272	3.19136	0.000109067	10894, 338, 6774, 23513, 800, 2335, 63923, 3479, 6347, 151449, 949, 4898, 79902, 947, 335, 7060, 150, 6868, 7168, 10487, 8879, 6093, 5747, 8408, 8876, 23647, 8874, 2321, 5362, 5649, 5364, 27076, 10092, 6608, 10097, 10096, 3915, 10094, 1490, 1812, 1813, 23122, 7171, 3911, 2022, 7170, 829, 1432, 214, 928, 14, 1072, 7042, 27285, 81565, 90249, 7040, 2596, 627, 8440, 7049, 1462, 23114, 4233, 6477, 373…	6579	475	13528	1.17747	0.505968	0.00302184	0.212959
GOTERM_BP_FAT	GO:0016477~cell migration	166	1.94767	0.00011079	4040, 11151, 284217, 23513, 9344, 26468, 2335, 63923, 6347, 949, 3684, 4898, 947, 283, 79902, 335, 7060, 6868, 10487, 3678, 3156, 7804, 1289, 885, 8879, 5159, 6093, 5747, 8408, 58158, 9353, 8874, 2321, 9255, 5362, 5364, 5649, 1794, 83666, 1908, 7412, 5830, 6403, 3688, 6608, 7410, 3689, 3915, 54820, 1812, 1490, 1813, 23122, 3911, 2022, 4692, 5455, 4690, 1910, 6401, 5048, 6280, 14, 1072, 7042, 8156…	6579	276	13528	1.23672	0.511442	0.00305642	0.21632
GOTERM_CC_FAT	GO:0030120~vesicle coat	31	0.363722	0.000114387	51226, 11276, 22818, 22872, 1956, 1315, 203547, 10427, 22905, 10484, 10483, 57410, 83988, 8905, 8906, 9632, 54812, 130340, 1175, 1174, 9276, 26958, 372, 25977, 22820, 161, 1211, 1212, 1213, 55707, 11316	6198	38	12782	1.68238	0.103901	0.00135345	0.179613
GOTERM_CC_FAT	GO:0022625~cytosolic large ribosomal subunit	31	0.363722	0.000114387	6146, 51538, 9513, 6122, 6141, 6160, 6124, 6142, 6125, 6143, 6161, 6164, 6167, 6169, 9045, 6171, 6134, 6170, 6135, 6132, 6130, 6154, 6152, 6159, 6158, 6176, 6157, 6175, 6156, 6129, 6128	6198	38	12782	1.68238	0.103901	0.00135345	0.179613
GOTERM_BP_FAT	GO:0051254~positive regulation of RNA metabolic process	275	3.22656	0.000115567	4208, 3725, 3087, 6774, 10891, 2002, 92906, 1316, 3479, 7490, 154, 3726, 8013, 51176, 4212, 7068, 8878, 7067, 2958, 5741, 22807, 54997, 3299, 6880, 3718, 6879, 10626, 55553, 10725, 6777, 6602, 6776, 4790, 6778, 2022, 4792, 4609, 6604, 1432, 8031, 22924, 7041, 7040, 253461, 81566, 4090, 4782, 4781, 4780, 7043, 2308, 2309, 5626, 2100, 322, 10499, 2965, 4773, 10600, 7849, 6595, 6594, 4855, 6599, 659…	6579	481	13528	1.1756	0.5263	0.00317444	0.225636
SP_PIR_KEYWORDS	viral nucleoprotein	24	0.281591	0.000117689	6627, 4670, 6628, 9343, 10236, 10492, 8926, 11100, 92856, 23185, 3189, 3182, 3178, 9724, 3185, 79026, 3191, 55323, 3192, 58517, 6632, 6631, 3190, 6741	8485	29	19235	1.87609	0.114063	0.00140725	0.18646
GOTERM_MF_FAT	GO:0051059~NF-kappaB binding	25	0.293324	0.000120068	1192, 10401, 5970, 1029, 9093, 6188, 92140, 7920, 1460, 6499, 149951, 629, 401251, 4869, 55937, 1797, 7407, 7159, 4439, 5467, 23564, 8915, 3065, 11124, 4792	6231	29	12983	1.79622	0.274113	0.00560461	0.213165
GOTERM_BP_FAT	GO:0019725~cellular homeostasis	267	3.1327	0.000120125	3725, 10891, 5733, 6347, 5376, 334, 538, 5741, 120071, 6781, 5745, 1182, 280636, 3710, 51090, 4886, 5367, 348, 80829, 7178, 2847, 1812, 1813, 10723, 4504, 730, 4609, 212, 3741, 84299, 928, 5354, 310, 5350, 4097, 728, 7040, 81567, 624, 7184, 23627, 811, 328, 9997, 817, 226, 5768, 100133941, 30061, 324, 10215, 5340, 5621, 8048, 6387, 7052, 183, 9601, 10954, 55277, 83442, 846, 9076, 2898, 10587, 785…	6579	466	13528	1.17815	0.540058	0.00328551	0.234527
INTERPRO	IPR012335:Thioredoxin fold	67	0.786108	0.000121595	10130, 9601, 84817, 1192, 7295, 10549, 1937, 10954, 7296, 83442, 2745, 845, 10190, 844, 2950, 2952, 25828, 2954, 25824, 64359, 64847, 54957, 56255, 6450, 6451, 10539, 78997, 9446, 10961, 9352, 5034, 9588, 2944, 2882, 2941, 257202, 2948, 2947, 64714, 2938, 51022, 7001, 158046, 6341, 5082, 54431, 2880, 51060, 51061, 2876, 83699, 81567, 2878, 54332, 2879, 57544, 51218, 79770, 2923, 9997, 5768, 4729,…	7788	101	16659	1.41898	0.504594	0.0618567	0.234656
SP_PIR_KEYWORDS	Aminoacyl-tRNA synthetase	30	0.351989	0.00012236	79587, 5917, 6301, 57176, 51067, 7453, 16, 3035, 2193, 54938, 57038, 4677, 10056, 57505, 8565, 2617, 3735, 55699, 10352, 92675, 51520, 7407, 92935, 3376, 80222, 6897, 23438, 5859, 80755, 124454, 10667	8485	39	19235	1.7438	0.118311	0.00144627	0.193853
GOTERM_BP_FAT	GO:0045926~negative regulation of growth	74	0.868239	0.000123517	29950, 1410, 5167, 3621, 5538, 5371, 155, 3624, 154, 10505, 153, 9792, 5641, 79602, 6494, 5747, 8408, 978, 6311, 1081, 51094, 131566, 1594, 10371, 6696, 9538, 4088, 84687, 583, 29948, 1491, 4089, 2023, 2660, 29946, 79594, 10668, 1601, 65981, 11108, 4879, 4878, 1029, 1027, 1026, 1032, 7042, 4633, 7040, 27113, 5515, 51447, 5518, 58189, 4881, 84722, 694, 57142, 8711, 3574, 7216, 51079, 2100, 5468, 5…	6579	110	13528	1.38329	0.550037	0.0033639	0.241142
SP_PIR_KEYWORDS	lipid-binding	59	0.692245	0.000123754	6770, 4306, 10857, 55040, 338557, 2099, 22905, 6457, 1622, 54852, 80230, 6783, 6455, 2908, 23541, 65977, 347, 5037, 164091, 161, 9685, 2516, 6284, 10424, 2168, 58488, 2167, 213, 51100, 2169, 8618, 6342, 7415, 866, 51028, 5465, 29082, 10948, 367, 9322, 80765, 5306, 518, 2170, 517, 516, 2171, 2172, 1173, 5728, 5241, 54874, 59338, 59339, 2100, 55968, 23760, 23048, 8436	8485	91	19235	1.46978	0.119575	0.00144612	0.19606
SP_PIR_KEYWORDS	lipoprotein	330	3.87188	0.000129968	80740, 338, 10890, 1191, 401944, 5733, 949, 1312, 336, 337, 155, 154, 335, 59340, 153, 150, 151, 43, 388633, 64689, 22800, 6616, 54997, 4218, 51560, 8876, 4889, 25, 345, 4886, 27076, 347, 7879, 348, 4887, 130132, 26003, 7070, 5651, 148362, 1812, 51762, 1813, 400, 403, 402, 11334, 6752, 3742, 920, 3741, 6751, 5257, 5256, 928, 5354, 312, 79829, 8766, 3949, 27289, 419, 2596, 624, 51299, 128240, 2362…	8485	642	19235	1.16525	0.125187	0.00150163	0.205895
GOTERM_BP_FAT	GO:0043039~tRNA aminoacylation	36	0.422386	0.00013014	79587, 5917, 6301, 57176, 51067, 7453, 16, 3035, 2193, 54938, 57038, 4677, 55152, 10056, 57505, 8565, 2617, 3735, 55699, 92675, 10352, 51520, 9255, 7407, 92935, 3376, 80222, 6897, 7175, 91893, 57169, 23438, 5859, 80755, 124454, 10667, 440275	6579	46	13528	1.60923	0.568898	0.00352909	0.254056
GOTERM_BP_FAT	GO:0006418~tRNA aminoacylation for protein translation	36	0.422386	0.00013014	79587, 5917, 6301, 57176, 51067, 7453, 16, 3035, 2193, 54938, 57038, 4677, 55152, 10056, 57505, 8565, 2617, 3735, 55699, 92675, 10352, 51520, 9255, 7407, 92935, 3376, 80222, 6897, 7175, 91893, 57169, 23438, 5859, 80755, 124454, 10667, 440275	6579	46	13528	1.60923	0.568898	0.00352909	0.254056
GOTERM_BP_FAT	GO:0043038~amino acid activation	36	0.422386	0.00013014	79587, 5917, 6301, 57176, 51067, 7453, 16, 3035, 2193, 54938, 57038, 4677, 55152, 10056, 57505, 8565, 2617, 3735, 55699, 92675, 10352, 51520, 9255, 7407, 92935, 3376, 80222, 6897, 7175, 91893, 57169, 23438, 5859, 80755, 124454, 10667, 440275	6579	46	13528	1.60923	0.568898	0.00352909	0.254056
GOTERM_BP_FAT	GO:0051235~maintenance of location	47	0.551449	0.000131119	64714, 10460, 4796, 5167, 9908, 213, 487, 2316, 7124, 2317, 10956, 5371, 10945, 7117, 11014, 11013, 9168, 3553, 7184, 259266, 811, 1756, 6717, 7529, 2923, 57731, 83860, 7114, 9913, 8733, 857, 10210, 57120, 348, 7430, 2516, 4601, 7094, 585, 2548, 81929, 11124, 3586, 4793, 4792, 4795, 4794	6579	64	13528	1.51005	0.571617	0.00354074	0.255964
GOTERM_BP_FAT	GO:0031589~cell-substrate adhesion	67	0.786108	0.000132664	10894, 7205, 26515, 11151, 9344, 7450, 2335, 10580, 63923, 10395, 7448, 3675, 3674, 387, 3679, 8500, 65059, 87, 9358, 1281, 5796, 5170, 3611, 3691, 3693, 27076, 51330, 3685, 3688, 7070, 7248, 3689, 3915, 1490, 54822, 3911, 3912, 5311, 51493, 10174, 22795, 10420, 51754, 960, 1499, 4585, 1842, 5829, 3655, 10516, 3673, 3672, 395, 7010, 8751, 8754, 54749, 5467, 1020, 8910, 183, 4811, 50509, 7059, 841…	6579	98	13528	1.4058	0.575876	0.0035675	0.258977
GOTERM_BP_FAT	GO:0009206~purine ribonucleoside triphosphate biosynthetic process	67	0.786108	0.000132664	487, 57130, 9551, 489, 10201, 10396, 488, 482, 535, 483, 533, 481, 539, 538, 537, 51422, 23400, 506, 509, 27032, 9914, 476, 9296, 477, 50617, 4833, 9114, 10476, 4831, 4832, 84239, 51761, 374868, 155066, 51606, 513, 5205, 7040, 10632, 8992, 245973, 518, 517, 57194, 516, 515, 23250, 514, 10312, 226, 496, 495, 10079, 498, 491, 522, 521, 493, 523, 490, 529, 79572, 50808, 526, 528, 286410, 527	6579	98	13528	1.4058	0.575876	0.0035675	0.258977
GOTERM_CC_FAT	GO:0005798~Golgi-associated vesicle	39	0.457585	0.000134613	11276, 51226, 23256, 22818, 26511, 1315, 7299, 5045, 6845, 6517, 51552, 2697, 3482, 10618, 57410, 83988, 8905, 8906, 54812, 538, 130340, 102, 55831, 1174, 9950, 49, 27072, 9276, 26958, 372, 57120, 22820, 9182, 1211, 1212, 1213, 4952, 5297, 11316	6198	51	12782	1.57704	0.121117	0.00157319	0.211341
GOTERM_MF_FAT	GO:0004672~protein kinase activity	336	3.94227	0.000136811	1195, 1198, 79705, 10342, 6347, 157, 3480, 11329, 3482, 51776, 5641, 2011, 8425, 23139, 6093, 5747, 204851, 8408, 284086, 83903, 4215, 4216, 2321, 25, 6885, 4117, 3716, 54899, 5649, 207, 208, 3718, 9874, 7075, 5218, 2022, 7204, 56924, 440275, 5754, 23636, 1457, 1456, 1436, 5756, 1459, 5257, 5256, 1452, 1432, 1454, 25778, 5610, 5613, 7042, 23012, 4638, 5347, 1460, 8859, 7049, 7048, 4233, 8445, 989…	6231	606	12983	1.15527	0.30583	0.00627399	0.242856
GOTERM_BP_FAT	GO:0014706~striated muscle tissue development	79	0.926904	0.000137298	93185, 5950, 10243, 2006, 10791, 7026, 5915, 3084, 3339, 34, 4898, 1103, 7402, 1525, 7168, 387, 3236, 4656, 1827, 29895, 4154, 4654, 1756, 2064, 2065, 375790, 6257, 7137, 6258, 3488, 6256, 1855, 7134, 4593, 3688, 7248, 23363, 70, 3142, 4223, 10052, 4607, 668, 8557, 58, 1432, 2033, 10939, 2627, 27086, 9093, 25776, 5350, 4634, 7042, 4633, 4637, 7049, 6901, 7273, 5307, 6640, 9474, 5728, 9421, 245806…	6579	119	13528	1.36507	0.588396	0.0036766	0.268012
GOTERM_CC_FAT	GO:0031300~intrinsic to organelle membrane	94	1.1029	0.000140811	57171, 6721, 1571, 2110, 2583, 10402, 55288, 51046, 9927, 9695, 1523, 64840, 57134, 5018, 28972, 9409, 534, 10610, 8879, 7903, 89941, 53947, 11041, 30815, 22845, 6786, 8733, 81849, 3309, 6253, 2326, 6252, 3955, 9215, 93210, 2330, 8869, 54968, 4358, 9159, 9583, 9488, 79594, 79944, 9435, 51024, 10170, 2131, 10678, 215, 1889, 23770, 662, 664, 94005, 23353, 6238, 5825, 8818, 2524, 11079, 6747, 267, 7…	6198	146	12782	1.32777	0.126325	0.00162575	0.221061
GOTERM_BP_FAT	GO:0051347~positive regulation of transferase activity	146	1.71301	0.000141474	55437, 10892, 3084, 6556, 9344, 283, 335, 154, 4616, 3481, 150, 114898, 151, 6868, 51776, 8525, 7804, 885, 8877, 8526, 65057, 51422, 10333, 4216, 4035, 2321, 5170, 4296, 6885, 207, 5649, 55750, 1906, 1909, 1908, 1616, 7410, 79594, 920, 1435, 347735, 29775, 5618, 51495, 1128, 2785, 7042, 7189, 2771, 728, 7040, 2596, 7048, 4233, 7043, 595, 8567, 92335, 29969, 5155, 100133941, 5567, 5058, 1062, 8754…	6579	240	13528	1.25088	0.59936	0.00377259	0.276152
GOTERM_CC_FAT	GO:0016585~chromatin remodeling complex	51	0.598381	0.000142829	6595, 6594, 6599, 6598, 1108, 6597, 3622, 1107, 22933, 2099, 8841, 8467, 23468, 86, 54815, 57492, 9611, 5928, 473, 8932, 9541, 55806, 55198, 9112, 6602, 6605, 6604, 5931, 1457, 25942, 26060, 10014, 25842, 6886, 11176, 9219, 10013, 6907, 8289, 8819, 8850, 9734, 3832, 10284, 53615, 10933, 64426, 3065, 3066, 9031, 83933	6198	71	12782	1.48135	0.128015	0.00162942	0.224226
GOTERM_MF_FAT	GO:0030674~protein binding, bridging	64	0.750909	0.000143818	1475, 6461, 1296, 29999, 10580, 6699, 2288, 23468, 8738, 9047, 3927, 64210, 2244, 6767, 84174, 10750, 10657, 26228, 54815, 10140, 6450, 84941, 6451, 6452, 301, 5706, 8027, 3309, 50618, 6503, 10093, 2886, 2887, 2885, 55803, 5936, 1278, 10432, 26140, 10044, 6804, 10273, 1124, 2266, 1123, 5563, 7373, 10111, 2125, 9950, 8506, 10256, 6714, 392, 395, 6624, 23623, 7159, 1302, 2243, 10603, 1832, 26747, 1…	6231	94	12983	1.41863	0.318687	0.00648285	0.255278
GOTERM_BP_FAT	GO:0006631~fatty acid metabolic process	123	1.44315	0.000145515	10999, 10891, 35, 36, 33, 34, 57678, 1573, 37, 1390, 51084, 7167, 7352, 79602, 5740, 51422, 9444, 8681, 1892, 8399, 672, 5742, 3295, 1384, 51094, 80221, 1906, 8309, 8310, 5830, 1376, 10005, 30, 1375, 32, 31, 11000, 6777, 6776, 81616, 2166, 3995, 4023, 215, 1432, 2167, 2169, 5354, 3033, 3032, 9023, 3030, 5564, 5563, 84909, 8443, 2170, 137964, 57140, 51703, 9370, 2180, 5571, 283985, 1120, 1632, 218…	6579	198	13528	1.27736	0.609693	0.0038642	0.284029
SP_PIR_KEYWORDS	cytosol	22	0.258125	0.000146925	22978, 5269, 6137, 6717, 97, 6134, 223, 4689, 6142, 3838, 6204, 5092, 1778, 1499, 7345, 2875, 653361, 6470, 2597, 3925, 7389, 883	8485	26	19235	1.91818	0.140322	0.00167856	0.23273
GOTERM_BP_FAT	GO:0006099~tricarboxylic acid cycle	21	0.246392	0.000148791	48, 3420, 1743, 23530, 1431, 5162, 4191, 4190, 2271, 6389, 9703, 8802, 8803, 6390, 3419, 8801, 6391, 3418, 3417, 3421, 50	6579	23	13528	1.87744	0.617875	0.00393489	0.290416
GOTERM_BP_FAT	GO:0046356~acetyl-CoA catabolic process	21	0.246392	0.000148791	48, 3420, 1743, 23530, 1431, 5162, 4191, 4190, 2271, 6389, 9703, 8802, 8803, 6390, 3419, 8801, 6391, 3418, 3417, 3421, 50	6579	23	13528	1.87744	0.617875	0.00393489	0.290416
GOTERM_CC_FAT	GO:0032432~actin filament bundle	23	0.269858	0.000148937	1410, 989, 58, 10979, 10580, 7791, 3611, 55752, 9260, 4486, 10603, 7168, 4627, 2275, 124404, 4629, 4628, 79784, 5239, 81, 79778, 51474, 10801	6198	26	12782	1.82432	0.133108	0.00167908	0.233804
GOTERM_BP_FAT	GO:0033674~positive regulation of kinase activity	141	1.65435	0.000149255	55437, 10892, 3084, 6556, 9344, 283, 154, 4616, 3481, 150, 114898, 151, 6868, 51776, 8525, 7804, 885, 8877, 8526, 51422, 10333, 4216, 4035, 2321, 5170, 4296, 6885, 207, 5649, 55750, 1906, 1909, 1908, 1616, 7410, 79594, 920, 1435, 29775, 5618, 51495, 1128, 2785, 7042, 7189, 2771, 7040, 728, 2596, 7048, 4233, 7043, 595, 8567, 92335, 29969, 5155, 100133941, 5567, 5058, 1062, 8754, 5571, 5573, 5576, …	6579	231	13528	1.25511	0.619018	0.00393104	0.291319
UP_TISSUE	Myeloid leukemia cell	15	0.175994	0.000149282	7536, 56993, 55760, 3087, 7036, 332, 8651, 960, 57120, 7158, 4170, 27247, 3566, 4780, 4245	8323	15	18201	2.18683	0.0811657	0.00165842	0.218549
SP_PIR_KEYWORDS	gtp-binding	179	2.1002	0.000151631	79705, 10890, 9343, 84932, 26164, 83871, 4599, 159, 2746, 9927, 51175, 22800, 89941, 84340, 64121, 4218, 205, 51560, 6009, 7283, 7284, 9545, 55752, 4297, 7879, 28511, 28512, 1983, 25837, 4600, 387496, 51762, 400, 6016, 29984, 403, 402, 26354, 51209, 9364, 9367, 5414, 318, 347733, 2769, 5413, 1917, 2768, 2767, 1915, 1785, 10670, 26284, 9221, 11031, 8766, 2770, 2771, 27289, 84705, 84790, 10801, 642…	8485	329	19235	1.23338	0.144475	0.00171326	0.240175
UP_SEQ_FEATURE	repeat:WD 7	90	1.05597	0.00015243	256364, 79585, 22872, 197335, 26160, 9410, 59345, 24139, 10399, 8925, 22937, 401551, 25929, 26608, 27339, 55339, 23038, 55605, 29062, 54853, 11091, 22884, 29888, 50717, 55759, 9391, 55054, 51362, 79228, 57521, 282809, 57590, 54521, 64326, 161436, 64223, 25879, 121441, 55294, 1657, 57599, 25886, 116966, 8208, 84231, 5931, 9948, 3993, 55764, 5048, 8945, 164781, 2783, 14, 79726, 5520, 11171, 5521, 5…	8479	150	19113	1.35249	0.902266	0.0825247	0.323627
GOTERM_CC_FAT	GO:0030136~clathrin-coated vesicle	86	1.00903	0.000155492	338, 55040, 7450, 94121, 5538, 6517, 3382, 23557, 22905, 10755, 3482, 10618, 534, 54910, 54812, 538, 7851, 130340, 9145, 55681, 127262, 2902, 23705, 4035, 2572, 7781, 2891, 55361, 3092, 4886, 274, 25977, 5037, 57120, 161, 9685, 9114, 4646, 4504, 55707, 1493, 11276, 1601, 55062, 23677, 1889, 1956, 6804, 5413, 51399, 5045, 6844, 57706, 9900, 51552, 8301, 3949, 83988, 10567, 8905, 8906, 5868, 63827,…	6198	132	12782	1.34361	0.138541	0.00173255	0.244082
GOTERM_BP_FAT	GO:0009109~coenzyme catabolic process	23	0.269858	0.000157429	48, 3420, 1743, 23530, 1431, 5162, 4191, 4190, 10840, 160428, 2271, 6389, 9703, 8802, 8803, 6390, 3419, 8801, 6391, 3418, 3417, 3421, 50	6579	26	13528	1.81898	0.638633	0.00412909	0.307251
GOTERM_MF_FAT	GO:0031406~carboxylic acid binding	92	1.07943	0.00015853	5066, 241, 338557, 35, 5914, 55239, 3620, 2746, 27232, 8050, 79701, 10588, 160428, 2194, 5264, 3155, 8974, 1622, 2902, 6646, 128, 4846, 10536, 4843, 4842, 6505, 1382, 5033, 8309, 2805, 1592, 4548, 32, 5836, 31, 11332, 3145, 3643, 8985, 112398, 112399, 56922, 5319, 56603, 212, 8694, 2168, 1743, 2167, 2937, 283208, 213, 4706, 51100, 2169, 2729, 6809, 5351, 5009, 23576, 10560, 3032, 6470, 3030, 5468…	6231	144	12983	1.3312	0.344916	0.00702508	0.281358
GOTERM_BP_FAT	GO:0045893~positive regulation of transcription, DNA-dependent	272	3.19136	0.000160031	4208, 3725, 3087, 6774, 10891, 2002, 1316, 3479, 7490, 154, 3726, 8013, 51176, 4212, 7068, 8878, 7067, 2958, 5741, 22807, 54997, 3299, 6880, 3718, 6879, 10626, 55553, 10725, 6777, 6602, 6776, 4790, 6778, 2022, 4792, 4609, 6604, 1432, 8031, 22924, 7041, 7040, 253461, 81566, 4090, 4782, 4781, 4780, 7043, 2308, 2309, 5626, 2100, 322, 10499, 2965, 4773, 10600, 7849, 6595, 6594, 4855, 6599, 6598, 5915…	6579	477	13528	1.17253	0.64466	0.00418023	0.312321
SP_PIR_KEYWORDS	Cardiomyopathy	35	0.410654	0.000161831	6444, 8557, 7414, 2626, 6262, 3728, 5350, 37, 4000, 79147, 4634, 4633, 7168, 2273, 11155, 6901, 7273, 2010, 51422, 10060, 1829, 7043, 1756, 9997, 7137, 7134, 8048, 1832, 1674, 4625, 131118, 70, 4607, 5318, 88	8485	48	19235	1.65298	0.153409	0.00180856	0.256312
SP_PIR_KEYWORDS	Hydrogen ion transport	35	0.410654	0.000161831	9550, 155066, 9551, 51606, 513, 535, 534, 10632, 533, 539, 8992, 537, 245973, 518, 517, 516, 515, 514, 506, 509, 10312, 9296, 496, 50617, 495, 498, 522, 521, 523, 9114, 10476, 529, 526, 528, 527	8485	48	19235	1.65298	0.153409	0.00180856	0.256312
COG_ONTOLOGY	Intracellular trafficking and secretion	32	0.375455	0.000163872	23256, 6845, 8943, 3843, 23633, 9554, 3840, 10427, 10652, 10484, 10483, 90701, 55187, 9632, 6812, 6810, 26953, 3837, 6814, 3839, 3838, 6813, 27156, 26958, 26276, 30000, 57521, 79711, 22820, 25852, 11311, 79573	889	42	1950	1.67122	0.00913562	0.00913562	0.161696
GOTERM_CC_FAT	GO:0005789~endoplasmic reticulum membrane	161	1.88901	0.000164326	57171, 10400, 84932, 200185, 487, 3284, 9746, 1576, 488, 1580, 3481, 10483, 90701, 3156, 8879, 23071, 10134, 3290, 6786, 8733, 23471, 1798, 10908, 2326, 1586, 1717, 1718, 23478, 9743, 1592, 93210, 10479, 2330, 55650, 10170, 920, 6184, 9367, 9570, 23399, 54884, 5355, 6892, 1595, 5045, 23480, 6185, 94005, 3895, 10427, 27315, 81562, 23420, 9218, 9197, 9632, 6748, 60559, 6747, 6746, 7184, 6745, 84720…	6198	269	12782	1.2343	0.14581	0.00180987	0.257933
GOTERM_BP_FAT	GO:0001932~regulation of protein amino acid phosphorylation	109	1.27889	0.000164562	3725, 5167, 941, 3479, 151449, 146433, 335, 3481, 6868, 51776, 3486, 885, 51422, 5159, 10333, 4296, 116496, 1906, 5037, 1909, 80829, 1616, 64223, 3689, 84687, 875, 2022, 79594, 1437, 1910, 920, 1270, 440193, 51495, 8651, 7040, 7424, 9021, 624, 85440, 7043, 595, 10411, 5154, 29969, 5155, 92, 100133941, 9370, 25998, 916, 5058, 2280, 183, 5573, 5576, 4771, 894, 2185, 10188, 896, 2056, 5577, 7124, 80…	6579	173	13528	1.29555	0.654921	0.00428106	0.321151
GOTERM_BP_FAT	GO:0031124~mRNA 3'-end processing	16	0.187727	0.000173618	1477, 7538, 1479, 1478, 4292, 2926, 333, 27254, 10978, 51692, 351, 7884, 10914, 23144, 26986, 29894	6579	16	13528	2.05624	0.674548	0.00449805	0.338797
GOTERM_BP_FAT	GO:0001525~angiogenesis	95	1.11463	0.000174565	3725, 6722, 688, 6461, 4855, 2004, 5333, 2254, 2683, 285, 8841, 284, 283, 9047, 151, 388, 2246, 23405, 7852, 80781, 5228, 56913, 5328, 506, 5747, 4846, 302, 7039, 54567, 9353, 2321, 3397, 3791, 634, 1901, 9255, 6885, 10908, 1906, 23509, 1909, 51330, 51162, 3549, 7070, 3491, 8828, 51129, 1490, 58504, 3911, 5316, 4223, 2022, 4691, 23129, 83854, 64321, 1432, 54538, 2034, 3606, 1950, 14, 1499, 7042, …	6579	148	13528	1.31988	0.676535	0.00450448	0.340641
SP_PIR_KEYWORDS	stress response	45	0.527983	0.000178826	10525, 8988, 22794, 3313, 3337, 3312, 3336, 3315, 126393, 3316, 1843, 3320, 391634, 1153, 11077, 10131, 23071, 55074, 3304, 10808, 22824, 3306, 10313, 3303, 23645, 22944, 84447, 3326, 3299, 25994, 3308, 3298, 79109, 27129, 3297, 116496, 3329, 5831, 10370, 26353, 6446, 5935, 3310, 871, 10598, 11080	8485	66	19235	1.54564	0.168088	0.00197685	0.283193
UP_TISSUE	Mammary cancer	60	0.703977	0.000180698	7753, 7295, 3084, 10401, 332, 3621, 64777, 9861, 55789, 10899, 983, 7169, 6520, 7168, 387, 11059, 3190, 4157, 64745, 7283, 23367, 3855, 5367, 3956, 9703, 25970, 11331, 9158, 10765, 7170, 79664, 26015, 8031, 5711, 5184, 83985, 8487, 9166, 11079, 554, 1999, 7874, 9429, 6134, 55735, 2923, 26133, 3838, 950, 9238, 140809, 57648, 10280, 5525, 6675, 8805, 51455, 26471, 6672, 51287	8323	91	18201	1.44187	0.0973901	0.00196854	0.264484
GOTERM_MF_FAT	GO:0008017~microtubule binding	51	0.598381	0.000180834	252969, 1410, 115201, 332, 147700, 85378, 2339, 4926, 29911, 10300, 27072, 8409, 55755, 84376, 5979, 54820, 23122, 55704, 11337, 51203, 5048, 25777, 22919, 1785, 667, 81565, 22924, 348235, 57787, 10013, 11345, 4131, 8480, 1266, 3799, 1641, 84722, 10982, 2735, 4137, 5423, 55201, 324, 51119, 7461, 5621, 23499, 9181, 23435, 84971, 23332	6231	72	12983	1.47589	0.382767	0.00787878	0.320883
GOTERM_MF_FAT	GO:0008135~translation factor activity, nucleic acid binding	66	0.774375	0.000181141	1936, 60678, 1933, 27161, 1939, 1938, 10209, 1937, 83939, 8672, 10480, 8668, 1973, 1974, 8669, 1975, 27335, 2959, 56478, 2107, 84340, 84285, 7284, 26523, 23, 80237, 3396, 3692, 1982, 1983, 1981, 10102, 80325, 3646, 2935, 1917, 1915, 9669, 5188, 9470, 8890, 8892, 8891, 8894, 8893, 10985, 8562, 1968, 51386, 8663, 8662, 1965, 8661, 1964, 8667, 8666, 10987, 8664, 10289, 51605, 6919, 6917, 7458, 79631…	6231	98	12983	1.40325	0.383273	0.00776531	0.321427
UP_TISSUE	Leukocyte	88	1.0325	0.000188998	689, 10068, 4306, 4353, 5160, 1316, 3081, 5634, 3728, 4247, 154, 2193, 59340, 6868, 2896, 4152, 65018, 2153, 246, 4074, 145258, 831, 5606, 11231, 671, 11182, 634, 5980, 79890, 477, 4543, 80829, 5979, 1040, 55803, 7072, 80325, 9641, 29948, 4647, 9, 11082, 10106, 7100, 1270, 8553, 928, 6242, 22918, 7148, 3753, 2872, 3034, 5824, 23420, 9775, 4803, 2274, 23295, 7372, 64419, 627, 4908, 3553, 5305, 108…	8323	143	18201	1.34574	0.101629	0.00202007	0.276617
UP_SEQ_FEATURE	binding site:Substrate; via amide nitrogen	20	0.234659	0.000194644	27034, 23583, 1892, 5106, 26275, 35, 6240, 36, 1962, 34, 2639, 84129, 285148, 37, 4282, 1891, 6697, 5313, 1632, 5315	8479	23	19113	1.96014	0.948675	0.100626	0.413074
SP_PIR_KEYWORDS	tyrosine-protein kinase	69	0.809574	0.000198413	1195, 284656, 1198, 10342, 2050, 7297, 7301, 3480, 6259, 9149, 780, 4921, 2049, 3055, 2048, 5159, 1859, 5747, 2064, 2065, 5605, 5606, 5604, 2263, 2321, 5609, 3791, 3815, 5607, 2264, 25, 3716, 3718, 2261, 57396, 4593, 5979, 7075, 3643, 1436, 7006, 1956, 10420, 25778, 2268, 6850, 558, 8445, 4233, 7016, 695, 1445, 6714, 8711, 79834, 7010, 2043, 7525, 2241, 4486, 2242, 4919, 2534, 2185, 10188, 9031, …	8485	111	19235	1.40918	0.184691	0.00216985	0.314166
INTERPRO	IPR006091:Acyl-CoA oxidase/dehydrogenase, central region	15	0.175994	0.000199928	3712, 27034, 35, 55289, 36, 33, 34, 2639, 84129, 28976, 37, 8309, 8310, 51, 80724	7788	15	16659	2.13906	0.684912	0.0917557	0.385547
INTERPRO	IPR013764:Acyl-CoA oxidase/dehydrogenase, type1/2, C-terminal	15	0.175994	0.000199928	3712, 27034, 35, 55289, 36, 33, 34, 2639, 84129, 28976, 37, 8309, 8310, 51, 80724	7788	15	16659	2.13906	0.684912	0.0917557	0.385547
GOTERM_CC_FAT	GO:0070469~respiratory chain	53	0.621847	0.000200003	29796, 4697, 374291, 5018, 6391, 1349, 1347, 6834, 7381, 1339, 4695, 4696, 1337, 7388, 7386, 7385, 7384, 4709, 23530, 4708, 4705, 4706, 4704, 4701, 4702, 10975, 27089, 4731, 9167, 4716, 4717, 4718, 4729, 4719, 4724, 4712, 4723, 4713, 4714, 4726, 51079, 4725, 4715, 4720, 4722, 4710, 4711, 1537, 54205, 55967, 6389, 1355, 617	6198	75	12782	1.45734	0.174546	0.00217742	0.31385
INTERPRO	IPR012340:Nucleic acid-binding, OB-fold	39	0.457585	0.000200385	5436, 8531, 51538, 6183, 55133, 51373, 6205, 27254, 79991, 79727, 51087, 87178, 4677, 6117, 23589, 6118, 4904, 4173, 4172, 4175, 4174, 8565, 6132, 84285, 4176, 9255, 1965, 1964, 22984, 4171, 3980, 3981, 6234, 6228, 3978, 79035, 1659, 6742, 64859	7788	53	16659	1.57403	0.685741	0.0851922	0.386425
GOTERM_BP_FAT	GO:0007346~regulation of mitotic cell cycle	97	1.1381	0.000202302	8883, 23513, 332, 1104, 3479, 5371, 55743, 8924, 55544, 10296, 3481, 8525, 8877, 23077, 8872, 81620, 79791, 6152, 3552, 1906, 5037, 1908, 7175, 84687, 6777, 55055, 6776, 8295, 4795, 4609, 11130, 51203, 51499, 7040, 23326, 79027, 23113, 595, 890, 699, 817, 324, 10419, 1063, 1062, 51119, 322, 9183, 995, 990, 9184, 8558, 998, 84632, 10950, 6597, 7124, 22933, 8841, 983, 9700, 701, 723961, 3630, 7039,…	6579	152	13528	1.31221	0.729643	0.00519765	0.394664
GOTERM_BP_FAT	GO:0006364~rRNA processing	63	0.739176	0.000203997	2091, 6125, 6165, 6208, 6209, 92856, 54512, 317781, 9045, 2483, 51729, 55813, 23404, 56915, 54853, 64216, 51010, 55759, 6217, 6218, 6154, 22984, 51093, 5036, 25879, 80135, 6223, 24140, 55651, 10813, 6194, 4839, 117246, 10528, 11103, 51106, 1029, 79863, 118460, 54433, 23481, 9221, 10360, 9775, 10775, 6041, 5303, 54606, 10412, 6135, 51077, 1736, 51119, 6234, 8602, 9136, 6229, 51602, 6201, 10607, 97…	6579	92	13528	1.40808	0.732592	0.00522037	0.397966
SP_PIR_KEYWORDS	DNA damage	117	1.37276	0.000206271	252969, 5378, 6421, 27339, 6419, 64393, 64210, 23300, 79008, 23137, 51426, 79791, 4292, 672, 56852, 91875, 51567, 9874, 546, 197370, 4595, 23064, 8208, 9643, 8243, 8438, 55215, 7518, 23583, 7515, 84126, 2071, 404672, 9577, 2068, 29086, 7334, 1647, 1643, 9978, 6749, 10111, 595, 26270, 5423, 328, 5426, 2178, 80254, 200558, 27301, 7319, 9232, 322, 10933, 7320, 2965, 5810, 79035, 2188, 9031, 2968, 29…	8485	205	19235	1.29382	0.191258	0.00223198	0.326589
GOTERM_BP_FAT	GO:0009145~purine nucleoside triphosphate biosynthetic process	67	0.786108	0.000209914	487, 57130, 9551, 489, 10201, 10396, 488, 482, 535, 483, 533, 481, 539, 538, 537, 51422, 23400, 506, 509, 27032, 9914, 476, 9296, 477, 50617, 4833, 9114, 10476, 4831, 4832, 84239, 51761, 374868, 155066, 51606, 513, 5205, 7040, 10632, 8992, 245973, 518, 517, 57194, 516, 515, 23250, 514, 10312, 226, 496, 495, 10079, 498, 491, 522, 521, 493, 523, 490, 529, 79572, 50808, 526, 528, 286410, 527	6579	99	13528	1.3916	0.742629	0.00535021	0.409485
GOTERM_BP_FAT	GO:0015931~nucleobase, nucleoside, nucleotide and nucleic acid transport	75	0.879972	0.00021052	3087, 23511, 55746, 64901, 8570, 2705, 10482, 79902, 4927, 80145, 4928, 59343, 53371, 23039, 9972, 9793, 60386, 8021, 9444, 55916, 4686, 6311, 4116, 79228, 57122, 9153, 7248, 7175, 9688, 5976, 9961, 3181, 10762, 9962, 65109, 55706, 9963, 23636, 2030, 9908, 347734, 9984, 7514, 55315, 22794, 8106, 56943, 9887, 4641, 7419, 2697, 23293, 51808, 29107, 9775, 3178, 8480, 10772, 9939, 2733, 8563, 4869, 1…	6579	113	13528	1.36476	0.743635	0.00534454	0.410665
SP_PIR_KEYWORDS	coenzyme A	23	0.269858	0.000213897	211, 22875, 212, 6646, 5167, 1743, 1374, 3158, 3157, 1737, 1384, 1103, 38, 2180, 4836, 30, 10005, 1376, 1375, 6303, 8801, 1120, 3156, 9	8485	28	19235	1.86213	0.197581	0.00229033	0.338644
SP_PIR_KEYWORDS	RNA binding	23	0.269858	0.000213897	6626, 9513, 1478, 5094, 7314, 10521, 8087, 11030, 6233, 6175, 7311, 9775, 1973, 10921, 1975, 3658, 3181, 549, 3190, 4691, 10657, 2521, 6741	8485	28	19235	1.86213	0.197581	0.00229033	0.338644
SP_PIR_KEYWORDS	mitochondrion outer membrane	47	0.551449	0.000214806	51024, 4129, 55154, 9804, 4128, 1374, 126129, 51100, 55288, 55847, 7416, 7417, 57678, 7419, 9927, 192111, 5521, 84749, 8165, 23446, 4580, 54708, 65018, 572, 84883, 89941, 219938, 3098, 56993, 57506, 8564, 51703, 54543, 4257, 340061, 2180, 9868, 1375, 1120, 5298, 150763, 10452, 79671, 2181, 2182, 80777, 25813, 79594	8485	70	19235	1.52209	0.19833	0.00227636	0.34008
KEGG_PATHWAY	hsa00330:Arginine and proline metabolism	43	0.504517	0.000218749	262, 6723, 113451, 4129, 4128, 1373, 283208, 383, 2628, 217, 2746, 2744, 5009, 58510, 435, 548596, 6611, 8974, 1152, 4942, 1158, 4846, 112483, 95, 223, 4843, 65263, 4842, 2806, 2593, 5625, 5033, 2752, 51056, 26, 79814, 2805, 5831, 8659, 6303, 29920, 4953, 1610	2809	53	5085	1.4687	0.0426018	0.00620011	0.273609
GOTERM_BP_FAT	GO:0000302~response to reactive oxygen species	53	0.621847	0.000219995	3725, 6770, 1410, 4353, 6772, 847, 337, 23467, 10587, 7168, 1583, 7351, 7352, 25824, 538, 4151, 5796, 6647, 6546, 6648, 8061, 348, 9588, 10628, 140823, 1277, 4504, 51022, 2033, 7001, 5970, 1843, 5516, 2876, 10013, 2878, 1649, 2879, 5829, 100, 598, 8754, 5052, 5054, 11315, 3162, 4625, 50506, 10935, 54840, 6382, 2185, 2353	6579	75	13528	1.45308	0.75887	0.00556259	0.42911
GOTERM_MF_FAT	GO:0030145~manganese ion binding	97	1.1381	0.000220511	9647, 79705, 5537, 5536, 50614, 200035, 85465, 374378, 56994, 4199, 79716, 8493, 25, 79695, 79814, 26007, 23509, 64409, 11285, 4891, 63929, 32, 31, 2021, 283927, 58497, 3420, 10678, 10423, 10420, 23293, 3419, 3418, 3417, 8859, 7048, 79623, 8445, 5151, 5152, 53343, 92, 90, 25996, 2590, 2589, 3421, 23239, 11227, 2683, 383, 23405, 158471, 23035, 26229, 11041, 6648, 27032, 51056, 5494, 5495, 7511, 54…	6231	154	12983	1.31241	0.444778	0.009296	0.391157
GOTERM_BP_FAT	GO:0022604~regulation of cell morphogenesis	85	0.997301	0.0002379	11151, 9344, 23654, 2335, 10507, 10395, 10505, 387, 57381, 3679, 221472, 2245, 79784, 4155, 2048, 2902, 5747, 8408, 9253, 1136, 5792, 9353, 3791, 4741, 3611, 5364, 4747, 348, 1942, 5921, 51330, 89846, 80829, 4974, 10371, 7070, 445815, 6696, 3689, 10096, 4088, 4089, 54751, 56990, 4086, 10435, 2620, 1270, 56882, 2768, 8650, 10979, 310, 6708, 10428, 7042, 150465, 7041, 81565, 7040, 57619, 7422, 1063…	6579	131	13528	1.3342	0.785233	0.00599059	0.463957
GOTERM_BP_FAT	GO:0051168~nuclear export	44	0.51625	0.000240549	55437, 3087, 55746, 9984, 7514, 54535, 10892, 3313, 8106, 57510, 9887, 10482, 6209, 23293, 80145, 7040, 51808, 29107, 3178, 23039, 8480, 10772, 8021, 23214, 811, 2733, 92335, 8563, 4869, 4686, 10212, 6310, 79228, 57122, 5901, 7248, 23144, 22916, 5976, 55341, 23049, 7919, 23381, 3267	6579	60	13528	1.50791	0.788881	0.00603361	0.469112
GOTERM_BP_FAT	GO:0051187~cofactor catabolic process	26	0.305057	0.000250088	3420, 1743, 23530, 5162, 1431, 2271, 160428, 6390, 3419, 6391, 3418, 3417, 48, 4191, 4190, 10840, 3162, 3163, 9703, 6389, 8802, 8803, 8801, 259, 3421, 50	6579	31	13528	1.72459	0.801511	0.00624793	0.487673
GOTERM_BP_FAT	GO:0030335~positive regulation of cell migration	61	0.71571	0.000253082	7205, 11151, 3479, 949, 3383, 3480, 3481, 6868, 8877, 7803, 80781, 2150, 22800, 723961, 3630, 2152, 5159, 4318, 5604, 2321, 3791, 3815, 1901, 3611, 1906, 1908, 6198, 4088, 1812, 58191, 3643, 3912, 5594, 1435, 1956, 5045, 14, 7042, 7040, 7422, 10630, 7424, 10013, 102, 3673, 3570, 5154, 375056, 3572, 5155, 394, 9734, 324, 8754, 1012, 6387, 183, 3667, 1839, 2185, 5295, 3569, 7057	6579	89	13528	1.40933	0.805317	0.00629816	0.493497
GOTERM_CC_FAT	GO:0001726~ruffle	48	0.563182	0.000260416	6285, 50855, 5141, 10324, 9265, 9368, 83871, 382, 6188, 6282, 9260, 7168, 6868, 10630, 23191, 199, 64419, 221472, 3678, 2245, 5868, 5962, 64411, 2017, 4650, 54997, 392, 23647, 6277, 2778, 28988, 5921, 51330, 89846, 10603, 3936, 7430, 3688, 10458, 4627, 4831, 4646, 7094, 4771, 9788, 23607, 54822, 4644	6198	67	12782	1.47745	0.221021	0.00280248	0.408471
GOTERM_BP_FAT	GO:0051129~negative regulation of cellular component organization	91	1.0677	0.000264278	50853, 11151, 1191, 382, 336, 10395, 335, 119, 9700, 10505, 7117, 387, 11013, 1978, 10300, 65057, 11252, 10062, 90678, 4155, 2048, 830, 2067, 832, 5747, 8408, 57731, 5792, 672, 1901, 345, 6879, 4974, 10371, 7070, 5590, 6696, 7175, 23122, 646817, 51474, 5879, 4085, 822, 829, 2934, 22919, 1786, 6708, 6709, 1789, 7040, 10013, 4134, 11078, 7049, 9168, 5962, 4133, 4130, 4131, 4323, 5728, 57142, 7014, …	6579	142	13528	1.31773	0.818914	0.00655068	0.515275
GOTERM_CC_FAT	GO:0005938~cell cortex	93	1.09117	0.00026752	989, 50855, 29899, 6261, 11151, 4354, 800, 382, 23176, 10755, 10296, 7402, 3927, 2244, 124404, 55188, 10487, 2011, 29959, 81, 55607, 3636, 9590, 4650, 830, 2017, 832, 10539, 57731, 55915, 4843, 23647, 5604, 55752, 23265, 28988, 1616, 3918, 4082, 9743, 5590, 7248, 2760, 84687, 4646, 23122, 120, 71, 4691, 54751, 2168, 5413, 2169, 2316, 6401, 5048, 10979, 2317, 2266, 22919, 4735, 151011, 6708, 6709,…	6198	146	12782	1.31364	0.226311	0.00284689	0.419591
GOTERM_MF_FAT	GO:0046982~protein heterodimerization activity	126	1.47835	0.000270923	338, 8883, 5164, 332, 7299, 5371, 5025, 336, 3684, 5023, 7163, 7067, 79602, 2958, 5228, 22807, 64121, 23649, 1182, 3551, 51094, 274, 9915, 10471, 348, 3688, 55553, 25782, 6015, 8243, 826, 6804, 51596, 6891, 6890, 27086, 10670, 7042, 7040, 9218, 7923, 27111, 7048, 624, 7043, 5154, 5155, 23590, 598, 9421, 26133, 916, 917, 1302, 495, 4170, 9039, 4625, 6386, 5818, 152015, 4855, 4853, 6829, 7249, 6519…	6231	208	12983	1.26219	0.514667	0.0112321	0.480378
GOTERM_BP_FAT	GO:0007040~lysosome organization	22	0.258125	0.000276512	89781, 19, 2629, 5538, 1203, 84376, 1200, 57617, 54982, 1201, 29911, 84067, 3425, 4647, 64400, 53, 2548, 51510, 3257, 3074, 3073, 411	6579	25	13528	1.80949	0.832688	0.00682677	0.539067
SP_PIR_KEYWORDS	tumor suppressor	82	0.962103	0.000277624	23239, 10206, 6598, 7249, 3621, 5378, 7490, 83937, 23612, 1389, 388, 51177, 701, 2048, 23035, 54623, 1755, 23705, 5411, 201163, 4292, 672, 581, 11186, 54464, 274, 28985, 1942, 9258, 9821, 24142, 10664, 7248, 84897, 4831, 4595, 5933, 9788, 4163, 10620, 11334, 4681, 2131, 8099, 4330, 1956, 1029, 1028, 54739, 83593, 27250, 1032, 23196, 201501, 2271, 1030, 4582, 3659, 84513, 23390, 5906, 5728, 4013, …	8485	137	19235	1.35686	0.248523	0.00291121	0.439329
GOTERM_BP_FAT	GO:0008202~steroid metabolic process	124	1.45489	0.000278581	6770, 338, 4598, 3284, 1312, 336, 51171, 949, 337, 93517, 51170, 1392, 1576, 335, 1583, 114899, 3156, 51422, 6783, 3291, 3290, 51360, 3292, 1588, 345, 1586, 348, 8309, 1717, 8310, 1593, 1594, 1718, 1591, 4597, 6777, 7555, 25830, 10170, 58488, 5618, 19, 114880, 114881, 9885, 1595, 114882, 114883, 3949, 20, 114879, 174, 9023, 114876, 7923, 10948, 5563, 51706, 2172, 10682, 2638, 6817, 10280, 114885,…	6579	202	13528	1.26225	0.834912	0.00685152	0.54309
GOTERM_BP_FAT	GO:0051051~negative regulation of transport	87	1.02077	0.000279439	1410, 4796, 5167, 805, 5781, 3084, 801, 7124, 5020, 382, 336, 3625, 3623, 335, 154, 3624, 3481, 723961, 3630, 11252, 10062, 90678, 57620, 2065, 4846, 580, 285381, 11142, 5742, 4842, 4889, 345, 54899, 207, 4886, 208, 1906, 8682, 57120, 1908, 3685, 2887, 3784, 4601, 1813, 3643, 4790, 4793, 3586, 5879, 4792, 4795, 4794, 5311, 10460, 134, 4049, 3741, 9908, 2316, 1950, 5715, 5211, 3356, 2771, 7040, 40…	6579	135	13528	1.32513	0.835826	0.00684651	0.544759
GOTERM_MF_FAT	GO:0003995~acyl-CoA dehydrogenase activity	15	0.175994	0.000282374	3712, 27034, 35, 55289, 36, 33, 34, 2639, 84129, 28976, 37, 8309, 8310, 51, 80724	6231	15	12983	2.08361	0.529275	0.0115251	0.500635
INTERPRO	IPR012677:Nucleotide-binding, alpha-beta plait	126	1.47835	0.000285514	4209, 51574, 84271, 1478, 10891, 92906, 140890, 10482, 6421, 125950, 55544, 10921, 1975, 220988, 27336, 79811, 6150, 55225, 6294, 199746, 9739, 8683, 22985, 11338, 7073, 5937, 7072, 7936, 84991, 27327, 5939, 55035, 10146, 5936, 5935, 4691, 26986, 83759, 9908, 9987, 8761, 8106, 11030, 1996, 1994, 10949, 58517, 23112, 6173, 10181, 23592, 9991, 10180, 8662, 10492, 8666, 27303, 23435, 22916, 23082, 1…	7788	213	16659	1.26536	0.807828	0.111137	0.550162
GOTERM_BP_FAT	GO:0051291~protein heterooligomerization	39	0.457585	0.000288079	989, 3265, 1270, 84105, 55742, 7249, 330, 3728, 5536, 5023, 1499, 3480, 8772, 5564, 5563, 222663, 3416, 6497, 10801, 7529, 23590, 3710, 329, 6814, 5604, 230, 5092, 3611, 55752, 7132, 55806, 80829, 5571, 5590, 7248, 2885, 8915, 3667, 3643, 7388	6579	52	13528	1.54218	0.844747	0.00703086	0.561558
GOTERM_BP_FAT	GO:0030705~cytoskeleton-dependent intracellular transport	39	0.457585	0.000288079	55288, 5048, 7454, 24137, 667, 81565, 4632, 7168, 4637, 79784, 23095, 89941, 3799, 4650, 8409, 58498, 55201, 5604, 4741, 3831, 4747, 351, 9371, 4621, 23499, 4620, 4622, 7345, 5590, 4625, 4627, 54820, 4646, 4628, 4647, 70, 64837, 4643, 4644	6579	52	13528	1.54218	0.844747	0.00703086	0.561558
SP_PIR_KEYWORDS	GTP binding	45	0.527983	0.000299344	989, 5872, 9364, 9367, 5870, 1938, 347733, 2769, 2767, 1915, 1785, 2783, 11031, 2770, 2790, 2771, 2791, 6237, 3797, 22800, 5868, 5865, 5864, 6734, 4218, 5880, 5862, 5861, 6009, 10059, 7283, 1968, 7284, 2776, 2778, 2773, 11021, 7879, 548645, 378, 2781, 2782, 377, 5878, 5879, 998	8485	67	19235	1.52257	0.265137	0.00310699	0.473624
GOTERM_CC_FAT	GO:0005905~coated pit	34	0.398921	0.000302447	1601, 23677, 10266, 1956, 6401, 6517, 8301, 3949, 8905, 4037, 130340, 1175, 1173, 1174, 22848, 4036, 2060, 4035, 6272, 11021, 25977, 9892, 351, 3329, 161, 163, 7436, 1211, 1212, 1213, 9179, 4646, 26020, 55707	6198	44	12782	1.59358	0.251804	0.00318274	0.474252
GOTERM_BP_FAT	GO:0046394~carboxylic acid biosynthetic process	98	1.14983	0.000304948	6770, 10993, 2746, 7358, 7167, 114899, 5740, 51422, 11019, 9444, 54529, 9446, 672, 5742, 2752, 1906, 5831, 32, 31, 875, 1491, 3995, 4023, 51100, 5354, 10327, 5351, 58510, 6470, 9023, 5564, 22928, 5563, 84909, 57140, 29968, 65263, 5625, 5053, 122945, 23498, 8659, 5571, 283985, 2181, 241, 3620, 9415, 435, 6319, 123099, 2194, 7390, 26227, 242, 84245, 246, 60481, 635, 2806, 53632, 1036, 972, 80270, 2…	6579	155	13528	1.30007	0.860793	0.00741311	0.594348
GOTERM_BP_FAT	GO:0016053~organic acid biosynthetic process	98	1.14983	0.000304948	6770, 10993, 2746, 7358, 7167, 114899, 5740, 51422, 11019, 9444, 54529, 9446, 672, 5742, 2752, 1906, 5831, 32, 31, 875, 1491, 3995, 4023, 51100, 5354, 10327, 5351, 58510, 6470, 9023, 5564, 22928, 5563, 84909, 57140, 29968, 65263, 5625, 5053, 122945, 23498, 8659, 5571, 283985, 2181, 241, 3620, 9415, 435, 6319, 123099, 2194, 7390, 26227, 242, 84245, 246, 60481, 635, 2806, 53632, 1036, 972, 80270, 2…	6579	155	13528	1.30007	0.860793	0.00741311	0.594348
GOTERM_BP_FAT	GO:0042692~muscle cell differentiation	79	0.926904	0.000306034	10243, 5915, 3084, 3479, 34, 4898, 1103, 4756, 7402, 1525, 7168, 3880, 54910, 2294, 9149, 4656, 1827, 4154, 4654, 9444, 2064, 831, 375790, 4842, 6257, 6256, 1855, 274, 4593, 3956, 3688, 7248, 55553, 23363, 54361, 1140, 70, 71, 6604, 824, 825, 8557, 3265, 58, 6300, 10939, 25988, 2627, 27086, 9093, 25776, 1499, 4633, 2876, 7273, 4908, 5307, 6640, 9474, 7111, 1466, 3371, 90, 652, 858, 3475, 6272, 23…	6579	121	13528	1.3425	0.861767	0.00741155	0.596459
SMART	SM00360:RRM	122	1.43142	0.000307205	4209, 51574, 84271, 1478, 10891, 92906, 140890, 6421, 125950, 55544, 10921, 1975, 220988, 27336, 79811, 55225, 6294, 199746, 9739, 8683, 22985, 11338, 7073, 5937, 7072, 7936, 84991, 27327, 5939, 55035, 10146, 5936, 5935, 4691, 26986, 83759, 9908, 9987, 8761, 8106, 11030, 1996, 1994, 10949, 58517, 6173, 10181, 9991, 10180, 8662, 10492, 8666, 27303, 23185, 23435, 22916, 23082, 11052, 54952, 80315, …	4130	211	9079	1.27106	0.161686	0.057093	0.450021
SP_PIR_KEYWORDS	calmodulin-binding	73	0.856506	0.000322308	800, 3783, 3782, 8573, 6262, 119, 55503, 27130, 8877, 5261, 79784, 259266, 4650, 29888, 5116, 6645, 4846, 6546, 4843, 4842, 4082, 54795, 29078, 4646, 4647, 8536, 120, 23604, 4642, 4643, 4644, 65108, 3706, 2130, 5257, 5256, 8721, 128239, 4641, 6709, 23352, 4900, 57118, 4638, 6543, 2596, 7273, 6641, 6640, 4133, 1266, 1265, 1264, 29966, 814, 817, 6711, 818, 6236, 5530, 4621, 491, 4620, 493, 4622, 46…	8485	120	19235	1.37906	0.282303	0.00331158	0.50987
GOTERM_CC_FAT	GO:0005746~mitochondrial respiratory chain	46	0.539716	0.000322386	4709, 23530, 4708, 4697, 4705, 4706, 4704, 4701, 4702, 4731, 5018, 374291, 1349, 9167, 1347, 4716, 4717, 4718, 4719, 4729, 4712, 4724, 4723, 4713, 4714, 4726, 4715, 4725, 51079, 4720, 6834, 4722, 4710, 4711, 7381, 6389, 1339, 4695, 4696, 1355, 1337, 7388, 617, 7386, 7385, 7384	6198	64	12782	1.48226	0.265979	0.00335543	0.505443
SMART	SM00211:TY	16	0.187727	0.000326639	64094, 64093, 7038, 9806, 22795, 3489, 3488, 972, 4072, 4070, 4811, 6695, 3484, 3485, 3486, 50859	4130	17	9079	2.06899	0.170989	0.0457985	0.478426
GOTERM_CC_FAT	GO:0045121~membrane raft	91	1.0677	0.000329695	80742, 112, 682, 7249, 7124, 10580, 330, 5538, 949, 79180, 5023, 10395, 6513, 154, 284119, 376497, 83483, 6868, 8772, 3778, 483, 481, 7804, 7851, 6616, 1756, 1947, 2064, 4846, 6546, 6610, 6548, 51090, 23, 55361, 200576, 477, 7132, 5037, 7070, 5590, 1812, 3643, 23673, 920, 19, 2319, 6401, 7143, 5045, 7472, 1605, 3991, 1604, 2697, 3949, 2771, 4988, 10013, 7048, 11270, 5868, 6004, 659, 2040, 695, 67…	6198	143	12782	1.31236	0.271108	0.00339454	0.516873
GOTERM_BP_FAT	GO:0051656~establishment of organelle localization	49	0.574915	0.00033653	332, 55288, 1315, 6209, 9700, 10652, 434, 89941, 5747, 8409, 4292, 23212, 5604, 372, 8729, 375, 8195, 54820, 583, 4647, 585, 10053, 10726, 10972, 5871, 55062, 22818, 8697, 5413, 51203, 5048, 25777, 23095, 6585, 9276, 4869, 55738, 55201, 1063, 1062, 22820, 9183, 1058, 4627, 54984, 4628, 81929, 998, 11316	6579	69	13528	1.46023	0.886509	0.00811682	0.65571
GOTERM_BP_FAT	GO:0006366~transcription from RNA polymerase II promoter	141	1.65435	0.000337727	8880, 5436, 5437, 689, 5434, 688, 10891, 6772, 5439, 90390, 6874, 6871, 9862, 23650, 2648, 51087, 5440, 7067, 2959, 2958, 6618, 10153, 9443, 5449, 8544, 8543, 6882, 6883, 6884, 80237, 3298, 4297, 6880, 6879, 27125, 57661, 6878, 6877, 10725, 4790, 5452, 4609, 4779, 4776, 2625, 7227, 26205, 2071, 2626, 10522, 2068, 7041, 10943, 1840, 1649, 4783, 4782, 4780, 1999, 80714, 9421, 328, 2305, 9232, 2965,…	6579	234	13528	1.23902	0.887384	0.0081153	0.658034
GOTERM_BP_FAT	GO:0003012~muscle system process	105	1.23196	0.000339636	1410, 10345, 800, 5021, 3479, 5025, 51083, 7402, 7168, 2010, 5224, 58498, 6546, 3551, 1906, 1909, 1908, 10911, 1812, 1813, 2660, 4607, 4606, 8291, 6752, 1910, 8557, 10324, 2767, 8106, 2314, 26287, 4634, 10014, 4632, 4637, 4635, 4090, 624, 1266, 817, 226, 2593, 4621, 4620, 9172, 2280, 2281, 4622, 183, 4625, 7433, 10021, 4629, 88, 6261, 1146, 2702, 1145, 7125, 6262, 6263, 845, 3778, 9499, 4151, 484…	6579	168	13528	1.28515	0.888766	0.00813078	0.661742
GOTERM_CC_FAT	GO:0042995~cell projection	383	4.49372	0.000340785	8884, 800, 6772, 949, 154, 3480, 6868, 25791, 8326, 538, 2017, 6780, 58498, 8408, 23647, 8874, 50617, 207, 208, 140767, 348, 10093, 80829, 10092, 7345, 10097, 10096, 2847, 10094, 1812, 1813, 10874, 214, 51399, 22919, 27285, 85440, 55201, 100133941, 324, 2100, 51181, 23621, 322, 10603, 5338, 6382, 80705, 50855, 79849, 50649, 7249, 147700, 10755, 2898, 2245, 29959, 832, 301, 2892, 28988, 5921, 5689…	6198	697	12782	1.13322	0.278821	0.00347129	0.534216
GOTERM_BP_FAT	GO:0045860~positive regulation of protein kinase activity	135	1.58395	0.000345609	55437, 10892, 3084, 6556, 9344, 283, 154, 4616, 150, 114898, 3481, 151, 6868, 51776, 8525, 7804, 885, 8877, 8526, 51422, 10333, 4216, 4035, 2321, 5170, 4296, 6885, 55750, 207, 5649, 1906, 1909, 1908, 1616, 79594, 920, 1435, 29775, 5618, 51495, 1128, 2785, 7042, 7189, 2771, 7040, 728, 2596, 7048, 4233, 7043, 595, 8567, 92335, 29969, 5155, 100133941, 5567, 5058, 1062, 8754, 5571, 5573, 5576, 6385, …	6579	223	13528	1.24481	0.892981	0.00824268	0.673342
SP_PIR_KEYWORDS	EF hand	41	0.481051	0.000348334	5168, 6285, 824, 825, 6284, 805, 823, 5333, 3241, 8550, 826, 801, 7125, 6281, 6280, 1606, 6708, 6283, 6709, 6678, 6282, 5534, 4633, 4925, 199, 1069, 87, 6717, 58498, 6273, 3208, 6277, 8404, 795, 6271, 3936, 5358, 10627, 808, 5954, 5955, 88, 2820	8485	60	19235	1.54908	0.301275	0.00354319	0.550935
GOTERM_BP_FAT	GO:0034220~ion transmembrane transport	37	0.434119	0.000348958	286133, 6556, 487, 155066, 51606, 513, 535, 10632, 533, 539, 538, 8992, 537, 245973, 518, 517, 516, 515, 514, 506, 509, 10312, 9296, 477, 50617, 495, 498, 522, 4891, 521, 523, 9114, 10476, 529, 526, 528, 527	6579	49	13528	1.55267	0.895274	0.00829167	0.679847
GOTERM_BP_FAT	GO:0008360~regulation of cell shape	40	0.469318	0.000359717	2620, 11151, 9344, 56882, 2768, 10979, 2335, 310, 6708, 10395, 10428, 57619, 10630, 7422, 23191, 57381, 3679, 221472, 2245, 79784, 57194, 64411, 148170, 57471, 54873, 226, 116985, 3791, 5921, 89846, 7430, 10602, 445815, 3689, 4627, 2534, 4628, 54751, 56990, 10435	6579	54	13528	1.52314	0.902313	0.00851496	0.700737
GOTERM_CC_FAT	GO:0000118~histone deacetylase complex	32	0.375455	0.000360556	1457, 25942, 1108, 26060, 3622, 1107, 8841, 10014, 23468, 6886, 9219, 10013, 6907, 8819, 54815, 9611, 5928, 9734, 473, 10284, 53615, 8932, 9541, 55806, 10933, 64426, 55198, 9112, 3065, 3066, 83933, 5931	6198	41	12782	1.60958	0.292371	0.00363376	0.565127
GOTERM_BP_FAT	GO:0008654~phospholipid biosynthetic process	68	0.797841	0.000361897	10400, 93183, 2252, 9926, 57678, 336, 23556, 79143, 335, 79888, 9791, 55500, 8526, 85465, 5329, 56994, 8398, 10162, 55224, 8733, 55361, 81490, 3612, 975, 51477, 1040, 1375, 93210, 56894, 56895, 80031, 9488, 55650, 55326, 9489, 54965, 5277, 5279, 10423, 51100, 56848, 3992, 94005, 57515, 27315, 5281, 8818, 9091, 8813, 6901, 23394, 84803, 3074, 2170, 254531, 137964, 1119, 84720, 128869, 80055, 10554…	6579	102	13528	1.37083	0.903681	0.00853511	0.704969
GOTERM_BP_FAT	GO:0009142~nucleoside triphosphate biosynthetic process	68	0.797841	0.000361897	487, 57130, 9551, 489, 10201, 10396, 488, 482, 535, 483, 533, 481, 539, 538, 537, 51422, 23400, 506, 509, 27032, 9914, 476, 9296, 477, 50617, 4833, 9114, 10476, 4831, 4832, 84239, 51761, 374868, 155066, 51606, 513, 5205, 7040, 10632, 1503, 8992, 245973, 518, 517, 57194, 516, 515, 23250, 514, 10312, 226, 496, 495, 10079, 498, 491, 522, 521, 493, 523, 490, 529, 79572, 50808, 526, 528, 286410, 527	6579	102	13528	1.37083	0.903681	0.00853511	0.704969
GOTERM_BP_FAT	GO:0032583~regulation of gene-specific transcription	86	1.00903	0.000371519	6595, 4208, 6722, 6594, 3087, 2056, 3148, 7026, 6598, 10891, 6597, 7124, 23462, 3479, 8841, 22937, 7392, 1050, 4825, 7391, 3481, 6929, 7067, 23038, 723961, 3630, 2958, 10155, 56254, 22807, 10062, 54997, 9612, 9611, 5449, 6688, 5705, 6256, 1385, 7030, 166, 6880, 10370, 6879, 3182, 10626, 4088, 23028, 3643, 4790, 2022, 3586, 4792, 5319, 10524, 2624, 1609, 55160, 1028, 1952, 2627, 1027, 2626, 1499, …	6579	134	13528	1.31968	0.909492	0.00872926	0.723649
GOTERM_CC_FAT	GO:0030133~transport vesicle	47	0.551449	0.000382246	11276, 22872, 79666, 203547, 5045, 6844, 6517, 54432, 51552, 55435, 10427, 8766, 10484, 81562, 3482, 10618, 10483, 57586, 83988, 8905, 25844, 81555, 8906, 54812, 9632, 538, 83716, 80023, 130340, 1176, 55831, 1174, 5284, 5864, 78992, 633, 858, 9545, 55361, 11161, 6857, 57120, 140767, 9182, 1211, 1212, 1213	6198	66	12782	1.46859	0.306944	0.00381193	0.599029
SP_PIR_KEYWORDS	coated pit	25	0.293324	0.00038393	1601, 23677, 8301, 3949, 8905, 4037, 130340, 1175, 1173, 1174, 22848, 4036, 4035, 9892, 351, 409, 161, 163, 7436, 1211, 1212, 1213, 9179, 4646, 26020	8485	32	19235	1.77105	0.326414	0.00386643	0.607075
SP_PIR_KEYWORDS	neuropathy	25	0.293324	0.00038393	2705, 1785, 10397, 9927, 5376, 4000, 3315, 335, 79628, 4803, 7276, 54332, 23095, 8898, 5428, 8565, 2617, 54463, 7879, 4747, 5631, 26353, 10558, 9516, 4359	8485	32	19235	1.77105	0.326414	0.00386643	0.607075
GOTERM_BP_FAT	GO:0032507~maintenance of protein location in cell	32	0.375455	0.000385459	64714, 10460, 4796, 9908, 2316, 2317, 10956, 5371, 10945, 11014, 1756, 7529, 2923, 57731, 83860, 9913, 8733, 857, 10210, 57120, 2516, 7430, 4601, 7094, 585, 81929, 3586, 4793, 11124, 4792, 4795, 4794	6579	41	13528	1.60487	0.917295	0.00902258	0.750703
GOTERM_BP_FAT	GO:0001570~vasculogenesis	32	0.375455	0.000385459	6597, 23462, 7490, 3726, 7422, 2294, 57178, 7048, 8879, 9444, 677, 5747, 5795, 7137, 10352, 4435, 3791, 857, 25976, 23493, 5921, 51162, 10370, 83605, 9820, 6608, 6862, 2022, 10052, 4915, 4643, 64321	6579	41	13528	1.60487	0.917295	0.00902258	0.750703
GOTERM_CC_FAT	GO:0030119~AP-type membrane coat adaptor complex	25	0.293324	0.000396527	11276, 1956, 26088, 10947, 8905, 8906, 54812, 8907, 130340, 1175, 1176, 1173, 10717, 1174, 286749, 372, 23163, 161, 162, 163, 9179, 85439, 23062, 10053, 26985	6198	30	12782	1.71857	0.316374	0.0039134	0.621343
INTERPRO	IPR001412:Aminoacyl-tRNA synthetase, class I, conserved site	27	0.31679	0.000399128	79587, 5917, 57176, 23654, 51067, 10362, 7453, 25771, 57038, 116143, 285313, 8565, 9277, 55699, 10352, 1737, 51520, 7407, 3376, 92935, 23317, 51, 4063, 5859, 124454, 51310, 1610	7788	34	16659	1.69867	0.900323	0.142489	0.768286
INTERPRO	IPR013786:Acyl-CoA dehydrogenase/oxidase, N-terminal	14	0.164261	0.000401109	3712, 27034, 35, 36, 33, 34, 2639, 84129, 28976, 37, 8309, 8310, 51, 80724	7788	14	16659	2.13906	0.901458	0.13483	0.772086
UP_TISSUE	Choriocarcinoma	23	0.269858	0.000402247	23214, 51493, 251, 5155, 55032, 79791, 6464, 55904, 10979, 10280, 10522, 54914, 6510, 1583, 113402, 83541, 23019, 90060, 27336, 84893, 705, 9962, 1209	8323	28	18201	1.79633	0.203971	0.00421553	0.587871
GOTERM_CC_FAT	GO:0030141~secretory granule	111	1.30236	0.00040821	1198, 1191, 29127, 6556, 2335, 94121, 3479, 5020, 51083, 335, 7060, 3674, 3920, 5443, 2153, 2157, 4688, 5175, 9545, 9255, 208, 2, 6403, 6609, 7076, 1179, 26206, 213, 6804, 928, 2266, 5617, 6809, 820, 6678, 21, 7042, 7040, 7422, 7424, 410, 7043, 6812, 6810, 84519, 5154, 22862, 5155, 6814, 6813, 799, 26276, 5627, 5345, 1114, 2277, 2773, 3329, 7059, 7058, 171169, 710, 7057, 88, 5066, 5126, 7450, 651…	6198	180	12782	1.27174	0.323994	0.00398747	0.639595
GOTERM_CC_FAT	GO:0031091~platelet alpha granule	41	0.481051	0.000408471	1191, 213, 7450, 2335, 2266, 928, 3479, 1950, 6678, 7042, 7060, 7040, 3674, 7422, 7424, 2244, 81, 87, 2153, 5265, 7043, 6812, 2157, 3273, 6814, 5175, 5627, 26276, 5345, 2277, 2243, 351, 2, 6403, 5473, 7059, 7076, 7058, 710, 88, 7057	6198	56	12782	1.50988	0.324163	0.00394979	0.640002
SP_PIR_KEYWORDS	molecular chaperone	13	0.152528	0.000416238	3304, 3306, 3303, 6950, 3312, 9361, 10694, 821, 3336, 3329, 908, 3310, 871, 7203	8485	13	19235	2.26694	0.348448	0.00415057	0.658003
SP_PIR_KEYWORDS	alternative initiation	43	0.504517	0.000417479	1411, 9435, 5917, 2936, 2356, 51497, 2934, 2683, 2629, 6342, 2627, 3029, 7799, 1312, 7490, 984, 2271, 4638, 80025, 2879, 25824, 2524, 84174, 573, 3055, 7529, 29969, 672, 2908, 6883, 858, 857, 51056, 6253, 1796, 6198, 6510, 1981, 4521, 23417, 6670, 2023, 4772	8485	64	19235	1.5231	0.34928	0.00412297	0.659958
GOTERM_CC_FAT	GO:0031965~nuclear membrane	51	0.598381	0.000418486	241, 5371, 1861, 79041, 4000, 79902, 166336, 6319, 4925, 5987, 2010, 84823, 89795, 8407, 23224, 3710, 25972, 3692, 1909, 1717, 9589, 7341, 4646, 4088, 4086, 9782, 11335, 9801, 23636, 1910, 9805, 3708, 54884, 5048, 25777, 23353, 92140, 5111, 80764, 8480, 55151, 7112, 23592, 79073, 2692, 10280, 8658, 5730, 51246, 10456, 80705	6198	73	12782	1.44077	0.330626	0.00400607	0.655646
GOTERM_BP_FAT	GO:0008645~hexose transport	25	0.293324	0.000419487	10580, 6517, 6514, 6515, 6513, 28999, 3481, 92579, 723961, 3630, 4074, 29988, 7525, 6523, 6524, 53632, 6272, 207, 5467, 1906, 1909, 2688, 2538, 5473, 1812, 2542, 5319	6579	30	13528	1.71353	0.933633	0.00977994	0.816718
GOTERM_BP_FAT	GO:0010038~response to metal ion	83	0.973836	0.000424216	6770, 6721, 338, 805, 682, 22872, 30820, 801, 6262, 10397, 846, 79901, 4256, 7252, 1583, 8836, 3778, 10587, 51176, 3485, 2244, 538, 5265, 5224, 6647, 4846, 3710, 6786, 7037, 2892, 2891, 6256, 3612, 7134, 5037, 4891, 10628, 553115, 3643, 71, 825, 140576, 4331, 5599, 2937, 760, 2934, 2033, 1956, 51596, 1371, 2266, 18, 2628, 311, 1499, 360, 1843, 513, 10016, 2876, 23327, 7273, 1543, 3795, 595, 5728,…	6579	129	13528	1.32301	0.935632	0.00985416	0.82589
GOTERM_BP_FAT	GO:0007243~protein kinase cascade	213	2.49912	0.000428071	7205, 1410, 6774, 6775, 6772, 10892, 6347, 10617, 4616, 3480, 3481, 114898, 11329, 150, 151, 7064, 51776, 2011, 10333, 51562, 92610, 6610, 4215, 83903, 4216, 2321, 6885, 3716, 207, 3718, 28511, 28512, 83605, 6777, 6776, 1813, 4793, 4792, 5618, 1432, 51495, 5617, 7189, 728, 23012, 7049, 1848, 4233, 7043, 1846, 65268, 65266, 6760, 8754, 65125, 7057, 4855, 23235, 11221, 7249, 200734, 2246, 65018, 78…	6579	370	13528	1.18373	0.937217	0.00990768	0.833364
SP_PIR_KEYWORDS	myristylation	29	0.340256	0.000428978	3241, 7124, 381, 312, 382, 2268, 949, 1312, 5534, 2770, 2771, 3553, 6714, 60485, 3208, 5567, 2778, 3552, 2241, 2773, 2242, 378, 2781, 4082, 375, 377, 2534, 403, 402	8485	39	19235	1.68567	0.356937	0.00419606	0.678079
GOTERM_MF_FAT	GO:0035091~phosphoinositide binding	66	0.774375	0.000429973	399979, 949, 285590, 23174, 23612, 27131, 58533, 124404, 51429, 3636, 29887, 90203, 221749, 57732, 4689, 302, 55915, 8876, 3710, 79856, 8733, 3092, 7289, 54899, 57590, 207, 65977, 7070, 92017, 9743, 11188, 55803, 8724, 8723, 55704, 8411, 9784, 29907, 29886, 9644, 5217, 55062, 9265, 3708, 8301, 6643, 6642, 5287, 64411, 116985, 254122, 54877, 59339, 28966, 53349, 257364, 11021, 128869, 6857, 9892, …	6231	100	12983	1.37519	0.682543	0.0172348	0.761377
GOTERM_MF_FAT	GO:0009055~electron carrier activity	132	1.54875	0.000443755	8418, 35, 36, 33, 7296, 79689, 34, 2745, 1573, 37, 1576, 9249, 1580, 1728, 54498, 7358, 1583, 25828, 10157, 5740, 3712, 4199, 5447, 10539, 4688, 1588, 1586, 1794, 8309, 8310, 1593, 1594, 4835, 1591, 1592, 51167, 2330, 80724, 26872, 3420, 51022, 23530, 606495, 54884, 1595, 217, 10327, 84129, 9167, 51706, 4017, 9377, 51218, 8564, 2639, 112812, 8659, 57404, 23498, 27294, 54205, 6389, 81577, 10858, 8…	6231	221	12983	1.24451	0.69401	0.0175194	0.785692
KEGG_PATHWAY	hsa05010:Alzheimer's disease	112	1.31409	0.000445127	29796, 805, 8883, 4697, 801, 487, 5535, 489, 488, 5534, 374291, 6868, 539, 4311, 1329, 3710, 55851, 4035, 1327, 348, 10476, 4695, 4696, 824, 4023, 823, 3028, 51107, 27089, 513, 2597, 3416, 9167, 518, 517, 102, 516, 515, 514, 9377, 2776, 23621, 498, 322, 522, 54205, 6389, 808, 56901, 23385, 1351, 1350, 840, 5331, 7124, 6263, 8772, 6390, 6391, 1349, 572, 1347, 1345, 2902, 506, 1340, 509, 4842, 836,…	2809	163	5085	1.24385	0.0847884	0.0110139	0.556035
GOTERM_MF_FAT	GO:0004842~ubiquitin-protein ligase activity	92	1.07943	0.000447204	7703, 79589, 10892, 57534, 26263, 9246, 26260, 330, 55743, 8924, 55585, 27339, 26268, 25827, 57332, 25793, 27338, 26190, 63893, 197131, 11059, 23759, 26224, 56254, 130507, 51529, 51465, 90678, 51132, 10444, 92912, 580, 672, 51619, 3093, 22888, 51366, 7337, 26001, 54926, 10477, 6015, 51433, 29882, 5930, 79594, 84231, 25831, 8697, 7327, 10273, 7326, 118424, 22954, 7189, 23014, 23352, 23291, 7332, 7…	6231	147	12983	1.30403	0.696814	0.017397	0.791776
GOTERM_MF_FAT	GO:0019901~protein kinase binding	92	1.07943	0.000447204	6774, 23132, 10580, 51530, 6262, 3728, 10616, 7391, 8165, 8878, 572, 10611, 6497, 51422, 80279, 5796, 3595, 5223, 10539, 5589, 5883, 5604, 5609, 55755, 7137, 23542, 5170, 4296, 53632, 1855, 23162, 4745, 7786, 26256, 5037, 4082, 5590, 3689, 5501, 5500, 8313, 4088, 55704, 3643, 120, 4086, 5594, 920, 5970, 26060, 2316, 55450, 1029, 8651, 9093, 51654, 6188, 1032, 5801, 1030, 5564, 7048, 9479, 102, 48…	6231	147	12983	1.30403	0.696814	0.017397	0.791776
GOTERM_BP_FAT	GO:0045792~negative regulation of cell size	66	0.774375	0.0004488	29950, 1410, 5167, 3621, 7249, 5538, 5371, 10505, 3624, 9792, 79602, 6494, 8408, 978, 51094, 207, 131566, 1594, 10371, 7248, 6696, 9538, 84335, 4088, 84687, 29948, 1491, 4089, 2023, 29946, 79594, 10668, 1601, 65981, 11108, 4879, 4878, 1029, 1027, 1026, 1032, 7042, 4633, 7040, 5515, 51447, 5518, 58189, 4881, 84722, 694, 57142, 8711, 3574, 7216, 51079, 2100, 5468, 4722, 7157, 322, 64798, 27296, 183…	6579	99	13528	1.37083	0.945095	0.010348	0.873552
GOTERM_BP_FAT	GO:0032970~regulation of actin filament-based process	62	0.727443	0.000449694	2006, 50853, 11151, 7249, 382, 10395, 119, 7168, 7117, 387, 11013, 830, 832, 57731, 5588, 1901, 3611, 7134, 1906, 5921, 10092, 64223, 7248, 10096, 10094, 4088, 55704, 10109, 4607, 5879, 51474, 10435, 5217, 4690, 822, 10174, 829, 2934, 4703, 55160, 6708, 6709, 1072, 11034, 8440, 11078, 9168, 5962, 653888, 148170, 5154, 6710, 395, 7114, 116985, 6711, 7429, 6387, 10552, 57180, 81873, 4771	6579	92	13528	1.38573	0.945411	0.0103317	0.875285
GOTERM_BP_FAT	GO:0007266~Rho protein signal transduction	30	0.351989	0.000454778	152015, 19, 51495, 2768, 6242, 335, 1072, 50650, 150, 388, 387, 57381, 5741, 6093, 4650, 10256, 148170, 391, 392, 395, 394, 345, 1012, 348, 30851, 9138, 397, 29984, 398, 1278	6579	38	13528	1.62335	0.947177	0.0104109	0.885138
GOTERM_CC_FAT	GO:0001725~stress fiber	21	0.246392	0.000459175	989, 58, 10979, 10580, 7791, 3611, 55752, 9260, 4486, 10603, 7168, 4627, 2275, 124404, 4629, 4628, 79784, 5239, 81, 51474, 10801	6198	24	12782	1.80449	0.356253	0.0043514	0.719179
UP_TISSUE	Hypothalamus	76	0.891705	0.000461332	10400, 2098, 83873, 51084, 57035, 57333, 51727, 10159, 158471, 4828, 10715, 115584, 55854, 90864, 55795, 55852, 54469, 200728, 55858, 5693, 56851, 51720, 5367, 5037, 26118, 56898, 51719, 55704, 11331, 51474, 11337, 25830, 9782, 8862, 11275, 55862, 221044, 9805, 57556, 7001, 6143, 56983, 28990, 28991, 27183, 57222, 10425, 51606, 1912, 57095, 25804, 3032, 10567, 57410, 9715, 6139, 64236, 126321, 10…	8323	123	18201	1.35121	0.230209	0.00474572	0.673951
INTERPRO	IPR000716:Thyroglobulin type-1	16	0.187727	0.000475419	64094, 64093, 7038, 9806, 22795, 3489, 3488, 972, 4072, 4070, 4811, 6695, 3484, 3485, 3486, 50859	7788	17	16659	2.01323	0.935859	0.149192	0.914502
GOTERM_CC_FAT	GO:0005912~adherens junction	97	1.1381	0.000482828	4301, 7205, 1001, 23513, 5021, 55742, 3728, 55740, 9754, 1525, 3674, 6868, 3927, 3678, 5747, 8874, 931, 4887, 4892, 3688, 4026, 1495, 58497, 10324, 10174, 7414, 7041, 57619, 27289, 2274, 9166, 81607, 5829, 9231, 5243, 324, 5058, 7051, 4620, 1832, 4625, 4627, 55679, 6386, 6385, 4771, 23336, 26136, 6382, 2185, 5239, 5819, 88, 999, 5818, 2580, 10580, 7791, 9414, 10395, 51466, 23371, 90952, 87, 5796,…	6198	155	12782	1.29059	0.370698	0.00453033	0.756093
GOTERM_CC_FAT	GO:0042579~microbody	68	0.797841	0.000491837	2053, 55289, 4598, 847, 10654, 9409, 114899, 3156, 5264, 25824, 25979, 8540, 6647, 4843, 54363, 3295, 1384, 26, 4257, 196743, 8309, 8310, 5830, 4591, 30, 10005, 23417, 4597, 10478, 283927, 4358, 219743, 79594, 84188, 1610, 51024, 83752, 2168, 215, 26063, 6342, 373156, 84129, 5189, 5826, 5825, 5824, 1891, 2976, 3417, 3416, 10901, 8443, 1173, 55670, 11264, 5191, 5194, 51703, 5193, 5195, 1962, 2180,…	6198	103	12782	1.3615	0.376114	0.00456999	0.77015
GOTERM_CC_FAT	GO:0005777~peroxisome	68	0.797841	0.000491837	2053, 55289, 4598, 847, 10654, 9409, 114899, 3156, 5264, 25824, 25979, 8540, 6647, 4843, 54363, 3295, 1384, 26, 4257, 196743, 8309, 8310, 5830, 4591, 30, 10005, 23417, 4597, 10478, 283927, 4358, 219743, 79594, 84188, 1610, 51024, 83752, 2168, 215, 26063, 6342, 373156, 84129, 5189, 5826, 5825, 5824, 1891, 2976, 3417, 3416, 10901, 8443, 1173, 55670, 11264, 5191, 5194, 51703, 5193, 5195, 1962, 2180,…	6198	103	12782	1.3615	0.376114	0.00456999	0.77015
GOTERM_MF_FAT	GO:0047485~protein N-terminus binding	51	0.598381	0.000508607	805, 6599, 4204, 241, 6597, 801, 10401, 7450, 2099, 2745, 10611, 84174, 81, 6616, 9612, 6882, 5830, 1616, 51164, 7248, 3646, 6605, 1457, 10971, 11130, 4331, 4778, 1459, 8557, 5970, 2071, 8820, 8202, 2068, 7040, 5824, 8648, 80764, 4863, 23524, 5241, 5195, 7157, 10933, 6227, 6386, 51, 54840, 1634, 808, 10456, 142, 2967	6231	74	12983	1.436	0.742648	0.0194789	0.900026
GOTERM_MF_FAT	GO:0019887~protein kinase regulator activity	55	0.645313	0.000514033	84632, 152015, 2810, 3084, 5577, 26610, 197, 10614, 51422, 51562, 2065, 11142, 4843, 23542, 836, 26256, 2258, 8518, 55450, 1029, 1028, 1027, 8651, 2764, 1950, 1026, 1032, 1030, 28951, 1460, 9021, 9479, 84152, 57551, 595, 53340, 8567, 10411, 116986, 100133941, 25998, 324, 94032, 65125, 5570, 51738, 5571, 5573, 5576, 9467, 7532, 124790, 11124, 1163, 1164	6231	81	12983	1.4148	0.746348	0.0194063	0.909588
INTERPRO	IPR017936:Thioredoxin-like	28	0.328523	0.000529803	64714, 10130, 9601, 7295, 10549, 7001, 10954, 54431, 51060, 51061, 25828, 81567, 64359, 25824, 23071, 56255, 169714, 79770, 10539, 2923, 9997, 5768, 5052, 5034, 51075, 9588, 81542, 10935	7788	36	16659	1.66371	0.953157	0.15638	1.01861
GOTERM_BP_FAT	GO:0016197~endosome transport	42	0.492784	0.000533926	23033, 51209, 9980, 55062, 22836, 10043, 19, 2316, 27183, 91782, 6845, 7454, 51552, 154, 9201, 10652, 388, 51272, 29911, 9527, 8878, 6642, 51510, 84079, 6616, 9146, 4074, 55737, 64145, 4036, 64129, 200576, 6272, 11021, 9182, 84376, 9559, 9765, 84067, 64400, 8411, 9784	6579	58	13528	1.489	0.968342	0.0121692	1.03842
GOTERM_BP_FAT	GO:0045185~maintenance of protein location	36	0.422386	0.000534644	64714, 10460, 4796, 9908, 2316, 2317, 10956, 5371, 10945, 7117, 11014, 11013, 9168, 1756, 7529, 2923, 57731, 83860, 7114, 9913, 8733, 857, 10210, 57120, 2516, 7430, 4601, 7094, 585, 81929, 3586, 4793, 11124, 4792, 4795, 4794	6579	48	13528	1.54218	0.968488	0.0121426	1.03981
GOTERM_BP_FAT	GO:0010639~negative regulation of organelle organization	56	0.657046	0.000549232	50853, 11151, 10395, 9700, 119, 7117, 11013, 10300, 65057, 830, 2067, 832, 57731, 672, 1901, 6879, 7175, 23122, 646817, 4085, 51474, 822, 829, 2934, 22919, 1786, 6708, 6709, 1789, 10013, 4134, 11078, 9168, 4133, 5962, 4130, 4131, 7014, 4137, 699, 6710, 7114, 4869, 395, 116985, 6711, 324, 1063, 1062, 51119, 7429, 54386, 9181, 10459, 23332, 4281	6579	82	13528	1.40426	0.971326	0.0124283	1.06804
GOTERM_BP_FAT	GO:0016567~protein ubiquitination	77	0.903438	0.000551678	23512, 57534, 26260, 10956, 55743, 8924, 27339, 26268, 57332, 11059, 23759, 26224, 56254, 51529, 90678, 54623, 10055, 580, 672, 7314, 22888, 207, 7337, 7311, 26001, 55294, 6015, 5930, 9646, 79594, 84231, 9604, 25831, 51592, 2935, 10273, 7415, 387521, 22954, 7189, 23291, 7332, 7334, 10277, 7336, 10013, 23326, 23327, 1643, 9320, 26994, 84708, 267, 57092, 6477, 9810, 11060, 26234, 11065, 79577, 2911…	6579	119	13528	1.33051	0.971776	0.0124398	1.07277
GOTERM_BP_FAT	GO:0016072~rRNA metabolic process	64	0.750909	0.000556744	2091, 6125, 6165, 6208, 6209, 92856, 54512, 317781, 9045, 2483, 51729, 55813, 23404, 56915, 54853, 64216, 51010, 55759, 6217, 6218, 6154, 22984, 51093, 5036, 25879, 80135, 6223, 24140, 55651, 10813, 6194, 4839, 117246, 10528, 11103, 51106, 1029, 79863, 118460, 54433, 23481, 9221, 10360, 9775, 84365, 10775, 6041, 5303, 54606, 10412, 6135, 51077, 1736, 51119, 6234, 8602, 9136, 6229, 51602, 6201, 10…	6579	96	13528	1.37083	0.972686	0.0125097	1.08257
GOTERM_BP_FAT	GO:0032956~regulation of actin cytoskeleton organization	60	0.703977	0.000558414	2006, 50853, 11151, 7249, 382, 10395, 119, 7168, 7117, 387, 11013, 830, 832, 57731, 5588, 1901, 3611, 1906, 5921, 10092, 64223, 7248, 10096, 10094, 4088, 55704, 10109, 5879, 51474, 10435, 5217, 4690, 822, 10174, 829, 2934, 4703, 55160, 6708, 6709, 1072, 11034, 8440, 11078, 9168, 5962, 653888, 148170, 5154, 6710, 395, 7114, 116985, 6711, 7429, 6387, 10552, 57180, 81873, 4771	6579	89	13528	1.38623	0.972979	0.0125036	1.0858
SP_PIR_KEYWORDS	palmitate	119	1.39622	0.000567513	338, 5733, 155, 335, 154, 59340, 153, 1525, 150, 151, 5540, 2152, 6616, 30818, 10161, 1901, 4889, 4886, 4887, 5037, 130132, 3351, 6403, 3549, 26003, 1812, 9159, 56990, 6010, 6752, 3742, 1910, 920, 3741, 6751, 56882, 2768, 7414, 928, 5354, 51304, 2770, 2771, 2596, 4582, 6001, 624, 6004, 7827, 53344, 3736, 27095, 3737, 2776, 2778, 2773, 57048, 2781, 10287, 22931, 4354, 26511, 5681, 8576, 10652, 652…	8485	213	19235	1.26651	0.442413	0.00549556	0.896136
UP_SEQ_FEATURE	nucleotide phosphate-binding region:GTP	160	1.87727	0.00057061	10890, 9343, 84932, 26164, 83871, 4599, 159, 9927, 51175, 22800, 84340, 64121, 4218, 51560, 6009, 7283, 7284, 9545, 55752, 7879, 28511, 28512, 1983, 25837, 4600, 387496, 51762, 400, 6016, 29984, 403, 402, 26354, 51209, 9364, 9367, 5414, 347733, 5413, 2769, 1917, 2768, 2767, 1915, 1785, 10670, 26284, 11031, 8766, 2770, 2771, 27289, 84705, 84790, 10801, 64284, 9230, 391, 390, 5899, 2634, 26052, 589…	8479	295	19113	1.22259	0.999835	0.259364	1.20635
GOTERM_CC_FAT	GO:0070161~anchoring junction	106	1.24369	0.000576644	4301, 7205, 1001, 23513, 5021, 55742, 3728, 55740, 9754, 1525, 3674, 6868, 3927, 3678, 1829, 5747, 8874, 931, 4887, 4892, 3688, 4026, 1495, 58497, 10174, 10324, 7414, 7041, 57619, 27289, 2274, 9166, 81607, 5829, 9231, 5243, 324, 5058, 7051, 4620, 1832, 4625, 55679, 6386, 4627, 6385, 4771, 23336, 26136, 2185, 6382, 5239, 5819, 88, 999, 5818, 2580, 2683, 10580, 7791, 9414, 10395, 51466, 23371, 9095…	6198	172	12782	1.27094	0.424871	0.00530474	0.902385
GOTERM_MF_FAT	GO:0051287~NAD or NADH binding	35	0.410654	0.00060097	3420, 23530, 10873, 9380, 2819, 23171, 22933, 2746, 3028, 51084, 3032, 7358, 3030, 2597, 3419, 3418, 3417, 26227, 3945, 4199, 1487, 128, 4200, 3291, 4729, 1738, 4190, 4723, 11112, 4720, 4745, 56898, 3421, 142, 23410	6231	47	12983	1.55163	0.798884	0.0223365	1.06265
GOTERM_MF_FAT	GO:0016209~antioxidant activity	35	0.410654	0.00060097	84817, 2936, 4353, 7001, 10549, 213, 7296, 847, 373156, 337, 2880, 10587, 2876, 2954, 2878, 2879, 64359, 25824, 26034, 6647, 6648, 5742, 114757, 140809, 9403, 5052, 348, 4259, 9588, 50506, 55829, 10935, 2882, 257202, 4504	6231	47	12983	1.55163	0.798884	0.0223365	1.06265
GOTERM_BP_FAT	GO:0040029~regulation of gene expression, epigenetic	53	0.621847	0.000601736	27161, 6597, 55904, 9555, 22933, 8575, 9077, 3481, 5987, 54496, 55506, 23405, 723961, 3630, 54815, 57492, 672, 26523, 4297, 80270, 23318, 10664, 3784, 546, 27327, 4088, 6602, 5935, 4086, 23410, 143689, 27044, 51593, 58487, 1786, 6895, 1788, 79727, 10978, 1789, 10014, 3070, 25842, 11176, 2876, 8289, 55974, 4343, 51409, 3159, 9757, 53615, 3066, 2353, 9463	6579	77	13528	1.41533	0.979583	0.0134209	1.16957
GOTERM_BP_FAT	GO:0032496~response to lipopolysaccharide	53	0.621847	0.000601736	3725, 148022, 6772, 6556, 6347, 3620, 1312, 949, 4615, 6868, 3929, 5265, 10057, 128, 4846, 3595, 7038, 55122, 3592, 4257, 3297, 7132, 1594, 6403, 6198, 7436, 6777, 7079, 3586, 4792, 5594, 3661, 4049, 133, 1432, 1373, 7001, 5970, 6401, 8651, 4803, 3553, 9021, 1543, 7080, 3570, 496, 5724, 3764, 7099, 356, 10935, 2353	6579	77	13528	1.41533	0.979583	0.0134209	1.16957
GOTERM_CC_FAT	GO:0016469~proton-transporting two-sector ATPase complex	34	0.398921	0.000607276	9550, 155066, 9551, 51606, 513, 535, 534, 10632, 533, 539, 8992, 537, 245973, 518, 517, 93974, 516, 515, 514, 506, 509, 10312, 9296, 50617, 498, 522, 521, 523, 9114, 10476, 529, 526, 528, 527	6198	45	12782	1.55817	0.44153	0.00553278	0.950106
SP_PIR_KEYWORDS	Initiation factor	36	0.422386	0.000615331	10209, 83939, 8672, 9669, 10480, 9470, 1973, 8668, 1974, 8669, 27335, 1975, 8890, 8892, 8891, 8894, 56478, 8893, 1968, 26523, 8663, 51386, 8662, 8661, 1965, 1964, 8667, 3692, 8666, 8664, 1982, 10289, 1983, 1981, 7458, 3646	8485	52	19235	1.56942	0.4692	0.00590186	0.9713
INTERPRO	IPR016135:Ubiquitin-conjugating enzyme/RWD-like	35	0.410654	0.000621503	7327, 7326, 9246, 387521, 7329, 118424, 55585, 7332, 7334, 27338, 63893, 7336, 29089, 51465, 92912, 11065, 51389, 65264, 3093, 51619, 7319, 7320, 7321, 997, 201965, 54926, 7324, 10477, 7322, 7323, 64320, 57448, 64400, 440275, 9604	7788	48	16659	1.55973	0.972427	0.17221	1.19391
UP_SEQ_FEATURE	repeat:HEAT 3	35	0.410654	0.000624219	64151, 7514, 3843, 8672, 727957, 92105, 374977, 54497, 57410, 51194, 64210, 5518, 57614, 5519, 23116, 6904, 63897, 9670, 9793, 9044, 10985, 26953, 3837, 55697, 26958, 23451, 30000, 79711, 22820, 25836, 23122, 23310, 9989, 57147, 23332	8479	50	19113	1.57791	0.999927	0.272044	1.31897
GOTERM_BP_FAT	GO:0051130~positive regulation of cellular component organization	111	1.30236	0.000630667	10891, 6556, 5021, 23654, 3479, 5538, 5371, 5020, 3481, 7168, 885, 537, 9253, 9353, 5170, 3552, 3092, 207, 5364, 1906, 5037, 80829, 1908, 64223, 10096, 7341, 4795, 4690, 10174, 1270, 2624, 51203, 55160, 6401, 8650, 1786, 1789, 1072, 7042, 11034, 81565, 7041, 7040, 7334, 4803, 10013, 8440, 23327, 5806, 7043, 84722, 811, 5898, 100133941, 116985, 324, 8754, 1062, 8658, 718, 4771, 4240, 11124, 998, 6…	6579	181	13528	1.26101	0.983068	0.0140135	1.22548
GOTERM_CC_FAT	GO:0019898~extrinsic to membrane	276	3.2383	0.000654305	23513, 1573, 3728, 1580, 10617, 10486, 132001, 10484, 43, 10487, 23136, 6768, 2011, 6494, 89853, 6093, 27071, 55227, 5742, 1588, 3716, 23265, 54899, 51160, 3718, 348, 9867, 1592, 8727, 8411, 440279, 23533, 2318, 51699, 2319, 54884, 27183, 55114, 8766, 23118, 410, 55737, 8853, 64083, 10314, 59338, 128866, 59339, 51181, 10211, 5621, 9183, 7053, 10602, 23109, 6386, 63908, 5338, 4771, 4240, 526, 5774…	6198	494	12782	1.1522	0.466173	0.00590404	1.02333
GOTERM_BP_FAT	GO:0051494~negative regulation of cytoskeleton organization	40	0.469318	0.00065823	822, 50853, 11151, 829, 2934, 22919, 6708, 10395, 6709, 119, 7117, 11013, 10013, 4134, 11078, 10300, 9168, 4133, 5962, 4130, 4131, 830, 832, 4137, 57731, 6710, 7114, 672, 395, 116985, 6711, 1901, 324, 51119, 7429, 9181, 23122, 23332, 51474, 4281	6579	55	13528	1.49545	0.985833	0.0145716	1.27871
SP_PIR_KEYWORDS	innate immunity	50	0.586648	0.000660091	1191, 10695, 9755, 2209, 51728, 4153, 55718, 11326, 10333, 51561, 55122, 5648, 735, 171568, 10623, 55703, 730, 7100, 661, 1604, 729, 722, 51295, 721, 3075, 23098, 629, 23586, 57506, 4179, 79132, 912, 29110, 340061, 4282, 717, 716, 27297, 718, 713, 7099, 712, 715, 714, 11128, 3426, 7097, 710, 10747, 79671	8485	78	19235	1.45317	0.493108	0.00627153	1.04161
SP_PIR_KEYWORDS	triple helix	24	0.281591	0.000661709	1756, 1307, 1280, 1293, 1281, 1290, 1282, 1291, 1284, 1297, 1298, 1294, 1285, 1300, 1303, 1302, 7402, 713, 712, 714, 1277, 1289, 7373, 1278	8485	31	19235	1.75505	0.493952	0.00622936	1.04415
SP_PIR_KEYWORDS	monomer	24	0.281591	0.000661709	1437, 760, 5104, 2232, 1312, 6283, 947, 3481, 2597, 1440, 723961, 3630, 5605, 6009, 5604, 350, 378, 6197, 6198, 5595, 5236, 2534, 873, 5315, 563, 6195	8485	31	19235	1.75505	0.493952	0.00622936	1.04415
GOTERM_CC_FAT	GO:0030131~clathrin adaptor complex	24	0.281591	0.000662273	11276, 286749, 1956, 26088, 372, 23163, 161, 162, 163, 10947, 8905, 8906, 9179, 54812, 8907, 85439, 130340, 1175, 10053, 23062, 1173, 1174, 26985, 10717	6198	29	12782	1.70671	0.470239	0.00592007	1.03573
GOTERM_CC_FAT	GO:0005876~spindle microtubule	24	0.281591	0.000662273	252969, 805, 51203, 801, 332, 5048, 10426, 24137, 8841, 983, 348235, 4926, 10615, 6907, 9611, 221150, 5423, 7283, 3832, 27175, 996, 9183, 808, 23122, 23332, 9055	6198	29	12782	1.70671	0.470239	0.00592007	1.03573
GOTERM_BP_FAT	GO:0051276~chromosome organization	272	3.19136	0.000666575	23512, 6871, 10609, 23270, 54496, 65057, 83903, 6883, 3299, 6880, 79813, 9874, 9869, 10474, 10626, 55553, 6877, 6602, 8208, 6605, 11335, 6604, 8438, 8243, 5252, 8242, 55723, 4778, 5619, 9985, 23293, 5620, 7334, 84883, 23522, 23523, 8850, 5245, 324, 3834, 1063, 1062, 53615, 322, 7319, 80205, 9183, 10075, 7320, 10498, 85456, 1058, 7324, 85235, 9184, 23383, 51780, 83933, 10600, 85453, 6595, 6594, 23…	6579	485	13528	1.15319	0.986578	0.0147047	1.29482
UP_SEQ_FEATURE	repeat:HEAT 4	31	0.363722	0.000666667	64151, 7514, 3843, 8672, 727957, 92105, 374977, 51194, 5518, 64210, 5519, 23116, 63897, 9670, 9793, 9044, 10985, 26953, 3837, 55697, 26958, 23451, 30000, 79711, 22820, 25836, 23122, 23310, 9989, 57147, 23332	8479	43	19113	1.62509	0.999962	0.279762	1.40806
UP_SEQ_FEATURE	metal ion-binding site:Zinc 1	48	0.563182	0.000689635	84735, 5894, 51699, 10404, 3029, 5371, 9093, 10294, 79727, 51692, 10919, 9124, 369, 84264, 9978, 249, 248, 51529, 6477, 25953, 79716, 4314, 251, 4313, 4312, 95, 55734, 3301, 51110, 9616, 2346, 1362, 4316, 23567, 51056, 5649, 79813, 55466, 10003, 23474, 10004, 148811, 11128, 5430, 10600, 4322, 4281, 4320	8479	74	19113	1.46216	0.999973	0.280267	1.45623
GOTERM_MF_FAT	GO:0005506~iron ion binding	177	2.07673	0.000690343	254295, 6556, 3081, 55239, 55847, 5537, 79689, 8924, 5536, 1573, 1576, 79701, 79901, 1580, 374291, 118980, 1583, 94097, 5740, 81689, 11019, 1528, 5447, 58157, 10536, 8544, 5742, 1588, 5033, 1586, 7403, 1794, 1593, 1594, 4891, 1591, 23479, 1592, 81855, 51167, 4595, 875, 112398, 112399, 3995, 119559, 286133, 26872, 8242, 51022, 10424, 10229, 283208, 55316, 1595, 22992, 5351, 2068, 9023, 54681, 5566…	6231	308	12983	1.1974	0.841575	0.0252652	1.21977
GOTERM_CC_FAT	GO:0046930~pore complex	63	0.739176	0.000691566	55746, 23511, 64901, 10482, 10204, 79902, 4927, 4928, 59343, 55374, 53371, 6396, 23039, 9972, 578, 8021, 23214, 581, 30000, 57122, 79711, 735, 7175, 9688, 7341, 9961, 4085, 730, 10762, 55705, 55706, 23636, 10527, 1434, 7514, 7416, 7417, 3843, 23633, 4641, 7419, 54829, 3840, 729, 29107, 51194, 9670, 8480, 2733, 5905, 3837, 3836, 3839, 3838, 8086, 5901, 5903, 10073, 8658, 129401, 81929, 10452, 3267	6198	95	12782	1.36762	0.484924	0.00612415	1.08131
GOTERM_BP_FAT	GO:0015758~glucose transport	24	0.281591	0.000698546	10580, 6517, 6514, 6515, 6513, 28999, 3481, 92579, 723961, 3630, 7525, 29988, 6523, 6524, 53632, 6272, 5467, 207, 1906, 1909, 2688, 2538, 5473, 1812, 2542, 5319	6579	29	13528	1.70172	0.989086	0.0153524	1.35652
UP_TISSUE	Melanoma	171	2.00634	0.000723115	5168, 81631, 9550, 54808, 57175, 90850, 23514, 10548, 57674, 10542, 7299, 59345, 23276, 7357, 11018, 124997, 59343, 3679, 87178, 63893, 11155, 6566, 84343, 79811, 4313, 53947, 92912, 55225, 4215, 55229, 23, 79890, 282809, 254102, 11285, 79158, 4122, 26353, 80176, 51762, 84939, 58490, 55034, 11336, 440275, 79594, 55920, 83752, 55862, 117246, 8031, 84126, 2783, 23420, 57617, 58516, 84196, 9197, 644…	8323	310	18201	1.20628	0.336452	0.00729743	1.0545
SP_PIR_KEYWORDS	sh3 domain	117	1.37276	0.000727453	9459, 26751, 27134, 3927, 25791, 51429, 2017, 152503, 4689, 4688, 8874, 7409, 9256, 4296, 8027, 25, 1795, 274, 50618, 1794, 23268, 9743, 7410, 10006, 153769, 115677, 7204, 9644, 4690, 10174, 51100, 2268, 9901, 79628, 10278, 389337, 8440, 64333, 51517, 9231, 8853, 695, 1445, 375056, 29763, 54874, 7525, 257364, 23623, 23499, 5335, 10188, 56904, 23380, 784, 4354, 50649, 8573, 10580, 51678, 285590, 9…	8485	210	19235	1.26301	0.527076	0.00678435	1.14733
GOTERM_MF_FAT	GO:0016655~oxidoreductase activity, acting on NADH or NADPH, quinone or similar compound as acceptor	36	0.422386	0.000736572	4709, 4708, 4697, 4705, 9946, 4706, 4704, 4701, 4702, 4731, 374291, 1728, 4716, 4717, 4718, 9446, 4719, 4729, 4724, 4712, 4713, 4723, 4714, 4726, 4715, 4725, 1429, 51079, 4720, 4722, 4710, 4711, 9540, 55967, 4695, 4696	6231	49	12983	1.53082	0.85997	0.0265707	1.30095
GOTERM_MF_FAT	GO:0042562~hormone binding	36	0.422386	0.000736572	5618, 216, 1889, 10952, 5021, 2099, 4898, 3480, 6906, 7276, 367, 3416, 269, 79602, 4882, 4157, 4881, 4159, 3101, 4158, 799, 1428, 2690, 2100, 2692, 51094, 1012, 2693, 3973, 2847, 4160, 4161, 3643, 3061, 3062, 5295	6231	49	12983	1.53082	0.85997	0.0265707	1.30095
GOTERM_MF_FAT	GO:0016836~hydro-lyase activity	33	0.387188	0.00074551	51537, 210, 760, 84105, 761, 762, 6891, 23632, 768, 2762, 23483, 2271, 3032, 2194, 1891, 3030, 7390, 2027, 2026, 11238, 48, 1892, 770, 4363, 3295, 5092, 1962, 131669, 80324, 875, 2023, 549, 50	6231	44	12983	1.56271	0.863272	0.0265304	1.31663
UP_SEQ_FEATURE	active site:Nucleophile	107	1.25543	0.000747369	22978, 686, 10130, 115201, 7295, 10404, 280, 64943, 150962, 7358, 59343, 114899, 25828, 92579, 83480, 1725, 1723, 140606, 79783, 54529, 5034, 7941, 285148, 79691, 4122, 4123, 670, 115024, 4839, 64714, 4023, 216, 51205, 55312, 2629, 217, 54888, 123228, 2762, 22921, 162466, 175, 2597, 23193, 23324, 26995, 5699, 220, 5051, 223, 23287, 2595, 9374, 8659, 80150, 3938, 23438, 3425, 4817, 55486, 2053, 84…	8479	189	19113	1.27616	0.999989	0.292217	1.57722
SP_PIR_KEYWORDS	prenylation	90	1.05597	0.000748453	22931, 10890, 84932, 83871, 23551, 5911, 5912, 10294, 4000, 9077, 10652, 166336, 54769, 389, 388, 387, 57381, 7803, 22800, 84823, 4218, 5880, 6009, 51560, 3301, 10966, 9545, 7879, 548645, 131890, 55466, 445815, 25837, 148362, 51762, 29984, 5878, 5879, 9364, 51209, 5872, 3265, 9367, 5870, 5257, 5256, 5412, 2787, 57111, 8073, 11031, 51655, 51552, 8766, 2785, 2790, 2791, 6237, 84988, 5824, 27289, 54…	8485	156	19235	1.30785	0.537194	0.00691693	1.18027
GOTERM_CC_FAT	GO:0030176~integral to endoplasmic reticulum membrane	35	0.410654	0.000760127	6721, 57171, 10170, 2131, 23770, 662, 94005, 9695, 6238, 64840, 28972, 8818, 6747, 8879, 267, 7379, 57142, 22845, 6786, 79071, 22908, 8733, 7466, 26580, 3309, 6253, 128869, 6252, 79139, 55829, 2538, 1201, 2542, 29927, 51141	6198	47	12782	1.53574	0.517724	0.00666794	1.18791
SP_PIR_KEYWORDS	lipid binding	16	0.187727	0.000766578	338, 2168, 1191, 7026, 2167, 2169, 1382, 7414, 337, 350, 347, 1381, 348, 335, 5947, 2170	8485	18	19235	2.01506	0.545752	0.00702088	1.20869
GOTERM_MF_FAT	GO:0003743~translation initiation factor activity	43	0.504517	0.00077528	27161, 1939, 10209, 83939, 8672, 9669, 10480, 9470, 1973, 8668, 8669, 1974, 27335, 1975, 8890, 8892, 8891, 2959, 8894, 56478, 8893, 84285, 8562, 1968, 26523, 51386, 8663, 8662, 1965, 8661, 1964, 3692, 8667, 8666, 10987, 8664, 1982, 10289, 1983, 51605, 1981, 7458, 3646	6231	61	12983	1.46878	0.87372	0.0272129	1.36887
GOTERM_BP_FAT	GO:0000209~protein polyubiquitination	22	0.258125	0.000776659	10273, 387521, 55743, 22888, 26272, 7189, 10075, 7320, 7321, 26001, 9666, 55632, 27339, 10277, 7336, 10013, 1643, 23759, 83737, 56254, 267, 90678	6579	26	13528	1.7399	0.993416	0.0169974	1.50712
GOTERM_BP_FAT	GO:0033189~response to vitamin A	32	0.375455	0.000787275	5950, 10067, 5916, 55904, 5914, 5020, 960, 3992, 360, 1032, 1843, 7252, 4277, 3485, 54332, 4582, 1543, 4131, 5154, 4036, 7037, 652, 650, 6256, 5468, 124641, 5727, 3490, 10626, 7075, 6672, 9314	6579	42	13528	1.56666	0.993853	0.0171697	1.52757
GOTERM_BP_FAT	GO:0045787~positive regulation of cell cycle	41	0.481051	0.000787986	4049, 1956, 51203, 332, 7124, 3479, 1950, 2339, 9700, 7042, 3481, 6210, 6868, 6929, 4050, 23326, 8877, 3630, 723961, 3553, 1543, 3054, 6926, 811, 595, 7039, 3398, 3552, 1062, 8061, 207, 1906, 5037, 351, 10370, 1908, 5500, 6777, 894, 6776, 3643, 4795, 896	6579	57	13528	1.47905	0.993881	0.0171273	1.52894
INTERPRO	IPR006090:Acyl-CoA oxidase/dehydrogenase, type 1	13	0.152528	0.00080104	3712, 27034, 35, 55289, 36, 33, 34, 2639, 84129, 28976, 37, 8310, 80724	7788	13	16659	2.13906	0.990232	0.206604	1.53627
INTERPRO	IPR000886:Endoplasmic reticulum, targeting sequence	33	0.387188	0.000802873	64714, 4043, 10130, 9601, 56983, 79709, 10954, 80267, 145173, 54431, 57333, 81567, 23071, 7184, 64175, 811, 5589, 10330, 10536, 10961, 84647, 79070, 60681, 9562, 3309, 5034, 125972, 51148, 55033, 5954, 285203, 871, 5955	7788	45	16659	1.56864	0.990335	0.198217	1.53976
GOTERM_BP_FAT	GO:0043414~biopolymer methylation	48	0.563182	0.000813275	2146, 117246, 5870, 11107, 23512, 2935, 55904, 10196, 54888, 1786, 1788, 1789, 3070, 11176, 23463, 54496, 55352, 5110, 64216, 56254, 2107, 5865, 54815, 694, 3275, 7832, 51111, 51409, 635, 9545, 10419, 56339, 84787, 54904, 4297, 79813, 80270, 10498, 10664, 4548, 546, 24140, 29072, 51451, 2353, 64324, 9463, 143689	6579	69	13528	1.43043	0.994804	0.0176132	1.57764
SP_PIR_KEYWORDS	ADP-ribosylation	25	0.293324	0.000819101	2769, 2767, 55743, 11198, 2770, 2771, 389, 388, 387, 3679, 2597, 1487, 391, 5880, 5908, 4869, 2776, 2778, 200558, 2773, 85456, 2781, 8658, 5879, 142	8485	33	19235	1.71738	0.569669	0.00743418	1.291
SP_PIR_KEYWORDS	Steroid biosynthesis	29	0.340256	0.000829262	1595, 4598, 3284, 51170, 2224, 10654, 2222, 9023, 5563, 7923, 3156, 51706, 50814, 9524, 3158, 10682, 3157, 11161, 3292, 1588, 1717, 6307, 51478, 1718, 84681, 6309, 4597, 51144, 3422	8485	40	19235	1.64353	0.574148	0.00746032	1.30691
GOTERM_BP_FAT	GO:0060047~heart contraction	20	0.234659	0.000835844	8557, 6647, 5606, 817, 7137, 5664, 6262, 7134, 4634, 4633, 4632, 7168, 2876, 4635, 4090, 70, 6901, 2548, 4607, 9474	6579	23	13528	1.78803	0.99551	0.0180373	1.62108
GOTERM_BP_FAT	GO:0003015~heart process	20	0.234659	0.000835844	8557, 6647, 5606, 817, 7137, 5664, 6262, 7134, 4634, 4633, 4632, 7168, 2876, 4635, 4090, 70, 6901, 2548, 4607, 9474	6579	23	13528	1.78803	0.99551	0.0180373	1.62108
UP_SEQ_FEATURE	domain:RRM 1	62	0.727443	0.000837919	92906, 6421, 125950, 54952, 80315, 27336, 220988, 3191, 55131, 80004, 29890, 10659, 26528, 4841, 55225, 10236, 55599, 55269, 8683, 11189, 3187, 11338, 3188, 3189, 7073, 3182, 9584, 5937, 7072, 3184, 5939, 3185, 5936, 3181, 10432, 4691, 26986, 9782, 83759, 9987, 8761, 1996, 8904, 3178, 1994, 10949, 54502, 10262, 6431, 6173, 6626, 10181, 4670, 9991, 22827, 55147, 2926, 6430, 10492, 5725, 27303, 234…	8479	101	19113	1.38374	0.999997	0.313475	1.7667
UP_SEQ_FEATURE	domain:RRM 2	62	0.727443	0.000837919	92906, 6421, 125950, 54952, 80315, 27336, 220988, 3191, 55131, 80004, 29890, 10659, 26528, 4841, 55225, 10236, 55599, 55269, 8683, 11189, 3187, 11338, 3188, 3189, 7073, 3182, 9584, 5937, 7072, 3184, 5939, 3185, 5936, 3181, 10432, 4691, 26986, 9782, 83759, 9987, 8761, 1996, 8904, 3178, 1994, 10949, 54502, 10262, 6431, 6173, 6626, 10181, 4670, 9991, 22827, 55147, 2926, 6430, 10492, 5725, 27303, 234…	8479	101	19113	1.38374	0.999997	0.313475	1.7667
GOTERM_BP_FAT	GO:0050658~RNA transport	64	0.750909	0.000839501	3087, 55746, 23511, 64901, 8570, 10482, 79902, 4927, 4928, 80145, 59343, 53371, 23039, 9972, 9793, 8021, 9444, 55916, 4686, 6311, 4116, 79228, 57122, 7248, 7175, 9688, 5976, 9961, 3181, 65109, 10762, 55706, 23636, 9908, 9984, 7514, 22794, 8106, 56943, 9887, 4641, 23293, 51808, 29107, 9775, 3178, 8480, 10772, 9939, 2733, 8563, 4869, 10212, 5901, 5903, 8658, 23144, 22916, 129401, 81929, 23049, 7919…	6579	97	13528	1.35669	0.995615	0.0180553	1.62812
GOTERM_BP_FAT	GO:0050657~nucleic acid transport	64	0.750909	0.000839501	3087, 55746, 23511, 64901, 8570, 10482, 79902, 4927, 4928, 80145, 59343, 53371, 23039, 9972, 9793, 8021, 9444, 55916, 4686, 6311, 4116, 79228, 57122, 7248, 7175, 9688, 5976, 9961, 3181, 65109, 10762, 55706, 23636, 9908, 9984, 7514, 22794, 8106, 56943, 9887, 4641, 23293, 51808, 29107, 9775, 3178, 8480, 10772, 9939, 2733, 8563, 4869, 10212, 5901, 5903, 8658, 23144, 22916, 129401, 81929, 23049, 7919…	6579	97	13528	1.35669	0.995615	0.0180553	1.62812
GOTERM_BP_FAT	GO:0051236~establishment of RNA localization	64	0.750909	0.000839501	3087, 55746, 23511, 64901, 8570, 10482, 79902, 4927, 4928, 80145, 59343, 53371, 23039, 9972, 9793, 8021, 9444, 55916, 4686, 6311, 4116, 79228, 57122, 7248, 7175, 9688, 5976, 9961, 3181, 65109, 10762, 55706, 23636, 9908, 9984, 7514, 22794, 8106, 56943, 9887, 4641, 23293, 51808, 29107, 9775, 3178, 8480, 10772, 9939, 2733, 8563, 4869, 10212, 5901, 5903, 8658, 23144, 22916, 129401, 81929, 23049, 7919…	6579	97	13528	1.35669	0.995615	0.0180553	1.62812
GOTERM_BP_FAT	GO:0050870~positive regulation of T cell activation	52	0.610114	0.000848865	941, 11151, 942, 10892, 5914, 572, 3108, 9655, 3593, 1947, 8546, 5588, 8876, 3592, 9308, 6885, 972, 7412, 7070, 6777, 6776, 3142, 4690, 920, 3561, 3606, 8943, 961, 9093, 9092, 3600, 921, 7189, 3458, 6850, 8440, 3553, 7048, 3559, 100, 3558, 3572, 3574, 100133941, 916, 54440, 3329, 22914, 8915, 3565, 3566, 3569	6579	76	13528	1.4069	0.995873	0.0181945	1.64614
GOTERM_BP_FAT	GO:0032570~response to progesterone stimulus	18	0.211193	0.00085564	2064, 5970, 5021, 217, 6347, 857, 5020, 8651, 8061, 3726, 7042, 10628, 7040, 9021, 2353, 898, 7057, 7043	6579	20	13528	1.85062	0.99605	0.0182778	1.65917
GOTERM_BP_FAT	GO:0009065~glutamine family amino acid catabolic process	18	0.211193	0.00085564	4846, 2571, 4843, 2572, 4842, 2806, 383, 5625, 2746, 23564, 23576, 2744, 2805, 58510, 435, 80150, 8659, 2184	6579	20	13528	1.85062	0.99605	0.0182778	1.65917
GOTERM_BP_FAT	GO:0030031~cell projection assembly	56	0.657046	0.000862142	688, 26160, 79902, 7060, 2245, 221472, 6093, 5116, 4218, 832, 5880, 23647, 3691, 79659, 10093, 89846, 7410, 8195, 25970, 7840, 583, 23607, 9788, 55704, 585, 3911, 5879, 4690, 5108, 822, 26140, 7414, 23191, 4983, 8440, 55971, 91978, 5962, 8481, 23322, 3655, 117177, 5154, 5155, 26052, 23566, 1874, 1012, 7320, 10458, 6386, 4628, 11127, 80705, 10451, 998, 88	6579	83	13528	1.38734	0.996213	0.0183549	1.67168
GOTERM_CC_FAT	GO:0016323~basolateral plasma membrane	122	1.43142	0.000871636	7205, 5167, 6558, 55742, 55740, 9754, 286, 3674, 6868, 3927, 481, 3678, 538, 5747, 23705, 5745, 6548, 931, 8874, 476, 3691, 4887, 4892, 5028, 3688, 10096, 4026, 58497, 9053, 10174, 10324, 7414, 8650, 4641, 7041, 83697, 2274, 9166, 5829, 4233, 6810, 5243, 6814, 5058, 795, 8754, 4620, 23499, 1832, 4625, 55679, 6386, 6385, 26136, 2185, 6382, 5239, 88, 999, 2580, 4855, 2683, 8573, 10580, 7791, 6514, …	6198	203	12782	1.2394	0.566673	0.00757357	1.36106
SP_PIR_KEYWORDS	cell binding	14	0.164261	0.000873934	1307, 1293, 1291, 1282, 284217, 1284, 1285, 7450, 3913, 4811, 6696, 3915, 3910, 3912	8485	15	19235	2.11581	0.593297	0.00779271	1.37686
GOTERM_BP_FAT	GO:0032103~positive regulation of response to external stimulus	45	0.527983	0.000875663	1270, 2167, 136, 4852, 8678, 3620, 81565, 7040, 6868, 3929, 7422, 2207, 2150, 102, 2152, 3570, 3673, 7857, 3572, 5155, 9353, 100133941, 3791, 4889, 1901, 1012, 7132, 2693, 51738, 1909, 80829, 1233, 1594, 1908, 6387, 9180, 7052, 718, 183, 7099, 4088, 6777, 6776, 3569, 7057, 4916	6579	64	13528	1.44579	0.99653	0.018579	1.69768
GOTERM_CC_FAT	GO:0005604~basement membrane	53	0.621847	0.000876884	64094, 64093, 1296, 284217, 1294, 1295, 9510, 3339, 2254, 333, 2335, 285613, 283, 43, 1289, 7018, 80781, 2200, 79812, 1280, 30008, 1282, 302, 55914, 375790, 1284, 1285, 3918, 3913, 3915, 7077, 3910, 3911, 3912, 7078, 22795, 3898, 176, 1605, 3909, 6678, 3908, 667, 7422, 9126, 151887, 1306, 59277, 3371, 953, 10319, 4811, 89932	6198	78	12782	1.40129	0.56885	0.00755063	1.3692
SP_PIR_KEYWORDS	heterotrimer	22	0.258125	0.000900132	1477, 1479, 284217, 1297, 1478, 1284, 1298, 2767, 2778, 2773, 2783, 3908, 2770, 2771, 2781, 2782, 3913, 5564, 3915, 3910, 3912, 3559	8485	28	19235	1.78117	0.604123	0.00795656	1.41786
GOTERM_MF_FAT	GO:0008238~exopeptidase activity	52	0.610114	0.000915641	84735, 29952, 55748, 10404, 642, 79841, 8836, 59342, 2191, 79716, 23549, 51056, 165, 5547, 1514, 7345, 63929, 7511, 7512, 10003, 10004, 2161, 6051, 7174, 56265, 10269, 60509, 5184, 254042, 1804, 1803, 1800, 84909, 2028, 1368, 1369, 9520, 4012, 57140, 1361, 1360, 1363, 2346, 1362, 23287, 290, 10988, 23621, 5476, 10072, 1200, 1357	6231	77	12983	1.40712	0.913191	0.031647	1.6148
GOTERM_BP_FAT	GO:0051098~regulation of binding	95	1.11463	0.00091714	4043, 805, 10892, 800, 3084, 801, 155, 154, 4615, 51087, 54496, 7067, 65057, 2958, 6497, 5744, 3551, 166, 6608, 23476, 4831, 6878, 7341, 4792, 6604, 58487, 5970, 2316, 6188, 10014, 2068, 92140, 7040, 7334, 1649, 3399, 7049, 149951, 114548, 328, 2280, 8658, 183, 10935, 6672, 808, 148022, 6598, 7026, 59307, 6597, 7124, 847, 190, 119, 3383, 578, 5580, 285381, 5588, 581, 3397, 3398, 55806, 4088, 2302…	6579	153	13528	1.27675	0.997347	0.0193873	1.77741
SP_PIR_KEYWORDS	Endocytosis	59	0.692245	0.000929157	4040, 333, 22905, 23307, 432, 7804, 4037, 11252, 6457, 130340, 4038, 80230, 9610, 8546, 10868, 6453, 4036, 6455, 4035, 7037, 3092, 28988, 50618, 274, 25977, 161, 9685, 162, 7436, 4831, 4646, 85439, 115677, 55707, 6653, 11276, 23677, 1785, 30011, 8301, 3949, 4983, 8905, 9322, 51257, 1174, 26130, 29763, 26052, 286749, 54874, 79874, 2690, 6272, 351, 9135, 26020, 23048, 30835	8485	96	19235	1.39322	0.615783	0.00814229	1.46326
SMART	SM00212:UBCc	30	0.351989	0.000929942	7327, 7326, 387521, 9246, 7329, 118424, 55585, 7332, 27338, 7334, 7336, 63893, 29089, 51465, 92912, 11065, 65264, 3093, 51619, 7319, 7320, 7321, 997, 54926, 7324, 10477, 7322, 7323, 57448, 64400	4130	41	9079	1.60852	0.413765	0.101301	1.35648
GOTERM_BP_FAT	GO:0030308~negative regulation of cell growth	61	0.71571	0.000946867	29950, 1410, 5167, 3621, 5538, 5371, 10505, 3624, 9792, 79602, 6494, 8408, 978, 51094, 131566, 1594, 10371, 6696, 9538, 4088, 84687, 29948, 1491, 4089, 2023, 29946, 10668, 79594, 1601, 65981, 11108, 4879, 4878, 1029, 1027, 1026, 1032, 7042, 4633, 7040, 5515, 51447, 5518, 58189, 4881, 84722, 694, 57142, 8711, 3574, 7216, 51079, 2100, 5468, 4722, 7157, 322, 27296, 183, 79960, 57446	6579	92	13528	1.36338	0.997811	0.0199445	1.83452
GOTERM_BP_FAT	GO:0008213~protein amino acid alkylation	30	0.351989	0.000950491	2146, 5870, 11107, 23512, 55904, 2935, 10196, 23463, 54496, 55352, 5110, 2107, 56254, 5865, 694, 3275, 7832, 51409, 51111, 635, 10419, 9545, 84787, 54904, 79813, 10498, 4548, 29072, 51451, 64324	6579	39	13528	1.58172	0.997862	0.0199551	1.84148
GOTERM_BP_FAT	GO:0006479~protein amino acid methylation	30	0.351989	0.000950491	2146, 5870, 11107, 23512, 55904, 2935, 10196, 23463, 54496, 55352, 5110, 2107, 56254, 5865, 694, 3275, 7832, 51409, 51111, 635, 10419, 9545, 84787, 54904, 79813, 10498, 4548, 29072, 51451, 64324	6579	39	13528	1.58172	0.997862	0.0199551	1.84148
GOTERM_BP_FAT	GO:0044275~cellular carbohydrate catabolic process	57	0.668779	0.0009607	2645, 5230, 2582, 5162, 5160, 2819, 22934, 23171, 83440, 25796, 55586, 10690, 4967, 7167, 572, 8972, 5226, 3098, 3101, 5224, 5223, 230, 4191, 4190, 5834, 5837, 5836, 5313, 2023, 10007, 5315, 5214, 1373, 57704, 5213, 5211, 3948, 6888, 2597, 2525, 55526, 2027, 2524, 2523, 2026, 3945, 226, 11164, 1737, 229, 11112, 3939, 2538, 5236, 2548, 2530, 2821	6579	85	13528	1.37889	0.997999	0.0201021	1.86108
GOTERM_BP_FAT	GO:0006694~steroid biosynthetic process	57	0.668779	0.0009607	6770, 4598, 3284, 949, 1392, 51170, 190, 93517, 335, 10449, 10654, 1583, 114899, 3156, 51422, 3291, 3290, 1588, 3292, 1586, 80270, 1717, 1718, 8630, 1594, 6307, 51478, 6309, 4597, 7555, 133, 5618, 1595, 6342, 2232, 2224, 2222, 9023, 7923, 10948, 5563, 80765, 51706, 50814, 6716, 9524, 6713, 10682, 3158, 3157, 11161, 2488, 10280, 6718, 3972, 51144, 3422	6579	85	13528	1.37889	0.997999	0.0201021	1.86108
GOTERM_BP_FAT	GO:0006325~chromatin organization	215	2.52259	0.000963133	23512, 6871, 23270, 54496, 83903, 6883, 3299, 6880, 79813, 9874, 9869, 10474, 10626, 55553, 6877, 6602, 8208, 6605, 11335, 6604, 8242, 5252, 55723, 4778, 7334, 23522, 23523, 8850, 5245, 53615, 7319, 80205, 322, 7320, 10075, 10498, 1058, 7324, 85235, 51780, 83933, 10600, 85453, 6595, 6594, 23030, 6599, 6598, 6597, 10951, 10856, 55904, 3622, 8841, 8467, 8362, 55506, 7259, 94239, 86, 57492, 9611, 83…	6579	378	13528	1.16955	0.99803	0.0200875	1.86575
GOTERM_BP_FAT	GO:0000079~regulation of cyclin-dependent protein kinase activity	39	0.457585	0.000974727	29950, 4331, 2810, 1956, 1029, 51191, 1028, 1027, 1026, 51654, 9077, 1032, 1033, 1030, 6868, 1647, 8812, 10614, 595, 80279, 5728, 11140, 324, 207, 836, 28984, 23560, 2965, 1022, 995, 990, 5500, 894, 29882, 124790, 900, 1163, 1164, 896	6579	54	13528	1.48506	0.998172	0.0202617	1.88801
UP_SEQ_FEATURE	domain:LisH	22	0.258125	0.00098533	4863, 10048, 123811, 23648, 64777, 5048, 9730, 80232, 54994, 9221, 80210, 23635, 22911, 10296, 4289, 6907, 6877, 57614, 57610, 8481, 170463, 90665	8479	28	19113	1.77112	1	0.349279	2.07441
GOTERM_BP_FAT	GO:0034101~erythrocyte homeostasis	36	0.422386	0.000998859	212, 2056, 2034, 55904, 6208, 3623, 3624, 2068, 10296, 6886, 7422, 3658, 4090, 54977, 7049, 3050, 4151, 23210, 3398, 652, 6218, 6667, 5052, 1777, 94081, 22985, 6229, 3162, 10661, 55553, 6670, 6917, 6223, 7076, 5316, 10107	6579	49	13528	1.51071	0.998437	0.0206918	1.93432
GOTERM_BP_FAT	GO:0015749~monosaccharide transport	25	0.293324	0.00100028	10580, 6517, 6514, 6515, 6513, 28999, 3481, 92579, 723961, 3630, 4074, 29988, 7525, 6523, 6524, 53632, 6272, 207, 5467, 1906, 1909, 2688, 2538, 5473, 1812, 2542, 5319	6579	31	13528	1.65826	0.998451	0.0206549	1.93705
GOTERM_BP_FAT	GO:0008637~apoptotic mitochondrial changes	25	0.293324	0.00100028	3725, 2810, 840, 1191, 51100, 487, 1029, 27113, 2876, 885, 578, 84883, 6648, 598, 10059, 581, 100133941, 207, 7157, 836, 5366, 79017, 4088, 2537, 4609	6579	31	13528	1.65826	0.998451	0.0206549	1.93705
GOTERM_BP_FAT	GO:0006084~acetyl-CoA metabolic process	25	0.293324	0.00100028	3420, 1743, 23530, 5162, 1431, 2271, 6390, 3419, 6391, 3418, 3417, 48, 4191, 1738, 1737, 4190, 9703, 6389, 23417, 8802, 8803, 8801, 31, 3421, 50	6579	31	13528	1.65826	0.998451	0.0206549	1.93705
GOTERM_CC_FAT	GO:0031012~extracellular matrix	197	2.31139	0.00101692	64094, 2006, 64093, 333, 63923, 2335, 170691, 1311, 7060, 43, 11095, 8425, 2202, 2201, 2200, 79812, 8214, 7483, 8404, 7482, 5649, 7481, 3918, 3913, 3915, 2331, 1490, 7077, 7076, 3910, 7079, 3911, 3912, 7078, 11081, 55118, 22795, 176, 7042, 729238, 7040, 1842, 83716, 1462, 7045, 7043, 811, 1307, 3730, 4236, 1306, 4237, 4239, 10491, 129804, 1300, 1303, 10319, 1302, 81577, 7057, 4856, 4147, 7450, 22…	6198	345	12782	1.17759	0.623079	0.00867393	1.58622
GOTERM_BP_FAT	GO:0045927~positive regulation of growth	54	0.63358	0.001072	8531, 2810, 3084, 57678, 154, 7253, 3481, 6868, 3484, 8877, 723961, 3630, 4654, 57731, 5607, 3611, 1385, 207, 6880, 3297, 51330, 5830, 80829, 239, 6198, 6777, 55035, 6776, 1813, 3142, 58191, 3643, 1435, 1270, 2033, 7042, 4803, 7048, 102, 4131, 551, 3558, 4137, 5897, 3574, 2690, 2692, 2693, 51738, 81542, 2688, 183, 1839, 2185, 55636, 84525, 4916	6579	80	13528	1.38796	0.999026	0.0220496	2.07455
GOTERM_BP_FAT	GO:0045017~glycerolipid biosynthetic process	54	0.63358	0.001072	10400, 93183, 2252, 57678, 336, 23556, 283, 335, 9791, 55500, 5329, 56994, 8398, 55224, 84649, 8733, 55361, 81490, 3612, 975, 1375, 93210, 80031, 9488, 55650, 54965, 5277, 5279, 8694, 4023, 51100, 94005, 5281, 27315, 9091, 8818, 8813, 6901, 23394, 84803, 2170, 137964, 1119, 84720, 5191, 80339, 128869, 80055, 10554, 10555, 1120, 5298, 3931, 5297, 80157	6579	80	13528	1.38796	0.999026	0.0220496	2.07455
SP_PIR_KEYWORDS	angiogenesis	43	0.504517	0.00107566	6461, 1296, 54538, 2034, 1295, 3339, 2335, 7453, 285, 14, 284, 283, 3481, 9047, 7422, 388, 2246, 7424, 3630, 723961, 4327, 5228, 56913, 1306, 4313, 5764, 1893, 1282, 1284, 2321, 3791, 9255, 2277, 290, 1942, 51330, 51162, 7410, 10553, 51129, 58504, 4240, 10451, 2821, 83854	8485	66	19235	1.47695	0.669599	0.00934125	1.69214
SP_PIR_KEYWORDS	pharmaceutical	31	0.363722	0.00108104	1437, 6750, 2056, 1270, 4879, 5539, 2629, 5020, 7252, 3481, 3458, 3456, 5327, 1440, 3630, 723961, 9021, 3557, 3558, 5328, 7112, 2158, 8398, 2157, 5155, 931, 9370, 2920, 2488, 2717, 2796, 80829, 2688, 3976	8485	44	19235	1.59716	0.671424	0.00930924	1.70053
SP_PIR_KEYWORDS	iron-sulfur	31	0.363722	0.00108104	51022, 2110, 4682, 55316, 55847, 51654, 2230, 55253, 2068, 374291, 1806, 6390, 3658, 81689, 11019, 48, 493856, 4719, 4729, 4723, 112812, 4720, 2235, 10101, 5471, 64428, 4595, 7386, 91543, 50, 4337	8485	44	19235	1.59716	0.671424	0.00930924	1.70053
SP_PIR_KEYWORDS	glycolysis	31	0.363722	0.00108104	2645, 5230, 5162, 5160, 83440, 5213, 5211, 3948, 4967, 7167, 2597, 55526, 58986, 2027, 2026, 3945, 3101, 3098, 5224, 5223, 226, 230, 229, 1737, 3939, 5313, 54329, 2023, 5315, 5214, 2821	8485	44	19235	1.59716	0.671424	0.00930924	1.70053
GOTERM_BP_FAT	GO:0040014~regulation of multicellular organism growth	43	0.504517	0.00108805	1435, 6774, 5781, 10939, 5617, 3479, 8200, 57678, 27429, 155, 154, 7253, 153, 5641, 8879, 4880, 137964, 6647, 57731, 6311, 2593, 2690, 1385, 2692, 5727, 207, 4886, 3297, 348, 2693, 351, 51738, 5830, 8455, 2688, 183, 3952, 4160, 6777, 583, 6776, 1813, 55636	6579	61	13528	1.44948	0.999122	0.0223054	2.10531
GOTERM_BP_FAT	GO:0009890~negative regulation of biosynthetic process	316	3.70761	0.00108894	4208, 3087, 4204, 2004, 6774, 23512, 3720, 7753, 3084, 3281, 59348, 5371, 8318, 6208, 2339, 7490, 8321, 3481, 51087, 51176, 10614, 4212, 7068, 7067, 1978, 1979, 65057, 6497, 605, 1487, 1428, 3488, 3299, 345, 166, 348, 79813, 10472, 6879, 7071, 7072, 55553, 1810, 7341, 2023, 115677, 4790, 2022, 11331, 440275, 6605, 11335, 51592, 58487, 51497, 7227, 8861, 7329, 27086, 25776, 92140, 9191, 7040, 2311…	6579	573	13528	1.13398	0.999127	0.0222529	2.10701
UP_SEQ_FEATURE	repeat:HEAT 5	26	0.305057	0.00109007	7514, 64151, 3843, 727957, 8672, 92105, 5518, 64210, 51194, 5519, 23116, 9670, 9793, 9044, 10985, 26953, 3837, 55697, 26958, 23451, 30000, 79711, 25836, 23122, 9989, 23332	8479	35	19113	1.67452	1	0.370083	2.29249
GOTERM_BP_FAT	GO:0006730~one-carbon metabolic process	72	0.844773	0.00111904	2146, 23512, 10797, 55783, 55904, 10196, 160428, 55818, 23463, 54496, 64216, 56254, 23070, 2107, 54815, 11238, 7832, 23210, 635, 9545, 56339, 84787, 3299, 4297, 80270, 79813, 10664, 4548, 546, 24140, 29072, 23028, 64324, 9682, 143689, 117246, 5870, 11107, 2356, 760, 761, 2935, 762, 54888, 1786, 768, 1788, 1789, 3070, 6470, 11176, 25902, 6472, 55352, 5110, 5865, 51400, 694, 3275, 51111, 51409, 104…	6579	112	13528	1.32187	0.999282	0.0227893	2.16465
SMART	SM00563:PlsC	16	0.187727	0.00113075	137964, 9926, 57678, 79888, 10554, 10555, 56894, 56895, 137695, 6901, 8443, 150763, 55326, 84803, 550, 254531	4130	18	9079	1.95405	0.477651	0.102585	1.64713
GOTERM_MF_FAT	GO:0035258~steroid hormone receptor binding	29	0.340256	0.0011394	8554, 10524, 55062, 10891, 23054, 8031, 8202, 190, 2288, 1499, 7041, 8648, 55818, 6047, 2274, 64210, 811, 672, 5901, 24148, 1616, 1022, 6777, 7533, 11331, 64324, 79039, 898, 9604	6231	38	12983	1.59013	0.952244	0.0387319	2.00565
GOTERM_BP_FAT	GO:0030521~androgen receptor signaling pathway	28	0.328523	0.00114215	9967, 8554, 10524, 10891, 8031, 90390, 9862, 9282, 8202, 1499, 7041, 8648, 55818, 6047, 2274, 367, 8289, 56937, 3301, 672, 5901, 5469, 8611, 1616, 10025, 1022, 898, 9604	6579	36	13528	1.5993	0.999382	0.0231818	2.20889
SP_PIR_KEYWORDS	hydroxyproline	27	0.31679	0.00115938	1293, 1290, 1291, 1297, 6441, 1294, 729238, 1289, 4153, 7373, 1307, 1280, 1281, 1282, 1284, 1285, 1298, 9370, 1300, 1303, 1302, 713, 712, 714, 1277, 1278, 1471	8485	37	19235	1.65425	0.696901	0.00989816	1.82272
GOTERM_BP_FAT	GO:0007160~cell-matrix adhesion	59	0.692245	0.00117518	10894, 7205, 26515, 9344, 10580, 63923, 2335, 10395, 7448, 3675, 3674, 387, 3679, 8500, 65059, 87, 1281, 5796, 9358, 5170, 3611, 3691, 3693, 27076, 3685, 3688, 7070, 7248, 3689, 1490, 54822, 3911, 5311, 51493, 22795, 10420, 51754, 960, 1499, 4585, 1842, 5829, 3655, 10516, 3673, 3672, 395, 7010, 8751, 8754, 54749, 1020, 8910, 4811, 183, 50509, 7059, 2185, 88	6579	89	13528	1.36313	0.999501	0.0237699	2.27207
GOTERM_CC_FAT	GO:0043005~neuron projection	195	2.28793	0.00118908	800, 6772, 154, 3480, 25791, 538, 6616, 6780, 58498, 8408, 1181, 8874, 55752, 5649, 1586, 4886, 140767, 348, 80829, 7345, 7070, 51763, 84687, 1812, 1813, 10874, 214, 51399, 7042, 81565, 7040, 2596, 85440, 23114, 55201, 324, 2100, 3831, 23621, 322, 136319, 23109, 4628, 80705, 4856, 7249, 147700, 10755, 2898, 7852, 55607, 4157, 4076, 23034, 4155, 2571, 5604, 4842, 2572, 2892, 4741, 3611, 196883, 23…	6198	342	12782	1.17586	0.680501	0.0100466	1.85242
INTERPRO	IPR000504:RNA recognition motif, RNP-1	122	1.43142	0.00120428	4209, 51574, 84271, 1478, 10891, 92906, 140890, 6421, 125950, 55544, 10921, 1975, 220988, 27336, 79811, 55225, 6294, 199746, 9739, 8683, 22985, 11338, 7073, 5937, 7072, 7936, 84991, 27327, 5939, 55035, 10146, 5936, 5935, 4691, 26986, 83759, 9908, 9987, 8761, 8106, 11030, 1996, 1994, 10949, 58517, 6173, 10181, 9991, 10180, 8662, 10492, 8666, 27303, 23185, 23435, 22916, 23082, 11052, 54952, 80315, …	7788	211	16659	1.2368	0.999051	0.271208	2.30112
GOTERM_BP_FAT	GO:0006354~RNA elongation	37	0.434119	0.0012056	5436, 5437, 5434, 4331, 6829, 5439, 2071, 6874, 6827, 1025, 2068, 6908, 5440, 2959, 2958, 6924, 6882, 6883, 6884, 80237, 6880, 2965, 1022, 6919, 2962, 2961, 6878, 6917, 6877, 5430, 5433, 5432, 11047, 2968, 902, 2967, 8178	6579	51	13528	1.49178	0.99959	0.024302	2.33022
GOTERM_CC_FAT	GO:0016581~NuRD complex	13	0.152528	0.00120562	1457, 1108, 5928, 26060, 1107, 53615, 55198, 9219, 9112, 3065, 3066, 54815, 5931	6198	13	12782	2.06228	0.685537	0.0100968	1.87797
GOTERM_BP_FAT	GO:0006446~regulation of translational initiation	31	0.363722	0.00121309	27161, 10209, 7124, 8637, 8672, 9669, 3315, 404734, 1974, 27335, 1975, 8890, 8892, 1978, 8891, 1979, 8893, 4686, 8662, 1965, 8667, 1982, 10289, 1653, 1983, 51605, 1981, 22916, 7458, 51247, 3646, 440275	6579	41	13528	1.55472	0.999609	0.0243752	2.34453
SP_PIR_KEYWORDS	sterol biosynthesis	20	0.234659	0.00121685	3158, 10682, 1595, 3157, 4598, 11161, 2224, 1717, 6307, 1718, 2222, 10654, 6309, 9023, 4597, 5563, 3156, 51706, 50814, 3422	8485	25	19235	1.81355	0.714324	0.0103011	1.91224
SP_PIR_KEYWORDS	4fe-4s	20	0.234659	0.00121685	48, 2110, 4719, 4682, 4723, 55316, 4720, 51654, 55253, 374291, 1806, 10101, 5471, 6390, 4595, 64428, 3658, 11019, 4337, 50	8485	25	19235	1.81355	0.714324	0.0103011	1.91224
[truncated: 1,755 more rows]
